# Supplementary material for: Temporally distinct 3D multi-omic dynamics in the developing human brain
Source: Nature. 2024 Oct 9;635(8038):481–9. doi: 10.1038/s41586-024-08030-7 (PMC11560841; doi:10.1038/s41586-024-08030-7)
Supplement: Supplementary file 3 — Human brain specimen used in this study. [file 41586_2024_8030_MOESM3_ESM.xlsx]

## Sheet: Prefrontal Cortex (PFC)
Supplementary Table 1. Human Brain Specimen used in this study
Prefrontal Cortex
Sample ID	Age	Age Group	Sex	Source	Post-mortem interval (PMI)	RNA integrity number (RIN)	Neuropathology Diagnosis
GW18	GW 18	Mid-Gestation	Male	UCSF	<24		Control
GW20a	GW 20	Mid-Gestation	Male	UCSF	<24		Control
GW20b	GW 20	Mid-Gestation	Male	UCSF	<24		Control
GW23	GW 23	Mid-Gestation	Female	UCSF	<24		Control
UMB4267	GW 35	Late-Gestation	Female	NeuroBioBank	14		Control
UA18-22	GW 39	Late-Gestation	Male	UCSF	<24		Control
UCSF2020-005	GW 39	Late-Gestation	Male	UCSF	<24		Hypoxic ischemic encephalopathy (HIE)
UA1922	4 month	Infant	Female	UCSF	<24		Control
7mo	7 month	Infant	Male	UCSF	<24		Control
UMB5577	21 yr	Adult	Male	NeuroBioBank	19	7.8	Control
UMB6096	29 yr	Adult	Male	NeuroBioBank	7	8.3	Control
UMB5580	29 yr	Adult	Male	NeuroBioBank	8	7	Control
UMB1863	31 yr	Adult	Female	NeuroBioBank	7	8.8	Control
UMB5621	37 yr	Adult	Female	NeuroBioBank	9	8.7	Control
GW = Gestational week

## Sheet: Hippocampus (HPC)
Table S1. Human Brain Specimen used in this study
Hippocampus
Sample ID	Age	Age Group	Sex	Source	Post-mortem interval (PMI)	RNA integrity number (RIN)	Neuropathology Diagnosis	Notes
GW18-Ant	GW18	Mid-Gestation	Male	UCSF	<24		Control	Anterior Hippocampus
GW18-Post	GW18	Mid-Gestation	Male	UCSF	<24		Control	Posterior Hippocampus
GW20	GW20	Mid-Gestation	Female	UCSF	<24		Control
GW23	GW23	Mid-Gestation	Male	UCSF	<24		Control
UMB4267	GW35	Late-Gestation	Female	NeuroBioBank	14		Control
UA18-22	GW39	Late-Gestation	Male	UCSF	<24		Control
UCSF2020-005	GW39	Late-Gestation	Male	UCSF	<24		Hypoxic ischemic encephalopathy (HIE)
UA19-22	4 month	Infant	Female	UCSF	<24		Control
UA19-27	7 month	Infant	Male	UCSF	<24		Control
UMB6096	29 yr	Adult	Male	NeuroBioBank	7	8.3	Control
UMB5551	55 yr	Adult	Male	NeuroBioBank	9	8.5	Control
GW = Gestational week
