# Supplementary material for: Temporally distinct 3D multi-omic dynamics in the developing human brain
Source: Nature. 2024 Oct 9;635(8038):481–9. doi: 10.1038/s41586-024-08030-7 (PMC11560841; doi:10.1038/s41586-024-08030-7)
Supplement: Supplementary file 4 — snm3C-seq3 metadata. [file 41586_2024_8030_MOESM4_ESM.xlsx]

## Sheet: PFC_HPC_summary_filtered_added_
Supplementary Table 2. snm3C-seq3 metadata
Sample	Filtered Reads (Forward+Reverse)	Filtered Read Pairs	Filtered IntraChrInt<1kb	%Filtered IntraChrInt<1kb	Filtered IntraChrInt>1kb	%Filtered IntraChrInt>1kb	Filtered InterChrInt	%Filtered InterChrInt	Nonclonal IntraChrInt>1kb	Nonclonal InterChrInt	Nonclonal TotalInt	Nonclonal IntraChrInt>10kb	Nonclonal Reads (Forward+Reverse)	%Nonclonal rate	Lambda mC/C	mCCC/CCC	mCG/CG	mCH/CH	Estimated mCG/CG	Estimated mCH/CH	% Genome covered
1-1-B2-A13	1923008	661104	423685	64.09	179946	27.22	57473	8.69	101603	38982	140585	88302	1050466	0.546	N/A	0.00596	0.76229	0.02751	0.76086	0.02168	2.37
1-1-B2-A14	3203753	1107387	714864	64.55	291554	26.33	100969	9.12	163459	67754	231213	143875	1721860	0.537	N/A	0.00793	0.78855	0.03262	0.78686	0.02489	3.9
1-1-B2-A1	2105693	709211	458998	64.72	182984	25.8	67229	9.48	102313	45260	147573	86327	1151529	0.547	N/A	0.00869	0.80434	0.03746	0.80262	0.02902	2.49
1-1-B2-A2	1923080	653542	416016	63.66	164193	25.12	73333	11.22	91904	47933	139837	80744	1035992	0.539	N/A	0.00682	0.79032	0.02434	0.78888	0.01764	2.29
1-1-B2-B13	3531940	1211801	790938	65.27	306761	25.31	114102	9.42	172612	77115	249727	150843	1926534	0.545	N/A	0.00832	0.77109	0.02384	0.76917	0.01565	4.3
1-1-B2-B14	2619450	888656	584919	65.82	217139	24.43	86598	9.74	122490	57779	180269	106305	1462234	0.558	N/A	0.00993	0.81674	0.04169	0.8149	0.03208	3.21
1-1-B2-B1	2188095	737288	464379	62.98	175254	23.77	97655	13.25	99487	63447	162934	89648	1208648	0.552	N/A	0.0051	0.79302	0.0149	0.79196	0.00985	2.6
1-1-B2-B2	2307621	784399	510094	65.03	192592	24.55	81713	10.42	108564	53995	162559	94337	1258673	0.545	N/A	0.00876	0.8177	0.03579	0.81609	0.02727	2.77
1-1-B2-C13	3184972	1097498	679468	61.91	273795	24.95	144235	13.14	156018	92874	248892	138043	1733636	0.544	N/A	0.006	0.78796	0.02141	0.78668	0.0155	3.9
1-1-B2-C14	2966546	1016070	660991	65.05	265571	26.14	89508	8.81	148493	59790	208283	126720	1619599	0.546	N/A	0.00813	0.79354	0.03264	0.79185	0.02471	3.6
1-1-B2-C2	3012266	1040991	668317	64.2	280195	26.92	92479	8.88	155481	61841	217322	132512	1589844	0.528	N/A	0.00551	0.75867	0.0163	0.75733	0.01085	3.57
1-1-B2-D13	3110666	1067905	693462	64.94	258502	24.21	115941	10.86	145870	75610	221480	127888	1714282	0.551	N/A	0.00824	0.81427	0.03179	0.81273	0.02375	3.85
1-1-B2-D14	2931732	995278	657752	66.09	195615	19.65	141911	14.26	110579	90867	201446	96794	1620362	0.553	N/A	0.00504	0.7296	0.00733	0.72823	0.0023	3.52
1-1-B2-D1	3034672	1035468	682060	65.87	256686	24.79	96722	9.34	144600	65265	209865	125725	1661430	0.547	N/A	0.00584	0.76518	0.01758	0.7638	0.01181	3.66
1-1-B2-D2	2220161	752712	495659	65.85	192679	25.6	64374	8.55	109186	44358	153544	91310	1225595	0.552	N/A	0.01031	0.80856	0.04632	0.80657	0.03639	2.69
1-1-B2-E13	3680128	1268765	808101	63.69	327939	25.85	132725	10.46	184186	86923	271109	160689	1991877	0.541	N/A	0.00719	0.79568	0.02656	0.7942	0.01951	4.48
1-1-B2-E14	3364069	1155518	733716	63.5	306080	26.49	115722	10.01	172701	76980	249681	152711	1823600	0.542	N/A	0.00654	0.75968	0.02111	0.7581	0.01467	4.07
1-1-B2-E1	3697790	1286658	788870	61.31	344274	26.76	153514	11.93	192930	98807	291737	173744	1967082	0.532	N/A	0.00596	0.79933	0.02428	0.79813	0.01843	4.49
1-1-B2-E2	3741233	1288353	826322	64.14	284048	22.05	177983	13.81	159620	112348	271968	141002	2025789	0.541	N/A	0.00732	0.80358	0.02654	0.80213	0.01936	4.54
1-1-B2-F13	4718349	1651604	1056095	63.94	428340	25.93	167169	10.12	239317	109030	348347	202822	2499290	0.53	N/A	0.00895	0.80986	0.03588	0.80814	0.02717	5.76
1-1-B2-F14	2492716	856314	560472	65.45	207597	24.24	88245	10.31	117001	58207	175208	99670	1367541	0.549	N/A	0.01009	0.82003	0.04603	0.8182	0.03631	3.07
1-1-B2-F1	2617217	898137	573348	63.84	251440	28	73349	8.17	141799	49992	191791	119223	1414498	0.54	N/A	0.00606	0.74947	0.01799	0.74794	0.012	3.18
1-1-B2-F2	1991736	679976	431131	63.4	173240	25.48	75605	11.12	96189	49098	145287	86194	1080313	0.542	N/A	0.00839	0.81124	0.0361	0.80964	0.02794	2.39
1-1-B2-G13	3157147	1094644	695892	63.57	303848	27.76	94904	8.67	171630	64184	235814	146819	1707514	0.541	N/A	0.00663	0.75706	0.01906	0.75544	0.01251	3.89
1-1-B2-G14	4149607	1450539	921213	63.51	421768	29.08	107558	7.42	238928	74639	313567	203101	2232816	0.538	N/A	0.00707	0.75781	0.02414	0.75609	0.01719	5.15
1-1-B2-G1	3130122	1068207	689168	64.52	267103	25	111936	10.48	148802	73229	222031	131948	1699616	0.543	N/A	0.00837	0.81507	0.03641	0.81351	0.02828	3.76
1-1-B2-G2	2838918	982836	626374	63.73	280261	28.52	76201	7.75	157953	52517	210470	135750	1533859	0.54	N/A	0.0067	0.75636	0.02567	0.75472	0.0191	3.5
1-1-B2-H13	4503736	1570290	991406	63.14	442527	28.18	136357	8.68	248118	92165	340283	216048	2384930	0.53	N/A	0.01331	0.77027	0.03532	0.76717	0.02231	5.54
1-1-B2-H14	3282401	1128617	722736	64.04	271990	24.1	133891	11.86	152058	85720	237778	133153	1773897	0.54	N/A	0.0082	0.81151	0.03131	0.80995	0.0233	3.97
1-1-B2-H1	3460460	1188580	768372	64.65	319740	26.9	100468	8.45	177491	67792	245283	155137	1853941	0.536	N/A	0.00746	0.76602	0.029	0.76426	0.0217	4.14
1-1-B2-H2	2039491	689649	464855	67.4	170375	24.7	54419	7.89	95711	38115	133826	83681	1134086	0.556	N/A	0.00826	0.77019	0.03249	0.76828	0.02443	2.46
1-1-B2-I13	2706488	946632	553224	58.44	267655	28.27	125753	13.28	152528	80970	233498	136733	1431330	0.529	N/A	0.00582	0.77281	0.01852	0.77148	0.01277	3.32
1-1-B2-I14	4202979	1454316	919181	63.2	348436	23.96	186699	12.84	196208	119517	315725	172270	2260860	0.538	N/A	0.00692	0.79777	0.02151	0.79636	0.01469	5.11
1-1-B2-I1	3309771	1158452	737495	63.66	296102	25.56	124855	10.78	165388	80657	246045	144577	1771955	0.535	N/A	0.00908	0.82487	0.0431	0.82327	0.03433	4.15
1-1-B2-I2	3627143	1247773	803026	64.36	339413	27.2	105334	8.44	190176	71125	261301	161190	1961075	0.541	N/A	0.00698	0.75462	0.02047	0.7529	0.01358	4.42
1-1-B2-J13	4765459	1667952	1022810	61.32	475145	28.49	169997	10.19	269751	113771	383522	236833	2531200	0.531	N/A	0.00639	0.7635	0.02175	0.76198	0.01546	5.78
1-1-B2-J14	2887870	992572	638444	64.32	229038	23.08	125090	12.6	130807	80051	210858	114177	1609153	0.557	N/A	0.00751	0.80271	0.02629	0.80122	0.01892	3.65
1-1-B2-J1	3486616	1192596	769816	64.55	299351	25.1	123429	10.35	167846	81122	248968	141747	1888740	0.542	N/A	0.00966	0.82109	0.0442	0.81934	0.03488	4.2
1-1-B2-J2	2688377	910628	574759	63.12	230377	25.3	105492	11.58	128700	68236	196936	115318	1459669	0.543	N/A	0.00785	0.80631	0.03339	0.80478	0.02574	3.18
1-1-B2-K13	4594443	1598158	987741	61.8	469294	29.36	141123	8.83	260955	94041	354996	227935	2400923	0.523	N/A	0.01345	0.75886	0.03067	0.75557	0.01745	5.49
1-1-B2-K1	2973468	1021587	630669	61.73	284355	27.83	106563	10.43	161026	71120	232146	143582	1602277	0.539	N/A	0.00483	0.75144	0.01474	0.75023	0.00996	3.57
1-1-B2-K2	2333559	799655	522782	65.38	200488	25.07	76385	9.55	113759	51555	165314	100020	1287056	0.552	N/A	0.00905	0.80335	0.03879	0.80155	0.03001	2.9
1-1-B2-L13	3571797	1231523	783506	63.62	331016	26.88	117001	9.5	188975	78787	267762	165773	1959297	0.549	N/A	0.00611	0.75023	0.01544	0.74869	0.00939	4.42
1-1-B2-L14	2427064	828175	543297	65.6	211923	25.59	72955	8.81	118912	49315	168227	103880	1332791	0.549	N/A	0.00722	0.76623	0.02244	0.76453	0.01533	2.94
1-1-B2-L1	3292112	1141203	742757	65.09	299860	26.28	98586	8.64	167174	66193	233367	145986	1767152	0.537	N/A	0.00786	0.78931	0.03174	0.78764	0.02407	4.03
1-1-B2-L2	1924440	650936	421550	64.76	167195	25.69	62191	9.55	94039	42123	136162	83070	1058894	0.55	N/A	0.00737	0.76238	0.02666	0.76062	0.01943	2.31
1-1-B2-M13	3942094	1368992	851122	62.17	394177	28.79	123693	9.04	220511	82683	303194	192552	2093001	0.531	N/A	0.00677	0.74951	0.01925	0.7478	0.01257	4.75
1-1-B2-M14	2888535	997285	648272	65	261209	26.19	87804	8.8	146296	58725	205021	126877	1555890	0.539	N/A	0.00818	0.78917	0.03095	0.78743	0.02296	3.51
1-1-B2-M1	3513903	1206496	762469	63.2	289426	23.99	154601	12.81	161939	98738	260677	145613	1884874	0.536	N/A	0.00716	0.80841	0.03297	0.80703	0.026	4.21
1-1-B2-M2	3867584	1347588	858009	63.67	369781	27.44	119798	8.89	206040	80595	286635	178164	2055051	0.531	N/A	0.00598	0.76099	0.02108	0.75955	0.01519	4.65
1-1-B2-N13	3095197	1061239	677612	63.85	258538	24.36	125089	11.79	145219	81148	226367	130695	1680901	0.543	N/A	0.00515	0.76272	0.01045	0.76149	0.00533	3.74
1-1-B2-N14	2355261	802128	522396	65.13	200258	24.97	79474	9.91	114030	53070	167100	99203	1313950	0.558	N/A	0.0092	0.80409	0.03544	0.80227	0.02648	2.93
1-1-B2-N1	3072922	1033805	667539	64.57	240596	23.27	125670	12.16	136750	81735	218485	120955	1713646	0.558	N/A	0.00658	0.79919	0.02275	0.79786	0.01628	3.69
1-1-B2-N2	3032714	1031367	679159	65.85	236120	22.89	116088	11.26	133675	76112	209787	116480	1681568	0.554	N/A	0.00887	0.82318	0.03565	0.8216	0.02702	3.69
1-1-B2-O13	3162539	1089376	693413	63.65	256008	23.5	139955	12.85	142762	88775	231537	126405	1699676	0.537	N/A	0.00797	0.81261	0.03103	0.8111	0.02325	3.82
1-1-B2-O14	3315619	1142975	747125	65.37	299618	26.21	96232	8.42	170638	65901	236539	151214	1829281	0.552	N/A	0.00741	0.76199	0.02634	0.76021	0.01907	4.15
1-1-B2-O1	1528147	533107	338409	63.48	121005	22.7	73693	13.82	69229	47593	116822	60211	822135	0.538	N/A	0.00342	0.7294	0.00539	0.72847	0.00198	1.89
1-1-B2-O2	3365989	1156876	760636	65.75	298750	25.82	97490	8.43	169409	67095	236504	144606	1846633	0.549	N/A	0.00723	0.76089	0.01811	0.75915	0.01096	4.13
1-1-B2-P13	3770379	1293198	825376	63.82	344943	26.67	122879	9.5	194266	82323	276589	171617	2038591	0.541	N/A	0.00702	0.76913	0.02455	0.7675	0.01765	4.53
1-1-B2-P14	2137240	722506	482018	66.71	173816	24.06	66672	9.23	98199	45137	143336	82574	1192261	0.558	N/A	0.01185	0.81505	0.05108	0.81283	0.0397	2.6
1-1-B2-P1	3244339	1102101	724891	65.77	258455	23.45	118755	10.78	145957	78440	224397	128476	1782266	0.549	N/A	0.01032	0.75824	0.0156	0.75572	0.00534	3.89
1-1-B2-P2	2481299	832436	532494	63.97	191573	23.01	108369	13.02	107624	69207	176831	96226	1371563	0.553	N/A	0.00782	0.80321	0.03118	0.80166	0.02354	2.94
1-2-B4-A15	3756697	1288406	822222	63.82	334038	25.93	132146	10.26	193392	88171	281563	169174	2101663	0.559	N/A	0.00853	0.81348	0.03706	0.81188	0.02878	4.73
1-2-B4-A16	3708519	1274436	844413	66.26	327175	25.67	102848	8.07	190148	71512	261660	165418	2101124	0.567	N/A	0.02621	0.77695	0.05363	0.77095	0.02816	4.75
1-2-B4-A3	3301104	1126871	702515	62.34	283842	25.19	140514	12.47	165550	92461	258011	148747	1845090	0.559	N/A	0.00702	0.8091	0.02996	0.80775	0.0231	4.13
1-2-B4-A4	3108070	1059590	685227	64.67	230027	21.71	144336	13.62	134661	93769	228430	118303	1769833	0.569	N/A	0.00706	0.80781	0.02573	0.80644	0.0188	3.95
1-2-B4-B15	2725810	936175	617713	65.98	216052	23.08	102410	10.94	125433	68238	193671	107056	1547728	0.568	N/A	0.01447	0.82377	0.05444	0.82118	0.04056	3.52
1-2-B4-B16	1789223	613723	398239	64.89	163393	26.62	52091	8.49	95468	36487	131955	80813	1023031	0.572	N/A	0.00947	0.77127	0.03081	0.76908	0.02154	2.3
1-2-B4-B3	3697157	1277015	835685	65.44	328858	25.75	112472	8.81	190783	77040	267823	160752	2085644	0.564	N/A	0.00848	0.80565	0.03275	0.80399	0.02448	4.78
1-2-B4-B4	2668082	907983	600325	66.12	225858	24.87	81800	9.01	132606	56561	189167	115815	1537196	0.576	N/A	0.00692	0.75723	0.01915	0.75554	0.01232	3.42
1-2-B4-C15	3063050	1052275	681686	64.78	281478	26.75	89111	8.47	162902	61598	224500	146123	1725059	0.563	N/A	0.0074	0.78734	0.02896	0.78575	0.02172	3.89
1-2-B4-C16	3737031	1297680	817602	63	353273	27.22	126805	9.77	205223	85959	291182	178684	2069601	0.554	N/A	0.00415	0.73054	0.00651	0.72942	0.00237	4.73
1-2-B4-C3	3510553	1214239	772195	63.59	315666	26	126378	10.41	183291	85297	268588	160944	1948929	0.555	N/A	0.00675	0.77403	0.02659	0.77249	0.01997	4.45
1-2-B4-C4	2799306	968123	618429	63.88	261880	27.05	87814	9.07	151584	60069	211653	132123	1558764	0.557	N/A	0.0061	0.76484	0.02289	0.7634	0.01689	3.57
1-2-B4-D15	4078614	1407372	913751	64.93	380647	27.05	112974	8.03	221215	78153	299368	187315	2298723	0.564	N/A	0.00705	0.74912	0.02028	0.74734	0.01332	5.23
1-2-B4-D16	2512092	858103	560718	65.34	209378	24.4	88007	10.26	121581	59230	180811	106108	1429194	0.569	N/A	0.00808	0.80788	0.02861	0.80632	0.0207	3.18
1-2-B4-D3	2528532	863388	522444	60.51	249651	28.92	91293	10.57	145220	61512	206732	129998	1414017	0.559	N/A	0.00583	0.73905	0.01866	0.73752	0.01291	3.16
1-2-B4-D4	2525839	860357	562628	65.39	205081	23.84	92648	10.77	119627	62277	181904	103709	1442268	0.571	N/A	0.00743	0.80883	0.0284	0.8074	0.02113	3.2
1-2-B4-E15	3277238	1130072	713646	63.15	284203	25.15	132223	11.7	163718	86796	250514	143425	1826881	0.557	N/A	0.00897	0.82149	0.04087	0.81987	0.03219	4.16
1-2-B4-E3	4810833	1678432	1073631	63.97	424113	25.27	180688	10.77	245295	119094	364389	220728	2662355	0.553	N/A	0.00441	0.7566	0.00768	0.75552	0.00328	6.15
1-2-B4-E4	3173262	1097236	722182	65.82	291156	26.54	83898	7.65	168164	58349	226513	141287	1791979	0.565	N/A	0.00886	0.78225	0.03507	0.7803	0.02644	4.12
1-2-B4-F15	3400986	1174614	757533	64.49	290057	24.69	127024	10.81	167537	84199	251736	143678	1897596	0.558	N/A	0.01198	0.80606	0.03678	0.80371	0.0251	4.34
1-2-B4-F16	2817689	957122	609707	63.7	227041	23.72	120374	12.58	133201	79578	212779	121896	1618792	0.575	N/A	0.00593	0.7665	0.01262	0.76511	0.00673	3.59
1-2-B4-F3	4207796	1460796	961215	65.8	353046	24.17	146535	10.03	203421	98397	301818	178244	2336145	0.555	N/A	0.00478	0.7622	0.00952	0.76106	0.00476	5.32
1-2-B4-F4	2517526	864548	563352	65.16	216472	25.04	84724	9.8	126391	57183	183574	109444	1431229	0.569	N/A	0.00757	0.80039	0.03218	0.79887	0.0248	3.25
1-2-B4-G15	3711308	1269723	752874	59.29	323172	25.45	193677	15.25	190358	125552	315910	175486	2103256	0.567	N/A	0.00443	0.75191	0.00848	0.75081	0.00407	4.74
1-2-B4-G16	4495927	1556028	1000701	64.31	397806	25.57	157521	10.12	228634	105222	333856	201885	2481704	0.552	N/A	0.00518	0.74556	0.00852	0.74424	0.00336	5.62
1-2-B4-G3	2086648	724233	439023	60.62	212700	29.37	72510	10.01	125744	49538	175282	111720	1175651	0.563	N/A	0.00704	0.7881	0.03412	0.7866	0.02727	2.73
1-2-B4-G4	3118173	1071846	696819	65.01	283035	26.41	91992	8.58	168042	64057	232099	144088	1798926	0.577	N/A	0.00608	0.75398	0.01979	0.75248	0.01379	4.09
1-2-B4-H15	3824846	1329481	841347	63.28	373137	28.07	114997	8.65	216231	78569	294800	187657	2124775	0.556	N/A	0.0063	0.74947	0.01846	0.74788	0.01224	4.89
1-2-B4-H16	2056363	700217	457011	65.27	169894	24.26	73312	10.47	100011	50057	150068	88082	1183488	0.576	N/A	0.0061	0.78746	0.02099	0.78616	0.01498	2.63
1-2-B4-H3	3464022	1196831	762917	63.74	321068	26.83	112846	9.43	186537	76889	263426	164904	1935957	0.559	N/A	0.00683	0.78235	0.02807	0.78085	0.02139	4.42
1-2-B4-H4	3118244	1069524	668624	62.52	301844	28.22	99056	9.26	175874	68120	243994	159212	1761036	0.565	N/A	0.00586	0.76986	0.02274	0.7685	0.01698	3.96
1-2-B4-I16	2749141	951494	602363	63.31	266247	27.98	82884	8.71	156827	57734	214561	136684	1555223	0.566	N/A	0.00592	0.75578	0.02232	0.75433	0.0165	3.58
1-2-B4-I3	2650992	909354	553866	60.91	226854	24.95	128634	14.15	131659	83726	215385	118513	1474009	0.556	N/A	0.00496	0.78174	0.01782	0.78065	0.01292	3.32
1-2-B4-I4	3252329	1127640	748557	66.38	260767	23.13	118316	10.49	151316	78788	230104	128288	1836804	0.565	N/A	0.00864	0.82013	0.03611	0.81856	0.02771	4.25
1-2-B4-J15	3425999	1183459	768261	64.92	320926	27.12	94272	7.97	185014	65185	250199	159411	1907924	0.557	N/A	0.00712	0.75231	0.02863	0.75053	0.02166	4.35
1-2-B4-J16	1951255	665492	425486	63.94	152046	22.85	87960	13.22	89453	57696	147149	79984	1121412	0.575	N/A	0.00822	0.81022	0.03472	0.80865	0.02672	2.5
1-2-B4-J3	2788367	952655	580090	60.89	253456	26.61	119109	12.5	147272	77670	224942	134199	1565839	0.562	N/A	0.00678	0.74073	0.0257	0.73896	0.01905	3.53
1-2-B4-J4	2902524	978169	614527	62.82	219628	22.45	144014	14.72	128552	94051	222603	115224	1667913	0.575	N/A	0.00554	0.77707	0.01771	0.77583	0.01224	3.63
1-2-B4-K15	3519712	1219427	774184	63.49	346566	28.42	98677	8.09	199603	67984	267587	173801	1949918	0.554	N/A	0.00676	0.76867	0.02712	0.7671	0.0205	4.46
1-2-B4-K16	2547347	882420	583849	66.16	233529	26.46	65042	7.37	137089	45691	182780	115087	1453824	0.571	N/A	0.00783	0.7895	0.0266	0.78784	0.01892	3.36
1-2-B4-K3	3077257	1060942	659335	62.15	268579	25.32	133028	12.54	155172	86859	242031	138655	1710108	0.556	N/A	0.00466	0.78405	0.01477	0.78304	0.01016	3.87
1-2-B4-K4	4469169	1545771	1013334	65.56	288553	18.67	243884	15.78	168145	156524	324669	148733	2514570	0.563	N/A	0.004	0.8082	0.00548	0.80743	0.00149	5.67
1-2-B4-L15	3715956	1287394	829615	64.44	350664	27.24	107115	8.32	203665	73494	277159	178470	2090491	0.563	N/A	0.00658	0.76255	0.02387	0.76098	0.0174	4.79
1-2-B4-L16	1811341	614722	381067	61.99	170098	27.67	63557	10.34	100051	44328	144379	88814	1033888	0.571	N/A	0.00503	0.74862	0.01537	0.74735	0.01039	2.27
1-2-B4-L3	3183252	1101969	716594	65.03	287163	26.06	98212	8.91	166492	67530	234022	148378	1777586	0.558	N/A	0.00566	0.75709	0.0171	0.75571	0.01151	4.02
1-2-B4-L4	2277888	775025	517453	66.77	183292	23.65	74280	9.58	106897	51121	158018	92821	1308375	0.574	N/A	0.00737	0.78624	0.02446	0.78465	0.01722	2.9
1-2-B4-M15	1660517	581196	362829	62.43	168333	28.96	50034	8.61	111690	37461	149151	98498	1060520	0.639	N/A	0.0057	0.7542	0.02112	0.75279	0.01551	2.6
1-2-B4-M16	2679284	915799	597177	65.21	241382	26.36	77240	8.43	139709	53527	193236	119333	1520702	0.568	N/A	0.00744	0.77609	0.02575	0.77441	0.01845	3.41
1-2-B4-M3	3535287	1207450	773669	64.07	311607	25.81	122174	10.12	183135	83197	266332	164329	2021715	0.572	N/A	0.0049	0.73818	0.00673	0.73689	0.00184	4.5
1-2-B4-M4	3296327	1142128	744181	65.16	310817	27.21	87130	7.63	184655	62072	246727	157279	1892228	0.574	N/A	0.00723	0.77642	0.02962	0.77479	0.02255	4.37
1-2-B4-N15	3274001	1126048	729927	64.82	303760	26.98	92361	8.2	175870	63771	239641	150170	1831096	0.559	N/A	0.00732	0.76776	0.02453	0.76605	0.01734	4.14
1-2-B4-N16	2390647	807606	540097	66.88	199633	24.72	67876	8.4	115898	47447	163345	101226	1373607	0.575	N/A	0.0082	0.78683	0.03071	0.78507	0.0227	2.99
1-2-B4-N3	3598510	1248254	803979	64.41	340032	27.24	104243	8.35	198525	72494	271019	173281	2014047	0.56	N/A	0.00653	0.77612	0.02996	0.77465	0.02358	4.61
1-2-B4-N4	2673031	905354	606143	66.95	223125	24.65	76086	8.4	131772	53428	185200	111532	1560339	0.584	N/A	0.00729	0.76471	0.01988	0.76298	0.01268	3.43
1-2-B4-O15	3709765	1274025	801330	62.9	365908	28.72	106787	8.38	211257	73606	284863	183619	2060593	0.555	N/A	0.00726	0.76576	0.02958	0.76405	0.02248	4.66
1-2-B4-O16	4047557	1396504	883301	63.25	402275	28.81	110928	7.94	232587	76974	309561	196430	2228646	0.551	N/A	0.00693	0.75383	0.0264	0.75211	0.01961	5.06
1-2-B4-O3	3738774	1298379	817502	62.96	361524	27.84	119353	9.19	212615	82610	295225	186053	2091884	0.56	N/A	0.00577	0.7638	0.0235	0.76243	0.01783	4.79
1-2-B4-O4	3325197	1149042	729987	63.53	305918	26.62	113137	9.85	178227	76497	254724	153166	1860184	0.559	N/A	0.00483	0.74821	0.01639	0.74699	0.01162	4.23
1-2-B4-P15	2391621	810500	530050	65.4	213857	26.39	66593	8.22	124055	46409	170464	107054	1352203	0.565	N/A	0.00826	0.78523	0.03206	0.78344	0.024	3
1-2-B4-P16	2109086	707829	470811	66.51	174692	24.68	62326	8.81	102438	43871	146309	90347	1228117	0.582	N/A	0.00674	0.76815	0.02317	0.76658	0.01654	2.63
1-2-B4-P3	3914385	1342621	882117	65.7	319665	23.81	140839	10.49	187182	94835	282017	164694	2229803	0.57	N/A	0.00487	0.75154	0.00829	0.75032	0.00344	4.99
1-2-B4-P4	2028983	683025	459174	67.23	155535	22.77	68316	10	92543	47234	139777	82251	1207805	0.595	N/A	0.0078	0.80557	0.02916	0.80404	0.02153	2.62
1-3-B6-A17	3607222	1235683	811344	65.66	295815	23.94	128524	10.4	166670	84292	250962	146077	1983694	0.55	N/A	0.00585	0.75958	0.01138	0.75817	0.00556	4.43
1-3-B6-A18	3785220	1298006	810643	62.45	316398	24.38	170965	13.17	179303	109497	288800	160614	2073386	0.548	N/A	0.00494	0.75799	0.0075	0.75679	0.00257	4.62
1-3-B6-A5	3604045	1243336	822597	66.16	315044	25.34	105695	8.5	177807	71041	248848	154572	1998764	0.555	N/A	0.00757	0.78664	0.02855	0.78501	0.02114	4.54
1-3-B6-A6	3529328	1226095	816249	66.57	292997	23.9	116849	9.53	164889	77403	242292	146682	1932969	0.548	N/A	0.01042	0.81365	0.0471	0.81169	0.03707	4.43
1-3-B6-B18	2457862	832908	542714	65.16	190020	22.81	100174	12.03	108441	65585	174026	98959	1387707	0.565	N/A	0.00543	0.80127	0.01262	0.80019	0.00723	3.03
1-3-B6-B5	3224959	1110885	709607	63.88	279576	25.17	121702	10.96	158333	79311	237644	138414	1776085	0.551	N/A	0.00638	0.78086	0.02338	0.77945	0.01711	4.01
1-3-B6-B6	2079603	707049	476697	67.42	172643	24.42	57709	8.16	98846	39929	138775	86075	1180109	0.567	N/A	0.0067	0.75812	0.02403	0.75649	0.01745	2.59
1-3-B6-C17	3609101	1245978	797688	64.02	303403	24.35	144887	11.63	169395	93523	262918	151470	1946534	0.539	N/A	0.00462	0.78786	0.01173	0.78688	0.00714	4.39
1-3-B6-C18	2049578	697632	455211	65.25	138476	19.85	103945	14.9	79296	66145	145441	69868	1152419	0.562	N/A	0.00499	0.80252	0.00668	0.80153	0.0017	2.54
1-3-B6-C5	4248306	1486928	952781	64.08	422261	28.4	111886	7.52	236916	76182	313098	208680	2290890	0.539	N/A	0.00775	0.7665	0.03271	0.76468	0.02515	5.36
1-3-B6-C6	2867768	991959	648987	65.42	258424	26.05	84548	8.52	145521	56837	202358	126715	1570626	0.548	N/A	0.00747	0.79578	0.03013	0.79424	0.02283	3.58
1-3-B6-D17	3833781	1317489	845270	64.16	318928	24.21	153291	11.64	180854	99491	280345	162812	2101269	0.548	N/A	0.00443	0.73585	0.00627	0.73467	0.00185	4.71
1-3-B6-D18	2556521	863499	562436	65.13	190668	22.08	110395	12.78	108797	71745	180542	98387	1443597	0.565	N/A	0.00485	0.74794	0.00705	0.74671	0.00221	3.14
1-3-B6-D5	4055702	1392336	863021	61.98	328565	23.6	200750	14.42	185600	126668	312268	166331	2230943	0.55	N/A	0.00599	0.7919	0.02006	0.79065	0.01415	5.03
1-3-B6-D6	3341241	1142203	750630	65.72	262996	23.03	128577	11.26	150459	84130	234589	130370	1876400	0.562	N/A	0.00751	0.80499	0.02803	0.80351	0.02068	4.19
1-3-B6-E17	3162450	1091758	697294	63.87	254730	23.33	139734	12.8	145202	89798	235000	133363	1756499	0.555	N/A	0.00519	0.78873	0.01161	0.78763	0.00645	4.01
1-3-B6-E18	2777039	952524	626395	65.76	214881	22.56	111248	11.68	121885	72328	194213	107961	1544350	0.556	N/A	0.0051	0.73314	0.00714	0.73177	0.00205	3.46
1-3-B6-E5	2802200	964801	581961	60.32	247361	25.64	135479	14.04	145374	88639	234013	130922	1580279	0.564	N/A	0.00492	0.78244	0.01519	0.78136	0.01032	3.6
1-3-B6-E6	3198897	1100403	713423	64.83	303168	27.55	83812	7.62	171776	58538	230314	147224	1770266	0.553	N/A	0.00662	0.76199	0.02403	0.7604	0.01753	3.97
1-3-B6-F17	3767199	1300075	816346	62.79	327127	25.16	156602	12.05	185890	101515	287405	169760	2069807	0.549	N/A	0.0052	0.7809	0.0108	0.77975	0.00563	4.68
1-3-B6-F18	1968199	666468	456003	68.42	137260	20.6	73205	10.98	80169	49215	129384	70848	1148767	0.584	N/A	0.00615	0.77549	0.00929	0.7741	0.00316	2.51
1-3-B6-F5	3853333	1335492	871014	65.22	312285	23.38	152193	11.4	176323	98848	275171	151239	2102943	0.546	N/A	0.00747	0.80999	0.03287	0.80856	0.02559	4.8
1-3-B6-F6	1972146	665041	452951	68.11	160589	24.15	51501	7.74	93526	36377	129903	79201	1147768	0.582	N/A	0.00856	0.76617	0.02662	0.76415	0.01822	2.5
1-3-B6-G17	3077950	1060708	677839	63.9	254281	23.97	128588	12.12	145486	83933	229419	132720	1709104	0.555	N/A	0.00506	0.78177	0.01214	0.78066	0.00712	3.87
1-3-B6-G18	3227767	1107543	704892	63.64	257085	23.21	145566	13.14	146406	93721	240127	134484	1796846	0.557	N/A	0.00533	0.79158	0.01163	0.79046	0.00633	4.06
1-3-B6-G5	2716018	940204	598391	63.64	258407	27.48	83406	8.87	145807	56648	202455	126370	1473767	0.543	N/A	0.0051	0.74925	0.01662	0.74796	0.01158	3.35
1-3-B6-G6	3006208	1038311	680490	65.54	258562	24.9	99259	9.56	145587	65550	211137	122951	1647718	0.548	N/A	0.00851	0.81706	0.0364	0.81549	0.02813	3.76
1-3-B6-H17	2790488	958472	613450	64	219843	22.94	125179	13.06	125712	80321	206033	114613	1570901	0.563	N/A	0.00494	0.78685	0.01117	0.78579	0.00626	3.57
1-3-B6-H18	2418689	824184	538103	65.29	178838	21.7	107243	13.01	102878	69744	172622	92187	1368202	0.566	N/A	0.00487	0.74748	0.00692	0.74624	0.00206	3.02
1-3-B6-H5	4354356	1507649	908606	60.27	429398	28.48	169645	11.25	241763	110309	352072	217833	2352757	0.54	N/A	0.00549	0.75205	0.01758	0.75068	0.01216	5.33
1-3-B6-H6	2824198	961763	641288	66.68	246832	25.66	73643	7.66	141057	51622	192679	120185	1604340	0.568	N/A	0.00792	0.76098	0.02567	0.75907	0.01789	3.54
1-3-B6-I18	3131442	1082079	700780	64.76	256073	23.66	125226	11.57	143638	80742	224380	133060	1710582	0.546	N/A	0.00706	0.79068	0.02923	0.78919	0.02233	3.9
1-3-B6-I5	3822097	1322104	853003	64.52	356944	27	112157	8.48	201218	75119	276337	172583	2090946	0.547	N/A	0.00585	0.75972	0.01696	0.75831	0.01118	4.77
1-3-B6-I6	3298159	1138024	739049	64.94	298074	26.19	100901	8.87	168054	67695	235749	144687	1811653	0.549	N/A	0.00657	0.78871	0.02273	0.78731	0.01627	4.1
1-3-B6-J17	3525822	1222820	796548	65.14	302325	24.72	123947	10.14	172297	82244	254541	154914	1947339	0.552	N/A	0.00499	0.75537	0.00739	0.75414	0.00241	4.45
1-3-B6-J18	2494212	844713	563879	66.75	182114	21.56	98720	11.69	104333	64995	169328	95191	1421761	0.57	N/A	0.0054	0.78979	0.01119	0.78865	0.00582	3.11
1-3-B6-J5	2820766	977739	634365	64.88	234442	23.98	108932	11.14	133342	71009	204351	115516	1561839	0.554	N/A	0.00789	0.81886	0.03339	0.81742	0.0257	3.6
1-3-B6-J6	2478617	844459	573212	67.88	183371	21.71	87876	10.41	104981	58565	163546	93957	1403699	0.566	N/A	0.00535	0.75609	0.00986	0.75478	0.00453	3.11
1-3-B6-K17	3319890	1145835	730583	63.76	267688	23.36	147564	12.88	150167	93774	243941	136182	1798202	0.542	N/A	0.00515	0.77235	0.01012	0.77117	0.005	4.06
1-3-B6-K18	4018225	1386069	894598	64.54	336596	24.28	154875	11.17	190848	100523	291371	172813	2210215	0.55	N/A	0.00543	0.78693	0.01202	0.78577	0.00663	5
1-3-B6-K5	4707550	1643420	1040259	63.3	470616	28.64	132545	8.07	267401	90932	358333	234123	2571067	0.546	N/A	0.00785	0.78684	0.03327	0.78515	0.02562	6.01
1-3-B6-K6	2398273	820870	532922	64.92	221026	26.93	66922	8.15	124730	45242	169972	112402	1328937	0.554	N/A	0.01307	0.74337	0.05556	0.73997	0.04305	3.01
1-3-B6-L17	3313588	1138232	748967	65.8	297655	26.15	91610	8.05	170905	64035	234940	150664	1847978	0.558	N/A	0.00484	0.73376	0.00711	0.73247	0.00228	4.13
1-3-B6-L18	2660106	906766	588693	64.92	198806	21.92	119267	13.15	114123	77976	192099	105205	1499478	0.564	N/A	0.00537	0.79267	0.01213	0.79155	0.0068	3.31
1-3-B6-L5	3678408	1270378	842931	66.35	326365	25.69	101082	7.96	186452	69055	255507	159732	2056226	0.559	N/A	0.00863	0.76493	0.03268	0.76288	0.02426	4.72
1-3-B6-L6	3285368	1121118	755476	67.39	240969	21.49	124673	11.12	139575	83024	222599	122807	1876683	0.571	N/A	0.00522	0.7618	0.00731	0.76055	0.0021	4.12
1-3-B6-M17	2346889	812927	506047	62.25	211117	25.97	95763	11.78	122685	63960	186645	109737	1303311	0.555	N/A	0.0039	0.72787	0.00548	0.7268	0.00159	2.99
1-3-B6-M18	2584535	881488	585560	66.43	197723	22.43	98205	11.14	112769	65142	177911	99993	1454287	0.563	N/A	0.00552	0.78091	0.01135	0.77969	0.00586	3.22
1-3-B6-M5	2564298	892321	559594	62.71	261861	29.35	70866	7.94	150492	49131	199623	129211	1404781	0.548	N/A	0.0061	0.73706	0.02581	0.73545	0.01983	3.25
1-3-B6-M6	2747720	950930	627430	65.98	252931	26.6	70569	7.42	144317	49344	193661	125512	1526244	0.555	N/A	0.0076	0.77393	0.02709	0.7722	0.01964	3.5
1-3-B6-N17	2751851	944480	628543	66.55	222696	23.58	93241	9.87	127335	62479	189814	111311	1539599	0.559	N/A	0.0089	0.78004	0.02726	0.77806	0.01852	3.47
1-3-B6-N18	2634164	888811	576038	64.81	199182	22.41	113591	12.78	112870	73466	186336	100982	1475072	0.56	N/A	0.00713	0.76202	0.00972	0.76031	0.00261	3.17
1-3-B6-N5	3013241	1029177	681224	66.19	266989	25.94	80964	7.87	153488	56382	209870	131927	1710878	0.568	N/A	0.00814	0.76024	0.02859	0.75827	0.02062	3.82
1-3-B6-N6	2968284	1008538	653056	64.75	256660	25.45	98822	9.8	146138	66071	212209	127800	1666025	0.561	N/A	0.00585	0.75991	0.01908	0.7585	0.01331	3.66
1-3-B6-O17	3248663	1119098	725491	64.83	306211	27.36	87396	7.81	172668	59739	232407	154841	1768426	0.544	N/A	0.00678	0.76036	0.02675	0.75872	0.02011	4.01
1-3-B6-O18	2315623	787069	518341	65.86	175719	22.33	93009	11.82	100779	60757	161536	91285	1307026	0.564	N/A	0.00526	0.76245	0.0076	0.76119	0.00235	2.88
1-3-B6-O5	2307195	794223	496347	62.49	217340	27.37	80536	10.14	124161	54020	178181	108687	1265858	0.549	N/A	0.00469	0.74566	0.01813	0.74446	0.0135	2.84
1-3-B6-O6	2920075	998510	651681	65.27	250595	25.1	96234	9.64	141194	64134	205328	123089	1613581	0.553	N/A	0.00688	0.77098	0.02491	0.76939	0.01815	3.59
1-3-B6-P17	3309609	1144336	757981	66.24	230177	20.11	156178	13.65	132429	99445	231874	111090	1835919	0.555	N/A	0.00508	0.80259	0.00675	0.80158	0.00168	4.2
1-3-B6-P18	2173967	732869	474617	64.76	170385	23.25	87867	11.99	96936	57682	154618	87911	1220350	0.561	N/A	0.00444	0.78292	0.00954	0.78195	0.00512	2.64
1-3-B6-P5	3548600	1218329	773914	63.52	305394	25.07	139021	11.41	172483	90423	262906	152842	1946263	0.548	N/A	0.00654	0.80127	0.02531	0.79996	0.01889	4.38
1-3-B6-P6	2915158	992658	664678	66.96	242119	24.39	85861	8.65	138573	58843	197416	121983	1649702	0.566	N/A	0.00677	0.76782	0.02275	0.76624	0.01609	3.65
1-4-B8-A19	1283415	437964	291897	66.65	88080	20.11	57987	13.24	67107	46745	113852	61679	968377	0.755	N/A	0.0048	0.73251	0.0068	0.73122	0.00201	2.21
1-4-B8-A20	1382059	473195	324149	68.5	99330	20.99	49716	10.51	75159	40677	115836	66006	1035415	0.749	N/A	0.00571	0.7775	0.01204	0.77622	0.00637	2.37
1-4-B8-A7	1441260	496633	335956	67.65	114581	23.07	46096	9.28	87144	37690	124834	75169	1082570	0.751	N/A	0.00746	0.80264	0.03056	0.80116	0.02327	2.54
1-4-B8-A8	1461075	509245	335273	65.84	116758	22.93	57214	11.24	88209	45962	134171	77265	1084122	0.742	N/A	0.00665	0.80729	0.02848	0.806	0.02198	2.61
1-4-B8-B19	1388764	477350	321493	67.35	96685	20.25	59172	12.4	73936	47837	121773	66084	1044898	0.752	N/A	0.00556	0.72195	0.00762	0.7204	0.00207	2.43
1-4-B8-B20	1357752	462560	317550	68.65	91543	19.79	53467	11.56	70059	43572	113631	62848	1031306	0.76	N/A	0.00578	0.75651	0.00833	0.75509	0.00256	2.33
1-4-B8-B7	2091937	720086	480466	66.72	174279	24.2	65341	9.07	132133	53576	185709	120414	1564851	0.748	N/A	0.00414	0.7256	0.00564	0.72446	0.00151	3.63
1-4-B8-B8	1200888	413690	280893	67.9	97136	23.48	35661	8.62	73776	29455	103231	64523	902599	0.752	N/A	0.00733	0.7657	0.0242	0.76397	0.01699	2.11
1-4-B8-C19	1395414	480301	319484	66.52	104445	21.75	56372	11.74	79232	45302	124534	71071	1042675	0.747	N/A	0.00469	0.76162	0.00731	0.7605	0.00263	2.43
1-4-B8-C20	1334420	455982	308735	67.71	94012	20.62	53235	11.67	71672	43312	114984	63766	1006128	0.754	N/A	0.00536	0.7566	0.00768	0.75529	0.00233	2.3
1-4-B8-C7	1398552	489512	332631	67.95	119090	24.33	37791	7.72	89698	31054	120752	77563	1034304	0.74	N/A	0.00844	0.76592	0.02988	0.76393	0.02162	2.52
1-4-B8-D19	1538492	533181	364531	68.37	95334	17.88	73316	13.75	72943	59152	132095	65554	1165694	0.758	N/A	0.00506	0.73443	0.00693	0.73308	0.00188	2.73
1-4-B8-D20	1238363	420562	287998	68.48	83592	19.88	48972	11.64	63378	39877	103255	55312	931011	0.752	N/A	0.00464	0.71418	0.00696	0.71285	0.00233	2.09
1-4-B8-D7	1961732	697311	464058	66.55	159075	22.81	74178	10.64	119480	59341	178821	107064	1446057	0.737	N/A	0.01096	0.8021	0.03116	0.79991	0.02042	3.62
1-4-B8-E19	1506746	519816	333541	64.17	124363	23.92	61912	11.91	94407	50036	144443	86358	1128654	0.749	N/A	0.00468	0.73676	0.00865	0.73552	0.00399	2.65
1-4-B8-E20	1433382	493815	330606	66.95	100649	20.38	62560	12.67	76489	50317	126806	70030	1075255	0.75	N/A	0.00566	0.78999	0.01189	0.78879	0.00627	2.51
1-4-B8-E7	1775872	619613	394873	63.73	169981	27.43	54759	8.84	128111	44621	172732	113596	1308303	0.737	N/A	0.0062	0.77696	0.02549	0.77557	0.01941	3.18
1-4-B8-E8	1356152	470091	319816	68.03	105315	22.4	44960	9.56	80068	36579	116647	70796	1020403	0.752	N/A	0.00499	0.74845	0.00842	0.74719	0.00345	2.42
1-4-B8-F19	1176058	401297	258566	64.43	87695	21.85	55036	13.71	66527	44100	110627	59742	881693	0.75	N/A	0.0047	0.79109	0.00654	0.7901	0.00185	2.01
1-4-B8-F7	1161768	407264	263933	64.81	110260	27.07	33071	8.12	83236	27361	110597	70266	856900	0.738	N/A	0.00682	0.7739	0.02779	0.77235	0.02111	2.11
1-4-B8-G19	1714982	593629	386009	65.03	129454	21.81	78166	13.17	98356	62749	161105	90807	1280788	0.747	N/A	0.00456	0.779	0.0105	0.77799	0.00597	3.03
1-4-B8-G20	1350834	464910	311440	66.99	95299	20.5	58171	12.51	72266	47081	119347	65496	1011714	0.749	N/A	0.00434	0.72635	0.00636	0.72516	0.00203	2.33
1-4-B8-G7	1505502	526507	339901	64.56	139111	26.42	47495	9.02	106148	38911	145059	92273	1131612	0.752	N/A	0.01025	0.82446	0.04928	0.82264	0.03943	2.81
1-4-B8-G8	1282008	443698	300407	67.71	108333	24.42	34958	7.88	81776	29076	110852	71902	956639	0.746	N/A	0.00658	0.75815	0.02146	0.75655	0.01498	2.26
1-4-B8-H19	1519899	526774	357225	67.81	107495	20.41	62054	11.78	81489	50032	131521	73871	1137656	0.749	N/A	0.00724	0.7823	0.01261	0.78071	0.00541	2.69
1-4-B8-H8	1334712	457685	313875	68.58	94862	20.73	48948	10.69	72337	40066	112403	63796	1007182	0.755	N/A	0.00733	0.79094	0.02569	0.7894	0.0185	2.3
1-4-B8-I19	1675858	582171	383840	65.93	134831	23.16	63500	10.91	102711	51513	154224	93320	1256526	0.75	N/A	0.00456	0.74157	0.00641	0.74039	0.00186	3
1-4-B8-I20	1572493	544573	364800	66.99	111124	20.41	68649	12.61	84653	55386	140039	76404	1184599	0.753	N/A	0.0045	0.7079	0.00632	0.70658	0.00183	2.78
1-4-B8-I7	1596815	556875	364744	65.5	148850	26.73	43281	7.77	112725	35943	148668	97319	1183737	0.741	N/A	0.00618	0.75168	0.02117	0.75014	0.01508	2.87
1-4-B8-I8	1311387	455156	311142	68.36	97823	21.49	46191	10.15	73873	37458	111331	63918	981457	0.748	N/A	0.00578	0.74312	0.01338	0.74163	0.00764	2.32
1-4-B8-J19	1344729	461518	304284	65.93	113093	24.5	44141	9.56	86123	36332	122455	76746	1012028	0.753	N/A	0.00654	0.79318	0.02313	0.79182	0.0167	2.35
1-4-B8-J20	1320380	449896	311170	69.16	91487	20.34	47239	10.5	70261	38843	109104	63499	1004545	0.761	N/A	0.00506	0.76099	0.00713	0.75977	0.00208	2.26
1-4-B8-J7	1570362	544664	360763	66.24	140920	25.87	42981	7.89	106606	35686	142292	93038	1170798	0.746	N/A	0.00696	0.76273	0.02749	0.76107	0.02067	2.8
1-4-B8-J8	1228829	422439	288560	68.31	97016	22.97	36863	8.73	73733	30436	104169	65250	926674	0.754	N/A	0.00728	0.76246	0.02156	0.76072	0.01438	2.14
1-4-B8-K19	1810647	630572	397291	63	150142	23.81	83139	13.18	114281	66535	180816	103669	1344443	0.743	N/A	0.00453	0.75612	0.00673	0.75501	0.00221	3.26
1-4-B8-K20	1641063	565602	368940	65.23	124959	22.09	71703	12.68	95024	57561	152585	86549	1226104	0.747	N/A	0.00479	0.77378	0.01003	0.77269	0.00527	2.88
1-4-B8-K7	1675311	588970	381823	64.83	126059	21.4	81088	13.77	95246	64501	159747	82363	1241199	0.741	N/A	0.00643	0.80009	0.02342	0.7988	0.0171	3.06
1-4-B8-K8	1221963	419247	276402	65.93	92607	22.09	50238	11.98	70099	40574	110673	63003	913545	0.748	N/A	0.00586	0.79363	0.02033	0.79241	0.01456	2.12
1-4-B8-L19	1336060	456338	296906	65.06	93057	20.39	66375	14.55	70027	52784	122811	63494	989965	0.741	N/A	0.00439	0.76839	0.00935	0.76737	0.00498	2.26
1-4-B8-L20	1330570	454649	310684	68.33	88009	19.36	55956	12.31	66902	45286	112188	61133	1002027	0.753	N/A	0.00508	0.77717	0.01046	0.77603	0.00541	2.28
1-4-B8-L7	1653046	571108	371523	65.05	135251	23.68	64334	11.26	102302	51938	154240	92203	1229362	0.744	N/A	0.00499	0.78892	0.01186	0.78786	0.0069	2.9
1-4-B8-M19	1419642	489541	319603	65.29	110531	22.58	59407	12.14	83588	47938	131526	76318	1054769	0.743	N/A	0.00492	0.77857	0.0118	0.77748	0.00691	2.49
1-4-B8-M8	1548220	538596	360996	67.03	133877	24.86	43723	8.12	101179	36108	137287	86279	1153129	0.745	N/A	0.00872	0.78198	0.03484	0.78006	0.02635	2.78
1-4-B8-N19	1412120	483759	322686	66.7	102803	21.25	58270	12.05	78494	47335	125829	72164	1063271	0.753	N/A	0.00525	0.78494	0.01292	0.7838	0.00771	2.46
1-4-B8-N20	1398460	476578	329637	69.17	93513	19.62	53428	11.21	71141	43615	114756	63273	1055609	0.755	N/A	0.00511	0.7774	0.00884	0.77626	0.00375	2.39
1-4-B8-N7	1515070	523215	349433	66.79	134965	25.8	38817	7.42	102103	32494	134597	86757	1131186	0.747	N/A	0.00699	0.75382	0.02017	0.75209	0.01327	2.66
1-4-B8-O19	1588765	544423	359324	66	123829	22.74	61270	11.25	93541	49580	143121	83786	1183123	0.745	N/A	0.00454	0.76011	0.00682	0.75902	0.00229	2.74
1-4-B8-O20	1294882	443618	281738	63.51	93057	20.98	68823	15.51	70339	54698	125037	64463	962656	0.743	N/A	0.00389	0.75596	0.00549	0.75501	0.00161	2.24
1-4-B8-O7	1534652	534893	351939	65.8	141243	26.41	41711	7.8	106375	34222	140597	90606	1135573	0.74	N/A	0.00682	0.78971	0.02741	0.78827	0.02073	2.75
1-4-B8-P19	1467200	498397	315455	63.29	113649	22.8	69293	13.9	86478	55561	142039	79285	1103797	0.752	N/A	0.00443	0.73002	0.00609	0.72882	0.00167	2.52
1-5-B10-A10	19048250	7007977	6236801	89	407134	5.81	364042	5.19	249412	282231	531643	207999	11384420	0.598	N/A	0.00481	0.77824	0.0082	0.77717	0.00341	25.18
1-5-B10-A21	3160906	1070296	690780	64.54	233799	21.84	145717	13.61	141230	98011	239241	130015	1870401	0.592	N/A	0.00521	0.78837	0.01156	0.78726	0.00638	4.1
1-5-B10-A22	1773563	601064	385170	64.08	136626	22.73	79268	13.19	82635	54276	136911	74545	1050839	0.593	N/A	0.00517	0.7825	0.01114	0.78137	0.006	2.32
1-5-B10-A9	2971039	1017806	648146	63.68	256575	25.21	113085	11.11	155655	78033	233688	138859	1755816	0.591	N/A	0.00896	0.81138	0.03287	0.80967	0.02413	3.97
1-5-B10-B10	2398592	802981	547629	68.2	189916	23.65	65436	8.15	116080	48208	164288	99419	1469480	0.613	N/A	0.02512	0.76763	0.04234	0.76164	0.01766	3.23
1-5-B10-B21	2345354	789174	508968	64.49	184611	23.39	95595	12.11	112304	65962	178266	102124	1408452	0.601	N/A	0.00548	0.76163	0.00821	0.76032	0.00275	3.07
1-5-B10-B22	2418085	814318	535404	65.75	192352	23.62	86562	10.63	115832	60265	176097	102609	1444119	0.597	N/A	0.00551	0.77989	0.01079	0.77867	0.00531	3.14
1-5-B10-B9	3021898	1024465	647692	63.22	249503	24.35	127270	12.42	150275	86073	236348	134498	1776073	0.588	N/A	0.00728	0.79681	0.0273	0.79532	0.02017	3.92
1-5-B10-C10	2728995	931155	610595	65.57	249981	26.85	70579	7.58	151127	51379	202506	129615	1618070	0.593	N/A	0.00841	0.76619	0.03488	0.76421	0.02669	3.63
1-5-B10-C21	2248785	753012	478361	63.53	174069	23.12	100582	13.36	106322	68830	175152	96743	1356789	0.603	N/A	0.00478	0.71597	0.00652	0.71461	0.00175	2.91
1-5-B10-C22	3061758	1042870	683210	65.51	251883	24.15	107777	10.33	150962	74486	225448	131876	1803803	0.589	N/A	0.00862	0.79255	0.03252	0.79075	0.02411	4.02
1-5-B10-C9	2181654	730680	446892	61.16	189773	25.97	94015	12.87	114933	64549	179482	104213	1287565	0.59	N/A	0.00496	0.78147	0.01639	0.78038	0.01149	2.81
1-5-B10-D10	2890702	991532	642328	64.78	261420	26.37	87784	8.85	157223	63377	220600	133752	1700127	0.588	N/A	0.00768	0.75911	0.02008	0.75725	0.0125	3.79
1-5-B10-D21	2879628	974975	606529	62.21	242997	24.92	125449	12.87	148412	85874	234286	134899	1697774	0.59	N/A	0.00486	0.73691	0.00679	0.73563	0.00194	3.74
1-5-B10-D22	1816846	607687	401048	66	135362	22.27	71277	11.73	82627	49664	132291	74133	1103656	0.607	N/A	0.00655	0.77162	0.02111	0.77011	0.01466	2.36
1-5-B10-D9	2674731	918227	595196	64.82	247335	26.94	75696	8.24	148133	53817	201950	123607	1556833	0.582	N/A	0.00964	0.78041	0.03107	0.77827	0.02164	3.54
1-5-B10-E10	3106205	1068213	697729	65.32	276624	25.9	93860	8.79	166211	66211	232422	144099	1827487	0.588	N/A	0.00874	0.79207	0.03262	0.79024	0.02409	4.16
1-5-B10-E21	3146886	1071754	697395	65.07	238804	22.28	135555	12.65	143751	91399	235150	126481	1851481	0.588	N/A	0.00499	0.7464	0.00714	0.74513	0.00216	4.1
1-5-B10-E22	2558242	863972	562950	65.16	197417	22.85	103605	11.99	119148	70749	189897	107263	1524059	0.596	N/A	0.0076	0.80779	0.02843	0.80632	0.02099	3.34
1-5-B10-E9	3062018	1058129	619294	58.53	296281	28	142554	13.47	178469	95436	273905	159876	1742611	0.569	N/A	0.00686	0.77912	0.02454	0.77759	0.0178	4.01
1-5-B10-F10	1939490	651768	439333	67.41	154050	23.64	58385	8.96	94898	42416	137314	82686	1197962	0.618	N/A	0.00725	0.75683	0.01782	0.75505	0.01065	2.57
1-5-B10-F21	2663380	900484	580938	64.51	214675	23.84	104871	11.65	129095	72278	201373	115038	1570933	0.59	N/A	0.00516	0.76502	0.00806	0.7638	0.00292	3.44
1-5-B10-F22	2541966	855839	543241	63.47	200600	23.44	111998	13.09	121418	76160	197578	110565	1513479	0.595	N/A	0.00532	0.77156	0.0105	0.77034	0.00521	3.29
1-5-B10-F9	3396489	1165294	715191	61.37	290266	24.91	159837	13.72	173883	106678	280561	153097	1967002	0.579	N/A	0.00685	0.79338	0.02645	0.79195	0.01974	4.44
1-5-B10-G10	3166209	1092218	703994	64.46	264089	24.18	124135	11.37	159624	85073	244697	142097	1868955	0.59	N/A	0.00759	0.81507	0.02927	0.81366	0.02185	4.3
1-5-B10-G21	3645192	1245647	775601	62.26	320092	25.7	149954	12.04	192727	101614	294341	176744	2126607	0.583	N/A	0.00456	0.74396	0.00748	0.74279	0.00293	4.76
1-5-B10-G22	3618360	1228728	749159	60.97	301956	24.57	177613	14.46	179570	118031	297601	163694	2077649	0.574	N/A	0.00444	0.75003	0.00647	0.74892	0.00204	4.54
1-5-B10-G9	2684950	928216	606497	65.34	247969	26.71	73750	7.95	149489	52822	202311	122807	1573351	0.586	N/A	0.00954	0.77887	0.03739	0.77674	0.02812	3.64
1-5-B10-H10	1919155	646243	434099	67.17	147713	22.86	64431	9.97	91471	45943	137414	80969	1187624	0.619	N/A	0.00722	0.77396	0.02126	0.77232	0.01414	2.58
1-5-B10-H21	3029048	1034389	688822	66.59	223913	21.65	121654	11.76	135867	83440	219307	122008	1809466	0.597	N/A	0.0056	0.77201	0.00839	0.77073	0.00281	4.04
1-5-B10-H22	3056476	1030354	669897	65.02	224974	21.83	135483	13.15	134918	91307	226225	121919	1802835	0.59	N/A	0.00504	0.72802	0.00671	0.72664	0.00168	3.89
1-5-B10-H9	2534460	875681	543771	62.1	250550	28.61	81360	9.29	150675	57504	208179	131814	1470000	0.58	N/A	0.00549	0.75224	0.02264	0.75087	0.01724	3.33
1-5-B10-I10	2147990	738754	458738	62.1	199802	27.05	80214	10.86	120730	55278	176008	106754	1259089	0.586	N/A	0.00912	0.79585	0.0433	0.79397	0.03449	2.89
1-5-B10-I21	3465299	1192651	770116	64.57	258953	21.71	163582	13.72	155705	108908	264613	137917	2014422	0.581	N/A	0.0049	0.7867	0.00704	0.78565	0.00215	4.57
1-5-B10-I22	4204909	1449684	911926	62.91	351145	24.22	186613	12.87	210465	125093	335558	190494	2423636	0.576	N/A	0.00487	0.70941	0.00667	0.70799	0.00181	5.5
1-5-B10-I9	3557213	1238041	758075	61.23	338575	27.35	141391	11.42	204134	96096	300230	179577	2046116	0.575	N/A	0.00882	0.81521	0.03939	0.81357	0.03084	4.77
1-5-B10-J10	2275867	766277	495615	64.68	180658	23.58	90004	11.75	110160	61832	171992	99232	1388092	0.61	N/A	0.00804	0.80004	0.02912	0.79842	0.02125	3.04
1-5-B10-J21	3228609	1103903	716026	64.86	263758	23.89	124119	11.24	157716	83915	241631	138976	1875993	0.581	N/A	0.0051	0.74569	0.00867	0.74439	0.00359	4.21
1-5-B10-J22	2689924	910582	576706	63.33	220133	24.17	113743	12.49	134021	77922	211943	122744	1595804	0.593	N/A	0.00471	0.77971	0.01004	0.77867	0.00536	3.5
1-5-B10-J9	2502339	858867	542458	63.16	234019	27.25	82390	9.59	141879	57808	199687	121474	1473127	0.589	N/A	0.00617	0.76204	0.01925	0.76056	0.01316	3.32
1-5-B10-K10	3047168	1046547	658033	62.88	271412	25.93	117102	11.19	163693	80434	244127	149821	1781341	0.585	N/A	0.0047	0.75172	0.0088	0.75055	0.00412	4.02
1-5-B10-K21	2926028	1002417	629742	62.82	236406	23.58	136269	13.59	142771	91645	234416	129882	1709591	0.584	N/A	0.00461	0.70958	0.00644	0.70823	0.00184	3.85
1-5-B10-K22	3371671	1150372	726448	63.15	258846	22.5	165078	14.35	158096	111126	269222	144060	2011433	0.597	N/A	0.00478	0.76792	0.00689	0.76681	0.00212	4.52
1-5-B10-K9	2196946	762523	473877	62.15	225568	29.58	63078	8.27	136437	45522	181959	113198	1280872	0.583	N/A	0.00712	0.76302	0.03471	0.76132	0.02779	2.97
1-5-B10-L10	2306680	784735	511364	65.16	199079	25.37	74292	9.47	120720	52557	173277	104918	1375335	0.596	N/A	0.00697	0.78268	0.02674	0.78115	0.01991	3.07
1-5-B10-L21	3115829	1060571	676509	63.79	249797	23.55	134265	12.66	149955	90660	240615	137517	1825740	0.586	N/A	0.00573	0.79138	0.01272	0.79018	0.00703	4.05
1-5-B10-L22	2883861	972830	615547	63.27	225977	23.23	131306	13.5	137014	89133	226147	124527	1720421	0.597	N/A	0.00491	0.77682	0.01016	0.77572	0.00528	3.77
1-5-B10-L9	3327531	1148051	735101	64.03	319585	27.84	93365	8.13	190621	66475	257096	165370	1926798	0.579	N/A	0.00826	0.7765	0.03398	0.77464	0.02593	4.39
1-5-B10-M10	2915672	997504	647755	64.94	260375	26.1	89374	8.96	158845	63872	222717	136979	1747082	0.599	N/A	0.00769	0.7621	0.01975	0.76026	0.01215	3.94
1-5-B10-M21	3265406	1119558	707353	63.18	265498	23.71	146707	13.1	158966	98922	257888	144987	1896609	0.581	N/A	0.00566	0.78298	0.01274	0.78174	0.00712	4.27
1-5-B10-M22	2395438	809370	536030	66.23	177344	21.91	95996	11.86	107288	66061	173349	94066	1424415	0.595	N/A	0.00558	0.78182	0.01032	0.7806	0.00477	3.1
1-5-B10-M9	3212384	1101410	676371	61.41	285764	25.95	139275	12.65	170883	93008	263891	153076	1863514	0.58	N/A	0.00712	0.80067	0.0266	0.79924	0.01962	4.22
1-5-B10-N10	1872246	632162	437650	69.23	137172	21.7	57340	9.07	83556	40697	124253	69391	1143893	0.611	N/A	0.01463	0.82713	0.06568	0.82456	0.05181	2.51
1-5-B10-N21	2600265	898659	569151	63.33	222672	24.78	106836	11.89	134267	72948	207215	122119	1515587	0.583	N/A	0.00506	0.78916	0.01259	0.78809	0.00757	3.48
1-5-B10-N22	2759194	933899	616319	65.99	211725	22.67	105855	11.33	127484	73332	200816	110687	1632780	0.592	N/A	0.00538	0.7653	0.00774	0.76403	0.00237	3.56
1-5-B10-N9	3526331	1219881	786998	64.51	281646	23.09	151237	12.4	168220	102297	270517	149003	2041512	0.579	N/A	0.00694	0.78973	0.02691	0.78826	0.02011	4.63
1-5-B10-O10	2254985	767743	478520	62.33	195084	25.41	94139	12.26	116666	63846	180512	104980	1312573	0.582	N/A	0.00626	0.78589	0.02418	0.78454	0.01803	2.92
1-5-B10-O21	3685003	1257844	803182	63.85	316824	25.19	137838	10.96	192440	94848	287288	171694	2171602	0.589	N/A	0.00518	0.72836	0.00865	0.72695	0.00349	4.86
1-5-B10-O22	3386236	1169833	734744	62.81	281942	24.1	153147	13.09	169398	102387	271785	153404	1983818	0.586	N/A	0.00461	0.77644	0.01022	0.7754	0.00564	4.58
1-5-B10-O9	2939896	1015665	662913	65.27	253580	24.97	99172	9.76	152074	68691	220765	130805	1725414	0.587	N/A	0.00775	0.79358	0.03005	0.79197	0.02247	3.94
1-5-B10-P10	1857877	624363	417092	66.8	152214	24.38	55057	8.82	91960	39850	131810	78063	1117562	0.602	N/A	0.00692	0.74892	0.0189	0.74717	0.01206	2.4
1-5-B10-P21	3444639	1161986	733569	63.13	270952	23.32	157465	13.55	163519	106424	269943	147733	2032484	0.59	N/A	0.00544	0.7946	0.01226	0.79348	0.00686	4.44
1-5-B10-P22	1981469	661938	436569	65.95	137440	20.76	87929	13.28	84676	60720	145396	77745	1219156	0.615	N/A	0.00468	0.78243	0.01012	0.78141	0.00547	2.62
1-5-B10-P9	2408823	813568	511378	62.86	195534	24.03	106656	13.11	117799	72364	190163	105885	1425607	0.592	N/A	0.0059	0.78684	0.01628	0.78557	0.01044	3.12
1-6-B12-A11	2941348	992022	659782	66.51	232212	23.41	100028	10.08	135395	67760	203155	117838	1710616	0.582	N/A	0.0085	0.81112	0.03464	0.8095	0.02636	3.71
1-6-B12-A12	3501341	1186683	778621	65.61	314694	26.52	93368	7.87	182601	65711	248312	154322	2003677	0.572	N/A	0.00772	0.76014	0.02533	0.75827	0.01775	4.39
1-6-B12-A23	2405013	814371	525642	64.55	184030	22.6	104699	12.86	107072	69678	176750	96226	1368422	0.569	N/A	0.00392	0.74502	0.00553	0.74402	0.00162	2.95
1-6-B12-A24	2132277	716072	482793	67.42	157534	22	75745	10.58	93095	51844	144939	81675	1260389	0.591	N/A	0.00529	0.77013	0.00794	0.76891	0.00266	2.72
1-6-B12-B11	3048207	1033663	623470	60.32	277010	26.8	133183	12.88	161242	87311	248553	143892	1708260	0.56	N/A	0.00679	0.79364	0.02595	0.79223	0.01929	3.75
1-6-B12-B12	2563993	836394	567555	67.86	200297	23.95	68542	8.19	118277	49205	167482	102286	1514842	0.591	N/A	0.01345	0.76502	0.03087	0.76182	0.01766	3.2
1-6-B12-B23	2062674	697549	432120	61.95	179392	25.72	86037	12.33	104556	57470	162026	94697	1166130	0.565	N/A	0.00437	0.75645	0.00693	0.75538	0.00257	2.55
1-6-B12-B24	1664355	558785	358668	64.19	128007	22.91	72110	12.9	75442	48283	123725	68258	964938	0.58	N/A	0.00467	0.71972	0.00663	0.7184	0.00197	2.07
1-6-B12-C11	2832065	964721	626163	64.91	256742	26.61	81816	8.48	148533	56538	205071	128695	1606429	0.567	N/A	0.00812	0.78337	0.03516	0.7816	0.02726	3.56
1-6-B12-C12	2360833	794864	503595	63.36	195912	24.65	95357	12	113813	63056	176869	101732	1351783	0.573	N/A	0.00741	0.74607	0.02716	0.74417	0.0199	2.94
1-6-B12-C23	3303782	1121475	689314	61.46	290979	25.95	141182	12.59	166698	91887	258585	147730	1825405	0.553	N/A	0.00474	0.75074	0.00699	0.74955	0.00226	4
1-6-B12-C24	2180391	723111	455793	63.03	175737	24.3	91581	12.66	102653	61460	164113	91635	1266793	0.581	N/A	0.00467	0.75279	0.00689	0.75163	0.00223	2.63
1-6-B12-D11	3548499	1206611	762615	63.2	307536	25.49	136460	11.31	179161	91068	270229	163848	2013191	0.567	N/A	0.0052	0.74524	0.00878	0.74391	0.0036	4.43
1-6-B12-D12	2015853	671965	454453	67.63	156706	23.32	60806	9.05	92908	42988	135896	80458	1204591	0.598	N/A	0.00734	0.77051	0.0263	0.76881	0.0191	2.54
1-6-B12-D23	2863477	962139	630546	65.54	212764	22.11	118829	12.35	124377	78822	203199	109667	1640593	0.573	N/A	0.00488	0.72207	0.00705	0.72071	0.00218	3.52
1-6-B12-D24	1829643	610301	395549	64.81	142265	23.31	72487	11.88	83293	49236	132529	75302	1068737	0.584	N/A	0.006	0.75622	0.00896	0.75475	0.00298	2.26
1-6-B12-E11	3226122	1107647	713161	64.39	258983	23.38	135503	12.23	150228	89539	239767	132521	1811397	0.561	N/A	0.00492	0.73108	0.00705	0.72975	0.00214	4.05
1-6-B12-E12	3002859	1019953	662381	64.94	268643	26.34	88929	8.72	155033	61397	216430	137683	1698426	0.566	N/A	0.00763	0.76868	0.02768	0.7669	0.0202	3.73
1-6-B12-E23	1913867	651473	390570	59.95	146136	22.43	114767	17.62	84878	73559	158437	77529	1070061	0.559	N/A	0.00436	0.73451	0.00628	0.73335	0.00193	2.37
1-6-B12-E24	1843170	615053	380745	61.9	162681	26.45	71627	11.65	94615	48216	142831	87138	1056294	0.573	N/A	0.00771	0.74856	0.01926	0.74661	0.01164	2.25
1-6-B12-F11	2849303	971652	624194	64.24	222371	22.89	125087	12.87	130494	82721	213215	115878	1615876	0.567	N/A	0.00481	0.73362	0.00799	0.73233	0.0032	3.59
1-6-B12-F12	2372202	806649	544567	67.51	195836	24.28	66246	8.21	115733	46828	162561	99256	1392379	0.587	N/A	0.00915	0.77249	0.03151	0.77039	0.02257	3.07
1-6-B12-F23	2413945	809108	513358	63.45	182055	22.5	113695	14.05	106079	74593	180672	96832	1383954	0.573	N/A	0.00666	0.78568	0.01308	0.78424	0.00646	2.96
1-6-B12-G11	3855860	1335378	831018	62.23	345412	25.87	158948	11.9	198788	104438	303226	174061	2125760	0.551	N/A	0.00808	0.80814	0.03458	0.80658	0.02672	4.86
1-6-B12-G12	3216588	1098653	716700	65.23	275973	25.12	105980	9.65	161032	72509	233541	139224	1824456	0.567	N/A	0.0058	0.72752	0.00841	0.72593	0.00263	4.04
1-6-B12-G23	2258253	767337	474616	61.85	194994	25.41	97727	12.74	114155	64996	179151	103036	1271730	0.563	N/A	0.00408	0.74309	0.00613	0.74204	0.00206	2.79
1-6-B12-G24	2583986	866175	561983	64.88	196245	22.66	107947	12.46	114723	71515	186238	102345	1485727	0.575	N/A	0.0051	0.73971	0.00704	0.73838	0.00195	3.18
1-6-B12-H11	3237753	1103245	699505	63.4	302116	27.38	101624	9.21	176498	70369	246867	152555	1827988	0.565	N/A	0.00551	0.73932	0.01648	0.73788	0.01103	4.04
1-6-B12-H12	2037796	680927	443904	65.19	173257	25.44	63766	9.36	101912	44406	146318	89575	1187488	0.583	N/A	0.00719	0.75137	0.01956	0.74957	0.01246	2.55
1-6-B12-H23	2981883	1006260	664097	66	222159	22.08	120004	11.93	130141	79903	210044	117256	1711378	0.574	N/A	0.00491	0.71043	0.00681	0.709	0.00191	3.73
1-6-B12-H24	2482511	848895	546453	64.37	197380	23.25	105062	12.38	115867	69363	185230	105657	1438056	0.579	N/A	0.00488	0.76405	0.00726	0.76289	0.00239	3.22
1-6-B12-I11	4236545	1457995	884153	60.64	383846	26.33	189996	13.03	222377	124165	346542	196765	2347266	0.554	N/A	0.00688	0.7845	0.02525	0.78301	0.0185	5.26
1-6-B12-I12	2777347	946822	610607	64.49	252013	26.62	84202	8.89	146303	58442	204745	127798	1568108	0.565	N/A	0.00679	0.77861	0.02881	0.7771	0.02217	3.46
1-6-B12-I23	3098512	1047209	645680	61.66	265360	25.34	136169	13	155397	89784	245181	141466	1761267	0.568	N/A	0.00448	0.74823	0.00659	0.7471	0.00212	3.86
1-6-B12-J11	1767465	604099	382287	63.28	164858	27.29	56954	9.43	95530	39032	134562	84259	996141	0.564	N/A	0.00724	0.76184	0.02583	0.7601	0.01873	2.23
1-6-B12-J12	2334175	782694	512984	65.54	201225	25.71	68485	8.75	118199	47887	166086	102723	1366259	0.585	N/A	0.00743	0.76369	0.02308	0.76192	0.01577	2.93
1-6-B12-J23	2721838	930465	636248	68.38	199788	21.47	94429	10.15	115668	63526	179194	102360	1546930	0.568	N/A	0.02167	0.78674	0.03129	0.78202	0.00983	3.46
1-6-B12-J24	2147790	710406	444691	62.6	159084	22.39	106631	15.01	92971	69909	162880	84347	1245048	0.58	N/A	0.00538	0.79106	0.01258	0.78993	0.00724	2.59
1-6-B12-K11	4002201	1372875	885910	64.53	308823	22.49	178142	12.98	180646	117136	297782	160844	2271112	0.567	N/A	0.0052	0.73982	0.00717	0.73846	0.00198	5.06
1-6-B12-K12	3556992	1208898	773136	63.95	320948	26.55	114814	9.5	186420	78790	265210	167360	2026291	0.57	N/A	0.0063	0.75549	0.0195	0.75394	0.01328	4.46
1-6-B12-K23	3217592	1099844	687321	62.49	269806	24.53	142717	12.98	155975	94326	250301	141035	1786606	0.555	N/A	0.00454	0.74914	0.00668	0.748	0.00215	3.94
1-6-B12-K24	3323886	1120613	693034	61.84	268158	23.93	159421	14.23	155248	103817	259065	141841	1866592	0.562	N/A	0.00454	0.78052	0.01108	0.77952	0.00657	4.02
1-6-B12-L11	3469030	1190596	761490	63.96	280111	23.53	148995	12.51	161622	97509	259131	140218	1942404	0.56	N/A	0.01265	0.81932	0.0554	0.81701	0.0433	4.37
1-6-B12-L12	2524436	854376	559673	65.51	199563	23.36	95140	11.14	116066	63905	179971	100144	1446548	0.573	N/A	0.00895	0.80348	0.03543	0.80171	0.02672	3.16
1-6-B12-L23	2484215	836854	556334	66.48	210621	25.17	69899	8.35	123751	49171	172922	109286	1443501	0.581	N/A	0.00781	0.78457	0.0288	0.78287	0.02116	3.15
1-6-B12-L24	2621794	870365	583369	67.03	203843	23.42	83153	9.55	121057	58061	179118	111523	1560354	0.595	N/A	0.00528	0.72314	0.00696	0.72167	0.00169	3.24
1-6-B12-M11	3489704	1192570	761453	63.85	295356	24.77	135761	11.38	171646	89642	261288	152530	1981674	0.568	N/A	0.00883	0.80521	0.03424	0.80347	0.02564	4.46
1-6-B12-M12	1594401	543230	347710	64.01	145658	26.81	49862	9.18	85065	34715	119780	74779	908350	0.57	N/A	0.00666	0.76768	0.02695	0.76612	0.02043	2.02
1-6-B12-M23	1495687	502756	321847	64.02	110648	22.01	70261	13.98	66630	47307	113937	59106	876720	0.586	N/A	0.00416	0.68865	0.00602	0.68735	0.00187	1.91
1-6-B12-M24	3217209	1098034	699120	63.67	265050	24.14	133864	12.19	156018	88848	244866	139313	1824905	0.567	N/A	0.00511	0.7223	0.00662	0.72087	0.00152	4.08
1-6-B12-N11	2444774	831371	526395	63.32	211333	25.42	93643	11.26	122555	62900	185455	108961	1378191	0.564	N/A	0.00754	0.79915	0.03177	0.79762	0.02441	3.03
1-6-B12-N12	2081453	696934	462483	66.36	157196	22.56	77255	11.08	93293	52955	146248	81528	1230213	0.591	N/A	0.00673	0.7912	0.01603	0.78979	0.00936	2.62
1-6-B12-N23	2509961	849553	540829	63.66	214189	25.21	94535	11.13	124302	63567	187869	111464	1417554	0.565	N/A	0.00481	0.76162	0.00678	0.76047	0.00198	3.1
1-6-B12-N24	1903081	636081	427073	67.14	133918	21.05	75090	11.81	79003	51097	130100	70685	1113759	0.585	N/A	0.00543	0.79366	0.01155	0.79253	0.00615	2.35
1-6-B12-O11	3311227	1128549	733532	65	278075	24.64	116942	10.36	162495	79005	241500	145446	1890786	0.571	N/A	0.00506	0.74829	0.00866	0.74701	0.00362	4.16
1-6-B12-O12	2013590	679883	432158	63.56	185396	27.27	62329	9.17	108176	43144	151320	94950	1147913	0.57	N/A	0.00606	0.75997	0.01943	0.75851	0.01345	2.5
1-6-B12-O23	2728829	925988	603612	65.19	219179	23.67	103197	11.14	128997	69755	198752	116833	1566109	0.574	N/A	0.00483	0.77613	0.00904	0.77504	0.00423	3.44
1-6-B12-O24	2358489	795836	519359	65.26	167600	21.06	108877	13.68	98031	71697	169728	87504	1357699	0.576	N/A	0.00442	0.75723	0.00804	0.75615	0.00364	2.94
1-6-B12-P11	1998265	671847	440643	65.59	164907	24.55	66297	9.87	95454	45436	140890	81937	1148024	0.575	N/A	0.00766	0.78621	0.02723	0.78456	0.01972	2.48
1-6-B12-P12	1996025	674004	496238	73.63	125909	18.68	51857	7.69	75519	37559	113078	65319	1221414	0.612	N/A	0.00721	0.76942	0.02103	0.76775	0.01392	2.66
1-6-B12-P23	3001015	1031485	654001	63.4	256583	24.88	120901	11.72	149195	81598	230793	132823	1673491	0.558	N/A	0.00462	0.74183	0.0089	0.74063	0.0043	3.71
1-6-B12-P24	1388038	461591	300283	65.05	107097	23.2	54211	11.74	63318	37335	100653	57297	816566	0.588	N/A	0.00396	0.72911	0.00659	0.72803	0.00264	1.71
2-1-D2-A13	2962129	1034786	633907	61.26	325080	31.42	75799	7.33	193104	54245	247349	161711	1663970	0.562	N/A	0.00709	0.7498	0.0303	0.74801	0.02338	3.92
2-1-D2-A14	3551105	1238653	787014	63.54	358352	28.93	93287	7.53	212732	66520	279252	177133	2015717	0.568	N/A	0.00649	0.76167	0.02251	0.76011	0.01612	4.7
2-1-D2-A1	3425354	1179794	735888	62.37	293850	24.91	150056	12.72	171171	98307	269478	150361	1910057	0.558	N/A	0.00851	0.82038	0.03932	0.81884	0.03107	4.35
2-1-D2-A2	3438915	1186876	748403	63.06	340011	28.65	98462	8.3	199603	69060	268663	173417	1936286	0.563	N/A	0.00712	0.76042	0.0259	0.7587	0.01891	4.42
2-1-D2-B13	3673211	1281478	820608	64.04	349063	27.24	111807	8.72	206778	77410	284188	183681	2081386	0.567	N/A	0.00762	0.79704	0.02972	0.79548	0.02227	4.86
2-1-D2-B14	2281491	768322	480212	62.5	204501	26.62	83609	10.88	122049	57146	179195	109713	1342453	0.588	N/A	0.00615	0.7436	0.01743	0.74201	0.01135	2.93
2-1-D2-B1	3374262	1168176	737590	63.14	315092	26.97	115494	9.89	186850	79454	266304	162493	1917029	0.568	N/A	0.0056	0.74977	0.01669	0.74836	0.01115	4.39
2-1-D2-B2	2935716	1005624	628245	62.47	255372	25.39	122007	12.13	151326	81952	233278	134425	1675547	0.571	N/A	0.00854	0.80543	0.03726	0.80375	0.02897	3.78
2-1-D2-C13	3662530	1284314	797671	62.11	382766	29.8	103877	8.09	229521	73349	302870	198485	2084562	0.569	N/A	0.006	0.75996	0.02407	0.75851	0.01818	4.92
2-1-D2-C14	3778756	1314864	827529	62.94	383523	29.17	103812	7.9	223838	72074	295912	194183	2114124	0.559	N/A	0.00688	0.76137	0.02522	0.75972	0.01847	4.9
2-1-D2-C1	1274314	444376	268705	60.47	128568	28.93	47103	10.6	77434	32370	109804	66806	725470	0.569	N/A	0.00545	0.77613	0.02462	0.7749	0.01928	1.72
2-1-D2-C2	3209511	1111726	697442	62.74	278554	25.06	135730	12.21	161576	89292	250868	141576	1775203	0.553	N/A	0.00528	0.77397	0.01556	0.77277	0.01033	4.06
2-1-D2-D13	4932565	1720183	1064380	61.88	418369	24.32	237434	13.8	249443	155826	405269	225032	2813431	0.57	N/A	0.00498	0.76586	0.00933	0.76469	0.00437	6.51
2-1-D2-D14	3646491	1253017	791698	63.18	305160	24.35	156159	12.46	180289	104528	284817	165409	2078230	0.57	N/A	0.01148	0.77274	0.01584	0.7701	0.00441	4.72
2-1-D2-D1	3617258	1250341	791133	63.27	288796	23.1	170412	13.63	170945	112224	283169	152762	2052115	0.567	N/A	0.00417	0.74743	0.00608	0.74637	0.00192	4.68
2-1-D2-D2	3325106	1141463	710218	62.22	299429	26.23	131816	11.55	178464	88970	267434	154869	1901778	0.572	N/A	0.00686	0.79128	0.02589	0.78984	0.01916	4.31
2-1-D2-E13	4305421	1505214	939446	62.41	364366	24.21	201402	13.38	215757	132270	348027	188609	2427736	0.564	N/A	0.00664	0.79677	0.02474	0.79541	0.01822	5.67
2-1-D2-E14	4278364	1484958	906608	61.05	399695	26.92	178655	12.03	237787	119701	357488	211822	2418933	0.565	N/A	0.0049	0.75321	0.00752	0.75199	0.00263	5.56
2-1-D2-E1	4133979	1443869	886930	61.43	396331	27.45	160608	11.12	233987	108150	342137	206880	2303440	0.557	N/A	0.00711	0.79919	0.02706	0.79775	0.02009	5.36
2-1-D2-E2	2551645	885449	571306	64.52	240384	27.15	73759	8.33	141740	51811	193551	124717	1452090	0.569	N/A	0.00734	0.78579	0.02839	0.78421	0.02121	3.38
2-1-D2-F13	5077155	1783674	1085863	60.88	514031	28.82	183780	10.3	304311	124550	428861	273056	2837179	0.559	N/A	0.00569	0.7604	0.01624	0.75903	0.01061	6.65
2-1-D2-F14	3992489	1374375	842693	61.31	350182	25.48	181500	13.21	208472	120915	329387	190634	2273369	0.569	N/A	0.0047	0.76108	0.00715	0.75995	0.00246	5.14
2-1-D2-F1	2559058	884473	560629	63.39	237207	26.82	86637	9.8	140358	58953	199311	121727	1452370	0.568	N/A	0.00776	0.81227	0.03316	0.8108	0.0256	3.35
2-1-D2-F2	3054914	1046640	647839	61.9	236332	22.58	162469	15.52	138437	104717	243154	126010	1723815	0.564	N/A	0.00446	0.73128	0.0062	0.73008	0.00175	3.87
2-1-D2-G13	3591446	1256977	768075	61.1	297631	23.68	191271	15.22	176962	125191	302153	156899	2026521	0.564	N/A	0.00456	0.73458	0.00683	0.73336	0.00228	4.77
2-1-D2-G14	4239913	1476451	910569	61.67	388486	26.31	177396	12.02	231847	118926	350773	207473	2408181	0.568	N/A	0.0046	0.74254	0.00661	0.74135	0.00202	5.58
2-1-D2-G1	3837896	1349375	860102	63.74	385926	28.6	103347	7.66	227655	72663	300318	196904	2148812	0.56	N/A	0.00804	0.77977	0.03063	0.77798	0.02277	5.1
2-1-D2-G2	3051689	1052302	622345	59.14	293458	27.89	136499	12.97	176501	91487	267988	161584	1748347	0.573	N/A	0.00412	0.74304	0.00561	0.74198	0.0015	4.02
2-1-D2-H13	4085469	1438719	906662	63.02	369404	25.68	162653	11.31	216683	107816	324499	188645	2275733	0.557	N/A	0.01224	0.8185	0.0602	0.81625	0.04855	5.44
2-1-D2-H14	3947737	1370247	845263	61.69	357333	26.08	167651	12.24	210573	110999	321572	188069	2231220	0.565	N/A	0.00681	0.80307	0.02559	0.80172	0.01891	5.14
2-1-D2-H1	3020013	1038563	668351	64.35	255945	24.64	114267	11	150302	77073	227375	131861	1716547	0.568	N/A	0.00728	0.78694	0.01849	0.78538	0.01129	3.9
2-1-D2-H2	2224882	755593	501665	66.39	181498	24.02	72430	9.59	107201	50522	157723	93455	1286731	0.578	N/A	0.00638	0.76374	0.02063	0.76222	0.01434	2.85
2-1-D2-I13	3476604	1220973	704705	57.72	355877	29.15	160391	13.14	213072	107391	320463	190079	1942081	0.559	N/A	0.00545	0.78682	0.01933	0.78565	0.01396	4.58
2-1-D2-I14	4424564	1569915	1004251	63.97	414889	26.43	150775	9.6	244690	102661	347351	212378	2479210	0.56	N/A	0.00856	0.78558	0.03541	0.78373	0.02708	5.97
2-1-D2-I1	4339908	1504226	944540	62.79	347801	23.12	211885	14.09	206435	138770	345205	183096	2462256	0.567	N/A	0.00426	0.76401	0.0061	0.763	0.00185	5.66
2-1-D2-I2	4200021	1453418	933309	64.21	382066	26.29	138043	9.5	224758	94830	319588	195823	2375290	0.566	N/A	0.01679	0.7742	0.03566	0.77034	0.01919	5.53
2-1-D2-J13	4347512	1536888	957281	62.29	444941	28.95	134666	8.76	264948	93952	358900	230151	2436546	0.56	N/A	0.0062	0.76179	0.02467	0.7603	0.01859	5.77
2-1-D2-J14	3738761	1296800	822256	63.41	365853	28.21	108691	8.38	218719	75632	294351	188999	2162014	0.578	N/A	0.00706	0.76624	0.02516	0.76458	0.01823	5.04
2-1-D2-J1	4593665	1601688	987930	61.68	432413	27	181345	11.32	256076	121257	377333	227407	2590926	0.564	N/A	0.0066	0.80637	0.02663	0.80508	0.02016	6.02
2-1-D2-J2	2305231	781940	486546	62.22	194202	24.84	101192	12.94	114881	67269	182150	102398	1332612	0.578	N/A	0.00727	0.80279	0.02701	0.80135	0.01988	2.94
2-1-D2-K13	4743287	1676348	1036198	61.81	460315	27.46	179835	10.73	270525	120232	390757	233086	2626511	0.554	N/A	0.00762	0.79671	0.0316	0.79515	0.02416	6.24
2-1-D2-K1	3676080	1280646	784378	61.25	378285	29.54	117983	9.21	225711	81774	307485	195204	2078104	0.565	N/A	0.00483	0.74288	0.0173	0.74163	0.01253	4.83
2-1-D2-K2	3416005	1189636	753284	63.32	323781	27.22	112571	9.46	193968	78198	272166	172316	1960931	0.574	N/A	0.00712	0.75512	0.0221	0.75336	0.01509	4.58
2-1-D2-L13	3740902	1300409	804303	61.85	353682	27.2	142424	10.95	211989	96794	308783	190250	2150712	0.575	N/A	0.00651	0.79111	0.02159	0.78974	0.01518	5.02
2-1-D2-L14	3267229	1124769	726154	64.56	303517	26.98	95098	8.45	177855	66343	244198	154331	1861956	0.57	N/A	0.00668	0.76184	0.02181	0.76024	0.01523	4.22
2-1-D2-L1	4475683	1567966	989177	63.09	419948	26.78	158841	10.13	247664	107531	355195	219271	2514959	0.562	N/A	0.00641	0.77229	0.0231	0.77082	0.0168	5.89
2-1-D2-L2	2373978	803790	521776	64.91	206652	25.71	75362	9.38	122587	52694	175281	106655	1381021	0.582	N/A	0.0054	0.74867	0.01595	0.74731	0.01061	3.03
2-1-D2-M13	3294936	1153932	714994	61.96	327445	28.38	111493	9.66	193251	76024	269275	166537	1845092	0.56	N/A	0.00722	0.80387	0.02839	0.80244	0.02132	4.34
2-1-D2-M14	4096530	1430460	904466	63.23	389929	27.26	136065	9.51	229540	93031	322571	203715	2301854	0.562	N/A	0.00734	0.76933	0.03067	0.76762	0.0235	5.37
2-1-D2-M1	3429986	1180966	748487	63.38	295494	25.02	136985	11.6	175042	92262	267304	155937	1957478	0.571	N/A	0.00419	0.76143	0.00626	0.76043	0.00208	4.44
2-1-D2-M2	3575183	1251663	796372	63.63	319880	25.56	135411	10.82	187075	91021	278096	164575	1996511	0.558	N/A	0.0067	0.7949	0.02614	0.79352	0.01957	4.64
2-1-D2-N13	3071949	1070357	664763	62.11	304552	28.45	101042	9.44	178526	68707	247233	155255	1725530	0.562	N/A	0.00968	0.80385	0.04641	0.80193	0.03709	4.05
2-1-D2-N14	3102504	1057908	686100	64.85	244958	23.15	126850	11.99	147688	86190	233878	132493	1826752	0.589	N/A	0.00515	0.74351	0.00675	0.74218	0.00161	4.08
2-1-D2-N1	3735655	1290707	822810	63.75	351899	27.26	115998	8.99	208226	80168	288394	180025	2132855	0.571	N/A	0.00747	0.76404	0.0226	0.76226	0.01524	4.9
2-1-D2-N2	2534972	856507	551382	64.38	216215	25.24	88910	10.38	129536	61234	190770	118291	1496963	0.591	N/A	0.00596	0.7578	0.01623	0.75635	0.01033	3.28
2-1-D2-O13	4133236	1442201	887757	61.56	419838	29.11	134606	9.33	247102	92103	339205	220049	2300679	0.557	N/A	0.00758	0.77151	0.0317	0.76976	0.0243	5.36
2-1-D2-O14	3847019	1334723	818860	61.35	388352	29.1	127511	9.55	233079	87639	320718	211283	2203754	0.573	N/A	0.0065	0.76226	0.02407	0.7607	0.01768	5.13
2-1-D2-O1	2056211	723970	430442	59.46	232602	32.13	60926	8.42	139746	43223	182969	119432	1154159	0.561	N/A	0.00495	0.75251	0.02156	0.75128	0.01669	2.75
2-1-D2-O2	2774772	965666	607878	62.95	263924	27.33	93864	9.72	155914	64444	220358	138110	1582036	0.57	N/A	0.00912	0.81779	0.04052	0.81611	0.03169	3.7
2-1-D2-P13	2938315	997823	614787	61.61	258106	25.87	124930	12.52	152534	83507	236041	138034	1685302	0.574	N/A	0.00733	0.80711	0.0305	0.80569	0.02334	3.73
2-1-D2-P14	2311987	780112	513895	65.87	202300	25.93	63917	8.19	121008	45778	166786	103251	1360529	0.588	N/A	0.00742	0.76033	0.02426	0.75854	0.01697	2.97
2-1-D2-P1	3357785	1158968	728849	62.89	288332	24.88	141787	12.23	170341	94289	264630	150709	1905584	0.568	N/A	0.00777	0.81042	0.03209	0.80894	0.02451	4.36
2-1-D2-P2	1715193	578966	385554	66.59	142866	24.68	50546	8.73	85249	35485	120734	74942	1015345	0.592	N/A	0.00722	0.78827	0.02629	0.78673	0.01921	2.21
2-2-D4-A15	5993231	2095628	1300260	62.05	584350	27.88	211018	10.07	324487	136599	461086	282415	3142066	0.524	N/A	0.00609	0.76664	0.01963	0.76521	0.01362	7.19
2-2-D4-A16	4248945	1465438	917168	62.59	412389	28.14	135881	9.27	230257	90550	320807	202490	2257710	0.531	N/A	0.007	0.76573	0.0241	0.76408	0.01722	5.08
2-2-D4-A3	4151669	1460083	904259	61.93	427901	29.31	127923	8.76	239506	85309	324815	210237	2185971	0.527	N/A	0.00637	0.75345	0.02744	0.75187	0.02121	5.09
2-2-D4-A4	4327012	1471990	913487	62.06	367702	24.98	190801	12.96	206255	121596	327851	183233	2334987	0.54	N/A	0.00647	0.79907	0.02331	0.79776	0.01695	5.11
2-2-D4-B15	4682876	1628319	1034841	63.55	412972	25.36	180506	11.09	229448	115530	344978	195190	2479667	0.53	N/A	0.00972	0.82028	0.04341	0.81852	0.03402	5.68
2-2-D4-B16	3881800	1350106	849469	62.92	330279	24.46	170358	12.62	185581	110120	295701	166375	2065921	0.532	N/A	0.00433	0.76709	0.00875	0.76608	0.00444	4.65
2-2-D4-B3	4837228	1684218	1082148	64.25	404700	24.03	197370	11.72	225686	125552	351238	196302	2583431	0.534	N/A	0.00918	0.81883	0.04085	0.81715	0.03196	5.94
2-2-D4-C15	5823046	2036700	1281051	62.9	535552	26.3	220097	10.81	298607	142946	441553	263526	3057368	0.525	N/A	0.0045	0.74668	0.00828	0.74553	0.0038	6.95
2-2-D4-C16	4801142	1677201	1036099	61.78	479959	28.62	161143	9.61	266232	105431	371663	230288	2504036	0.522	N/A	0.00801	0.80054	0.03587	0.79893	0.02808	5.72
2-2-D4-C3	5555970	1955790	1217564	62.25	514861	26.32	223365	11.42	287660	144192	431852	249963	2903657	0.523	N/A	0.0066	0.79798	0.02886	0.79664	0.02241	6.7
2-2-D4-C4	4518802	1554684	950684	61.15	411555	26.47	192445	12.38	229220	122998	352218	208082	2382790	0.527	N/A	0.00439	0.75964	0.00651	0.75858	0.00213	5.29
2-2-D4-D15	6082737	2132848	1334898	62.59	589625	27.64	208325	9.77	327504	134998	462502	278952	3199012	0.526	N/A	0.00689	0.77885	0.02303	0.77732	0.01625	7.37
2-2-D4-D16	4857315	1691175	1068707	63.19	405051	23.95	217417	12.86	225578	137727	363305	199528	2571721	0.529	N/A	0.00488	0.7746	0.0091	0.77349	0.00424	5.82
2-2-D4-D3	4760747	1652596	1041563	63.03	436950	26.44	174083	10.53	241962	113198	355160	215291	2501576	0.525	N/A	0.00733	0.79568	0.0306	0.79417	0.02344	5.67
2-2-D4-D4	5107113	1775258	1136559	64.02	484779	27.31	153920	8.67	270070	103475	373545	236954	2713435	0.531	N/A	0.00653	0.78928	0.02485	0.78789	0.01844	6.16
2-2-D4-E15	5390765	1885224	1153150	61.17	502618	26.66	229456	12.17	280859	146346	427205	251353	2836656	0.526	N/A	0.00457	0.73445	0.00673	0.73323	0.00217	6.48
2-2-D4-E16	4935165	1726980	1053941	61.03	484913	28.08	188126	10.89	267333	120188	387521	233053	2554568	0.518	N/A	0.00894	0.80855	0.04217	0.80682	0.03353	5.88
2-2-D4-E3	6310357	2230827	1400953	62.8	652680	29.26	177194	7.94	360245	118328	478573	312384	3270140	0.518	N/A	0.00725	0.75959	0.02945	0.75783	0.02236	7.65
2-2-D4-E4	3357204	1174746	730022	62.14	319016	27.16	125708	10.7	175506	80502	256008	155487	1770083	0.527	N/A	0.00997	0.80971	0.04649	0.80779	0.03689	4.1
2-2-D4-F15	6167119	2161796	1317902	60.96	583098	26.97	260796	12.06	322528	164736	487264	288280	3213243	0.521	N/A	0.01593	0.81184	0.04401	0.80879	0.02853	7.37
2-2-D4-F16	4561001	1572396	1016719	64.66	412724	26.25	142953	9.09	231635	95320	326955	204669	2478087	0.543	N/A	0.01037	0.77842	0.03124	0.7761	0.02109	5.59
2-2-D4-F3	4181375	1449560	919559	63.44	382292	26.37	147709	10.19	210772	96240	307012	186482	2206411	0.528	N/A	0.00729	0.79812	0.02932	0.79664	0.02219	4.99
2-2-D4-F4	3533930	1217033	772331	63.46	332425	27.31	112277	9.23	184883	74205	259088	163805	1892267	0.535	N/A	0.00657	0.78026	0.0269	0.77881	0.02046	4.26
2-2-D4-G15	5071223	1783294	1106867	62.07	497290	27.89	179137	10.05	279886	116423	396309	241095	2685740	0.53	N/A	0.0088	0.80783	0.04281	0.80612	0.03431	6.31
2-2-D4-G16	6255347	2189451	1360252	62.13	610530	27.89	218669	9.99	335855	141336	477191	296357	3241351	0.518	N/A	0.00654	0.76455	0.02212	0.763	0.01568	7.4
2-2-D4-G3	4006440	1410040	823965	58.44	389739	27.64	196336	13.92	223550	126519	350069	198124	2125215	0.53	N/A	0.00415	0.76471	0.01148	0.76373	0.00736	4.96
2-2-D4-G4	5384679	1887858	1164578	61.69	513182	27.18	210098	11.13	290156	136005	426161	257440	2865841	0.532	N/A	0.00687	0.80295	0.02994	0.80159	0.02323	6.66
2-2-D4-H15	6139868	2162487	1326083	61.32	539519	24.95	296885	13.73	300277	185595	485872	266061	3211419	0.523	N/A	0.00739	0.79864	0.02869	0.79714	0.02146	7.44
2-2-D4-H16	3652319	1266518	804288	63.5	356181	28.12	106049	8.37	199154	71640	270794	171148	1953865	0.535	N/A	0.00686	0.75601	0.02801	0.75432	0.0213	4.43
2-2-D4-H3	3473653	1212065	768679	63.42	349879	28.87	93507	7.71	195033	64331	259364	166408	1830547	0.527	N/A	0.00787	0.74688	0.03251	0.74487	0.02484	4.22
2-2-D4-H4	4225155	1459416	931355	63.82	405251	27.77	122810	8.42	226477	83408	309885	194966	2267084	0.537	N/A	0.00541	0.75	0.01847	0.74864	0.01313	5.07
2-2-D4-I15	5523940	1948236	1220823	62.66	564378	28.97	163035	8.37	315409	109002	424411	270340	2916845	0.528	N/A	0.00604	0.75152	0.01935	0.75001	0.01339	6.84
2-2-D4-I16	4452414	1557942	962876	61.8	455413	29.23	139653	8.96	256590	93813	350403	222309	2361953	0.53	N/A	0.00594	0.7758	0.02246	0.77446	0.01662	5.43
2-2-D4-I3	5693841	2000942	1207984	60.37	538990	26.94	253968	12.69	305008	163763	468771	271903	2976444	0.523	N/A	0.00367	0.73593	0.005	0.73496	0.00133	6.81
2-2-D4-I4	5646431	1955621	1221752	62.47	528654	27.03	205215	10.49	295235	133656	428891	264080	3010957	0.533	N/A	0.0056	0.75424	0.01632	0.75286	0.01078	6.78
2-2-D4-J15	6395290	2237709	1394113	62.3	524821	23.45	318775	14.25	290654	197314	487968	260087	3333105	0.521	N/A	0.00399	0.69483	0.00565	0.69361	0.00167	7.57
2-2-D4-J16	4779881	1663293	1047407	62.97	467195	28.09	148691	8.94	261180	99246	360426	229881	2546997	0.533	N/A	0.0062	0.77813	0.02494	0.77675	0.01886	5.77
2-2-D4-J3	5865839	2040962	1268103	62.13	494251	24.22	278608	13.65	275976	175490	451466	248048	3111824	0.53	N/A	0.00507	0.78599	0.01583	0.7849	0.01081	7.06
2-2-D4-J4	4837827	1661419	1065554	64.14	399810	24.06	196055	11.8	224469	126271	350740	201934	2614487	0.54	N/A	0.00429	0.73586	0.00596	0.73472	0.00168	5.8
2-2-D4-K15	6670075	2346874	1456486	62.06	685790	29.22	204598	8.72	378329	135052	513381	315119	3448339	0.517	N/A	0.00821	0.80599	0.03498	0.80438	0.02699	7.94
2-2-D4-K16	5146998	1805046	1146066	63.49	496858	27.53	162122	8.98	278604	107260	385864	245287	2746469	0.534	N/A	0.00733	0.77583	0.02682	0.77417	0.01963	6.42
2-2-D4-K3	5491288	1912369	1138036	59.51	530213	27.73	244120	12.77	293478	154859	448337	266960	2854305	0.52	N/A	0.00412	0.77369	0.0105	0.77275	0.00641	6.44
2-2-D4-K4	5680097	1977242	1222802	61.84	550884	27.86	203556	10.29	305071	132141	437212	273201	2986264	0.526	N/A	0.00644	0.7987	0.02551	0.7974	0.01919	6.78
2-2-D4-L15	5875452	2048841	1284819	62.71	495459	24.18	268563	13.11	276642	169662	446304	251180	3119644	0.531	N/A	0.00458	0.77653	0.00927	0.7755	0.00471	7.1
2-2-D4-L16	3834074	1314304	828813	63.06	355650	27.06	129841	9.88	199488	88109	287597	172730	2062649	0.538	N/A	0.00673	0.76899	0.02904	0.76742	0.02246	4.52
2-2-D4-L3	7612653	2670051	1687360	63.2	667914	25.02	314777	11.79	372536	203068	575604	329895	3986811	0.524	N/A	0.00441	0.74335	0.0081	0.74221	0.00371	8.9
2-2-D4-L4	3451388	1179105	756665	64.17	284799	24.15	137641	11.67	159016	89209	248225	141879	1859219	0.539	N/A	0.00539	0.75443	0.00782	0.7531	0.00244	4.1
2-2-D4-M15	2331604	815800	503591	61.73	244745	30	67464	8.27	156047	49454	205501	135913	1420148	0.609	N/A	0.00618	0.76385	0.02476	0.76238	0.0187	3.44
2-2-D4-M16	6062697	2131827	1323733	62.09	547697	25.69	260397	12.21	307121	165894	473015	271529	3187934	0.526	N/A	0.00486	0.75695	0.00766	0.75576	0.00281	7.36
2-2-D4-M3	5167615	1799023	1147031	63.76	450187	25.02	201805	11.22	251977	130615	382592	216791	2765311	0.535	N/A	0.00675	0.80054	0.0244	0.79918	0.01777	6.3
2-2-D4-M4	5121145	1783656	1141756	64.01	433962	24.33	207938	11.66	248750	136525	385275	221917	2796003	0.546	N/A	0.00453	0.77717	0.01013	0.77616	0.00563	6.4
2-2-D4-N15	4822450	1651490	1013503	61.37	471262	28.54	166725	10.1	261422	109234	370656	232536	2554941	0.53	N/A	0.00648	0.76065	0.02399	0.75909	0.01762	5.64
2-2-D4-N16	3992675	1355211	873078	64.42	352018	25.98	130115	9.6	195444	86455	281899	171167	2161372	0.541	N/A	0.00704	0.75712	0.02202	0.7554	0.01509	4.69
2-2-D4-N3	5595929	1939257	1178034	60.75	478746	24.69	282477	14.57	268487	177940	446427	243012	2956746	0.528	N/A	0.00376	0.75396	0.00552	0.75303	0.00177	6.62
2-2-D4-N4	4005240	1358244	902697	66.46	322981	23.78	132566	9.76	183473	89117	272590	164753	2230821	0.557	N/A	0.00529	0.72797	0.00684	0.72652	0.00156	4.84
2-2-D4-O15	4632243	1617737	1010314	62.45	473481	29.27	133942	8.28	262134	89608	351742	229450	2399683	0.518	N/A	0.00744	0.76214	0.03194	0.76036	0.02468	5.53
2-2-D4-O16	4199587	1448702	898791	62.04	392146	27.07	157765	10.89	216971	101570	318541	191118	2201048	0.524	N/A	0.00755	0.80302	0.0291	0.80152	0.02171	4.96
2-2-D4-O3	4538952	1589027	1003930	63.18	445888	28.06	139209	8.76	250729	94090	344819	215431	2408437	0.531	N/A	0.00649	0.76287	0.03031	0.76132	0.02398	5.53
2-2-D4-O4	4648475	1610209	1015200	63.05	404799	25.14	190210	11.81	225640	121887	347527	202383	2463579	0.53	N/A	0.00357	0.72437	0.00504	0.72338	0.00148	5.54
2-2-D4-P15	4456110	1529005	979223	64.04	381917	24.98	167865	10.98	210494	107652	318146	179410	2362723	0.53	N/A	0.01174	0.81505	0.05368	0.81285	0.04244	5.29
2-2-D4-P16	3140153	1065753	687914	64.55	242178	22.72	135661	12.73	135783	87033	222816	122175	1717474	0.547	N/A	0.0046	0.7535	0.0066	0.75236	0.00201	3.73
2-2-D4-P3	5649565	1945981	1214101	62.39	484335	24.89	247545	12.72	270731	157225	427956	244946	3014317	0.534	N/A	0.00435	0.74524	0.00614	0.74413	0.0018	6.71
2-2-D4-P4	3008442	1018871	683605	67.09	249887	24.53	85379	8.38	141910	58930	200840	123602	1691860	0.562	N/A	0.00773	0.77404	0.02649	0.77228	0.01891	3.68
2-3-D6-A17	3621814	1265615	798803	63.12	339595	26.83	127217	10.05	191998	83508	275506	172325	1951532	0.539	N/A	0.00475	0.72821	0.00793	0.72691	0.0032	4.55
2-3-D6-A18	3107419	1060514	645533	60.87	262514	24.75	152467	14.38	149503	96900	246403	135980	1708050	0.55	N/A	0.00459	0.75513	0.00681	0.754	0.00223	3.81
2-3-D6-A5	3775842	1309279	805728	61.54	400002	30.55	103549	7.91	225587	70375	295962	191746	2034910	0.539	N/A	0.00727	0.75132	0.02568	0.7495	0.01854	4.7
2-3-D6-A6	2642347	908946	587904	64.68	238780	26.27	82262	9.05	134692	55427	190119	118107	1447782	0.548	N/A	0.00732	0.78009	0.02883	0.77847	0.02167	3.29
2-3-D6-B17	3330902	1150983	723543	62.86	270153	23.47	157287	13.67	153599	100441	254040	139217	1818530	0.546	N/A	0.00476	0.72584	0.00682	0.72453	0.00207	4.15
2-3-D6-B18	3596517	1243056	782545	62.95	294449	23.69	166062	13.36	167184	105854	273038	150914	1967296	0.547	N/A	0.00446	0.73535	0.00644	0.73416	0.00199	4.48
2-3-D6-B5	3174506	1098767	683039	62.16	270254	24.6	145474	13.24	154309	93324	247633	141011	1733511	0.546	N/A	0.00432	0.70781	0.00582	0.70654	0.00151	3.97
2-3-D6-B6	2598172	887899	564312	63.56	218165	24.57	105422	11.87	124160	68874	193034	113735	1434924	0.552	N/A	0.0047	0.74734	0.01069	0.74615	0.00602	3.21
2-3-D6-C17	4184185	1467302	897360	61.16	390564	26.62	179378	12.23	220838	115730	336568	200289	2235382	0.534	N/A	0.00457	0.76944	0.01042	0.76838	0.00588	5.21
2-3-D6-C18	3322781	1156793	720923	62.32	301550	26.07	134320	11.61	172032	87226	259258	155733	1806613	0.544	N/A	0.00446	0.71178	0.00618	0.71049	0.00173	4.19
2-3-D6-C5	3903259	1362221	838361	61.54	373207	27.4	150653	11.06	211049	97593	308642	192949	2104485	0.539	N/A	0.00683	0.76418	0.01545	0.76256	0.00868	4.91
2-3-D6-C6	3662958	1271590	803039	63.15	315414	24.8	153137	12.04	179002	99023	278025	160087	1988602	0.543	N/A	0.00453	0.75849	0.00676	0.75739	0.00224	4.57
2-3-D6-D17	4012526	1393631	850203	61.01	349595	25.09	193833	13.91	198203	123215	321418	179745	2175486	0.542	N/A	0.00492	0.77329	0.01081	0.77217	0.00592	5.02
2-3-D6-D18	3180327	1099648	697726	63.45	282806	25.72	119116	10.83	161530	78133	239663	144202	1747093	0.549	N/A	0.00501	0.74934	0.0097	0.74808	0.00471	4.01
2-3-D6-D5	3754194	1308606	834585	63.78	369089	28.2	104932	8.02	209668	71533	281201	179953	2053613	0.547	N/A	0.00688	0.76093	0.02336	0.75927	0.01659	4.8
2-3-D6-D6	2611993	893156	592721	66.36	198970	22.28	101465	11.36	114099	67283	181382	100137	1471554	0.563	N/A	0.01203	0.73144	0.01491	0.72817	0.00292	3.33
2-3-D6-E17	4106090	1444562	915002	63.34	345739	23.93	183821	12.73	197876	117863	315739	177880	2246348	0.547	N/A	0.0052	0.7752	0.01135	0.77402	0.00618	5.35
2-3-D6-E18	3844483	1340116	837000	62.46	335657	25.05	167459	12.5	190067	107063	297130	173825	2083318	0.542	N/A	0.00523	0.78824	0.01256	0.78713	0.00737	4.85
2-3-D6-E5	2454254	854030	532246	62.32	219879	25.75	101905	11.93	131794	68310	200104	118300	1400029	0.57	N/A	0.00391	0.73888	0.0055	0.73786	0.0016	3.29
2-3-D6-E6	3620655	1264511	775059	61.29	380782	30.11	108670	8.59	217117	73134	290251	186648	1963576	0.542	N/A	0.00603	0.7527	0.02365	0.7512	0.01773	4.57
2-3-D6-F17	3452541	1210651	752209	62.13	288715	23.85	169727	14.02	165178	108324	273502	151131	1877031	0.544	N/A	0.00497	0.78517	0.00948	0.7841	0.00453	4.42
2-3-D6-F18	3657112	1264229	782573	61.9	305795	24.19	175861	13.91	175607	113216	288823	162631	2026787	0.554	N/A	0.00464	0.75134	0.00769	0.75018	0.00306	4.65
2-3-D6-F5	4455043	1550485	940070	60.63	386698	24.94	223717	14.43	219171	141866	361037	192996	2403000	0.539	N/A	0.00588	0.78122	0.02197	0.77993	0.01619	5.53
2-3-D6-F6	3950337	1377805	896366	65.06	328644	23.85	152795	11.09	189670	100583	290253	166006	2186154	0.553	N/A	0.00592	0.71436	0.00804	0.71266	0.00213	5.11
2-3-D6-G17	3641167	1278473	793746	62.09	321235	25.13	163492	12.79	185669	106704	292373	167779	1999218	0.549	N/A	0.0047	0.76777	0.00981	0.76667	0.00513	4.71
2-3-D6-G18	3697812	1296638	836350	64.5	323734	24.97	136554	10.53	184912	89906	274818	163915	2028933	0.549	N/A	0.00509	0.74864	0.0073	0.74735	0.00222	4.79
2-3-D6-G5	3954146	1386854	836738	60.33	429925	31	120191	8.67	243913	81271	325184	211474	2110932	0.534	N/A	0.00627	0.77033	0.02701	0.76888	0.02087	4.93
2-3-D6-G6	2328467	815308	515830	63.27	212877	26.11	86601	10.62	118203	55176	173379	102731	1232403	0.529	N/A	0.00824	0.8309	0.03775	0.8295	0.02976	2.93
2-3-D6-H17	4139913	1448481	893902	61.71	352535	24.34	202044	13.95	201870	128072	329942	184209	2264540	0.547	N/A	0.00433	0.72013	0.00615	0.71891	0.00183	5.35
2-3-D6-H18	1992535	685795	433712	63.24	149182	21.75	102901	15	85767	65927	151694	79101	1106967	0.556	N/A	0.00515	0.7735	0.01246	0.77233	0.00735	2.52
2-3-D6-H5	3542597	1250927	806433	64.47	338585	27.07	105909	8.47	191325	71637	262962	162807	1913113	0.54	N/A	0.00558	0.74192	0.01546	0.74047	0.00994	4.53
2-3-D6-H6	3714813	1289131	811068	62.92	317517	24.63	160546	12.45	181375	104088	285463	165269	2037185	0.548	N/A	0.00442	0.7291	0.00872	0.7279	0.00432	4.68
2-3-D6-I18	3569126	1232051	729959	59.25	316845	25.72	185247	15.04	179074	116808	295882	163486	1926406	0.54	N/A	0.00452	0.77312	0.00914	0.77209	0.00464	4.4
2-3-D6-I5	4000860	1399651	856603	61.2	406346	29.03	136702	9.77	229563	89617	319180	202143	2149697	0.537	N/A	0.00631	0.78794	0.02673	0.78659	0.02055	5.05
2-3-D6-I6	3465807	1201291	741362	61.71	318115	26.48	141814	11.81	179736	91180	270916	158057	1878673	0.542	N/A	0.00666	0.79848	0.02788	0.79713	0.02136	4.33
2-3-D6-J17	4715530	1663700	1058144	63.6	423495	25.46	182061	10.94	241391	119056	360447	211748	2555919	0.542	N/A	0.00489	0.74166	0.00891	0.74039	0.00404	6.04
2-3-D6-J18	3420045	1180610	767424	65	281204	23.82	131982	11.18	160279	86156	246435	144458	1897837	0.555	N/A	0.00513	0.78482	0.01049	0.78371	0.00539	4.34
2-3-D6-J5	3504644	1222873	744166	60.85	321873	26.32	156834	12.83	185783	100921	286704	170654	1918600	0.547	N/A	0.00386	0.70403	0.00533	0.70288	0.00148	4.48
2-3-D6-J6	2821138	962526	608041	63.17	257206	26.72	97279	10.11	146240	64551	210791	131692	1569145	0.556	N/A	0.00687	0.79599	0.02715	0.79458	0.02042	3.53
2-3-D6-K17	4054374	1413379	871575	61.67	355864	25.18	185940	13.16	200284	117882	318166	182901	2172791	0.536	N/A	0.00473	0.77212	0.01039	0.77104	0.00569	5.01
2-3-D6-K18	4201794	1476027	938224	63.56	375449	25.44	162354	11	213600	105258	318858	188554	2278838	0.542	N/A	0.00511	0.7637	0.01056	0.76249	0.00548	5.37
2-3-D6-K5	4116729	1450970	896736	61.8	391449	26.98	162785	11.22	222290	105146	327436	200050	2228616	0.541	N/A	0.00847	0.79699	0.0361	0.79526	0.02787	5.34
2-3-D6-K6	3571782	1246612	801614	64.3	328800	26.38	116198	9.32	186389	77329	263718	161495	1951215	0.546	N/A	0.00671	0.76814	0.02358	0.76657	0.01698	4.56
2-3-D6-L17	4307087	1506401	961526	63.83	364245	24.18	180630	11.99	209227	117799	327026	185765	2353567	0.546	N/A	0.00444	0.72591	0.00641	0.72469	0.00198	5.46
2-3-D6-L18	3281036	1136392	738808	65.01	271973	23.93	125611	11.05	155371	82679	238050	133791	1817107	0.554	N/A	0.00733	0.80687	0.02597	0.80544	0.01878	4.18
2-3-D6-L5	2415156	831994	521178	62.64	238187	28.63	72629	8.73	137047	49139	186186	123231	1351886	0.56	N/A	0.00585	0.74976	0.01758	0.74829	0.0118	3.12
2-3-D6-L6	1566499	536190	350563	65.38	126467	23.59	59160	11.03	72980	39136	112116	64540	886893	0.566	N/A	0.00783	0.81302	0.03168	0.81154	0.02404	2.01
2-3-D6-M17	3022496	1055338	633214	60	288215	27.31	133909	12.69	169647	88826	258473	150299	1675061	0.554	N/A	0.00391	0.73899	0.00593	0.73797	0.00203	3.92
2-3-D6-M18	2755200	955157	611142	63.98	229626	24.04	114389	11.98	131314	74321	205635	118391	1519734	0.552	N/A	0.01741	0.71829	0.02311	0.7133	0.0058	3.52
2-3-D6-M5	2657398	930404	560348	60.23	273987	29.45	96069	10.33	159182	64685	223867	139915	1455096	0.548	N/A	0.00434	0.74168	0.01442	0.74055	0.01012	3.42
2-3-D6-M6	3432229	1195728	775805	64.88	293828	24.57	126095	10.55	167169	82904	250073	145570	1887619	0.55	N/A	0.00681	0.77143	0.02323	0.76986	0.01653	4.4
2-3-D6-N17	3007624	1035263	653277	63.1	233855	22.59	148131	14.31	135110	95282	230392	122213	1672950	0.556	N/A	0.00453	0.7072	0.00619	0.70587	0.00167	3.81
2-3-D6-N18	1964904	662428	405357	61.19	151626	22.89	105445	15.92	86003	66190	152193	78204	1084721	0.552	N/A	0.00431	0.70899	0.00601	0.70773	0.00171	2.37
2-3-D6-N5	3427699	1183814	769580	65.01	315995	26.69	98239	8.3	181923	67616	249539	156096	1906893	0.556	N/A	0.01302	0.77138	0.03247	0.76836	0.01971	4.44
2-3-D6-N6	1743038	590432	388291	65.76	138947	23.53	63194	10.7	79433	41871	121304	70229	989682	0.568	N/A	0.00918	0.81661	0.04124	0.81491	0.03236	2.18
2-3-D6-O17	3022397	1056632	666401	63.07	265736	25.15	124495	11.78	150611	80180	230791	134517	1626677	0.538	N/A	0.00418	0.74012	0.00643	0.73903	0.00226	3.8
2-3-D6-O18	2386167	829160	528706	63.76	198217	23.91	102237	12.33	113040	65756	178796	103126	1313610	0.551	N/A	0.00481	0.78315	0.01102	0.7821	0.00624	3.07
2-3-D6-O5	2984635	1041921	649013	62.29	281453	27.01	111455	10.7	162661	74624	237285	140671	1628199	0.546	N/A	0.00386	0.71087	0.00582	0.70975	0.00197	3.76
2-3-D6-O6	3796303	1325455	838875	63.29	369704	27.89	116876	8.82	208731	78401	287132	182461	2048021	0.539	N/A	0.00619	0.7443	0.01671	0.74271	0.01059	4.77
2-3-D6-P17	2945382	1018020	663780	65.2	183971	18.07	170269	16.73	106192	107115	213307	90572	1645741	0.559	N/A	0.00442	0.80207	0.00645	0.80119	0.00204	3.79
2-3-D6-P18	1523161	523016	333472	63.76	139302	26.63	50242	9.61	79333	33734	113067	71283	846002	0.555	N/A	0.00578	0.76643	0.02275	0.76507	0.01707	1.94
2-3-D6-P5	2741998	949236	610398	64.3	268404	28.28	70434	7.42	152387	48946	201333	129232	1496955	0.546	N/A	0.01346	0.764	0.03497	0.76078	0.0218	3.49
2-3-D6-P6	2350335	796056	529338	66.5	195604	24.57	71114	8.93	112429	48502	160931	97971	1335761	0.568	N/A	0.00748	0.77222	0.02275	0.7705	0.01539	2.95
2-4-D8-A19	4649460	1605752	1018108	63.4	375326	23.37	212318	13.22	216363	137745	354108	192036	2551162	0.549	N/A	0.00452	0.71922	0.00659	0.71795	0.00208	5.73
2-4-D8-A20	3195644	1097944	686083	62.49	259360	23.62	152501	13.89	149223	98968	248191	135669	1764461	0.552	N/A	0.00504	0.76875	0.0086	0.76758	0.00358	3.94
2-4-D8-A7	4351850	1510679	937999	62.09	429261	28.42	143419	9.49	248382	97152	345534	218591	2400079	0.552	N/A	0.00552	0.7455	0.01679	0.74409	0.01133	5.5
2-4-D8-A8	3193816	1092088	684176	62.65	269199	24.65	138713	12.7	153396	90249	243645	135951	1752548	0.549	N/A	0.00725	0.81456	0.03337	0.81321	0.02631	3.89
2-4-D8-B19	4325813	1506620	957596	63.56	370746	24.61	178278	11.83	215566	117444	333010	190550	2386650	0.552	N/A	0.00507	0.71308	0.00733	0.71162	0.00227	5.45
2-4-D8-B20	3492418	1202822	778921	64.76	275138	22.87	148763	12.37	160025	98371	258396	142576	1968337	0.564	N/A	0.00561	0.71172	0.00762	0.71009	0.00202	4.44
2-4-D8-B7	5167511	1827317	1228380	67.22	414519	22.68	184418	10.09	239251	124241	363492	200808	2817594	0.545	N/A	0.00549	0.72187	0.0081	0.72033	0.00262	6.61
2-4-D8-B8	3249547	1103620	705722	63.95	279441	25.32	118457	10.73	161893	80148	242041	143034	1830151	0.563	N/A	0.00491	0.74611	0.00802	0.74486	0.00313	3.99
2-4-D8-C19	4292541	1484961	882722	59.44	397441	26.76	204798	13.79	228627	133217	361844	207867	2336055	0.544	N/A	0.00483	0.77808	0.01116	0.777	0.00636	5.26
2-4-D8-C20	4304437	1500968	955594	63.67	392512	26.15	152862	10.18	225327	102541	327868	201270	2355850	0.547	N/A	0.00534	0.74367	0.00961	0.74229	0.00429	5.4
2-4-D8-C7	4872044	1703590	1045465	61.37	476828	27.99	181297	10.64	271967	119515	391482	234292	2612761	0.536	N/A	0.00676	0.79718	0.02795	0.7958	0.02133	6.03
2-4-D8-C8	2976928	1030912	624608	60.59	280722	27.23	125582	12.18	161686	82336	244022	143378	1618950	0.544	N/A	0.0074	0.79353	0.03243	0.79199	0.02522	3.71
2-4-D8-D19	4457442	1563082	989655	63.31	401060	25.66	172367	11.03	233481	115376	348857	209860	2465141	0.553	N/A	0.00527	0.73827	0.00753	0.73688	0.00227	5.75
2-4-D8-D20	3878912	1342024	845205	62.98	336350	25.06	160469	11.96	194930	106496	301426	171561	2143268	0.553	N/A	0.00438	0.74137	0.00793	0.74023	0.00357	4.82
2-4-D8-D7	4890565	1700777	1039254	61.1	471796	27.74	189727	11.16	270345	125331	395676	242909	2649531	0.542	N/A	0.00604	0.75806	0.02004	0.75659	0.01409	6.04
2-4-D8-D8	3121951	1073885	692892	64.52	285689	26.6	95304	8.87	166973	66184	233157	144422	1759352	0.564	N/A	0.00689	0.79687	0.02707	0.79546	0.02032	3.98
2-4-D8-E19	4942460	1735786	1061955	61.18	461483	26.59	212348	12.23	266961	139294	406255	240106	2689325	0.544	N/A	0.00509	0.74231	0.00874	0.74099	0.00367	6.24
2-4-D8-E20	3647318	1263866	764303	60.47	319819	25.3	179744	14.22	184704	115798	300502	165602	2006095	0.55	N/A	0.00508	0.77297	0.01114	0.77181	0.00609	4.59
2-4-D8-E7	4214694	1463968	866623	59.2	390178	26.65	207167	14.15	218398	130998	349396	194123	2210669	0.525	N/A	0.00688	0.79993	0.03114	0.79854	0.02443	5.02
2-4-D8-E8	4152406	1448373	913173	63.05	397210	27.42	137990	9.53	228707	93002	321709	203521	2287696	0.551	N/A	0.0067	0.77341	0.02383	0.77188	0.01725	5.31
2-4-D8-F19	4582405	1587318	962471	60.64	406632	25.62	218215	13.75	233556	140498	374054	208153	2485099	0.542	N/A	0.00461	0.73668	0.00686	0.73546	0.00226	5.63
2-4-D8-F20	3360365	1159478	740319	63.85	296427	25.57	122732	10.59	170008	81253	251261	150094	1857913	0.553	N/A	0.00804	0.7944	0.03349	0.79273	0.02566	4.21
2-4-D8-F7	5953322	2078295	1251904	60.24	560135	26.95	266256	12.81	323834	175210	499044	288638	3222353	0.541	N/A	0.00452	0.73755	0.00987	0.73636	0.00537	7.24
2-4-D8-F8	3658827	1253599	770425	61.46	328072	26.17	155102	12.37	188758	101617	290375	170080	2031964	0.555	N/A	0.00478	0.72552	0.0066	0.7242	0.00183	4.53
2-4-D8-G19	5004685	1767034	1127032	63.78	363334	20.56	276668	15.66	209860	175937	385797	177087	2720572	0.544	N/A	0.00487	0.78132	0.00676	0.78025	0.0019	6.36
2-4-D8-G20	4691210	1633290	986297	60.39	398532	24.4	248461	15.21	228891	159846	388737	208152	2537572	0.541	N/A	0.01331	0.78502	0.02162	0.78212	0.00842	5.8
2-4-D8-G7	5165206	1811661	1111538	61.35	417410	23.04	282713	15.61	242919	179824	422743	217275	2858465	0.553	N/A	0.00477	0.75799	0.00711	0.75683	0.00235	6.73
2-4-D8-G8	3634478	1265686	802288	63.39	362819	28.67	100579	7.95	207698	69532	277230	178595	1982915	0.546	N/A	0.0073	0.76553	0.02836	0.76381	0.02121	4.56
2-4-D8-H19	5155579	1838945	1132502	61.58	492614	26.79	213829	11.63	283180	140184	423364	256680	2790367	0.541	N/A	0.00483	0.78366	0.01128	0.78261	0.00648	6.67
2-4-D8-H20	4250091	1463610	898076	61.36	372171	25.43	193363	13.21	213678	126505	340183	192820	2335387	0.549	N/A	0.00495	0.77963	0.01125	0.77853	0.00633	5.19
2-4-D8-H7	4638604	1607639	1004406	62.48	424343	26.4	178890	11.13	244204	119114	363318	221604	2538705	0.547	N/A	0.00414	0.71198	0.00683	0.71078	0.0027	5.72
2-4-D8-H8	4507070	1546212	981237	63.46	364521	23.58	200454	12.96	210174	131303	341477	187377	2500607	0.555	N/A	0.00461	0.74794	0.00692	0.74677	0.00232	5.52
2-4-D8-I19	5081604	1784854	1113684	62.4	493071	27.63	178099	9.98	286323	120459	406782	258324	2780357	0.547	N/A	0.00454	0.73334	0.00643	0.73212	0.0019	6.48
2-4-D8-I20	5425330	1908598	1219580	63.9	488011	25.57	201007	10.53	281774	133551	415325	248977	2980384	0.549	N/A	0.00509	0.75036	0.00854	0.74908	0.00347	6.97
2-4-D8-I7	4826512	1693922	1049798	61.97	494240	29.18	149884	8.85	282901	102348	385249	245301	2607837	0.54	N/A	0.00639	0.78938	0.0255	0.78803	0.01923	6.02
2-4-D8-J19	3917501	1352257	795100	58.8	336625	24.89	220532	16.31	196314	141638	337952	179693	2159745	0.551	N/A	0.00445	0.78073	0.00693	0.77975	0.00249	4.89
2-4-D8-J20	4076887	1409307	871974	61.87	360264	25.56	177069	12.56	209362	116756	326118	191669	2262324	0.555	N/A	0.00462	0.72735	0.00659	0.72608	0.00198	5.11
2-4-D8-J7	3378504	1185228	717929	60.57	324397	27.37	142902	12.06	187905	93806	281711	167187	1834407	0.543	N/A	0.00695	0.78549	0.03061	0.78399	0.02383	4.28
2-4-D8-J8	3501196	1204431	784052	65.1	296963	24.66	123416	10.25	173154	83538	256692	152023	1978308	0.565	N/A	0.00487	0.73057	0.00745	0.72925	0.00259	4.44
2-4-D8-K19	3986848	1395045	842366	60.38	386397	27.7	166282	11.92	224297	109982	334279	203816	2170612	0.544	N/A	0.00524	0.7441	0.00756	0.74275	0.00233	5.05
2-4-D8-K20	4078587	1415361	907092	64.09	339401	23.98	168868	11.93	197049	111903	308952	172676	2246835	0.551	N/A	0.00492	0.73226	0.00681	0.73094	0.0019	5.1
2-4-D8-K7	5104517	1800298	1121975	62.32	513789	28.54	164534	9.14	295430	111371	406801	252902	2761419	0.541	N/A	0.00709	0.78874	0.02964	0.78723	0.02271	6.47
2-4-D8-K8	4714476	1646430	1003229	60.93	456033	27.7	187168	11.37	260682	123443	384125	231780	2545476	0.54	N/A	0.00757	0.79972	0.0325	0.79819	0.02512	5.84
2-4-D8-L19	3183409	1101416	686000	62.28	305595	27.75	109821	9.97	175697	73907	249604	158713	1727337	0.543	N/A	0.00407	0.72282	0.00715	0.72169	0.00309	3.88
2-4-D8-L20	3676189	1265508	815953	64.48	274883	21.72	174672	13.8	158127	113296	271423	139836	2035268	0.554	N/A	0.00554	0.78707	0.01169	0.78588	0.00618	4.56
2-4-D8-L7	4048104	1411699	893732	63.31	363360	25.74	154607	10.95	210092	103264	313356	185332	2219151	0.548	N/A	0.00511	0.7831	0.01135	0.78199	0.00627	5.08
2-4-D8-L8	3510061	1205451	781371	64.82	318567	26.43	105513	8.75	182356	72483	254839	157857	1959018	0.558	N/A	0.00712	0.75937	0.02147	0.75764	0.01445	4.38
2-4-D8-M19	3326626	1158752	718681	62.02	316092	27.28	123979	10.7	183262	83972	267234	161516	1818503	0.547	N/A	0.00535	0.75802	0.01837	0.75672	0.01309	4.18
2-4-D8-M20	5170783	1809890	1079738	59.66	492096	27.19	238056	13.15	283484	155746	439230	261261	2785373	0.539	N/A	0.00445	0.76777	0.00844	0.76673	0.00401	6.38
2-4-D8-M7	1963397	679680	418627	61.59	201475	29.64	59578	8.77	118051	41556	159607	100925	1092768	0.557	N/A	0.00495	0.7278	0.01608	0.72645	0.01119	2.5
2-4-D8-M8	4349588	1520618	955581	62.84	431865	28.4	133172	8.76	248055	90946	339001	212575	2379620	0.547	N/A	0.00709	0.75838	0.0239	0.75665	0.01693	5.51
2-4-D8-N19	4563798	1580898	976385	61.76	427150	27.02	177363	11.22	245219	117695	362914	224681	2493354	0.546	N/A	0.00465	0.75637	0.00865	0.75523	0.00402	5.63
2-4-D8-N20	3995412	1363072	873910	64.11	308005	22.6	181157	13.29	178606	118409	297015	158921	2238188	0.56	N/A	0.00479	0.73396	0.0066	0.73268	0.00182	4.93
2-4-D8-N7	5074996	1766195	1073348	60.77	466463	26.41	226384	12.82	266427	146867	413294	235718	2744046	0.541	N/A	0.00679	0.7985	0.02717	0.79712	0.02052	6.24
2-4-D8-N8	2739903	929695	606937	65.28	216644	23.3	106114	11.41	126052	70827	196879	113072	1571248	0.573	N/A	0.00973	0.81097	0.03161	0.80911	0.02209	3.45
2-4-D8-O19	5015455	1750066	1078692	61.64	446243	25.5	225131	12.86	255490	146436	401926	233701	2707753	0.54	N/A	0.00465	0.76622	0.00865	0.76513	0.00402	6.17
2-4-D8-O20	3873764	1361098	842673	61.91	352510	25.9	165915	12.19	203409	109464	312873	182233	2105721	0.544	N/A	0.00488	0.78447	0.01081	0.78341	0.00596	4.9
2-4-D8-O7	5277036	1856460	1154658	62.2	527397	28.41	174405	9.39	302268	117331	419599	260985	2852243	0.541	N/A	0.00584	0.76382	0.01992	0.76243	0.01416	6.67
2-4-D8-O8	4463928	1528963	950337	62.16	393303	25.72	185323	12.12	225792	123516	349308	203241	2449191	0.549	N/A	0.0188	0.78236	0.02566	0.77819	0.00699	5.49
2-4-D8-P19	3364928	1162977	753321	64.78	273600	23.53	136056	11.7	158367	90140	248507	138308	1870544	0.556	N/A	0.00518	0.73988	0.00736	0.73853	0.00219	4.25
2-4-D8-P20	2605390	883596	571424	64.67	211020	23.88	101152	11.45	123178	68215	191393	110643	1484477	0.57	N/A	0.00475	0.78285	0.01025	0.78181	0.00553	3.26
2-4-D8-P7	3040316	1033843	644244	62.32	246692	23.86	142907	13.82	144492	94089	238581	130071	1721564	0.566	N/A	0.00651	0.77931	0.01913	0.77786	0.0127	3.81
2-4-D8-P8	2030763	682962	455719	66.73	155110	22.71	72133	10.56	91186	49673	140859	80328	1189730	0.586	N/A	0.00524	0.76721	0.00739	0.76598	0.00216	2.54
2-5-D10-A10	3579886	1228689	786354	64	335395	27.3	106940	8.7	193011	73272	266283	165352	2013043	0.562	N/A	0.00615	0.75386	0.01765	0.75234	0.01157	4.48
2-5-D10-A21	4479341	1531519	923033	60.27	368174	24.04	240312	15.69	212974	153612	366586	194539	2507354	0.56	N/A	0.00471	0.76472	0.00656	0.76361	0.00186	5.52
2-5-D10-A22	2894406	998942	629553	63.02	252901	25.32	116488	11.66	146897	78314	225211	130695	1627222	0.562	N/A	0.00453	0.77913	0.01052	0.77812	0.00602	3.65
2-5-D10-A9	3885536	1358769	846880	62.33	394299	29.02	117590	8.65	227381	80792	308173	197421	2148954	0.553	N/A	0.00603	0.76824	0.02045	0.76683	0.01451	4.96
2-5-D10-B10	2811754	964671	631908	65.51	236127	24.48	96636	10.02	138121	65572	203693	121046	1619507	0.576	N/A	0.00733	0.78064	0.02337	0.77902	0.01616	3.63
2-5-D10-B21	4602715	1599350	973382	60.86	419276	26.22	206692	12.92	242048	134437	376485	218307	2547459	0.553	N/A	0.00485	0.75037	0.00712	0.74915	0.00228	5.81
2-5-D10-B22	3856678	1314044	784608	59.71	340841	25.94	188595	14.35	196344	122098	318442	179094	2177579	0.565	N/A	0.005	0.78236	0.01129	0.78127	0.00632	4.79
2-5-D10-B9	3401904	1178439	746021	63.31	290436	24.65	141982	12.05	167915	94091	262006	148318	1898946	0.558	N/A	0.00491	0.7616	0.01065	0.76042	0.00577	4.29
2-5-D10-C10	5035319	1776598	1106214	62.27	542856	30.56	127528	7.18	311949	90324	402273	265099	2745921	0.545	N/A	0.01399	0.76389	0.03471	0.76054	0.02101	6.47
2-5-D10-C21	5160054	1798711	1095482	60.9	457780	25.45	245449	13.65	264358	159108	423466	241435	2853465	0.553	N/A	0.00487	0.76942	0.00932	0.76829	0.00447	6.51
2-5-D10-C22	4471219	1557927	1003276	64.4	307118	19.71	247533	15.89	177494	157966	335460	148404	2494240	0.558	N/A	0.00477	0.81012	0.0074	0.80921	0.00264	5.68
2-5-D10-C9	5197467	1812585	1083396	59.77	476727	26.3	252462	13.93	274995	163214	438209	239660	2823442	0.543	N/A	0.0049	0.78556	0.01549	0.7845	0.01064	6.41
2-5-D10-D10	4023333	1414525	901120	63.7	359048	25.38	154357	10.91	205623	102528	308151	177972	2211584	0.55	N/A	0.00908	0.80871	0.03334	0.80696	0.02448	5.1
2-5-D10-D21	4882761	1706582	1046522	61.32	442579	25.93	217481	12.74	257037	143205	400242	230293	2687118	0.55	N/A	0.00465	0.72397	0.00669	0.72268	0.00205	6.12
2-5-D10-D22	4927116	1706016	1091643	63.99	425439	24.94	188934	11.07	245205	125765	370970	215855	2746529	0.557	N/A	0.00483	0.74055	0.00861	0.73929	0.0038	6.14
2-5-D10-D9	5836695	2046621	1262605	61.69	610484	29.83	173532	8.48	350580	119448	470028	297738	3208075	0.55	N/A	0.00658	0.76506	0.02016	0.7635	0.01367	7.37
2-5-D10-E10	4574934	1596996	991248	62.07	385557	24.14	220191	13.79	221350	142167	363517	195857	2529816	0.553	N/A	0.00672	0.80304	0.02318	0.80171	0.01657	5.82
2-5-D10-E21	4517708	1579373	975146	61.74	415926	26.33	188301	11.92	239193	123482	362675	215338	2469533	0.547	N/A	0.0048	0.72421	0.00841	0.72288	0.00363	5.68
2-5-D10-E22	4351005	1500847	926955	61.76	310125	20.66	263767	17.57	179484	167122	346606	160494	2430472	0.559	N/A	0.00464	0.77081	0.00636	0.76974	0.00173	5.42
2-5-D10-E9	3819535	1341950	777883	57.97	393610	29.33	170457	12.7	227691	111585	339276	200951	2068032	0.541	N/A	0.00532	0.79257	0.0196	0.79146	0.01436	4.81
2-5-D10-F10	3703248	1273710	826344	64.88	292444	22.96	154922	12.16	170168	102874	273042	151273	2122314	0.573	N/A	0.00517	0.75025	0.00696	0.74895	0.0018	4.73
2-5-D10-F21	3955462	1372315	835787	60.9	352813	25.71	183715	13.39	202070	118851	320921	183957	2171992	0.549	N/A	0.00477	0.77732	0.01131	0.77625	0.00657	4.91
2-5-D10-F22	3872207	1334820	848583	63.57	316288	23.7	169949	12.73	183205	111711	294916	166493	2195221	0.567	N/A	0.00487	0.79456	0.01093	0.79355	0.00609	4.9
2-5-D10-F9	4198236	1460881	901082	61.68	401742	27.5	158057	10.82	230233	104710	334943	203419	2321424	0.553	N/A	0.00748	0.79717	0.02958	0.79564	0.02227	5.31
2-5-D10-G10	4463369	1570533	980295	62.42	378700	24.11	211538	13.47	218714	136161	354875	193168	2473844	0.554	N/A	0.00969	0.79463	0.0289	0.79262	0.0194	5.82
2-5-D10-G21	5500606	1924168	1181059	61.38	482835	25.09	260274	13.53	278446	167533	445979	248138	3012257	0.548	N/A	0.00433	0.73854	0.00621	0.7374	0.00189	6.92
2-5-D10-G22	4117434	1419559	870979	61.36	374132	26.36	174448	12.29	213786	114285	328071	192816	2276255	0.553	N/A	0.00608	0.80019	0.02356	0.79897	0.01759	5.06
2-5-D10-G9	6044912	2123817	1292664	60.87	553638	26.07	277515	13.07	317792	179164	496956	288098	3295740	0.545	N/A	0.00466	0.72212	0.00655	0.72082	0.0019	7.6
2-5-D10-H10	4960009	1723293	1094411	63.51	463931	26.92	164951	9.57	267199	110925	378124	228927	2779679	0.56	N/A	0.00797	0.8115	0.02852	0.80999	0.02072	6.33
2-5-D10-H21	5367007	1881658	1163309	61.82	475703	25.28	242646	12.9	275544	158230	433774	254096	2964514	0.552	N/A	0.00496	0.78364	0.0114	0.78256	0.00647	6.84
2-5-D10-H22	4521870	1555456	1001841	64.41	365819	23.52	187796	12.07	207101	122260	329361	186104	2493151	0.551	N/A	0.00471	0.74142	0.0078	0.7402	0.0031	5.51
2-5-D10-H9	4788054	1695142	1022408	60.31	530250	31.28	142484	8.41	306846	99258	406104	259426	2606216	0.544	N/A	0.00653	0.76679	0.03006	0.76526	0.02368	6.03
2-5-D10-I10	2962910	1026586	625017	60.88	280469	27.32	121100	11.8	163659	80753	244412	147253	1655082	0.559	N/A	0.00436	0.71576	0.00608	0.71452	0.00173	3.77
2-5-D10-I21	6296454	2194989	1321231	60.19	576484	26.26	297274	13.54	330750	191462	522212	301799	3442271	0.547	N/A	0.0045	0.76959	0.00944	0.76855	0.00496	7.84
2-5-D10-I22	2121368	738650	457343	61.92	197420	26.73	83887	11.36	111615	53837	165452	102606	1150581	0.542	N/A	0.00557	0.80675	0.01167	0.80567	0.00613	2.69
2-5-D10-I9	4444549	1563494	919598	58.82	507760	32.48	136136	8.71	293423	93039	386462	248478	2426814	0.546	N/A	0.00634	0.76574	0.02643	0.76425	0.02022	5.67
2-5-D10-J10	2777248	953674	625645	65.6	228660	23.98	99369	10.42	133733	66693	200426	115163	1614352	0.581	N/A	0.00953	0.81801	0.03795	0.81626	0.02869	3.64
2-5-D10-J21	6412109	2236534	1366285	61.09	587871	26.28	282378	12.63	335111	181998	517109	304354	3487085	0.544	N/A	0.00435	0.71695	0.00656	0.71571	0.00222	7.91
2-5-D10-J22	3834980	1313388	835321	63.6	314186	23.92	163881	12.48	182972	108673	291645	163390	2184916	0.57	N/A	0.00452	0.78689	0.00916	0.78592	0.00466	4.81
2-5-D10-J9	4089688	1438296	874882	60.83	422034	29.34	141380	9.83	242154	95031	337185	210200	2226734	0.544	N/A	0.00699	0.79339	0.02996	0.79194	0.02313	5.17
2-5-D10-K10	5032593	1756831	1089704	62.03	441568	25.13	225559	12.84	253247	146260	399507	224392	2769429	0.55	N/A	0.00598	0.78331	0.01698	0.78201	0.01107	6.32
2-5-D10-K21	5946624	2083053	1243492	59.7	530189	25.45	309372	14.85	305675	197809	503484	277464	3248366	0.546	N/A	0.0047	0.78457	0.00923	0.78355	0.00455	7.47
2-5-D10-K22	4205680	1458120	945107	64.82	336399	23.07	176614	12.11	196415	116856	313271	174614	2400381	0.571	N/A	0.00504	0.7574	0.00745	0.75617	0.00242	5.47
2-5-D10-K9	3798722	1338769	796977	59.53	354779	26.5	187013	13.97	207509	122902	330411	189144	2093312	0.551	N/A	0.00397	0.764	0.01046	0.76306	0.00652	4.87
2-5-D10-L10	3208541	1094768	696428	63.61	258631	23.62	139709	12.76	150991	92559	243550	135975	1835547	0.572	N/A	0.00442	0.74489	0.00634	0.74376	0.00193	4.03
2-5-D10-L21	4746870	1640023	1031146	62.87	419496	25.58	189381	11.55	241656	125023	366679	216892	2639115	0.556	N/A	0.00445	0.73635	0.00601	0.73517	0.00157	5.92
2-5-D10-L22	3927960	1343160	848431	63.17	316914	23.59	177815	13.24	183760	116667	300427	169173	2234497	0.569	N/A	0.00493	0.78916	0.01122	0.78812	0.00632	4.93
2-5-D10-L9	4809279	1667011	1009904	60.58	498107	29.88	159000	9.54	284397	107028	391425	252264	2645445	0.55	N/A	0.00679	0.76272	0.02451	0.7611	0.01784	6
2-5-D10-M10	2713599	947026	617987	65.26	260926	27.55	68113	7.19	151555	48395	199950	131161	1527903	0.563	N/A	0.00842	0.76394	0.03136	0.76194	0.02313	3.57
2-5-D10-M21	5346654	1858437	1125375	60.55	457623	24.62	275439	14.82	262683	176171	438854	238965	2933101	0.549	N/A	0.00469	0.78309	0.01021	0.78207	0.00555	6.63
2-5-D10-M22	5225685	1819024	1113134	61.19	464324	25.53	241566	13.28	266436	156643	423079	243132	2869167	0.549	N/A	0.00482	0.79104	0.01198	0.79003	0.00719	6.51
2-5-D10-M9	5139701	1799483	1050433	58.37	513024	28.51	236026	13.12	293360	150959	444319	262609	2792922	0.543	N/A	0.00594	0.79711	0.02195	0.7959	0.01611	6.46
2-5-D10-N10	2950965	1008702	661261	65.56	263559	26.13	83882	8.32	153786	58296	212082	136680	1710246	0.58	N/A	0.00716	0.76624	0.02415	0.76455	0.01711	3.79
2-5-D10-N21	4596825	1592675	974822	61.21	393026	24.68	224827	14.12	226622	145319	371941	207309	2531516	0.551	N/A	0.00462	0.79156	0.01159	0.79059	0.007	5.69
2-5-D10-N22	3741859	1274007	800861	62.86	301504	23.67	171642	13.47	174193	112897	287090	159397	2121745	0.567	N/A	0.005	0.78929	0.01092	0.78823	0.00595	4.62
2-5-D10-N9	4674566	1640378	1016892	61.99	385636	23.51	237850	14.5	222087	153119	375206	199215	2571330	0.55	N/A	0.0043	0.75422	0.00633	0.75316	0.00204	5.89
2-5-D10-O10	4256065	1482450	914118	61.66	434355	29.3	133977	9.04	249098	91501	340599	215128	2342253	0.55	N/A	0.00537	0.7518	0.01672	0.75046	0.01141	5.34
2-5-D10-O21	5504445	1930891	1187610	61.51	513761	26.61	229520	11.89	295289	149968	445257	267196	3022132	0.549	N/A	0.00471	0.77899	0.01011	0.77794	0.00543	6.99
2-5-D10-O22	4810610	1671701	1035169	61.92	420503	25.15	216029	12.92	241015	139412	380427	220919	2662551	0.553	N/A	0.00518	0.78808	0.01271	0.78698	0.00757	6.1
2-5-D10-O9	4566225	1600615	1018255	63.62	441947	27.61	140413	8.77	253721	95957	349678	222930	2532931	0.555	N/A	0.00801	0.77169	0.03302	0.76985	0.02521	5.87
2-5-D10-P10	1911274	652235	432948	66.38	170754	26.18	48533	7.44	99249	35130	134379	81679	1106704	0.579	N/A	0.00865	0.77187	0.03073	0.76988	0.02227	2.41
2-5-D10-P21	3222473	1111200	695842	62.62	279144	25.12	136214	12.26	162078	89536	251614	146199	1812183	0.562	N/A	0.00447	0.76214	0.00716	0.76107	0.0027	4.07
2-5-D10-P22	2351359	795162	528255	66.43	175172	22.03	91735	11.54	103437	62178	165615	92146	1388881	0.591	N/A	0.00546	0.80072	0.01188	0.79963	0.00646	3.01
2-5-D10-P9	4201494	1441866	876033	60.76	377109	26.15	188724	13.09	216129	122296	338425	195140	2338675	0.557	N/A	0.00695	0.79286	0.02768	0.79141	0.02088	5.19
2-6-D12-A11	2814332	970782	629270	64.82	271167	27.93	70345	7.25	176614	53599	230213	151787	1776419	0.631	N/A	0.00909	0.77356	0.02816	0.77148	0.01924	4.11
2-6-D12-A12	2891696	991238	649518	65.53	257847	26.01	83873	8.46	168716	62601	231317	147662	1840791	0.637	N/A	0.012	0.78788	0.03616	0.7853	0.02445	4.19
2-6-D12-A23	2644639	910839	569625	62.54	221865	24.36	119349	13.1	145601	85914	231515	132311	1671357	0.632	N/A	0.00402	0.73179	0.00616	0.73071	0.00215	3.78
2-6-D12-A24	3461199	1192024	747973	62.75	275173	23.08	168878	14.17	181156	120418	301574	164769	2188284	0.632	N/A	0.0052	0.74117	0.00727	0.73982	0.00208	5.02
2-6-D12-B11	2155565	747067	472505	63.25	214754	28.75	59808	8.01	140601	45427	186028	122283	1357628	0.63	N/A	0.00674	0.75299	0.02333	0.75131	0.0167	3.14
2-6-D12-B23	2364465	817341	476011	58.24	226401	27.7	114929	14.06	147692	81978	229670	135871	1465234	0.62	N/A	0.00485	0.77835	0.01003	0.77727	0.00521	3.38
2-6-D12-B24	2610047	904229	567066	62.71	248030	27.43	89133	9.86	164016	66487	230503	142201	1655356	0.634	N/A	0.00827	0.78315	0.0341	0.78134	0.02605	3.85
2-6-D12-C11	3115811	1090223	665747	61.07	333356	30.58	91120	8.36	218533	68210	286743	188713	1930294	0.62	N/A	0.00717	0.762	0.02658	0.76028	0.01955	4.55
2-6-D12-C12	3029578	1046095	648839	62.02	269387	25.75	127869	12.22	176267	91921	268188	155350	1904709	0.629	N/A	0.00543	0.7619	0.00989	0.7606	0.00448	4.39
2-6-D12-C23	2901672	1006817	618923	61.47	263355	26.16	124539	12.37	168271	87755	256026	151667	1762880	0.608	N/A	0.00485	0.7761	0.01129	0.77501	0.00647	4.07
2-6-D12-C24	2227825	756945	467296	61.73	184137	24.33	105512	13.94	120558	75618	196176	109369	1408571	0.632	N/A	0.00444	0.75518	0.00691	0.75409	0.00248	3.12
2-6-D12-D11	2976918	1029953	643074	62.44	265654	25.79	121225	11.77	173144	86977	260121	154823	1858021	0.624	N/A	0.005	0.76153	0.00682	0.76033	0.00183	4.3
2-6-D12-D12	2887486	1001250	703417	70.25	229097	22.88	68736	6.87	150332	53213	203545	122638	1843491	0.638	N/A	0.00771	0.75613	0.02004	0.75424	0.01243	4.27
2-6-D12-D23	2867472	989587	594532	60.08	248662	25.13	146393	14.79	161991	103630	265621	148524	1780737	0.621	N/A	0.00519	0.77997	0.01068	0.77882	0.00552	4.1
2-6-D12-D24	2373089	808027	510292	63.15	191374	23.68	106361	13.16	126051	77097	203148	113874	1515914	0.639	N/A	0.00488	0.77949	0.00861	0.77841	0.00375	3.38
2-6-D12-E11	3094184	1075749	670573	62.34	287305	26.71	117871	10.96	186090	85008	271098	164461	1923256	0.622	N/A	0.0101	0.81055	0.04252	0.80862	0.03275	4.51
2-6-D12-E12	3124056	1079189	685388	63.51	300916	27.88	92885	8.61	193304	68949	262253	165988	1932039	0.618	N/A	0.00754	0.79919	0.02992	0.79766	0.02255	4.43
2-6-D12-E23	1900702	661012	394123	59.62	172142	26.04	94747	14.33	112541	67442	179983	102659	1171349	0.616	N/A	0.00465	0.72247	0.00685	0.72117	0.00221	2.73
2-6-D12-E24	1796938	606813	360387	59.39	136662	22.52	109764	18.09	89939	77266	167205	82549	1140534	0.635	N/A	0.00592	0.74797	0.00848	0.74647	0.00258	2.52
2-6-D12-F11	3003986	1042745	639505	61.33	285339	27.36	117901	11.31	187294	85997	273291	168009	1871711	0.623	N/A	0.0044	0.73277	0.00617	0.73159	0.00178	4.35
2-6-D12-F12	2879312	994813	643901	64.73	242383	24.36	108529	10.91	159010	79302	238312	135170	1842319	0.64	N/A	0.0082	0.80933	0.03302	0.80775	0.02503	4.27
2-6-D12-F23	1176367	410271	253415	61.77	116607	28.42	40249	9.81	74770	29066	103836	67275	718284	0.611	N/A	0.00658	0.7892	0.01944	0.7878	0.01295	1.71
2-6-D12-F24	2044520	696964	438553	62.92	159816	22.93	98595	14.15	104671	70580	175251	95886	1298088	0.635	N/A	0.00531	0.78216	0.00968	0.781	0.00439	2.92
2-6-D12-G11	3611639	1254234	737845	58.83	325442	25.95	190947	15.22	212862	134643	347505	193884	2250697	0.623	N/A	0.00461	0.69958	0.00671	0.69819	0.00211	5.22
2-6-D12-G12	3339608	1156651	721100	62.34	322241	27.86	113310	9.8	209850	83584	293434	185977	2081760	0.623	N/A	0.0069	0.76627	0.01978	0.76465	0.01297	4.81
2-6-D12-G23	2793099	968900	576288	59.48	254240	26.24	138372	14.28	166985	99422	266407	152762	1729039	0.619	N/A	0.00456	0.77454	0.00933	0.77351	0.00479	3.98
2-6-D12-G24	3391926	1167224	720855	61.76	323444	27.71	122925	10.53	210589	89497	300086	190523	2100927	0.619	N/A	0.00472	0.74519	0.00692	0.74398	0.00221	4.79
2-6-D12-H11	2865549	993732	604971	60.88	273725	27.55	115036	11.58	183348	85130	268478	164339	1824130	0.637	N/A	0.00413	0.71553	0.00577	0.71435	0.00165	4.24
2-6-D12-H12	3268165	1121106	707424	63.1	275821	24.6	137861	12.3	180448	99345	279793	162913	2066022	0.632	N/A	0.00482	0.75531	0.00707	0.75412	0.00226	4.68
2-6-D12-H23	3245487	1118835	706278	63.13	270246	24.15	142311	12.72	176001	102247	278248	159038	2031584	0.626	N/A	0.00484	0.77646	0.00877	0.77537	0.00395	4.66
2-6-D12-H24	2268221	766337	498548	65.06	163426	21.33	104363	13.62	107700	74969	182669	96372	1469604	0.648	N/A	0.00515	0.75648	0.0074	0.75522	0.00226	3.24
2-6-D12-I11	3874315	1368199	891470	65.16	345595	25.26	131134	9.58	227049	97199	324248	198171	2411356	0.622	N/A	0.00823	0.75716	0.01209	0.75514	0.00389	5.73
2-6-D12-I12	2830515	978957	611691	62.48	276508	28.25	90758	9.27	180814	67294	248108	153644	1770228	0.625	N/A	0.00599	0.76999	0.02017	0.7686	0.01427	4.07
2-6-D12-I23	3623718	1256346	769068	61.21	320397	25.5	166881	13.28	211222	119781	331003	191834	2274996	0.628	N/A	0.00433	0.75283	0.00607	0.75176	0.00175	5.29
2-6-D12-I24	2776514	953788	594827	62.36	245315	25.72	113646	11.92	160054	82104	242158	141257	1734087	0.625	N/A	0.00478	0.75556	0.00937	0.75439	0.00461	3.94
2-6-D12-J11	3395350	1184561	743770	62.79	337596	28.5	103195	8.71	221289	76608	297897	188427	2115811	0.623	N/A	0.00572	0.7552	0.01713	0.75379	0.01148	4.92
2-6-D12-J12	2486909	851877	552707	64.88	236558	27.77	62612	7.35	153952	47610	201562	131087	1578107	0.635	N/A	0.00821	0.77622	0.0319	0.77437	0.02389	3.59
2-6-D12-J23	2651771	918945	582305	63.37	224329	24.41	112311	12.22	146305	80497	226802	133092	1655983	0.624	N/A	0.00477	0.78239	0.01027	0.78135	0.00553	3.86
2-6-D12-J24	1816468	616937	403597	65.42	134139	21.74	79201	12.84	88353	57239	145592	79690	1173444	0.646	N/A	0.00434	0.73975	0.00613	0.73862	0.0018	2.59
2-6-D12-K11	2267070	786194	494986	62.96	218871	27.84	72337	9.2	143894	53837	197731	126071	1429676	0.631	N/A	0.00806	0.75329	0.02	0.75129	0.01204	3.33
2-6-D12-K12	3559805	1239669	760037	61.31	334210	26.96	145422	11.73	217827	104251	322078	194986	2211738	0.621	N/A	0.00774	0.80458	0.0329	0.80306	0.02536	5.19
2-6-D12-K23	3564264	1243647	768542	61.8	275272	22.13	199833	16.07	180093	140666	320759	154766	2193910	0.616	N/A	0.00435	0.8077	0.00692	0.80686	0.00258	5.08
2-6-D12-K24	2557467	878562	562191	63.99	186308	21.21	130063	14.8	121634	91838	213472	105051	1611394	0.63	N/A	0.0168	0.81403	0.02192	0.81085	0.00521	3.65
2-6-D12-L11	2638705	913810	556584	60.91	231179	25.3	126047	13.79	151570	90148	241718	136555	1649642	0.625	N/A	0.00478	0.76322	0.0076	0.76208	0.00283	3.81
2-6-D12-L12	2519347	863535	555365	64.31	232633	26.94	75537	8.75	152788	56700	209488	131233	1602996	0.636	N/A	0.00642	0.75412	0.01685	0.75253	0.0105	3.62
2-6-D12-L23	2433668	842165	543285	64.51	199458	23.68	99422	11.81	131914	72458	204372	117709	1561256	0.642	N/A	0.00453	0.73519	0.00626	0.73398	0.00174	3.64
2-6-D12-L24	2932855	997276	643535	64.53	237695	23.83	116046	11.64	157247	84768	242015	142453	1887365	0.644	N/A	0.00457	0.76266	0.0065	0.76157	0.00194	4.21
2-6-D12-M11	2536798	888998	561162	63.12	235773	26.52	92063	10.36	154109	66840	220949	132074	1587879	0.626	N/A	0.00913	0.81178	0.0408	0.81005	0.03196	3.83
2-6-D12-M12	1422410	487403	295721	60.67	134565	27.61	57117	11.72	91465	42642	134107	81991	930000	0.654	N/A	0.00556	0.7895	0.01927	0.78832	0.01379	2.15
2-6-D12-M23	1234029	426751	254577	59.65	111935	26.23	60239	14.12	81404	46552	127956	73384	856836	0.694	N/A	0.0039	0.74471	0.00562	0.74371	0.00173	2.05
2-6-D12-M24	2348061	802153	514498	64.14	196025	24.44	91630	11.42	129422	67018	196440	114487	1510931	0.643	N/A	0.00587	0.80157	0.01813	0.8004	0.01233	3.43
2-6-D12-N11	2131072	737528	456499	61.9	201065	27.26	79964	10.84	131026	58268	189294	116180	1328839	0.624	N/A	0.00758	0.79675	0.03406	0.7952	0.02668	3.07
2-6-D12-N12	2086692	704037	455458	64.69	165984	23.58	82595	11.73	109932	60730	170662	98467	1357532	0.651	N/A	0.00743	0.81219	0.02736	0.81078	0.02008	2.98
2-6-D12-N23	2811798	963469	601299	62.41	233388	24.22	128782	13.37	152403	92065	244468	137434	1768835	0.629	N/A	0.00395	0.76896	0.00612	0.76804	0.00218	4
2-6-D12-N24	2075813	703123	460336	65.47	165129	23.49	77658	11.04	109647	57711	167358	96647	1339167	0.645	N/A	0.00458	0.7445	0.00766	0.74332	0.00309	2.94
2-6-D12-O11	3509380	1220740	751432	61.56	302112	24.75	167196	13.7	196776	118719	315495	177791	2185394	0.623	N/A	0.00831	0.8071	0.03774	0.80548	0.02968	5.1
2-6-D12-O12	2740496	941149	584004	62.05	246262	26.17	110883	11.78	160683	80304	240987	144176	1707230	0.623	N/A	0.005	0.78598	0.0129	0.7849	0.00794	3.87
2-6-D12-O23	3037635	1054537	666864	63.24	254949	24.18	132724	12.59	168470	95987	264457	152956	1917839	0.631	N/A	0.00487	0.78222	0.01154	0.78115	0.0067	4.47
2-6-D12-O24	3440560	1187746	726896	61.2	261682	22.03	199168	16.77	171453	139771	311224	155805	2150651	0.625	N/A	0.00349	0.72162	0.00493	0.72065	0.00145	4.93
2-6-D12-P11	2604784	887355	561991	63.33	239422	26.98	85942	9.69	156500	63550	220050	140390	1638899	0.629	N/A	0.00448	0.74228	0.00633	0.74112	0.00186	3.65
2-6-D12-P23	1588099	549091	340545	62.02	139100	25.33	69446	12.65	90941	50303	141244	83359	995114	0.627	N/A	0.00442	0.77516	0.00993	0.77416	0.00553	2.27
2-6-D12-P24	1317373	443708	288030	64.91	105290	23.73	50388	11.36	69454	37218	106672	62732	852431	0.647	N/A	0.00431	0.77848	0.00781	0.77752	0.00352	1.86
3-2-F4-A15	7347275	2568811	1596649	62.16	682151	26.56	290011	11.29	390425	189378	579803	347649	3938931	0.536	N/A	0.00511	0.73044	0.00751	0.72906	0.00241	8.92
3-2-F4-A16	5825683	2046791	1268401	61.97	612807	29.94	165583	8.09	350171	112852	463023	294596	3118307	0.535	N/A	0.00817	0.78286	0.03104	0.78107	0.02306	7.24
3-2-F4-A3	5688250	1971909	1159176	58.78	521738	26.46	290995	14.76	299706	186226	485932	268268	3042315	0.535	N/A	0.00452	0.7754	0.01213	0.77438	0.00764	6.87
3-2-F4-A4	3816121	1299404	838240	64.51	292879	22.54	168285	12.95	166316	108046	274362	145884	2095305	0.549	N/A	0.00847	0.80686	0.03218	0.80521	0.02391	4.64
3-2-F4-B15	5766222	2032365	1247389	61.38	620157	30.51	164819	8.11	356126	112700	468826	308945	3094761	0.537	N/A	0.00639	0.78815	0.02694	0.78679	0.02068	7.25
3-2-F4-B16	2806932	961092	593682	61.77	233433	24.29	133977	13.94	133376	86392	219768	118968	1540537	0.549	N/A	0.00545	0.77737	0.01762	0.77615	0.01224	3.41
3-2-F4-B3	4107046	1420174	887149	62.47	332703	23.43	200322	14.11	191191	128178	319369	173790	2238922	0.545	N/A	0.00487	0.74155	0.00737	0.74029	0.00251	5.09
3-2-F4-B4	4168277	1427309	916026	64.18	377181	26.43	134102	9.4	215543	90051	305594	189010	2288577	0.549	N/A	0.00801	0.79138	0.0325	0.7897	0.02469	5.11
3-2-F4-C15	5040740	1774847	1108274	62.44	540882	30.47	125691	7.08	308599	87801	396400	259597	2690952	0.534	N/A	0.00687	0.7566	0.02672	0.75492	0.01999	6.28
3-2-F4-C16	5477929	1916819	1134491	59.19	543614	28.36	238714	12.45	309471	153866	463337	275358	2904303	0.53	N/A	0.00696	0.7982	0.02815	0.79679	0.02134	6.67
3-2-F4-C3	5732147	2008983	1228626	61.16	605066	30.12	175291	8.73	345873	119787	465660	293264	3053711	0.533	N/A	0.00649	0.75989	0.02438	0.75832	0.01801	7.03
3-2-F4-C4	4480207	1539966	969117	62.93	365133	23.71	205716	13.36	208543	132641	341184	185690	2414844	0.539	N/A	0.00465	0.70193	0.00723	0.70054	0.00259	5.41
3-2-F4-D15	5968596	2106652	1335398	63.39	560552	26.61	210702	10	318257	138391	456648	272891	3190968	0.535	N/A	0.00971	0.81524	0.04569	0.81343	0.03633	7.52
3-2-F4-D16	4276251	1467858	911703	62.11	387568	26.4	168587	11.49	221180	110225	331405	203777	2332421	0.545	N/A	0.00618	0.75377	0.01158	0.75224	0.00543	5.18
3-2-F4-D3	4374417	1520678	924959	60.83	440608	28.97	155111	10.2	251118	103213	354331	222261	2337949	0.534	N/A	0.00663	0.75562	0.02389	0.75399	0.01738	5.36
3-2-F4-D4	3664847	1254534	807498	64.37	299897	23.91	147139	11.73	169750	95495	265245	146723	2002765	0.546	N/A	0.00861	0.81185	0.03454	0.81022	0.02616	4.48
3-2-F4-E15	5366892	1882290	1157260	61.48	510660	27.13	214370	11.39	290231	139318	429549	253503	2864147	0.534	N/A	0.00712	0.80474	0.03023	0.80334	0.02328	6.65
3-2-F4-E16	4901152	1727710	1082876	62.68	504700	29.21	140134	8.11	286520	95229	381749	245782	2600090	0.531	N/A	0.00694	0.76161	0.02588	0.75994	0.01907	6.08
3-2-F4-E3	5747213	2029820	1245508	61.36	546380	26.92	237932	11.72	309904	152768	462672	271407	3036648	0.528	N/A	0.00674	0.79518	0.02711	0.79379	0.02051	7.17
3-2-F4-E4	5477661	1926382	1187569	61.65	484301	25.14	254512	13.21	275213	161834	437047	240148	2927506	0.534	N/A	0.00689	0.7993	0.02366	0.79791	0.01689	6.88
3-2-F4-F15	5816390	2064477	1290821	62.53	579197	28.06	194459	9.42	330672	129438	460110	289601	3094849	0.532	N/A	0.00636	0.76538	0.02199	0.76388	0.01573	7.3
3-2-F4-F16	4880656	1674555	1011853	60.43	450489	26.9	212213	12.67	257561	137253	394814	231416	2664005	0.546	N/A	0.00788	0.79837	0.01545	0.79677	0.00763	5.99
3-2-F4-F3	5136176	1806704	1134272	62.78	513645	28.43	158787	8.79	290414	107026	397440	248932	2712751	0.528	N/A	0.0062	0.76664	0.02048	0.76518	0.01437	6.31
3-2-F4-F4	2877663	984660	615174	62.48	275232	27.95	94254	9.57	156955	63166	220121	140968	1572008	0.546	N/A	0.00618	0.77331	0.02178	0.7719	0.0157	3.53
3-2-F4-G15	4872743	1722282	1066277	61.91	534613	31.04	121392	7.05	309357	84752	394109	257660	2641119	0.542	N/A	0.00679	0.76219	0.02956	0.76056	0.02293	6.27
3-2-F4-G16	5580505	1969656	1236890	62.8	510410	25.91	222356	11.29	287120	142717	429837	245809	2936544	0.526	N/A	0.00868	0.8078	0.03856	0.80612	0.03014	6.88
3-2-F4-G3	3650459	1291992	763140	59.07	364235	28.19	164617	12.74	213160	107924	321084	182823	1966807	0.539	N/A	0.0072	0.78853	0.03662	0.787	0.02963	4.68
3-2-F4-G4	4774052	1676022	1049660	62.63	491370	29.32	134992	8.05	284958	93063	378021	247029	2604001	0.545	N/A	0.00701	0.77453	0.02682	0.77294	0.01995	6.1
3-2-F4-H15	5796229	2037091	1212131	59.5	578665	28.41	246295	12.09	330075	158962	489037	290968	3091250	0.533	N/A	0.00651	0.79386	0.02411	0.79251	0.01772	7.18
3-2-F4-H16	3690738	1283719	813363	63.36	312502	24.34	157854	12.3	178756	102576	281332	152668	2005143	0.543	N/A	0.00935	0.81985	0.04457	0.81815	0.03555	4.62
3-2-F4-H3	5797830	2011934	1204400	59.86	592353	29.44	215181	10.7	340588	142471	483059	301440	3108219	0.536	N/A	0.0045	0.74005	0.00768	0.73887	0.00319	7.02
3-2-F4-H4	3898290	1349211	850245	63.02	386733	28.66	112233	8.32	220996	77174	298170	188285	2121962	0.544	N/A	0.00606	0.75989	0.01931	0.75843	0.01333	4.82
3-2-F4-I15	5814392	2046792	1235920	60.38	503449	24.6	307423	15.02	288823	194507	483330	261838	3133599	0.539	N/A	0.00405	0.74002	0.00599	0.73896	0.00195	7.32
3-2-F4-I16	4611779	1626930	1000889	61.52	456030	28.03	170011	10.45	262458	112651	375109	225320	2472013	0.536	N/A	0.00955	0.80659	0.0467	0.80473	0.03751	5.82
3-2-F4-I3	5223477	1844789	1105142	59.91	572196	31.02	167451	9.08	329505	113482	442987	281357	2770245	0.53	N/A	0.00583	0.78161	0.02805	0.78033	0.02235	6.47
3-2-F4-I4	5096331	1778400	1105214	62.15	500425	28.14	172761	9.71	285938	115782	401720	260701	2766934	0.543	N/A	0.00484	0.73717	0.00703	0.73589	0.0022	6.22
3-2-F4-J15	5881991	2066113	1275762	61.75	596847	28.89	193504	9.37	338817	128621	467438	292701	3134020	0.533	N/A	0.00546	0.74673	0.01652	0.74534	0.01112	7.25
3-2-F4-J16	4771259	1661411	1037198	62.43	426189	25.65	198024	11.92	243509	128989	372498	213801	2573013	0.539	N/A	0.00719	0.80595	0.02792	0.80454	0.02088	5.87
3-2-F4-J3	5628054	1973771	1228241	62.23	558448	28.29	187082	9.48	319609	125288	444897	276948	3034108	0.539	N/A	0.00766	0.75353	0.01929	0.75163	0.01172	7.05
3-2-F4-J4	4716976	1624942	1028495	63.29	399920	24.61	196527	12.09	227716	127216	354932	199605	2563233	0.543	N/A	0.007	0.79991	0.02624	0.7985	0.01938	5.78
3-2-F4-K15	4961395	1744917	1086609	62.27	516902	29.62	141406	8.1	293284	96301	389585	255224	2635157	0.531	N/A	0.0074	0.76367	0.0319	0.76191	0.02468	6.15
3-2-F4-K16	3861591	1358483	852344	62.74	382480	28.15	123659	9.1	218812	82655	301467	189313	2090835	0.541	N/A	0.00752	0.76868	0.0262	0.76693	0.01882	4.98
3-2-F4-K3	5433147	1909796	1167726	61.14	577944	30.26	164126	8.59	328654	111864	440518	280131	2881985	0.53	N/A	0.0054	0.73758	0.01712	0.73616	0.01178	6.66
3-2-F4-K4	5056332	1775555	1102254	62.08	484864	27.31	188437	10.61	276944	124294	401238	246976	2708428	0.536	N/A	0.00462	0.74206	0.00693	0.74086	0.00232	6.27
3-2-F4-L15	5417783	1894146	1168962	61.71	547450	28.9	177734	9.38	311763	118150	429913	276993	2905561	0.536	N/A	0.00642	0.75931	0.02092	0.75775	0.01459	6.72
3-2-F4-L16	2984004	1010583	650430	64.36	251204	24.86	108949	10.78	145218	74565	219783	128488	1666431	0.558	N/A	0.00481	0.75039	0.00899	0.74918	0.0042	3.59
3-2-F4-L3	5594697	1969265	1218931	61.9	514259	26.11	236075	11.99	293483	153754	447237	269558	2987431	0.534	N/A	0.00466	0.75413	0.00946	0.75298	0.00482	6.9
3-2-F4-L4	4769883	1653927	1011492	61.16	460276	27.83	182159	11.01	260896	118685	379581	234430	2547911	0.534	N/A	0.00655	0.78013	0.02281	0.77868	0.01637	5.81
3-2-F4-M15	2708841	954204	589262	61.75	289681	30.36	75261	7.89	186562	55518	242080	154714	1649604	0.609	N/A	0.00662	0.75806	0.02548	0.75645	0.01899	4.05
3-2-F4-M16	5294852	1862983	1165780	62.58	527224	28.3	169979	9.12	298481	112550	411031	250930	2814181	0.531	N/A	0.01144	0.81338	0.05304	0.81122	0.04208	6.61
3-2-F4-M3	4889545	1711440	1062033	62.05	456958	26.7	192449	11.24	261313	125685	386998	235084	2639667	0.54	N/A	0.00686	0.79649	0.02581	0.79508	0.01908	6.13
3-2-F4-M4	3411010	1196320	744377	62.22	345316	28.86	106627	8.91	203568	73743	277311	176991	1886663	0.553	N/A	0.00622	0.74926	0.01853	0.74769	0.01239	4.46
3-2-F4-N15	4703539	1639015	1030696	62.89	427397	26.08	180922	11.04	241985	118047	360032	211154	2513608	0.534	N/A	0.008	0.80353	0.03117	0.80195	0.02336	5.78
3-2-F4-N16	3829388	1302802	854617	65.6	307145	23.58	141040	10.83	173997	93257	267254	153417	2103293	0.549	N/A	0.00559	0.75527	0.00985	0.75389	0.00428	4.6
3-2-F4-N3	3631886	1276583	793436	62.15	363888	28.5	119259	9.34	208898	80308	289206	177475	1945807	0.536	N/A	0.00659	0.77177	0.02558	0.77026	0.01912	4.57
3-2-F4-N4	3505879	1222021	775828	63.49	345304	28.26	100889	8.26	197218	69059	266277	175849	1900872	0.542	N/A	0.0073	0.77865	0.02806	0.77702	0.02091	4.42
3-2-F4-O15	4782867	1686164	1044263	61.93	516415	30.63	125486	7.44	294913	86712	381625	249531	2538721	0.531	N/A	0.00745	0.75864	0.03129	0.75683	0.02402	5.96
3-2-F4-O16	3510629	1205314	748756	62.12	331684	27.52	124874	10.36	185846	81944	267790	163815	1879123	0.535	N/A	0.01037	0.81684	0.04825	0.81492	0.03828	4.24
3-2-F4-O3	4946410	1722136	1023897	59.46	466942	27.11	231297	13.43	268731	149428	418159	238810	2658355	0.537	N/A	0.00719	0.79722	0.03297	0.79575	0.02597	6.07
3-2-F4-O4	5022511	1750090	1075195	61.44	458595	26.2	216300	12.36	262854	140659	403513	233111	2701337	0.538	N/A	0.00427	0.72861	0.00613	0.72745	0.00187	6.17
3-2-F4-P15	3170880	1093635	695221	63.57	280511	25.65	117903	10.78	160082	77828	237910	141659	1715059	0.541	N/A	0.00541	0.74125	0.00913	0.73984	0.00374	3.88
3-2-F4-P16	3010671	1022765	670703	65.58	241934	23.65	110128	10.77	137837	73111	210948	122436	1666710	0.554	N/A	0.00574	0.75041	0.00961	0.74897	0.00389	3.67
3-2-F4-P3	6291326	2202921	1378792	62.59	578442	26.26	245687	11.15	330957	160656	491613	295638	3384582	0.538	N/A	0.00478	0.75947	0.00915	0.75831	0.00439	7.8
3-2-F4-P4	4606069	1599646	1039182	64.96	404351	25.28	156113	9.76	231946	104441	336387	205066	2533484	0.55	N/A	0.00563	0.75079	0.00926	0.74938	0.00365	5.82
3-3-F6-A17	5424334	1910304	1167761	61.13	482718	25.27	259825	13.6	260214	159367	419581	234953	2719649	0.501	N/A	0.00396	0.69925	0.00567	0.69805	0.00172	6.23
3-3-F6-A18	5049769	1758688	1113889	63.34	404145	22.98	240654	13.68	219381	148200	367581	193491	2568844	0.509	N/A	0.00471	0.7792	0.00666	0.77816	0.00196	5.76
3-3-F6-A5	6008748	2100004	1302782	62.04	594223	28.3	202999	9.67	317723	129620	447343	275765	3012741	0.501	N/A	0.00652	0.75718	0.02162	0.75559	0.0152	6.84
3-3-F6-A6	5493439	1920144	1202427	62.62	533309	27.77	184408	9.6	284980	118169	403149	243815	2745276	0.5	N/A	0.00785	0.80027	0.03331	0.79869	0.02566	6.21
3-3-F6-B17	6901599	2427793	1486024	61.21	637843	26.27	303926	12.52	343262	187691	530953	308455	3455392	0.501	N/A	0.00904	0.75989	0.01259	0.7577	0.00358	7.84
3-3-F6-B18	4442614	1530860	968764	63.28	385996	25.21	176100	11.5	208046	111029	319075	186813	2289058	0.515	N/A	0.00526	0.73734	0.0074	0.73595	0.00215	5.05
3-3-F6-B5	5580262	1941226	1195975	61.61	504590	25.99	240661	12.4	273108	150711	423819	249298	2824588	0.506	N/A	0.00464	0.75316	0.00889	0.75201	0.00427	6.3
3-3-F6-B6	4691062	1621793	994917	61.35	412527	25.44	214349	13.22	222195	132069	354264	200796	2377196	0.507	N/A	0.00629	0.78794	0.02108	0.7866	0.01488	5.28
3-3-F6-C17	6597679	2313194	1378454	59.59	601090	25.99	333650	14.42	325811	205421	531232	292626	3310447	0.502	N/A	0.00352	0.74609	0.00528	0.74519	0.00177	7.44
3-3-F6-C18	6131842	2154929	1340603	62.21	609624	28.29	204702	9.5	328503	132319	460822	289452	3074605	0.501	N/A	0.00701	0.78157	0.0281	0.78003	0.02124	7.04
3-3-F6-C5	6791738	2381250	1411673	59.28	634457	26.64	335120	14.07	341136	203843	544979	310508	3381942	0.498	N/A	0.0041	0.71818	0.00569	0.71702	0.0016	7.66
3-3-F6-C6	5726844	2007074	1261182	62.84	574122	28.6	171770	8.56	308392	113305	421697	267890	2869367	0.501	N/A	0.00656	0.75321	0.02402	0.75158	0.01758	6.5
3-3-F6-D17	6913167	2431398	1502627	61.8	635875	26.15	292896	12.05	345321	183398	528719	304598	3483282	0.504	N/A	0.00429	0.75051	0.00647	0.74944	0.00219	7.9
3-3-F6-D18	4833405	1667541	1056373	63.35	390324	23.41	220844	13.24	210946	136414	347360	192336	2483763	0.514	N/A	0.00566	0.78583	0.01247	0.78461	0.00685	5.48
3-3-F6-D5	4076277	1432798	927192	64.71	379478	26.49	126128	8.8	202415	81385	283800	168302	2051328	0.503	N/A	0.01246	0.80873	0.05646	0.80632	0.04456	4.78
3-3-F6-D6	6695278	2303662	1492512	64.79	569129	24.71	242021	10.51	307100	155191	462291	270915	3457209	0.516	N/A	0.0055	0.73574	0.00883	0.73428	0.00335	7.51
3-3-F6-E17	6207264	2212227	1395400	63.08	622896	28.16	193931	8.77	336459	124967	461426	297518	3127926	0.504	N/A	0.00742	0.77295	0.0326	0.77125	0.02537	7.41
3-3-F6-E18	6540991	2309460	1417924	61.4	552499	23.92	339037	14.68	297486	205961	503447	270228	3267086	0.499	N/A	0.00525	0.78309	0.01042	0.78195	0.0052	7.5
3-3-F6-E5	5592906	1968714	1193106	60.6	536353	27.24	239255	12.15	295256	150895	446151	246298	2839585	0.508	N/A	0.00926	0.81144	0.04702	0.80968	0.03811	6.55
3-3-F6-E6	6727394	2352598	1390227	59.09	744881	31.66	217490	9.24	401489	141696	543185	358786	3356660	0.499	N/A	0.00661	0.78647	0.02751	0.78505	0.02104	7.52
3-3-F6-F17	6357151	2237611	1383161	61.81	560372	25.04	294078	13.14	303972	181594	485566	270707	3203736	0.504	N/A	0.00446	0.75578	0.00639	0.75469	0.00194	7.29
3-3-F6-F18	5169779	1822367	1173540	64.4	397768	21.83	251059	13.78	216551	155465	372016	188068	2648243	0.512	N/A	0.00519	0.80968	0.00789	0.80869	0.00271	6.1
3-3-F6-F5	5109963	1782862	1049798	58.88	479500	26.89	253564	14.22	260827	156519	417346	237325	2556973	0.5	N/A	0.00427	0.74127	0.00607	0.74016	0.00181	5.75
3-3-F6-F6	5710219	1988952	1264545	63.58	567628	28.54	156779	7.88	306626	104599	411225	263218	2930857	0.513	N/A	0.0085	0.76051	0.02885	0.75846	0.02052	6.63
3-3-F6-G17	6399941	2259573	1387290	61.4	621345	27.5	250938	11.11	342026	160626	502652	306286	3260383	0.509	N/A	0.00432	0.72354	0.00694	0.72234	0.00263	7.47
3-3-F6-G18	6229498	2203381	1380888	62.67	527682	23.95	294811	13.38	285371	181233	466604	255831	3142132	0.504	N/A	0.00567	0.77754	0.01156	0.77627	0.00592	7.28
3-3-F6-G5	5626900	1987460	1196622	60.21	583674	29.37	207164	10.42	319403	133946	453349	275106	2818414	0.501	N/A	0.00647	0.78963	0.0283	0.78826	0.02197	6.46
3-3-F6-G6	6167499	2145974	1319891	61.51	608538	28.36	217545	10.14	327388	138897	466285	295116	3100790	0.503	N/A	0.0065	0.75983	0.02269	0.75826	0.0163	6.94
3-3-F6-H17	5197298	1830579	1149015	62.77	485017	26.5	196547	10.74	262849	123502	386351	233329	2651987	0.51	N/A	0.00468	0.74488	0.00919	0.74368	0.00453	6.14
3-3-F6-H18	6192872	2144482	1288298	60.08	584686	27.26	271498	12.66	316014	169671	485685	288429	3144209	0.508	N/A	0.00466	0.75913	0.00746	0.758	0.00281	6.93
3-3-F6-H5	5977976	2115392	1312405	62.04	616052	29.12	186935	8.84	330291	122251	452542	285313	2977069	0.498	N/A	0.00567	0.74904	0.01775	0.74761	0.01215	6.82
3-3-F6-H6	4368885	1501167	965566	64.32	368558	24.55	167043	11.13	197867	105481	303348	176782	2256380	0.516	N/A	0.00812	0.81652	0.03268	0.81502	0.02476	4.95
3-3-F6-I18	5739864	2010669	1210066	60.18	524639	26.09	275964	13.72	282230	169373	451603	253906	2873562	0.501	N/A	0.0046	0.73125	0.00657	0.73001	0.00198	6.48
3-3-F6-I5	7217570	2548725	1568740	61.55	683304	26.81	296681	11.64	368748	185112	553860	325850	3617463	0.501	N/A	0.00431	0.74566	0.00798	0.74456	0.00369	8.29
3-3-F6-I6	6044562	2116540	1314826	62.12	631712	29.85	170002	8.03	337742	112422	450164	287178	3027050	0.501	N/A	0.00849	0.77009	0.03553	0.76812	0.02727	6.85
3-3-F6-J17	6696427	2362145	1411386	59.75	625364	26.47	325395	13.78	336746	199800	536546	307361	3352714	0.501	N/A	0.0048	0.78612	0.01179	0.78509	0.00702	7.68
3-3-F6-J18	4813861	1672467	1075162	64.29	443324	26.51	153981	9.21	238256	99492	337748	209514	2471800	0.513	N/A	0.0076	0.8006	0.02893	0.79907	0.02149	5.56
3-3-F6-J5	5162381	1829002	1138089	62.22	523193	28.61	167720	9.17	281899	107868	389767	237549	2589101	0.502	N/A	0.00966	0.80098	0.04598	0.79904	0.03667	6.05
3-3-F6-J6	5964984	2081583	1289438	61.95	620128	29.79	172017	8.26	332978	113443	446421	287680	3020320	0.506	N/A	0.00896	0.7626	0.02738	0.76045	0.01859	6.83
3-3-F6-K17	6049182	2119714	1307900	61.7	531099	25.06	280715	13.24	285612	172404	458016	251916	3013374	0.498	N/A	0.00458	0.75565	0.00676	0.75453	0.00219	6.78
3-3-F6-K18	6119946	2147584	1327128	61.8	513499	23.91	306957	14.29	278251	187175	465426	247384	3092905	0.505	N/A	0.00463	0.71727	0.00655	0.71595	0.00193	7.05
3-3-F6-K5	5954042	2114331	1307728	61.85	635760	30.07	170843	8.08	342897	112679	455576	298473	2986727	0.502	N/A	0.00675	0.75956	0.02568	0.75793	0.01906	6.99
3-3-F6-K6	6812418	2409660	1486973	61.71	697121	28.93	225566	9.36	375708	144384	520092	320523	3405268	0.5	N/A	0.00633	0.75296	0.0184	0.75139	0.01215	7.85
3-3-F6-L17	5614036	1957472	1186665	60.62	479380	24.49	291427	14.89	260019	178987	439006	235571	2831222	0.504	N/A	0.00475	0.75662	0.0072	0.75546	0.00246	6.32
3-3-F6-L18	5408300	1880457	1167221	62.07	480261	25.54	232975	12.39	258194	145611	403805	233890	2742683	0.507	N/A	0.00513	0.75922	0.00771	0.75798	0.00259	6.11
3-3-F6-L5	5644927	1974029	1246242	63.13	498514	25.25	229273	11.61	271220	143337	414557	243959	2901778	0.514	N/A	0.00523	0.77253	0.01111	0.77133	0.00591	6.62
3-3-F6-L6	3364463	1169725	774382	66.2	296900	25.38	98443	8.42	158976	64458	223434	134173	1740054	0.517	N/A	0.01169	0.82951	0.0481	0.82749	0.03684	3.92
3-3-F6-M17	4243560	1497913	919884	61.41	387915	25.9	190114	12.69	217287	121936	339223	191438	2189522	0.516	N/A	0.00411	0.71799	0.00603	0.71683	0.00193	5.05
3-3-F6-M18	5390143	1881492	1192212	63.37	465261	24.73	224019	11.91	250247	140391	390638	226533	2741896	0.509	N/A	0.00589	0.78447	0.01217	0.78319	0.00632	6.2
3-3-F6-M5	2904739	1022824	612077	59.84	313552	30.66	97195	9.5	175075	65077	240152	151312	1486042	0.512	N/A	0.00573	0.73073	0.01746	0.72918	0.0118	3.44
3-3-F6-M6	5490781	1938648	1196009	61.69	522944	26.97	219695	11.33	280147	137251	417398	247090	2746682	0.5	N/A	0.00808	0.80969	0.03349	0.80814	0.02562	6.34
3-3-F6-N17	6113248	2137464	1312020	61.38	567550	26.55	257894	12.07	308831	162061	470892	279654	3091185	0.506	N/A	0.0048	0.76239	0.00724	0.76124	0.00245	6.97
3-3-F6-N18	3747402	1268696	806681	63.58	283896	22.38	178119	14.04	152899	110298	263197	138372	1955229	0.522	N/A	0.00523	0.73867	0.00709	0.7373	0.00187	4.15
3-3-F6-N5	6055151	2118696	1302403	61.47	597574	28.2	218719	10.32	322156	138685	460841	283589	3069423	0.507	N/A	0.00644	0.76808	0.01986	0.76658	0.01351	6.99
3-3-F6-N6	4709878	1641196	1034757	63.05	426201	25.97	180238	10.98	228648	113315	341963	200499	2390237	0.507	N/A	0.00784	0.80683	0.03057	0.8053	0.02291	5.4
3-3-F6-O17	6291980	2206516	1364173	61.82	534942	24.24	307401	13.93	288122	187941	476063	257951	3156376	0.502	N/A	0.00424	0.72339	0.00593	0.72221	0.0017	7.1
3-3-F6-O18	5937085	2072730	1290044	62.24	529864	25.56	252822	12.2	285253	156639	441892	261651	3011478	0.507	N/A	0.00619	0.78009	0.01261	0.77872	0.00646	6.83
3-3-F6-O5	4835743	1704650	1019440	59.8	510697	29.96	174513	10.24	280897	114322	395219	246689	2438432	0.504	N/A	0.00517	0.77446	0.02106	0.77329	0.01597	5.54
3-3-F6-O6	5584542	1964381	1218574	62.03	569163	28.97	176644	8.99	306901	114719	421620	265213	2810229	0.503	N/A	0.00622	0.74818	0.01777	0.7466	0.01162	6.41
3-3-F6-P17	4866509	1682528	1058499	62.91	388787	23.11	235242	13.98	209758	144469	354227	190861	2490444	0.512	N/A	0.00512	0.78875	0.01014	0.78766	0.00505	5.55
3-3-F6-P18	3992167	1370747	870803	63.53	342104	24.96	157840	11.51	185193	99821	285014	162933	2066091	0.518	N/A	0.00948	0.75766	0.01566	0.75534	0.00624	4.54
3-3-F6-P5	5838632	2051030	1285272	62.66	546054	26.62	219704	10.71	293058	137842	430900	251982	2934720	0.503	N/A	0.00773	0.80095	0.0315	0.7994	0.02396	6.73
3-3-F6-P6	4484146	1538033	999022	64.95	374562	24.35	164449	10.69	202085	105132	307217	180170	2328965	0.519	N/A	0.00876	0.72951	0.01222	0.72712	0.00349	5.11
3-4-F8-A19	5107869	1779459	1106525	62.18	429611	24.14	243323	13.67	261462	163104	424566	233145	2951432	0.578	N/A	0.00431	0.7106	0.0061	0.70935	0.0018	6.81
3-4-F8-A20	4589347	1597671	972565	60.87	428111	26.8	196995	12.33	258152	133758	391910	236371	2636750	0.575	N/A	0.00475	0.78274	0.01184	0.7817	0.00712	6.07
3-4-F8-A7	3579677	1236022	790485	63.95	335008	27.1	110529	8.94	202392	77308	279700	176259	2075424	0.58	N/A	0.02752	0.77022	0.04313	0.76372	0.01605	4.83
3-4-F8-A8	2857904	994269	620821	62.44	281374	28.3	92074	9.26	168676	64074	232750	142693	1637934	0.573	N/A	0.01098	0.81684	0.05179	0.81481	0.04126	3.81
3-4-F8-B19	4325263	1508752	872157	57.81	408118	27.05	228477	15.14	249147	152548	401695	229246	2503828	0.579	N/A	0.00506	0.77292	0.01145	0.77177	0.00642	5.79
3-4-F8-B20	3793520	1307603	825650	63.14	310815	23.77	171138	13.09	189953	115996	305949	170687	2243762	0.591	N/A	0.00501	0.76991	0.00762	0.76875	0.00262	5.13
3-4-F8-B7	4367244	1523352	935160	61.39	394000	25.86	194192	12.75	236958	129728	366686	200859	2491191	0.57	N/A	0.00708	0.79849	0.02858	0.79705	0.02165	5.82
3-4-F8-B8	3775937	1295948	814248	62.83	311458	24.03	170242	13.14	189377	115922	305299	169471	2212608	0.586	N/A	0.00477	0.72831	0.00669	0.72701	0.00193	4.98
3-4-F8-C19	4439280	1554053	952483	61.29	375904	24.19	225666	14.52	228162	151524	379686	205195	2550607	0.575	N/A	0.00459	0.75394	0.00693	0.75281	0.00235	5.92
3-4-F8-C20	4801488	1682617	1039820	61.8	421289	25.04	221508	13.16	255070	149088	404158	232448	2764503	0.576	N/A	0.00485	0.77812	0.01057	0.77704	0.00575	6.46
3-4-F8-C7	4490635	1575174	947096	60.13	457252	29.03	170826	10.84	275570	116079	391649	245710	2543631	0.566	N/A	0.00569	0.76533	0.01985	0.76399	0.01424	5.98
3-4-F8-C8	3412433	1178482	703656	59.71	323128	27.42	151698	12.87	195488	102498	297986	171865	1968048	0.577	N/A	0.00785	0.8008	0.03548	0.79922	0.02785	4.54
3-4-F8-D19	4506902	1575321	954264	60.58	401882	25.51	219175	13.91	245274	147778	393052	223139	2624761	0.582	N/A	0.00512	0.77934	0.01083	0.7782	0.00574	6.15
3-4-F8-D20	3988926	1376748	852958	61.95	308176	22.38	215614	15.66	186758	143535	330293	168266	2308057	0.579	N/A	0.00463	0.77571	0.00668	0.77467	0.00206	5.21
3-4-F8-D7	4663041	1630139	1003808	61.58	449669	27.58	176662	10.84	269821	120192	390013	234864	2648578	0.568	N/A	0.00872	0.80958	0.037	0.8079	0.02853	6.2
3-4-F8-D8	3482800	1198532	765938	63.91	305112	25.46	127482	10.64	187407	89086	276493	160246	2065126	0.593	N/A	0.00885	0.81495	0.03718	0.8133	0.02858	4.73
3-4-F8-E19	5630411	1977548	1206608	61.02	467754	23.65	303186	15.33	285380	201741	487121	254592	3239835	0.575	N/A	0.00415	0.70965	0.00574	0.70844	0.0016	7.55
3-4-F8-E20	5358538	1871650	1130048	60.38	466246	24.91	275356	14.71	283348	183244	466592	258125	3091956	0.577	N/A	0.00462	0.70403	0.00649	0.70266	0.00188	7.18
3-4-F8-E7	5308704	1848281	1080010	58.43	535032	28.95	233239	12.62	317247	155420	472667	288176	2956491	0.557	N/A	0.00526	0.78732	0.01914	0.7862	0.01395	6.8
3-4-F8-E8	5235261	1841617	1143786	62.11	540204	29.33	157627	8.56	328272	111129	439401	279254	3016182	0.576	N/A	0.00682	0.75459	0.01955	0.7529	0.01282	7.14
3-4-F8-F19	4992788	1746454	1076933	61.66	453088	25.94	216433	12.39	274749	145977	420726	246143	2854200	0.572	N/A	0.00418	0.75449	0.00638	0.75346	0.00221	6.64
3-4-F8-F20	4025060	1388564	882010	63.52	352712	25.4	153842	11.08	213231	105902	319133	188334	2344757	0.583	N/A	0.0048	0.75221	0.00717	0.75101	0.00238	5.32
3-4-F8-F7	4324640	1508917	908223	60.19	429092	28.44	171602	11.37	258361	117551	375912	230172	2466523	0.57	N/A	0.00849	0.8053	0.03856	0.80363	0.03033	5.69
3-4-F8-F8	4393084	1521450	957916	62.96	436589	28.7	126945	8.34	262694	89382	352076	225417	2536482	0.577	N/A	0.00732	0.77075	0.02381	0.76906	0.01661	5.83
3-4-F8-G19	4293713	1488866	833702	56	404088	27.14	251076	16.86	244493	165511	410004	226305	2465485	0.574	N/A	0.00448	0.75957	0.01006	0.75849	0.00561	5.65
3-4-F8-G20	4530998	1595717	967497	60.63	393449	24.66	234771	14.71	238718	157099	395817	218198	2596856	0.573	N/A	0.00445	0.76887	0.00845	0.76784	0.00402	6.07
3-4-F8-G7	4150778	1463511	919416	62.82	381855	26.09	162240	11.09	235808	110651	346459	203176	2467418	0.594	N/A	0.01013	0.82898	0.04899	0.82723	0.03926	6.01
3-4-F8-G8	4829358	1696570	1046781	61.7	488206	28.78	161583	9.52	294204	112230	406434	257613	2749758	0.569	N/A	0.00598	0.7587	0.01741	0.75725	0.0115	6.46
3-4-F8-H19	5616527	1981211	1202876	60.71	448243	22.62	330092	16.66	271251	217346	488597	242445	3213764	0.572	N/A	0.00425	0.77474	0.00723	0.77378	0.00299	7.57
3-4-F8-H20	3633233	1263835	820323	64.91	319479	25.28	124033	9.81	193920	86819	280739	170134	2122728	0.584	N/A	0.00524	0.78911	0.01189	0.788	0.00669	4.87
3-4-F8-H7	4773051	1666628	1026613	61.6	500606	30.04	139409	8.36	300881	99061	399942	253826	2724214	0.571	N/A	0.00612	0.74653	0.02177	0.74497	0.01575	6.31
3-4-F8-H8	3746301	1288490	841743	65.33	348696	27.06	98051	7.61	210792	71512	282304	179528	2202025	0.588	N/A	0.00897	0.76794	0.03481	0.76584	0.02607	4.97
3-4-F8-I19	3820888	1333964	784867	58.84	345799	25.92	203298	15.24	210654	136098	346752	190897	2219047	0.581	N/A	0.00451	0.77993	0.01042	0.77893	0.00594	5.19
3-4-F8-I20	3713497	1300827	807689	62.09	315206	24.23	177932	13.68	192550	119673	312223	176392	2160183	0.582	N/A	0.00474	0.77872	0.00916	0.77767	0.00444	5.11
3-4-F8-I7	4970209	1749207	1066650	60.98	541265	30.94	141292	8.08	327223	100734	427957	278674	2835061	0.57	N/A	0.00601	0.76011	0.02429	0.75866	0.01839	6.66
3-4-F8-I8	5158963	1804067	1084283	60.1	533236	29.56	186548	10.34	323182	128522	451704	288694	2954074	0.573	N/A	0.00574	0.75535	0.01804	0.75394	0.01237	6.88
3-4-F8-J19	4818900	1686679	1050958	62.31	442256	26.22	193465	11.47	270188	132694	402882	240702	2800301	0.581	N/A	0.00472	0.74851	0.00848	0.74732	0.00378	6.53
3-4-F8-J20	4132262	1432581	925668	64.62	297455	20.76	209458	14.62	181362	140536	321898	158485	2438640	0.59	N/A	0.0051	0.80802	0.00774	0.80704	0.00265	5.6
3-4-F8-J7	5082795	1788053	1105008	61.8	535071	29.92	147974	8.28	322828	104903	427731	279603	2909955	0.573	N/A	0.00697	0.781	0.0277	0.77946	0.02088	6.87
3-4-F8-J8	3995484	1376696	865305	62.85	356187	25.87	155204	11.27	215072	105469	320541	192410	2336379	0.585	N/A	0.00805	0.79644	0.0326	0.79479	0.02475	5.31
3-4-F8-K19	4325528	1517988	918152	60.48	378702	24.95	221134	14.57	232256	148515	380771	209665	2507751	0.58	N/A	0.00405	0.73616	0.00588	0.73509	0.00184	5.91
3-4-F8-K20	4494164	1555816	971887	62.47	410110	26.36	173819	11.17	249520	120234	369754	223754	2615943	0.582	N/A	0.00478	0.75777	0.00725	0.75661	0.00248	5.98
3-4-F8-K7	4782874	1723780	1179553	68.43	424367	24.62	119860	6.95	257364	87666	345030	214186	2748557	0.575	N/A	0.00733	0.76819	0.02504	0.76648	0.01784	6.75
3-4-F8-K8	4126252	1457848	910148	62.43	436804	29.96	110896	7.61	262835	79980	342815	224884	2342568	0.568	N/A	0.00851	0.77426	0.03496	0.77232	0.02668	5.57
3-4-F8-L19	4361983	1516523	920344	60.69	376050	24.8	220129	14.52	226069	146414	372483	206188	2472214	0.567	N/A	0.00385	0.69082	0.00535	0.68963	0.00151	5.64
3-4-F8-L20	3437411	1169139	757775	64.81	277325	23.72	134039	11.46	167893	92580	260473	149378	2027927	0.59	N/A	0.00521	0.75955	0.00925	0.75829	0.00406	4.47
3-4-F8-L7	4113007	1437758	861796	59.94	384839	26.77	191123	13.29	235385	129925	365310	213079	2365772	0.575	N/A	0.00536	0.75363	0.0098	0.7523	0.00446	5.51
3-4-F8-L8	3278182	1122519	704743	62.78	268441	23.91	149335	13.3	161864	99899	261763	144133	1923623	0.587	N/A	0.00773	0.80565	0.02594	0.80414	0.01835	4.33
3-4-F8-M19	4414301	1530263	900970	58.88	413805	27.04	215488	14.08	251222	145436	396658	229910	2528283	0.573	N/A	0.0046	0.76925	0.01115	0.76818	0.00658	5.78
3-4-F8-M20	4984347	1747021	1079005	61.76	366807	21	301209	17.24	222817	198105	420922	189180	2849053	0.572	N/A	0.00551	0.80623	0.00837	0.80516	0.00288	6.62
3-4-F8-M7	2442706	845372	482007	57.02	258512	30.58	104853	12.4	158116	72031	230147	142018	1412338	0.578	N/A	0.00518	0.73182	0.01749	0.73042	0.01237	3.26
3-4-F8-M8	4717898	1664347	1037760	62.35	502757	30.21	123830	7.44	302845	88631	391476	257268	2708121	0.574	N/A	0.00756	0.76511	0.02595	0.76332	0.01853	6.43
3-4-F8-N19	4975797	1726213	1021211	59.16	484553	28.07	220449	12.77	294423	149627	444050	270546	2861590	0.575	N/A	0.00454	0.75127	0.00644	0.75014	0.00191	6.55
3-4-F8-N20	4049000	1375490	829828	60.33	344922	25.08	200740	14.59	208881	134561	343442	188879	2373267	0.586	N/A	0.00579	0.78653	0.01268	0.78529	0.00693	5.25
3-4-F8-N7	5189836	1826156	1123880	61.54	498713	27.31	203563	11.15	301693	139440	441133	261493	2965995	0.572	N/A	0.00806	0.79797	0.0248	0.79633	0.01688	6.96
3-4-F8-N8	3597870	1241945	802608	64.63	291040	23.43	148297	11.94	177624	101606	279230	154342	2135867	0.594	N/A	0.00718	0.80361	0.02292	0.80219	0.01585	4.89
3-4-F8-O19	5115008	1784302	1071154	60.03	471167	26.41	241981	13.56	284478	162997	447475	261091	2910918	0.569	N/A	0.00519	0.76425	0.0106	0.76302	0.00544	6.71
3-4-F8-O20	4269855	1496595	901409	60.23	419328	28.02	175858	11.75	254106	120470	374576	227074	2431696	0.57	N/A	0.00477	0.76216	0.00741	0.76102	0.00265	5.67
3-4-F8-O8	3825373	1336798	836878	62.6	354573	26.52	145347	10.87	212734	99049	311783	182967	2188852	0.572	N/A	0.00873	0.80349	0.03817	0.80176	0.0297	5.11
3-4-F8-P19	4117451	1427111	879347	61.62	373380	26.16	174384	12.22	227081	118269	345350	203884	2392830	0.581	N/A	0.00662	0.80065	0.02156	0.79932	0.01504	5.54
3-4-F8-P20	2997309	1020562	649933	63.68	248743	24.37	121886	11.94	152683	84319	237002	138689	1792686	0.598	N/A	0.00586	0.77999	0.01233	0.77869	0.00651	4.01
3-4-F8-P7	3056543	1051211	661443	62.92	237751	22.62	152017	14.46	147276	103483	250759	131979	1829232	0.598	N/A	0.00467	0.70485	0.00648	0.70347	0.00182	4.18
3-4-F8-P8	2377990	805071	514558	63.91	198995	24.72	91518	11.37	121663	63025	184688	109289	1434553	0.603	N/A	0.00864	0.81431	0.03585	0.81269	0.02745	3.16
3-5-F10-A10	3379587	1168224	747835	64.01	324111	27.74	96278	8.24	190074	67490	257564	163227	1906965	0.564	N/A	0.00745	0.78936	0.02789	0.78778	0.02059	4.36
3-5-F10-A21	4072069	1404328	830342	59.13	392739	27.97	181247	12.91	230196	119681	349877	208698	2276349	0.559	N/A	0.00551	0.77914	0.01033	0.77792	0.00485	5.15
3-5-F10-A22	2812748	975001	583179	59.81	257952	26.46	133870	13.73	153133	89061	242194	139413	1580463	0.562	N/A	0.0042	0.76494	0.00797	0.76395	0.00379	3.62
3-5-F10-A9	4078555	1428814	878012	61.45	424560	29.71	126242	8.84	251076	87851	338927	222401	2278543	0.559	N/A	0.00579	0.74829	0.01758	0.74682	0.01186	5.33
3-5-F10-B10	2625911	892077	567869	63.66	237861	26.66	86347	9.68	140426	59453	199879	124744	1517144	0.578	N/A	0.00711	0.75608	0.01985	0.75433	0.01283	3.37
3-5-F10-B21	4000515	1406805	883820	62.82	358122	25.46	164863	11.72	211842	110439	322281	182765	2248863	0.562	N/A	0.00494	0.75915	0.00752	0.75795	0.00259	5.3
3-5-F10-B22	3182228	1095920	685905	62.59	256644	23.42	153371	13.99	151182	100670	251852	136957	1809201	0.569	N/A	0.00457	0.73409	0.00639	0.73287	0.00183	4.11
3-5-F10-B9	4562719	1596850	990723	62.04	470655	29.47	135472	8.48	277385	94848	372233	238426	2527406	0.554	N/A	0.00693	0.75837	0.02632	0.75668	0.01953	5.87
3-5-F10-C10	4108783	1430925	878406	61.39	405902	28.37	146617	10.25	238532	99728	338260	213656	2286075	0.556	N/A	0.0078	0.80229	0.03218	0.80074	0.02457	5.3
3-5-F10-C21	4181833	1462762	896649	61.3	368701	25.21	197412	13.5	218261	130208	348469	196182	2349018	0.562	N/A	0.00433	0.75371	0.00653	0.75264	0.00221	5.46
3-5-F10-C22	3135936	1077520	667494	61.95	264324	24.53	145702	13.52	155817	96614	252431	140134	1772714	0.565	N/A	0.01336	0.7549	0.01642	0.75158	0.0031	4.03
3-5-F10-C9	3844319	1351902	806246	59.64	416044	30.77	129612	9.59	246914	89606	336520	216820	2143245	0.558	N/A	0.00517	0.75486	0.01947	0.75359	0.01437	5.02
3-5-F10-D10	2892265	1003766	629788	62.74	275617	27.46	98361	9.8	160621	67679	228300	144108	1626601	0.562	N/A	0.00722	0.77768	0.02849	0.77606	0.02142	3.72
3-5-F10-D21	3532140	1238997	760377	61.37	306014	24.7	172606	13.93	183352	114908	298260	162971	1985529	0.562	N/A	0.00427	0.73267	0.00603	0.73152	0.00177	4.62
3-5-F10-D22	3087781	1069645	687172	64.24	256274	23.96	126199	11.8	151046	84891	235937	134712	1752557	0.568	N/A	0.00515	0.78117	0.01149	0.78004	0.00637	3.98
3-5-F10-D9	4077044	1441584	900014	62.43	436268	30.26	105302	7.3	254976	75005	329981	214366	2257840	0.554	N/A	0.00869	0.76752	0.03325	0.76548	0.02478	5.38
3-5-F10-E10	5980728	2108922	1284468	60.91	525880	24.94	298574	14.16	309544	194933	504477	281371	3332735	0.557	N/A	0.00464	0.74435	0.00684	0.74316	0.00221	7.72
3-5-F10-E21	4444357	1555733	949989	61.06	377344	24.26	228400	14.68	221440	148918	370358	200823	2465797	0.555	N/A	0.00413	0.75611	0.00625	0.7551	0.00213	5.72
3-5-F10-E22	3862012	1342134	823363	61.35	337191	25.12	181580	13.53	198413	119509	317922	179532	2156218	0.558	N/A	0.00497	0.7549	0.00731	0.75368	0.00235	4.96
3-5-F10-E9	3458371	1222791	728338	59.56	371068	30.35	123385	10.09	220194	84520	304714	188374	1903832	0.55	N/A	0.00793	0.80266	0.03925	0.80108	0.03157	4.55
3-5-F10-F10	3209972	1108995	711186	64.13	281295	25.36	116514	10.51	166008	78859	244867	146801	1844501	0.575	N/A	0.00947	0.8072	0.04203	0.80536	0.03287	4.21
3-5-F10-F21	4458595	1561981	974038	62.36	385701	24.69	202242	12.95	226941	133724	360665	199547	2484815	0.557	N/A	0.00416	0.71303	0.00591	0.71183	0.00176	5.75
3-5-F10-F22	3330931	1149551	710758	61.83	288513	25.1	150280	13.07	169225	99719	268944	155268	1887002	0.567	N/A	0.00502	0.7806	0.0123	0.77949	0.00732	4.28
3-5-F10-F9	4420793	1562876	952929	60.97	468949	30.01	140998	9.02	276452	97424	373876	239991	2459121	0.556	N/A	0.00551	0.74304	0.01697	0.74162	0.01152	5.82
3-5-F10-G10	3999395	1401439	861094	61.44	367198	26.2	173147	12.35	217586	115607	333193	191462	2260344	0.565	N/A	0.00534	0.72365	0.00828	0.72217	0.00296	5.31
3-5-F10-G21	4556731	1594589	1002742	62.88	365993	22.95	225854	14.16	215558	148123	363681	184263	2550023	0.56	N/A	0.00407	0.791	0.00553	0.79015	0.00147	5.93
3-5-F10-G22	4749317	1677273	1074698	64.07	414835	24.73	187740	11.19	242656	126173	368829	207263	2622470	0.552	N/A	0.00515	0.75968	0.01065	0.75844	0.00553	6.11
3-5-F10-G9	4704508	1661945	1026752	61.78	477731	28.75	157462	9.47	279804	107427	387231	245180	2612154	0.555	N/A	0.0073	0.76224	0.0218	0.76049	0.01461	6.21
3-5-F10-H10	2923986	1007389	631371	62.67	249276	24.74	126742	12.58	147851	84212	232063	132787	1685126	0.576	N/A	0.00688	0.78839	0.02406	0.78692	0.0173	3.85
3-5-F10-H21	4129818	1435410	898162	62.57	352837	24.58	184411	12.85	208389	123070	331459	186953	2330756	0.564	N/A	0.00428	0.74032	0.00622	0.7392	0.00195	5.36
3-5-F10-H22	3727925	1287757	840001	65.23	289908	22.51	157848	12.26	167900	104124	272024	148385	2092697	0.561	N/A	0.0058	0.78175	0.01063	0.78048	0.00486	4.72
3-5-F10-H9	3691345	1304933	790774	60.6	372235	28.53	141924	10.88	220588	97375	317963	191169	2050301	0.555	N/A	0.0065	0.77002	0.03045	0.76852	0.02411	4.81
3-5-F10-I10	3291141	1155282	699805	60.57	350980	30.38	104497	9.05	210173	73527	283700	179401	1857384	0.564	N/A	0.00639	0.75688	0.0246	0.75532	0.01833	4.38
3-5-F10-I21	4285993	1500570	917869	61.17	383704	25.57	198997	13.26	225432	130802	356234	205075	2387573	0.557	N/A	0.0048	0.77396	0.00991	0.77287	0.00513	5.58
3-5-F10-I22	2620938	886593	567357	63.99	200120	22.57	119116	13.44	117599	79093	196692	107727	1512310	0.577	N/A	0.00439	0.78172	0.00906	0.78076	0.00469	3.31
3-5-F10-I9	4178275	1479924	890094	60.14	435230	29.41	154600	10.45	258606	105261	363867	225964	2326093	0.557	N/A	0.00665	0.79868	0.0303	0.79733	0.02381	5.56
3-5-F10-J10	3213421	1113152	720194	64.7	296954	26.68	96004	8.62	176290	66803	243093	149529	1859533	0.579	N/A	0.0074	0.76359	0.02028	0.76183	0.01298	4.29
3-5-F10-J21	4588133	1598283	974821	60.99	430635	26.94	192827	12.06	250940	126778	377718	228201	2530709	0.552	N/A	0.00486	0.71089	0.00724	0.70948	0.00239	5.83
3-5-F10-J22	3441156	1184244	732822	61.88	281451	23.77	169971	14.35	166642	112221	278863	152560	1950847	0.567	N/A	0.00461	0.77858	0.00946	0.77755	0.00487	4.39
3-5-F10-J9	3424286	1201099	694700	57.84	370369	30.84	136030	11.33	219614	92026	311640	199492	1910880	0.558	N/A	0.00545	0.75125	0.01751	0.74989	0.01213	4.46
3-5-F10-K10	3637205	1271900	803096	63.14	350514	27.56	118290	9.3	205647	81547	287194	180205	2039095	0.561	N/A	0.00669	0.76591	0.02152	0.76433	0.01493	4.74
3-5-F10-K21	3515441	1216892	746477	61.34	313498	25.76	156917	12.89	184243	104204	288447	168476	1965871	0.559	N/A	0.00388	0.76875	0.00754	0.76785	0.00367	4.5
3-5-F10-K22	3504174	1223962	778749	63.63	307222	25.1	137991	11.27	182277	93095	275372	162706	2000953	0.571	N/A	0.00535	0.76866	0.01035	0.76742	0.00503	4.69
3-5-F10-K9	2870938	1011789	584130	57.73	290880	28.75	136779	13.52	174188	91362	265550	153818	1606906	0.56	N/A	0.00631	0.79256	0.02851	0.79124	0.02234	3.81
3-5-F10-L10	2318582	795023	497983	62.64	189241	23.8	107799	13.56	112623	71772	184395	100195	1342433	0.579	N/A	0.00629	0.79816	0.02103	0.79688	0.01483	3.03
3-5-F10-L21	3360726	1159893	726435	62.63	278209	23.99	155249	13.38	163251	102456	265707	146709	1885717	0.561	N/A	0.00432	0.72376	0.00602	0.72256	0.00171	4.29
3-5-F10-L22	3064742	1049409	680084	64.81	251305	23.95	118020	11.25	148669	79885	228554	130363	1764121	0.576	N/A	0.00498	0.75083	0.00868	0.74958	0.00372	3.95
3-5-F10-L9	3477879	1216567	762458	62.67	321833	26.45	132276	10.87	188532	89528	278060	170094	1936429	0.557	N/A	0.00541	0.74389	0.00928	0.7425	0.00389	4.51
3-5-F10-M10	3705960	1292850	795257	61.51	334162	25.85	163431	12.64	198268	108573	306841	178089	2105870	0.568	N/A	0.00684	0.79765	0.02343	0.79626	0.0167	4.92
3-5-F10-M21	4286605	1490213	905486	60.76	399281	26.79	185446	12.44	233602	122308	355910	210434	2375614	0.554	N/A	0.00667	0.7906	0.02581	0.78919	0.01927	5.47
3-5-F10-M22	3689100	1286741	797799	62	326315	25.36	162627	12.64	191892	108355	300247	172089	2054065	0.557	N/A	0.00471	0.7401	0.00745	0.73887	0.00275	4.75
3-5-F10-M9	4531709	1594777	963263	60.4	434038	27.22	197476	12.38	253562	129260	382822	226267	2507091	0.553	N/A	0.00623	0.77795	0.01872	0.77656	0.01257	5.91
3-5-F10-N10	2120292	720845	483731	67.11	162927	22.6	74187	10.29	97497	51417	148914	87591	1255794	0.592	N/A	0.00645	0.77488	0.01174	0.77342	0.00532	2.77
3-5-F10-N21	3788206	1304516	785040	60.18	328638	25.19	190838	14.63	193454	125134	318588	176889	2119865	0.56	N/A	0.00413	0.75326	0.00598	0.75224	0.00186	4.77
3-5-F10-N22	2709083	922514	558877	60.58	231493	25.09	132144	14.32	136099	87392	223491	124560	1531310	0.565	N/A	0.00531	0.77712	0.01031	0.77593	0.00503	3.39
3-5-F10-N9	3684000	1300277	821886	63.21	354414	27.26	123977	9.53	207255	85197	292452	179084	2052817	0.557	N/A	0.00606	0.76433	0.01842	0.76289	0.01244	4.81
3-5-F10-O10	3716193	1302536	797490	61.23	390612	29.99	114434	8.79	229346	79667	309013	200392	2058979	0.554	N/A	0.00618	0.75474	0.02099	0.75321	0.0149	4.79
3-5-F10-O21	4612332	1608906	988725	61.45	355812	22.12	264369	16.43	210704	170768	381472	187788	2586566	0.561	N/A	0.00442	0.80146	0.00741	0.80058	0.003	5.98
3-5-F10-O22	4249315	1492596	945190	63.33	343120	22.99	204286	13.69	201889	133013	334902	176938	2369132	0.558	N/A	0.00513	0.74165	0.0075	0.74032	0.00238	5.59
3-5-F10-O9	3959100	1394027	867814	62.25	389711	27.96	136502	9.79	228969	93461	322430	204039	2212146	0.559	N/A	0.0062	0.76071	0.01929	0.75922	0.01317	5.23
3-5-F10-P10	2320609	805441	515569	64.01	204175	25.35	85697	10.64	119745	57882	177627	102722	1324091	0.571	N/A	0.00916	0.8175	0.03896	0.81581	0.03008	3.05
3-5-F10-P21	4162943	1448084	905977	62.56	390250	26.95	151857	10.49	230527	103408	333935	207513	2338725	0.562	N/A	0.00499	0.7359	0.00687	0.73458	0.00189	5.38
3-5-F10-P22	1964284	670437	444574	66.31	153835	22.95	72028	10.74	92333	49429	141762	81023	1152738	0.587	N/A	0.00577	0.73333	0.00976	0.73178	0.00401	2.59
3-5-F10-P9	3523826	1221708	739252	60.51	330212	27.03	152244	12.46	193510	101276	294786	174113	1967146	0.558	N/A	0.00588	0.7893	0.01739	0.78805	0.01158	4.51
3-6-F12-A11	4006935	1391387	872714	62.72	408697	29.37	109976	7.9	253245	80585	333830	212465	2342490	0.585	N/A	0.0077	0.77034	0.02754	0.76856	0.01999	5.4
3-6-F12-A12	3849367	1327625	810453	61.05	367179	27.66	149993	11.3	226989	105074	332063	203582	2260756	0.587	N/A	0.00754	0.80861	0.02997	0.80716	0.0226	5.16
3-6-F12-A23	3643021	1267828	755251	59.57	361489	28.51	151088	11.92	225522	106711	332233	204666	2110647	0.579	N/A	0.00415	0.75453	0.00926	0.75351	0.00513	4.81
3-6-F12-A24	3629703	1255220	792018	63.1	313535	24.98	149667	11.92	195702	104975	300677	173527	2151673	0.593	N/A	0.00455	0.73266	0.00642	0.73144	0.00188	4.93
3-6-F12-B11	3494126	1208727	714017	59.07	366586	30.33	128124	10.6	229135	92020	321155	204973	2033194	0.582	N/A	0.00536	0.75022	0.01794	0.74887	0.01265	4.62
3-6-F12-B12	3270063	1119631	714902	63.85	302468	27.01	102261	9.13	188787	74429	263216	162476	1964915	0.601	N/A	0.00686	0.75634	0.01964	0.75466	0.01287	4.42
3-6-F12-B23	3444812	1189443	658128	55.33	321300	27.01	210015	17.66	199659	142266	341925	181575	1986862	0.577	N/A	0.00414	0.71144	0.00585	0.71024	0.00172	4.49
3-6-F12-B24	2846862	977358	608755	62.29	236063	24.15	132540	13.56	148981	93074	242055	132057	1703184	0.598	N/A	0.00433	0.72342	0.00615	0.72222	0.00183	3.83
3-6-F12-C11	3999948	1395208	848051	60.78	409913	29.38	137244	9.84	253833	98217	352050	219887	2306200	0.577	N/A	0.00799	0.78818	0.03433	0.78647	0.02655	5.33
3-6-F12-C12	3951362	1374397	822273	59.83	371383	27.02	180741	13.15	230868	124718	355586	206672	2305227	0.583	N/A	0.00671	0.78214	0.02298	0.78067	0.01638	5.34
3-6-F12-C23	4455123	1543578	888848	57.58	447306	28.98	207424	13.44	272824	141874	414698	251120	2514374	0.564	N/A	0.00464	0.77689	0.0107	0.77585	0.00609	5.69
3-6-F12-C24	3443221	1181690	703002	59.49	301947	25.55	176741	14.96	187696	121314	309010	168551	2013116	0.585	N/A	0.0042	0.75006	0.0063	0.74901	0.00211	4.48
3-6-F12-D11	3551853	1239730	751565	60.62	378283	30.51	109882	8.86	232850	78822	311672	204275	2046819	0.576	N/A	0.00751	0.787	0.02912	0.78539	0.02177	4.76
3-6-F12-D12	2569292	879197	569546	64.78	239878	27.28	69773	7.94	149442	51761	201203	129156	1551268	0.604	N/A	0.00794	0.774	0.03157	0.77219	0.02382	3.49
3-6-F12-D23	4497565	1565952	950225	60.68	415609	26.54	200118	12.78	257629	139085	396714	230660	2608940	0.58	N/A	0.00456	0.72133	0.00641	0.72005	0.00186	5.98
3-6-F12-E11	4247034	1482316	890506	60.08	405208	27.34	186602	12.59	248635	128705	377340	220502	2441865	0.575	N/A	0.00885	0.80254	0.03907	0.80078	0.03049	5.66
3-6-F12-E12	4391395	1524058	910954	59.77	437992	28.74	175112	11.49	266143	121069	387212	238540	2494517	0.568	N/A	0.00907	0.80586	0.04008	0.80408	0.03129	5.72
3-6-F12-E23	3367035	1169539	642647	54.95	362905	31.03	163987	14.02	225617	113979	339596	206551	1927739	0.573	N/A	0.00395	0.74136	0.00591	0.74033	0.00197	4.4
3-6-F12-E24	3900653	1346180	786158	58.4	343418	25.51	216604	16.09	213457	148360	361817	192666	2257438	0.579	N/A	0.00465	0.70312	0.00652	0.70173	0.00188	5.07
3-6-F12-F11	3302357	1153295	674933	58.52	330466	28.65	147896	12.82	204599	102599	307198	182270	1902866	0.576	N/A	0.00888	0.79874	0.04258	0.79694	0.034	4.44
3-6-F12-F12	3557873	1236318	774716	62.66	292016	23.62	169586	13.72	183219	117799	301018	162549	2114131	0.594	N/A	0.00522	0.73415	0.00812	0.73275	0.00292	4.88
3-6-F12-F23	4485799	1562824	962287	61.57	419511	26.84	181026	11.58	259904	126455	386359	228621	2606463	0.581	N/A	0.00447	0.73841	0.00758	0.73724	0.00312	5.98
3-6-F12-F24	3100833	1060250	665796	62.8	281501	26.55	112953	10.65	175084	80756	255840	156185	1838917	0.593	N/A	0.00587	0.73916	0.00926	0.73762	0.00341	4.1
3-6-F12-G11	3681844	1296458	801162	61.8	366132	28.24	129164	9.96	225691	91837	317528	195540	2135761	0.58	N/A	0.00869	0.80812	0.03613	0.80644	0.02768	5.06
3-6-F12-G12	3600938	1248985	733419	58.72	351557	28.15	164009	13.13	216436	112983	329419	191820	2076285	0.577	N/A	0.00889	0.80284	0.03839	0.80107	0.02976	4.78
3-6-F12-G23	3837198	1329952	771883	58.04	367233	27.61	190836	14.35	228992	131952	360944	201738	2222013	0.579	N/A	0.00391	0.72201	0.00612	0.72092	0.00222	5.03
3-6-F12-G24	4260696	1467993	879447	59.91	388007	26.43	200539	13.66	239370	137647	377017	218642	2467376	0.579	N/A	0.00561	0.78806	0.01193	0.78686	0.00636	5.57
3-6-F12-H11	2506718	875076	520490	59.48	271865	31.07	82721	9.45	171896	60699	232595	150319	1473665	0.588	N/A	0.00634	0.7793	0.02602	0.77789	0.01981	3.46
3-6-F12-H12	2792902	959275	605890	63.16	257886	26.88	95499	9.96	159696	67887	227583	141428	1663869	0.596	N/A	0.00763	0.79408	0.02936	0.7925	0.0219	3.77
3-6-F12-H23	4152121	1439593	884593	61.45	310121	21.54	244879	17.01	192185	165728	357913	168347	2417054	0.582	N/A	0.00425	0.78117	0.00613	0.78024	0.00189	5.53
3-6-F12-H24	2906121	1012596	627828	62	251211	24.81	133557	13.19	156442	92145	248587	142360	1743282	0.6	N/A	0.00438	0.78197	0.00934	0.78101	0.00498	4.07
3-6-F12-I11	4491706	1573693	923426	58.68	435467	27.67	214800	13.65	270674	148044	418718	241009	2598055	0.578	N/A	0.0067	0.80209	0.02609	0.80076	0.01952	6.03
3-6-F12-I12	4067895	1416474	846038	59.73	427540	30.18	142896	10.09	265048	102668	367716	228691	2351316	0.578	N/A	0.00577	0.74804	0.01684	0.74658	0.01113	5.38
3-6-F12-I23	4273533	1476488	857506	58.08	394587	26.72	224395	15.2	246076	154010	400086	222213	2497684	0.584	N/A	0.00435	0.7809	0.00966	0.77994	0.00533	5.7
3-6-F12-I24	3280210	1136199	661341	58.21	297709	26.2	177149	15.59	185480	121440	306920	171380	1896075	0.578	N/A	0.00412	0.73135	0.00581	0.73024	0.0017	4.31
3-6-F12-J11	4351679	1520751	915163	60.18	470889	30.96	134699	8.86	292212	98011	390223	252077	2519407	0.579	N/A	0.0076	0.78402	0.03023	0.78237	0.0228	5.82
3-6-F12-J12	2916186	994553	634982	63.85	269062	27.05	90509	9.1	168077	65960	234037	143322	1758113	0.603	N/A	0.0068	0.75616	0.01901	0.75449	0.01229	3.92
3-6-F12-J23	3985141	1378898	855457	62.04	364465	26.43	158976	11.53	224221	110566	334787	197642	2317487	0.582	N/A	0.00712	0.78507	0.02848	0.78353	0.02151	5.31
3-6-F12-J24	2984943	1008599	631752	62.64	236814	23.48	140033	13.88	146713	96976	243689	131847	1787318	0.599	N/A	0.0049	0.73089	0.00676	0.72956	0.00187	3.88
3-6-F12-K11	3492252	1223140	761622	62.27	359959	29.43	101559	8.3	224643	75008	299651	188057	2039576	0.584	N/A	0.00787	0.7637	0.02546	0.76183	0.01773	4.79
3-6-F12-K12	3902601	1357588	835976	61.58	370938	27.32	150674	11.1	230093	106081	336174	203252	2285804	0.586	N/A	0.00635	0.7689	0.01909	0.76742	0.01282	5.28
3-6-F12-K23	4256726	1486068	876651	58.99	401516	27.02	207901	13.99	249744	144439	394183	227690	2440881	0.573	N/A	0.00431	0.78571	0.00954	0.78478	0.00525	5.58
3-6-F12-K24	3603241	1231273	741562	60.23	337799	27.43	151912	12.34	208224	106026	314250	188492	2100103	0.583	N/A	0.00418	0.74421	0.00609	0.74314	0.00192	4.64
3-6-F12-L11	3959548	1380746	841434	60.94	376811	27.29	162501	11.77	233390	113743	347133	205192	2302541	0.582	N/A	0.00758	0.80424	0.03071	0.80274	0.02331	5.32
3-6-F12-L12	2614190	890102	559435	62.85	247417	27.8	83250	9.35	152925	60425	213350	128972	1564740	0.599	N/A	0.00861	0.8053	0.03204	0.80361	0.02363	3.47
3-6-F12-L23	3994222	1382594	854857	61.83	356580	25.79	171157	12.38	222748	119770	342518	203827	2357019	0.59	N/A	0.00498	0.78217	0.01153	0.78108	0.00658	5.41
3-6-F12-L24	2779731	934558	600109	64.21	208750	22.34	125699	13.45	131639	88113	219752	119177	1703689	0.613	N/A	0.00411	0.74396	0.00526	0.7429	0.00115	3.69
3-6-F12-M11	3567449	1251768	766843	61.26	353729	28.26	131196	10.48	221061	93396	314457	198148	2100318	0.589	N/A	0.00513	0.72953	0.00748	0.72814	0.00236	4.96
3-6-F12-M12	2042102	707082	428350	60.58	193200	27.32	85532	12.1	124504	61833	186337	110387	1237812	0.606	N/A	0.005	0.74028	0.00912	0.73897	0.00414	2.87
3-6-F12-M23	1826287	629801	371341	58.96	167592	26.61	90868	14.43	115133	67820	182953	102857	1184836	0.649	N/A	0.00395	0.74389	0.00575	0.74287	0.00181	2.78
3-6-F12-M24	3628430	1252548	786359	62.78	328094	26.19	138095	11.03	206642	98279	304921	184878	2171507	0.598	N/A	0.00498	0.74189	0.00798	0.7406	0.00302	4.96
3-6-F12-N11	3334693	1152021	706631	61.34	323715	28.1	121675	10.56	200741	86941	287682	172342	1949512	0.585	N/A	0.00695	0.77952	0.02375	0.77798	0.01692	4.41
3-6-F12-N12	1724681	578593	360661	62.33	154461	26.7	63471	10.97	97785	45770	143555	90200	1068369	0.619	N/A	0.00922	0.74415	0.03619	0.74177	0.02722	2.3
3-6-F12-N23	4546773	1571184	922812	58.73	420365	26.75	228007	14.51	260445	156402	416847	234787	2625723	0.577	N/A	0.0042	0.69964	0.00575	0.69837	0.00156	5.93
3-6-F12-N24	3179715	1087707	701647	64.51	269318	24.76	116742	10.73	168658	84001	252659	148247	1903684	0.599	N/A	0.00551	0.78695	0.01181	0.78577	0.00633	4.22
3-6-F12-O11	3504555	1223550	752654	61.51	368705	30.13	102191	8.35	228386	74698	303084	194693	2042704	0.583	N/A	0.00716	0.76303	0.02417	0.76132	0.01713	4.76
3-6-F12-O12	3126823	1082533	648335	59.89	297606	27.49	136592	12.62	184607	95420	280027	167799	1812275	0.58	N/A	0.00508	0.79002	0.01284	0.78895	0.0078	4.12
3-6-F12-O23	4232615	1476064	900995	61.04	386551	26.19	188518	12.77	242829	132216	375045	219997	2481580	0.586	N/A	0.00456	0.77046	0.00858	0.76941	0.00404	5.73
3-6-F12-O24	3266687	1127753	710249	62.98	293753	26.05	123751	10.97	182621	87378	269999	162071	1927802	0.59	N/A	0.00504	0.75194	0.00858	0.75068	0.00356	4.37
3-6-F12-P11	2489149	857277	521966	60.89	237268	27.68	98043	11.44	145895	68192	214087	128393	1448453	0.582	N/A	0.00952	0.81	0.04147	0.80817	0.03226	3.3
3-6-F12-P12	1869402	635517	422248	66.44	159937	25.17	53332	8.39	101222	39329	140551	87628	1173235	0.628	N/A	0.00862	0.77614	0.02622	0.77419	0.01775	2.63
3-6-F12-P23	3740158	1301843	798948	61.37	335137	25.74	167758	12.89	208867	117913	326780	185307	2175816	0.582	N/A	0.00471	0.78297	0.0108	0.78194	0.00612	4.94
3-6-F12-P24	2161719	732617	450226	61.45	181923	24.83	100468	13.71	113194	70200	183394	102322	1290906	0.597	N/A	0.00433	0.72794	0.00605	0.72676	0.00173	2.82
4-1-H2-A13	5225270	1861193	1143284	61.43	503130	27.03	214779	11.54	277032	136372	413404	245648	2635340	0.504	N/A	0.00449	0.77079	0.01072	0.76976	0.00626	6.14
4-1-H2-A14	5443106	1905984	1185381	62.19	480904	25.23	239699	12.58	258920	147984	406904	232412	2728131	0.501	N/A	0.0049	0.75477	0.0073	0.75356	0.00241	6.15
4-1-H2-A1	6382856	2246043	1395192	62.12	509419	22.68	341432	15.2	272552	204478	477030	240078	3162518	0.495	N/A	0.00788	0.80887	0.03577	0.80735	0.02811	7.19
4-1-H2-A2	5269103	1843775	1131113	61.35	548427	29.74	164235	8.91	294016	107101	401117	259195	2623034	0.498	N/A	0.00587	0.75224	0.01906	0.75078	0.01327	5.92
4-1-H2-B13	7107626	2512796	1602792	63.79	624794	24.86	285210	11.35	332851	177493	510344	294660	3515098	0.495	N/A	0.00494	0.75459	0.00743	0.75337	0.0025	7.96
4-1-H2-B14	4340344	1511369	992660	65.68	395426	26.16	123283	8.16	211322	81250	292572	182381	2225500	0.513	N/A	0.00675	0.75957	0.02347	0.75794	0.01683	5
4-1-H2-B1	4706918	1651658	1075515	65.12	457151	27.68	118992	7.2	242865	80746	323611	206813	2340928	0.497	N/A	0.00661	0.75992	0.02671	0.75832	0.02023	5.29
4-1-H2-B2	4635293	1600168	1023032	63.93	379357	23.71	197779	12.36	201633	122677	324310	179003	2330475	0.503	N/A	0.00614	0.78182	0.02045	0.78047	0.0144	5.1
4-1-H2-C13	3860680	1368382	841337	61.48	352789	25.78	174256	12.73	193015	108268	301283	171384	1940960	0.503	N/A	0.00739	0.80346	0.03422	0.802	0.02703	4.53
4-1-H2-C14	4999448	1761295	1100085	62.46	465330	26.42	195880	11.12	246825	120837	367662	219722	2488523	0.498	N/A	0.00658	0.80044	0.02699	0.79912	0.02055	5.69
4-1-H2-C1	1676224	590899	359561	60.85	177151	29.98	54187	9.17	97516	35979	133495	82940	847506	0.506	N/A	0.00521	0.73911	0.02011	0.73774	0.01498	1.98
4-1-H2-C2	5338302	1881432	1175826	62.5	502291	26.7	203315	10.81	266806	127050	393856	240085	2617388	0.49	N/A	0.00417	0.7325	0.00583	0.73138	0.00167	5.92
4-1-H2-D13	6617964	2335467	1489502	63.78	650540	27.85	195425	8.37	348516	126936	475452	296362	3318287	0.501	N/A	0.00698	0.77136	0.02468	0.76975	0.01782	7.61
4-1-H2-D14	2915954	1011582	669196	66.15	258281	25.53	84105	8.31	137894	55253	193147	117859	1488355	0.51	N/A	0.00632	0.74988	0.01809	0.74829	0.01184	3.32
4-1-H2-D1	5606359	1953546	1197532	61.3	489728	25.07	266286	13.63	262539	162059	424598	237018	2796010	0.499	N/A	0.00423	0.74618	0.00586	0.7451	0.00164	6.23
4-1-H2-D2	3159360	1089706	706497	64.83	292529	26.84	90680	8.32	157865	60718	218583	133955	1620072	0.513	N/A	0.00957	0.74377	0.02245	0.74129	0.013	3.6
4-1-H2-E13	6876918	2430512	1495734	61.54	631288	25.97	303490	12.49	338507	186092	524599	300919	3436850	0.5	N/A	0.00536	0.78756	0.02006	0.78642	0.01478	7.83
4-1-H2-E14	4730776	1674535	1051329	62.78	492182	29.39	131024	7.82	265556	87367	352923	232079	2363871	0.5	N/A	0.00626	0.74814	0.02678	0.74655	0.02065	5.47
4-1-H2-E1	6860095	2420513	1522500	62.9	660052	27.27	237961	9.83	350614	151813	502427	301402	3352384	0.489	N/A	0.00744	0.79521	0.03072	0.79367	0.02345	7.58
4-1-H2-E2	5855431	2058192	1297719	63.05	482675	23.45	277798	13.5	258730	170348	429078	236781	2927075	0.5	N/A	0.00416	0.73301	0.00583	0.73189	0.00168	6.63
4-1-H2-F13	7178400	2531253	1569083	61.99	643434	25.42	318736	12.59	341445	193584	535029	304796	3546047	0.494	N/A	0.00786	0.79897	0.03492	0.79738	0.02727	8.05
4-1-H2-F14	4151391	1430705	897280	62.72	342706	23.95	190719	13.33	182723	116686	299409	163053	2109542	0.508	N/A	0.00635	0.79837	0.02261	0.79708	0.01636	4.63
4-1-H2-F1	4776470	1673193	1060673	63.39	409386	24.47	203134	12.14	221120	126519	347639	195149	2393323	0.501	N/A	0.00416	0.73358	0.00672	0.73247	0.00257	5.41
4-1-H2-F2	3230548	1108488	723524	65.27	283967	25.62	100997	9.11	149983	64978	214961	129741	1639579	0.508	N/A	0.00661	0.76307	0.02208	0.76149	0.01557	3.6
4-1-H2-G13	7719100	2710203	1626371	60.01	681600	25.15	402232	14.84	365319	241766	607085	328578	3845623	0.498	N/A	0.00795	0.7922	0.02628	0.79053	0.01848	8.7
4-1-H2-G14	7206051	2574520	1618391	62.86	738676	28.69	217453	8.45	398852	141175	540027	330908	3604739	0.5	N/A	0.00818	0.80265	0.03535	0.80102	0.02739	8.39
4-1-H2-G1	5859402	2064349	1269545	61.5	549747	26.63	245057	11.87	291032	149970	441002	260241	2879958	0.492	N/A	0.00711	0.80701	0.03236	0.80563	0.02543	6.61
4-1-H2-G2	5107041	1808829	1127192	62.32	504435	27.89	177202	9.8	272973	113627	386600	240391	2550152	0.499	N/A	0.0061	0.75978	0.02179	0.75831	0.01579	5.92
4-1-H2-H13	7724135	2748957	1735308	63.13	753109	27.4	260540	9.48	403482	166023	569505	335235	3838577	0.497	N/A	0.00802	0.78659	0.03239	0.78486	0.02457	8.87
4-1-H2-H14	7253977	2526619	1616943	64	634236	25.1	275440	10.9	336068	171166	507234	294266	3634908	0.501	N/A	0.00826	0.81158	0.03411	0.81001	0.02607	8.04
4-1-H2-H1	6350577	2233295	1425921	63.85	566852	25.38	240522	10.77	302199	151048	453247	268505	3154309	0.497	N/A	0.00429	0.75631	0.0083	0.75526	0.00403	7.12
4-1-H2-H2	3711774	1276864	832337	65.19	328482	25.73	116045	9.09	174469	75287	249756	149554	1877239	0.506	N/A	0.00587	0.75088	0.01802	0.74941	0.01222	4.13
4-1-H2-I13	4056953	1465666	897009	61.2	444423	30.32	124234	8.48	242965	81784	324749	210818	2032267	0.501	N/A	0.00647	0.7599	0.02602	0.75834	0.01968	4.88
4-1-H2-I14	5926014	2108844	1350441	64.04	604498	28.66	153905	7.3	323880	103573	427453	271513	2956095	0.499	N/A	0.00794	0.7531	0.02741	0.75112	0.01963	6.85
4-1-H2-I1	7888200	2743238	1662115	60.59	727146	26.51	353977	12.9	390983	218041	609024	358334	3948198	0.501	N/A	0.00503	0.75625	0.00991	0.75502	0.0049	8.73
4-1-H2-I2	7553154	2666107	1720628	64.54	670752	25.16	274727	10.3	360102	173177	533279	319552	3782283	0.501	N/A	0.00548	0.73753	0.0087	0.73608	0.00324	8.62
4-1-H2-J13	5502218	1958524	1222399	62.41	550471	28.11	185654	9.48	298770	120670	419440	262233	2760415	0.502	N/A	0.00648	0.7767	0.02388	0.77524	0.01751	6.34
4-1-H2-J14	6249944	2176433	1402802	64.45	575167	26.43	198464	9.12	310370	127337	437707	263756	3212881	0.514	N/A	0.00691	0.76373	0.01977	0.76209	0.01295	7.22
4-1-H2-J1	7758825	2729910	1694324	62.07	683450	25.04	352136	12.9	365631	214924	580555	326857	3861829	0.498	N/A	0.00579	0.79479	0.01991	0.79359	0.0142	8.72
4-1-H2-J2	5068784	1760434	1136188	64.54	455592	25.88	168654	9.58	242743	106836	349579	216331	2557391	0.505	N/A	0.00706	0.78882	0.02702	0.78732	0.0201	5.71
4-1-H2-K13	4974990	1767682	1078499	61.01	489313	27.68	199870	11.31	260985	123589	384574	234170	2453428	0.493	N/A	0.00593	0.79172	0.02729	0.79048	0.02149	5.69
4-1-H2-K14	2919840	1026558	630446	61.41	269975	26.3	126137	12.29	145535	78332	223867	127277	1468345	0.503	N/A	0.00767	0.80369	0.03161	0.80217	0.02413	3.39
4-1-H2-K1	5459713	1927350	1188306	61.65	592460	30.74	146584	7.61	319624	98323	417947	271990	2709796	0.496	N/A	0.00621	0.7546	0.02615	0.75307	0.02006	6.22
4-1-H2-K2	4615293	1637418	1027598	62.76	410940	25.1	198880	12.15	220772	122045	342817	196069	2306819	0.5	N/A	0.00808	0.79926	0.03168	0.79762	0.02379	5.39
4-1-H2-L13	6997849	2471061	1536844	62.19	720535	29.16	213682	8.65	385453	138824	524277	344816	3492825	0.499	N/A	0.00836	0.78902	0.02974	0.78724	0.02156	8.02
4-1-H2-L14	5155918	1785012	1161910	65.09	492227	27.58	130875	7.33	260950	87833	348783	224428	2615816	0.507	N/A	0.00862	0.7603	0.03221	0.75822	0.0238	5.79
4-1-H2-L1	6822875	2442142	1560828	63.91	675586	27.66	205728	8.42	357122	132097	489219	298052	3350477	0.491	N/A	0.00893	0.80719	0.03664	0.80545	0.02796	7.84
4-1-H2-L2	4112456	1418016	888668	62.67	375163	26.46	154185	10.87	202017	98196	300213	187072	2090892	0.508	N/A	0.00445	0.74575	0.00906	0.74461	0.00463	4.61
4-1-H2-M13	7301421	2591212	1614267	62.3	733214	28.3	243731	9.41	393098	156667	549765	342145	3619984	0.496	N/A	0.00611	0.74697	0.01673	0.74541	0.01069	8.28
4-1-H2-M14	7203265	2555486	1617347	63.29	691391	27.06	246748	9.66	368672	157569	526241	319351	3551149	0.493	N/A	0.00625	0.75949	0.01985	0.75798	0.01369	8.12
4-1-H2-M1	5853927	2059594	1268109	61.57	562987	27.33	228498	11.09	301090	143771	444861	271649	2909029	0.497	N/A	0.00457	0.72975	0.00676	0.72851	0.0022	6.58
4-1-H2-M2	6178941	2194276	1359912	61.98	589563	26.87	244801	11.16	311180	152116	463296	276037	3010493	0.487	N/A	0.00745	0.77688	0.0295	0.77521	0.02222	6.89
4-1-H2-N13	7588374	2678074	1655599	61.82	656301	24.51	366174	13.67	353430	223169	576599	319424	3780284	0.498	N/A	0.00463	0.74252	0.0068	0.74132	0.00218	8.58
4-1-H2-N14	6208179	2175297	1412850	64.95	598676	27.52	163771	7.53	321483	109418	430901	275180	3150756	0.508	N/A	0.00786	0.76058	0.02637	0.75868	0.01866	7.14
4-1-H2-N1	6312281	2219736	1393709	62.79	580236	26.14	245791	11.07	309810	152936	462746	276667	3157061	0.5	N/A	0.00818	0.80004	0.03488	0.79839	0.02692	7.22
4-1-H2-N2	5599232	1939273	1262063	65.08	451362	23.27	225848	11.65	240779	141014	381793	216844	2849393	0.509	N/A	0.00487	0.7468	0.0066	0.74556	0.00174	6.28
4-1-H2-O13	7288200	2592335	1631122	62.92	732172	28.24	229041	8.84	391735	148102	539837	338959	3596570	0.493	N/A	0.00618	0.75755	0.02013	0.75604	0.01404	8.27
4-1-H2-O14	7392328	2628914	1674242	63.69	663120	25.22	291552	11.09	358374	182638	541012	314386	3711591	0.502	N/A	0.00523	0.74856	0.01019	0.74724	0.00499	8.58
4-1-H2-O1	3339389	1194592	718569	60.15	336915	28.2	139108	11.64	184044	88382	272426	157276	1651927	0.495	N/A	0.00782	0.79214	0.04155	0.7905	0.034	3.92
4-1-H2-O2	7167076	2546991	1635136	64.2	643208	25.25	268647	10.55	340665	168394	509059	299261	3544412	0.495	N/A	0.00864	0.80601	0.03875	0.80432	0.03037	8.14
4-1-H2-P13	7144528	2507538	1595405	63.62	636989	25.4	275144	10.97	341402	173383	514785	301757	3558553	0.498	N/A	0.00493	0.74515	0.00928	0.74389	0.00437	7.97
4-1-H2-P14	5500710	1889885	1217264	64.41	408789	21.63	263832	13.96	219478	162356	381834	194705	2797031	0.508	N/A	0.00487	0.7319	0.00689	0.73059	0.00203	6.05
4-1-H2-P1	7146550	2512298	1589282	63.26	736170	29.3	186846	7.44	393653	125346	518999	331917	3544250	0.496	N/A	0.00707	0.7518	0.02754	0.75003	0.02062	8
4-1-H2-P2	3629119	1260852	829889	65.82	328039	26.02	102924	8.16	174744	67809	242553	153222	1850617	0.51	N/A	0.0064	0.76067	0.02667	0.75913	0.0204	4.17
4-2-H4-A15	5788286	2051473	1281282	62.46	533915	26.03	236276	11.52	321562	160609	482171	283470	3228696	0.558	N/A	0.00738	0.80322	0.03085	0.80176	0.02364	7.57
4-2-H4-A16	5002114	1738088	1069787	61.55	437284	25.16	231017	13.29	266441	156630	423071	241013	2832243	0.566	N/A	0.00535	0.76372	0.00774	0.76245	0.0024	6.42
4-2-H4-A3	4453677	1556482	980193	62.97	448724	28.83	127565	8.2	273610	92860	366470	235075	2517010	0.565	N/A	0.0056	0.74645	0.02064	0.74502	0.01512	5.79
4-2-H4-A4	5040013	1745096	1122251	64.31	458693	26.28	164152	9.41	276525	115434	391959	238076	2865904	0.569	N/A	0.00661	0.75808	0.01847	0.75647	0.01194	6.46
4-2-H4-B15	3617349	1260471	780901	61.95	326387	25.89	153183	12.15	198261	104690	302951	180442	2043492	0.565	N/A	0.00472	0.73169	0.00691	0.73042	0.0022	4.68
4-2-H4-B16	1606180	555192	356143	64.15	143730	25.89	55319	9.96	87087	39072	126159	76917	923243	0.575	N/A	0.00703	0.80151	0.03021	0.8001	0.02334	2.08
4-2-H4-B3	5751847	2006319	1250418	62.32	569680	28.39	186221	9.28	344841	131285	476126	306680	3245218	0.564	N/A	0.00593	0.75681	0.01863	0.75536	0.01278	7.44
4-2-H4-B4	2762141	944224	631847	66.92	209240	22.16	103137	10.92	126196	71279	197475	111457	1599993	0.579	N/A	0.00885	0.81609	0.03101	0.81445	0.02236	3.55
4-2-H4-C15	5557557	1955027	1199695	61.36	574010	29.36	181322	9.27	345964	127808	473772	303992	3094772	0.557	N/A	0.00626	0.76043	0.01809	0.75892	0.0119	7.15
4-2-H4-C16	5317603	1873399	1147825	61.27	545105	29.1	180469	9.63	330571	127372	457943	284681	2965573	0.558	N/A	0.00535	0.75157	0.01752	0.75023	0.01224	6.85
4-2-H4-C3	5890243	2067071	1282467	62.04	508570	24.6	276034	13.35	308482	187818	496300	265586	3282246	0.557	N/A	0.00719	0.80191	0.02848	0.80048	0.02144	7.53
4-2-H4-C4	4398886	1534669	988001	64.38	356138	23.21	190530	12.42	216741	130690	347431	201549	2472806	0.562	N/A	0.00406	0.72495	0.0066	0.72383	0.00255	5.63
4-2-H4-D15	5854303	2059314	1277023	62.01	589661	28.63	192630	9.35	355228	135078	490306	315963	3275244	0.559	N/A	0.00637	0.76026	0.02315	0.75872	0.01689	7.6
4-2-H4-D16	4883925	1697720	1063277	62.63	381762	22.49	252681	14.88	231194	168938	400132	209258	2752959	0.564	N/A	0.00435	0.75341	0.00688	0.75233	0.00254	6.2
4-2-H4-D3	6264947	2203595	1379919	62.62	569605	25.85	254071	11.53	345383	175221	520604	308992	3483389	0.556	N/A	0.00441	0.74658	0.00606	0.74546	0.00166	7.99
4-2-H4-D4	3891229	1336951	881836	65.96	331662	24.81	123453	9.23	199755	87421	287176	175008	2223518	0.571	N/A	0.00642	0.79419	0.02306	0.79286	0.01675	4.95
4-2-H4-E15	3942876	1385941	857616	61.88	409018	29.51	119307	8.61	247910	84954	332864	218009	2208877	0.56	N/A	0.00601	0.77752	0.02224	0.77617	0.01633	5.15
4-2-H4-E16	6658786	2347136	1434799	61.13	602679	25.68	309658	13.19	366471	209878	576349	330969	3706715	0.557	N/A	0.00435	0.70131	0.0062	0.70001	0.00186	8.51
4-2-H4-E3	6130991	2166995	1361541	62.83	577021	26.63	228433	10.54	344039	156268	500307	299154	3381828	0.552	N/A	0.00727	0.80748	0.03031	0.80607	0.02321	7.9
4-2-H4-E4	3739879	1316357	849882	64.56	349244	26.53	117231	8.91	210304	82595	292899	183366	2093375	0.56	N/A	0.00753	0.79066	0.03088	0.78907	0.02353	4.91
4-2-H4-F15	6851835	2402293	1469286	61.16	634705	26.42	298302	12.42	385636	204114	589750	342874	3832203	0.559	N/A	0.00427	0.75384	0.00643	0.75278	0.00217	8.72
4-2-H4-F16	5697975	1974201	1284904	65.08	519820	26.33	169477	8.58	313759	120715	434474	269025	3256374	0.571	N/A	0.00764	0.76196	0.02512	0.76013	0.01761	7.32
4-2-H4-F3	3855820	1339421	848486	63.35	335165	25.02	155770	11.63	200519	106385	306904	181707	2148068	0.557	N/A	0.00475	0.75541	0.00694	0.75424	0.0022	4.86
4-2-H4-F4	2947334	1003383	653779	65.16	211645	21.09	137959	13.75	128344	93250	221594	114873	1705688	0.579	N/A	0.00426	0.70959	0.006	0.70835	0.00175	3.74
4-2-H4-G15	4950823	1757967	1100435	62.6	469990	26.73	187542	10.67	289358	130977	420335	249575	2815877	0.569	N/A	0.00823	0.80989	0.04048	0.80831	0.03252	6.72
4-2-H4-G16	6086744	2158538	1367678	63.36	569225	26.37	221635	10.27	339848	152938	492786	302161	3343736	0.549	N/A	0.00694	0.79716	0.02944	0.79574	0.02266	7.8
4-2-H4-G3	4199916	1481359	869465	58.69	408333	27.56	203561	13.74	256925	142553	399478	232149	2399983	0.571	N/A	0.00387	0.74239	0.00597	0.74139	0.00211	5.61
4-2-H4-G4	5558015	1956094	1220200	62.38	579379	29.62	156515	8	356409	113970	470379	298334	3165658	0.57	N/A	0.00829	0.77733	0.03642	0.77547	0.02837	7.4
4-2-H4-H15	6481664	2298953	1445477	62.88	650844	28.31	202632	8.81	394747	144515	539262	342606	3624190	0.559	N/A	0.00562	0.74978	0.0172	0.74837	0.01165	8.44
4-2-H4-H16	4864637	1693632	1071017	63.24	480032	28.34	142583	8.42	292047	102970	395017	251588	2766447	0.569	N/A	0.00751	0.77919	0.03489	0.77752	0.02759	6.29
4-2-H4-H3	5964789	2101543	1312428	62.45	592776	28.21	196339	9.34	359927	139372	499299	316917	3333837	0.559	N/A	0.00575	0.76732	0.02026	0.76597	0.01459	7.71
4-2-H4-H4	4421088	1519220	961339	63.28	400056	26.33	157825	10.39	240832	109792	350624	215008	2512941	0.568	N/A	0.00736	0.80963	0.03545	0.80822	0.0283	5.58
4-2-H4-I15	5730164	2039060	1312520	64.37	444160	21.78	282380	13.85	270403	189790	460193	231469	3227982	0.563	N/A	0.00516	0.76762	0.0073	0.76641	0.00215	7.64
4-2-H4-I16	5107116	1815324	1108571	61.07	540475	29.77	166278	9.16	334779	119554	454333	289484	2900151	0.568	N/A	0.00695	0.78752	0.03	0.78603	0.02321	6.86
4-2-H4-I3	3949006	1374515	779727	56.73	378458	27.53	216330	15.74	232292	146559	378851	217320	2209768	0.56	N/A	0.00477	0.73796	0.01013	0.7367	0.00539	5.02
4-2-H4-I4	6701210	2354420	1484167	63.04	600297	25.5	269956	11.47	361874	185091	546965	324345	3751534	0.56	N/A	0.00534	0.75835	0.00815	0.75705	0.00283	8.63
4-2-H4-J15	7231746	2548418	1582152	62.08	665847	26.13	300419	11.79	400100	204814	604914	356942	4007763	0.554	N/A	0.00478	0.76049	0.01019	0.75934	0.00544	9.19
4-2-H4-J16	5316173	1850396	1167955	63.12	519432	28.07	163009	8.81	314273	116426	430699	271140	3017453	0.568	N/A	0.00648	0.7638	0.02136	0.76226	0.01498	6.81
4-2-H4-J3	6445819	2278600	1459727	64.06	639359	28.06	179514	7.88	385259	128702	513961	331039	3615728	0.561	N/A	0.00745	0.78607	0.02842	0.78446	0.02113	8.42
4-2-H4-J4	4228864	1467066	953342	64.98	351747	23.98	161977	11.04	211938	111694	323632	193845	2410612	0.57	N/A	0.00483	0.76551	0.00921	0.76437	0.0044	5.46
4-2-H4-K15	6025594	2131232	1336723	62.72	625064	29.33	169445	7.95	375548	121803	497351	320032	3336639	0.554	N/A	0.00815	0.77768	0.03358	0.77585	0.02564	7.79
4-2-H4-K16	5720134	2028336	1311391	64.65	516412	25.46	200533	9.89	313183	139929	453112	275626	3232448	0.565	N/A	0.00618	0.74555	0.00991	0.74397	0.00375	7.65
4-2-H4-K3	5974623	2116311	1310803	61.94	528880	24.99	276628	13.07	317516	186355	503871	277394	3304127	0.553	N/A	0.00754	0.8051	0.03524	0.80362	0.02791	7.7
4-2-H4-K4	7102479	2498138	1531454	61.3	658662	26.37	308022	12.33	398152	209470	607622	356837	3965654	0.558	N/A	0.00585	0.76963	0.01527	0.76827	0.00948	9.08
4-2-H4-L15	4028933	1429347	914373	63.97	385470	26.97	129504	9.06	231966	90638	322604	206196	2245756	0.557	N/A	0.00813	0.79992	0.03297	0.79828	0.02504	5.33
4-2-H4-L16	5110232	1775619	1098194	61.85	510822	28.77	166603	9.38	312455	121253	433708	269067	2890647	0.566	N/A	0.00629	0.7542	0.02066	0.75264	0.01446	6.47
4-2-H4-L3	6857990	2438068	1556005	63.82	613568	25.17	268495	11.01	373411	186998	560409	328536	3849423	0.561	N/A	0.00504	0.74913	0.00878	0.74786	0.00376	8.95
4-2-H4-L4	3399464	1166586	718695	61.61	292649	25.09	155242	13.31	175538	104302	279840	163053	1924875	0.566	N/A	0.00532	0.73218	0.00898	0.73075	0.00368	4.25
4-2-H4-M15	2288704	812697	507396	62.43	218682	26.91	86619	10.66	152229	65867	218096	128570	1496880	0.654	N/A	0.0127	0.81856	0.06435	0.81623	0.05231	3.76
4-2-H4-M16	6557049	2313923	1429165	61.76	526671	22.76	358087	15.48	320294	238465	558759	285158	3676046	0.561	N/A	0.00495	0.75846	0.00743	0.75726	0.00249	8.51
4-2-H4-M3	5523145	1934694	1222600	63.19	477705	24.69	234389	12.12	290054	160611	450665	266779	3129999	0.567	N/A	0.00508	0.74934	0.00905	0.74806	0.00399	7.17
4-2-H4-M4	5576268	1957709	1200736	61.33	514167	26.26	242806	12.4	321340	170353	491693	286227	3230134	0.579	N/A	0.00642	0.78514	0.02317	0.78375	0.01686	7.51
4-2-H4-N15	6421570	2242608	1393369	62.13	563897	25.14	285342	12.72	340783	193993	534776	307541	3590877	0.559	N/A	0.00465	0.75431	0.00673	0.75316	0.00209	8.13
4-2-H4-N16	4363269	1500077	953084	63.54	417177	27.81	129816	8.65	249339	92291	341630	210948	2457310	0.563	N/A	0.00831	0.77667	0.0276	0.7748	0.01945	5.45
4-2-H4-N4	4116691	1424911	913583	64.12	322124	22.61	189204	13.28	194730	128046	322776	178440	2355446	0.572	N/A	0.00493	0.78569	0.0109	0.78463	0.006	5.33
4-2-H4-O15	5749522	2031178	1250258	61.55	596554	29.37	184366	9.08	362269	131062	493331	318304	3192961	0.555	N/A	0.00701	0.79245	0.0284	0.79098	0.02154	7.46
4-2-H4-O16	5485845	1920799	1166001	60.7	559482	29.13	195316	10.17	338291	136938	475229	300716	3050616	0.556	N/A	0.00619	0.75592	0.02212	0.7544	0.01603	7.02
4-2-H4-O3	5503298	1940483	1199147	61.8	546388	28.16	194948	10.05	335540	138636	474176	283422	3116898	0.566	N/A	0.00667	0.80835	0.02996	0.80706	0.02345	7.22
4-2-H4-O4	4718101	1645719	1020147	61.99	409590	24.89	215982	13.12	246564	145589	392153	218499	2645190	0.561	N/A	0.00624	0.80057	0.02576	0.79932	0.01964	6.04
4-2-H4-P15	5938707	2067866	1298855	62.81	582294	28.16	186717	9.03	351586	132000	483586	302978	3325998	0.56	N/A	0.00661	0.75655	0.0199	0.75493	0.01338	7.55
4-2-H4-P16	4883179	1679308	1072700	63.88	392597	23.38	214011	12.74	236147	144964	381111	212225	2771192	0.567	N/A	0.00484	0.7555	0.00706	0.75431	0.00223	6.14
4-2-H4-P3	5679709	1989260	1266792	63.68	546461	27.47	176007	8.85	327906	124169	452075	286399	3196844	0.563	N/A	0.00606	0.75352	0.01922	0.75202	0.01324	7.35
4-2-H4-P4	3210400	1098949	697926	63.51	269503	24.52	131520	11.97	162824	90129	252953	149446	1850549	0.576	N/A	0.0046	0.73636	0.00925	0.73514	0.00467	4.14
4-3-H6-A17	5738001	2006966	1215605	60.57	491125	24.47	300236	14.96	291347	195598	486945	263264	3199546	0.558	N/A	0.00469	0.70121	0.00665	0.6998	0.00197	7.37
4-3-H6-A18	5327176	1862879	1136571	61.01	476578	25.58	249730	13.41	283529	165663	449192	258157	2977762	0.559	N/A	0.00517	0.78289	0.01149	0.78176	0.00635	6.86
4-3-H6-A5	5403221	1904637	1228144	64.48	522734	27.45	153759	8.07	308839	106908	415747	268566	3012184	0.557	N/A	0.00747	0.7664	0.02712	0.76464	0.0198	7.1
4-3-H6-A6	4921433	1704414	1050125	61.61	408499	23.97	245790	14.42	240808	161000	401808	219110	2741697	0.557	N/A	0.00555	0.75193	0.00782	0.75055	0.00228	6.21
4-3-H6-B17	5572645	1956156	1200281	61.36	515244	26.34	240631	12.3	306667	160410	467077	277762	3113833	0.559	N/A	0.00465	0.74531	0.0066	0.74412	0.00196	7.22
4-3-H6-B18	4318423	1484321	941854	63.45	332894	22.43	209573	14.12	197890	137673	335563	178805	2454880	0.568	N/A	0.00685	0.73913	0.00907	0.73733	0.00224	5.47
4-3-H6-B5	4833981	1669686	1005591	60.23	422869	25.33	241226	14.45	251071	158987	410058	229876	2707632	0.56	N/A	0.00485	0.75606	0.01043	0.75487	0.00561	6.12
4-3-H6-B6	3498605	1200919	763585	63.58	313736	26.12	123598	10.29	184322	83842	268164	164776	1969596	0.563	N/A	0.00809	0.80737	0.03686	0.8058	0.029	4.42
4-3-H6-C17	4884163	1721169	1040376	60.45	448151	26.04	232642	13.52	266936	154172	421108	243685	2715856	0.556	N/A	0.0046	0.77137	0.01071	0.77031	0.00614	6.35
4-3-H6-C18	4720274	1662114	1034870	62.26	424620	25.55	202624	12.19	252593	135463	388056	226860	2640556	0.559	N/A	0.00473	0.74889	0.00796	0.7477	0.00325	6.2
4-3-H6-C5	5901505	2085699	1302219	62.44	567572	27.21	215908	10.35	337085	146027	483112	300584	3292820	0.558	N/A	0.0046	0.76239	0.00918	0.76129	0.0046	7.76
4-3-H6-C6	5014821	1744757	1069729	61.31	463118	26.54	211910	12.15	274837	141363	416200	253342	2800143	0.558	N/A	0.00422	0.75736	0.00851	0.75633	0.00431	6.39
4-3-H6-D17	4070308	1431320	900184	62.89	365246	25.52	165890	11.59	217695	111298	328993	194246	2281296	0.56	N/A	0.00445	0.72816	0.00653	0.72694	0.00209	5.33
4-3-H6-D18	3920483	1348097	866237	64.26	319877	23.73	161983	12.02	189980	108752	298732	172090	2232860	0.57	N/A	0.00486	0.77058	0.00993	0.76946	0.00509	5
4-3-H6-D5	5653732	1987755	1272252	64	548448	27.59	167055	8.4	327015	115677	442692	274938	3176812	0.562	N/A	0.00824	0.78456	0.03226	0.78277	0.02422	7.48
4-3-H6-D6	3542730	1219919	787871	64.58	302582	24.8	129466	10.61	178593	87150	265743	157566	2018457	0.57	N/A	0.00899	0.81738	0.03597	0.81572	0.02722	4.57
4-3-H6-E17	5170556	1817051	1118644	61.56	460515	25.34	237892	13.09	275339	157842	433181	253296	2919304	0.565	N/A	0.00473	0.78589	0.01017	0.78487	0.00547	6.86
4-3-H6-E18	5530043	1940578	1197521	61.71	467253	24.08	275804	14.21	277086	180776	457862	250923	3089327	0.559	N/A	0.00483	0.77991	0.01017	0.77884	0.00537	7.19
4-3-H6-E5	4541103	1586901	925879	58.35	495988	31.26	165034	10.4	301610	114037	415647	271923	2569974	0.566	N/A	0.00503	0.74484	0.01638	0.74355	0.01141	5.96
4-3-H6-E6	4982073	1763708	1111775	63.04	493773	28	158160	8.97	294570	110472	405042	259381	2787246	0.559	N/A	0.00502	0.74673	0.01543	0.74545	0.01046	6.55
4-3-H6-F17	6736137	2381502	1519008	63.78	552629	23.21	309865	13.01	331074	205811	536885	293161	3781645	0.561	N/A	0.00424	0.72066	0.00619	0.71947	0.00196	8.71
4-3-H6-F5	5516541	1950445	1216157	62.35	522666	26.8	211622	10.85	312492	143981	456473	276730	3083788	0.559	N/A	0.00416	0.75529	0.00644	0.75427	0.00229	7.23
4-3-H6-F6	4496744	1567461	1014161	64.7	384413	24.52	168887	10.77	229491	114374	343865	205961	2566392	0.571	N/A	0.0047	0.73054	0.00647	0.72927	0.00178	5.91
4-3-H6-G17	5437203	1914802	1180206	61.64	495499	25.88	239097	12.49	298935	161151	460086	271845	3075615	0.566	N/A	0.00394	0.71484	0.00574	0.71371	0.00181	7.17
4-3-H6-G18	5435652	1930872	1239324	64.18	500993	25.95	190555	9.87	299027	129901	428928	264054	3051776	0.561	N/A	0.00451	0.74438	0.00743	0.74322	0.00293	7.27
4-3-H6-G5	3947714	1400669	854242	60.99	422526	30.17	123901	8.85	254538	87168	341706	219793	2205595	0.559	N/A	0.00525	0.74999	0.02037	0.74867	0.0152	5.24
4-3-H6-G6	4969735	1744887	1089195	62.42	493115	28.26	162577	9.32	292906	111850	404756	255051	2776341	0.559	N/A	0.00527	0.74355	0.01525	0.74219	0.01003	6.46
4-3-H6-H17	5704645	2021227	1264674	62.57	516876	25.57	239677	11.86	310132	159599	469731	283342	3237692	0.568	N/A	0.00461	0.7807	0.0108	0.77968	0.00622	7.72
4-3-H6-H18	4917821	1702612	1071616	62.94	408779	24.01	222217	13.05	243510	149053	392563	223298	2779940	0.565	N/A	0.00419	0.76877	0.00854	0.7678	0.00437	6.25
4-3-H6-H5	5795804	2052319	1306024	63.64	522362	25.45	223933	10.91	308677	150732	459409	277913	3211685	0.554	N/A	0.00444	0.76223	0.00688	0.76117	0.00245	7.5
4-3-H6-H6	3628052	1254934	828844	66.05	323111	25.75	102979	8.21	190618	72179	262797	164859	2058329	0.567	N/A	0.00791	0.76633	0.02787	0.76447	0.02012	4.68
4-3-H6-I18	6011193	2106429	1277293	60.64	533067	25.31	296069	14.06	316298	194634	510932	288698	3343043	0.556	N/A	0.00526	0.77541	0.01145	0.77422	0.00622	7.72
4-3-H6-I5	3853563	1366447	889280	65.08	342413	25.06	134754	9.86	204640	92291	296931	178403	2171160	0.563	N/A	0.00483	0.71975	0.00726	0.71839	0.00244	5.16
4-3-H6-I6	6003537	2120138	1333624	62.9	605200	28.55	181314	8.55	357007	125564	482571	306690	3335313	0.556	N/A	0.0074	0.79213	0.02817	0.79058	0.02092	7.79
4-3-H6-J17	5381118	1905898	1216066	63.81	467288	24.52	222544	11.68	278428	149048	427476	248318	3011870	0.56	N/A	0.00482	0.7248	0.00697	0.72347	0.00216	7.08
4-3-H6-J18	5465963	1887327	1159659	61.44	493951	26.17	233717	12.38	291655	155871	447526	266618	3084072	0.564	N/A	0.00533	0.77505	0.01118	0.77384	0.00588	6.95
4-3-H6-J5	5325987	1874174	1166955	62.27	491846	26.24	215373	11.49	294942	145471	440413	263990	3004899	0.564	N/A	0.00453	0.74247	0.00639	0.7413	0.00187	7
4-3-H6-J6	4266767	1480261	957645	64.69	341763	23.09	180853	12.22	202915	120258	323173	184796	2426583	0.569	N/A	0.0051	0.7815	0.00944	0.78038	0.00436	5.52
4-3-H6-K17	5135464	1807332	1111244	61.49	470347	26.02	225741	12.49	279016	150302	429318	249534	2842866	0.554	N/A	0.00468	0.73326	0.00663	0.73201	0.00196	6.62
4-3-H6-K18	5273162	1865251	1194342	64.03	444394	23.82	226515	12.14	265456	151514	416970	238354	2964408	0.562	N/A	0.00521	0.76644	0.01088	0.76522	0.0057	7.02
4-3-H6-K5	5775776	2050059	1292039	63.02	597026	29.12	160994	7.85	357106	113293	470399	326475	3258101	0.564	N/A	0.00421	0.72073	0.00592	0.71955	0.00172	7.74
4-3-H6-K6	6693868	2353104	1499897	63.74	566371	24.07	286836	12.19	337155	190850	528005	305478	3761585	0.562	N/A	0.00564	0.77622	0.01096	0.77495	0.00535	8.67
4-3-H6-L17	5344217	1877103	1159346	61.76	501039	26.69	216718	11.55	299777	146830	446607	273382	2987794	0.559	N/A	0.00507	0.71546	0.00713	0.71401	0.00207	6.92
4-3-H6-L18	4897871	1707111	1095268	64.16	432301	25.32	179542	10.52	256156	122490	378646	232329	2745733	0.561	N/A	0.00555	0.75436	0.0101	0.75299	0.00458	6.28
4-3-H6-L5	5492239	1940921	1250773	64.44	512166	26.39	177982	9.17	304871	121580	426451	268483	3106789	0.566	N/A	0.00657	0.75777	0.02023	0.75617	0.01375	7.36
4-3-H6-L6	3550398	1224033	817035	66.75	299344	24.46	107654	8.8	177245	74822	252067	155747	2032702	0.573	N/A	0.00728	0.77199	0.01939	0.77032	0.0122	4.58
4-3-H6-M17	2907063	1035209	650812	62.87	233339	22.54	151058	14.59	142992	101369	244361	122238	1658327	0.57	N/A	0.0039	0.79113	0.00559	0.79031	0.0017	3.98
4-3-H6-M18	4987413	1756438	1128907	64.27	372736	21.22	254795	14.51	222176	167443	389619	198970	2791085	0.56	N/A	0.00521	0.7491	0.00711	0.74779	0.00191	6.55
4-3-H6-M5	3207681	1141050	720902	63.18	323585	28.36	96563	8.46	195862	68688	264550	173137	1817601	0.567	N/A	0.00661	0.77446	0.02892	0.77296	0.02246	4.36
4-3-H6-M6	6143399	2161092	1359532	62.91	525831	24.33	275729	12.76	312035	183161	495196	283367	3439656	0.56	N/A	0.00496	0.74845	0.00711	0.7472	0.00216	7.97
4-3-H6-N17	5075139	1777544	1148736	64.62	450750	25.36	178058	10.02	269190	122070	391260	238452	2856443	0.563	N/A	0.00521	0.74724	0.00891	0.74592	0.00372	6.62
4-3-H6-N18	4466188	1540628	986434	64.03	334351	21.7	219843	14.27	197148	144046	341194	178174	2512174	0.562	N/A	0.00519	0.78004	0.01171	0.77889	0.00655	5.63
4-3-H6-N5	5356497	1876727	1168595	62.27	489159	26.06	218973	11.67	290054	146708	436762	261690	3012391	0.562	N/A	0.00538	0.78369	0.01416	0.78252	0.00883	7.01
4-3-H6-N6	4047029	1406784	918282	65.28	348496	24.77	140006	9.95	206081	94724	300805	175642	2288472	0.565	N/A	0.00895	0.80924	0.03911	0.80752	0.03043	5.26
4-3-H6-O17	5764764	2033584	1284368	63.16	521130	25.63	228086	11.22	309317	152914	462231	273787	3202762	0.556	N/A	0.00438	0.76048	0.00684	0.75943	0.00247	7.49
4-3-H6-O18	5329710	1879085	1200329	63.88	460536	24.51	218220	11.61	274191	145896	420087	241461	2993878	0.562	N/A	0.00484	0.76131	0.00706	0.76015	0.00223	7.06
4-3-H6-O5	3711385	1327161	814524	61.37	412371	31.07	100266	7.55	250033	72611	322644	213331	2077274	0.56	N/A	0.00657	0.77045	0.03201	0.76893	0.02561	5
4-3-H6-O6	4392084	1531823	948028	61.89	415789	27.14	168006	10.97	244746	112855	357601	219344	2447589	0.557	N/A	0.00679	0.79901	0.02857	0.79764	0.02193	5.66
4-3-H6-P17	3783294	1319463	833426	63.16	313535	23.76	172502	13.07	187218	114802	302020	172632	2137453	0.565	N/A	0.00498	0.77272	0.01018	0.77158	0.00523	4.94
4-3-H6-P18	4095303	1413676	913079	64.59	346057	24.48	154540	10.93	205927	104746	310673	179799	2326774	0.568	N/A	0.00489	0.74189	0.00826	0.74062	0.00339	5.24
4-3-H6-P5	4119012	1445456	918674	63.56	398594	27.58	128188	8.87	236720	88500	325220	202037	2299205	0.558	N/A	0.00627	0.74834	0.01846	0.74675	0.01227	5.4
4-3-H6-P6	3216468	1112866	733182	65.88	257261	23.12	122423	11	152419	82151	234570	133612	1827876	0.568	N/A	0.00752	0.80271	0.02771	0.80122	0.02034	4.18
4-4-H8-A19	5032559	1776054	1101913	62.04	438853	24.71	235288	13.25	270350	159495	429845	244087	2927410	0.582	N/A	0.0044	0.73114	0.00638	0.72995	0.00199	6.81
4-4-H8-A20	6064107	2120155	1335032	62.97	558196	26.33	226927	10.7	341172	157746	498918	303989	3518558	0.58	N/A	0.00624	0.74485	0.01017	0.74325	0.00395	8.05
4-4-H8-A7	4726538	1650447	1004300	60.85	459441	27.84	186706	11.31	282330	128440	410770	249968	2765639	0.585	N/A	0.00844	0.79743	0.03322	0.79571	0.02499	6.46
4-4-H8-A8	4661689	1636346	1039291	63.51	442379	27.03	154676	9.45	270474	109014	379488	235604	2702521	0.58	N/A	0.00555	0.75746	0.01673	0.75611	0.01124	6.27
4-4-H8-B19	6155047	2165929	1316269	60.77	541953	25.02	307707	14.21	335128	207909	543037	300484	3593256	0.584	N/A	0.00591	0.78473	0.01807	0.78345	0.01223	8.39
4-4-H8-B20	5556710	1917939	1247570	65.05	453781	23.66	216588	11.29	278859	150048	428907	252294	3305554	0.595	N/A	0.00582	0.78605	0.01232	0.7848	0.00654	7.43
4-4-H8-B7	4472189	1571625	1001512	63.72	416043	26.47	154070	9.8	253469	107018	360487	214292	2593338	0.58	N/A	0.00945	0.81798	0.04626	0.81624	0.03716	6.12
4-4-H8-B8	3493269	1203533	779143	64.74	300629	24.98	123761	10.28	184537	86329	270866	161218	2073094	0.593	N/A	0.00799	0.81256	0.03643	0.81105	0.02867	4.7
4-4-H8-C19	5872750	2076707	1306059	62.89	563974	27.16	206674	9.95	346441	144898	491339	302670	3398685	0.579	N/A	0.00647	0.77335	0.0251	0.77187	0.01875	7.98
4-4-H8-C20	6901043	2438581	1544446	63.33	519396	21.3	374739	15.37	317439	250145	567584	273943	3980084	0.577	N/A	0.00501	0.81058	0.00878	0.80963	0.00379	9.26
4-4-H8-C7	6249488	2199108	1364633	62.05	648693	29.5	185782	8.45	395644	131616	527260	335855	3600243	0.576	N/A	0.00594	0.75036	0.01935	0.74887	0.01349	8.37
4-4-H8-C8	4941527	1744465	1101985	63.17	508117	29.13	134363	7.7	312976	97543	410519	270907	2889840	0.585	N/A	0.00642	0.76604	0.02763	0.76453	0.02135	6.83
4-4-H8-D19	4700048	1661710	1033126	62.17	389980	23.47	238604	14.36	240824	161266	402090	219802	2760882	0.587	N/A	0.00489	0.78207	0.01094	0.781	0.00608	6.54
4-4-H8-D20	5626610	1919120	1171328	61.03	510561	26.6	237231	12.36	311234	162753	473987	286906	3288185	0.584	N/A	0.00446	0.73507	0.00781	0.73388	0.00337	7.14
4-4-H8-D7	6056391	2124653	1317692	62.02	527366	24.82	279595	13.16	320993	188112	509105	281998	3496845	0.577	N/A	0.00668	0.79838	0.02548	0.79702	0.01893	8.11
4-4-H8-D8	3524625	1216733	806392	66.28	279330	22.96	131011	10.77	174847	92272	267119	154075	2131949	0.605	N/A	0.00469	0.76503	0.00742	0.76392	0.00274	4.84
4-4-H8-E19	6098058	2168708	1375774	63.44	502987	23.19	289947	13.37	310735	196419	507154	273273	3558068	0.583	N/A	0.00438	0.72338	0.00635	0.72216	0.00198	8.43
4-4-H8-E20	4957727	1725708	1021758	59.21	451480	26.16	252470	14.63	276759	169885	446644	253552	2879265	0.581	N/A	0.00456	0.7817	0.00937	0.7807	0.00483	6.64
4-4-H8-E7	6676699	2342309	1403521	59.92	656896	28.04	281892	12.03	399937	192973	592910	362255	3832629	0.574	N/A	0.00376	0.73236	0.00564	0.73135	0.00189	8.81
4-4-H8-E8	4668083	1641798	1052323	64.1	461420	28.1	128055	7.8	283975	92046	376021	242821	2740028	0.587	N/A	0.00568	0.75438	0.01777	0.75298	0.01216	6.45
4-4-H8-F19	5640372	1999164	1247701	62.41	522743	26.15	228720	11.44	319963	155881	475844	284261	3255092	0.577	N/A	0.00688	0.78965	0.02834	0.78819	0.02161	7.71
4-4-H8-F20	5600822	1938316	1208605	62.35	483775	24.96	245936	12.69	295566	167654	463220	271882	3273850	0.585	N/A	0.00463	0.77064	0.00976	0.76957	0.00515	7.38
4-4-H8-F7	5327381	1910532	1236805	64.74	427517	22.38	246210	12.89	263791	169179	432970	242493	3073186	0.577	N/A	0.00499	0.78451	0.02001	0.78343	0.0151	7.34
4-4-H8-F8	3985050	1375787	877233	63.76	348567	25.34	149987	10.9	211779	102843	314622	187415	2346270	0.589	N/A	0.00724	0.81092	0.03027	0.80954	0.0232	5.33
4-4-H8-G19	6358919	2254713	1411945	62.62	600314	26.62	242454	10.75	368264	168053	536317	331819	3690885	0.58	N/A	0.00441	0.73808	0.00788	0.73692	0.00349	8.68
4-4-H8-G20	6037323	2129068	1286957	60.45	599235	28.15	242876	11.41	363545	166800	530345	329955	3455818	0.572	N/A	0.00746	0.80846	0.03563	0.80702	0.02838	8.04
4-4-H8-G7	5721180	2014491	1285207	63.8	572190	28.4	157094	7.8	358157	112564	470721	306597	3444906	0.602	N/A	0.00607	0.75281	0.01802	0.7513	0.01202	8.18
4-4-H8-G8	5602259	1974797	1250806	63.34	543969	27.55	180022	9.12	331626	126304	457930	289069	3237216	0.578	N/A	0.00685	0.76512	0.02512	0.7635	0.0184	7.57
4-4-H8-H19	7232669	2547715	1612867	63.31	611062	23.98	323786	12.71	372341	219125	591466	335698	4158034	0.575	N/A	0.00479	0.77715	0.0103	0.77608	0.00554	9.62
4-4-H8-H20	5642241	1931400	1259690	65.22	471865	24.43	199845	10.35	287713	139934	427647	255235	3314945	0.588	N/A	0.00438	0.74374	0.00762	0.74261	0.00325	7.22
4-4-H8-H7	4140142	1446319	875060	60.5	401503	27.76	169756	11.74	245078	116664	361742	225319	2397003	0.579	N/A	0.00467	0.75847	0.01133	0.75734	0.00669	5.53
4-4-H8-I19	6259512	2209295	1355922	61.37	536059	24.26	317314	14.36	332598	215447	548045	304417	3669901	0.586	N/A	0.00483	0.78779	0.01062	0.78676	0.00582	8.65
4-4-H8-I20	5883018	2068292	1321608	63.9	477368	23.08	269316	13.02	294768	182732	477500	259976	3440335	0.585	N/A	0.00521	0.71616	0.00715	0.71467	0.00195	8.01
4-4-H8-I7	6344042	2246521	1405441	62.56	659248	29.35	181832	8.09	402839	129765	532604	341313	3664568	0.578	N/A	0.00691	0.76453	0.02759	0.76289	0.02082	8.57
4-4-H8-I8	6271811	2216364	1403205	63.31	586174	26.45	226985	10.24	357938	156577	514515	308770	3625764	0.578	N/A	0.00874	0.81188	0.03447	0.81022	0.02596	8.51
4-4-H8-J19	6360466	2237934	1377399	61.55	618813	27.65	241722	10.8	384685	168942	553627	351165	3728968	0.586	N/A	0.00487	0.74627	0.00871	0.74503	0.00386	8.71
4-4-H8-J20	5986313	2059986	1294978	62.86	563088	27.33	201920	9.8	346317	142053	488370	314659	3548928	0.593	N/A	0.00646	0.76657	0.0216	0.76505	0.01524	7.92
4-4-H8-J7	5454544	1930095	1225059	63.47	551371	28.57	153665	7.96	338227	110389	448616	290473	3174955	0.582	N/A	0.00822	0.77549	0.03671	0.77363	0.02873	7.51
4-4-H8-J8	4650933	1620774	1057144	65.22	442503	27.3	121127	7.47	270630	87720	358350	230011	2747840	0.591	N/A	0.0081	0.78644	0.02959	0.7847	0.02167	6.33
4-4-H8-K19	4352856	1537949	922197	59.96	363927	23.66	251825	16.37	226741	169294	396035	208067	2572632	0.591	N/A	0.00359	0.73005	0.00552	0.72908	0.00194	6.09
4-4-H8-K20	6680049	2339560	1450445	62	569325	24.33	319790	13.67	351215	217704	568919	314420	3885630	0.582	N/A	0.00514	0.77634	0.01063	0.77518	0.00552	8.94
4-4-H8-K7	3961081	1411840	892328	63.2	395715	28.03	123797	8.77	243037	87879	330916	217018	2309009	0.583	N/A	0.00619	0.78078	0.02503	0.77941	0.01896	5.49
4-4-H8-K8	5898931	2080716	1323937	63.63	596275	28.66	160504	7.71	363382	116150	479532	310423	3406216	0.577	N/A	0.00768	0.76137	0.02623	0.75952	0.01869	7.95
4-4-H8-L19	7180855	2502267	1514318	60.52	587606	23.48	400343	16	359344	267275	626619	325679	4124427	0.574	N/A	0.00437	0.71603	0.00629	0.71478	0.00193	9.3
4-4-H8-L20	5909375	2036454	1329923	65.31	496076	24.36	210455	10.33	301852	146888	448740	267505	3467384	0.587	N/A	0.00516	0.75143	0.0089	0.75014	0.00376	7.69
4-4-H8-L7	6154894	2146332	1299143	60.53	546468	25.46	300721	14.01	337642	204402	542044	306050	3595160	0.584	N/A	0.00513	0.72352	0.00726	0.72209	0.00214	8.21
4-4-H8-L8	4525980	1571679	1026315	65.3	405668	25.81	139696	8.89	245138	98508	343646	212855	2643882	0.584	N/A	0.00722	0.77574	0.02075	0.77411	0.01363	6.03
4-4-H8-M19	4308347	1524984	955265	62.64	453815	29.76	115904	7.6	280980	84941	365921	249088	2499548	0.58	N/A	0.00685	0.74986	0.02799	0.74813	0.02129	5.93
4-4-H8-M20	5267984	1839014	1121037	60.96	470125	25.56	247852	13.48	287881	168904	456785	263031	3048016	0.579	N/A	0.00481	0.76851	0.0096	0.76739	0.00481	7
4-4-H8-M7	3220835	1132436	671794	59.32	308649	27.26	151993	13.42	192797	104540	297337	171243	1890201	0.587	N/A	0.00685	0.78321	0.02999	0.78171	0.0233	4.47
4-4-H8-M8	3515057	1237088	793056	64.11	334713	27.06	109319	8.84	204360	77010	281370	180366	2047398	0.582	N/A	0.00743	0.78268	0.02852	0.78105	0.02125	4.84
4-4-H8-N19	6078800	2131459	1326227	62.22	489518	22.97	315714	14.81	302171	213586	515757	270851	3541670	0.583	N/A	0.00468	0.74559	0.00673	0.74439	0.00206	8.19
4-4-H8-N20	5470803	1878187	1202114	64	429606	22.87	246467	13.12	263981	168354	432335	238324	3242637	0.593	N/A	0.00512	0.72455	0.00696	0.72313	0.00185	7.2
4-4-H8-N7	5110759	1804683	1144677	63.43	524215	29.05	135791	7.52	319868	98808	418676	276036	2947101	0.577	N/A	0.00722	0.75727	0.027	0.7555	0.01992	6.93
4-4-H8-N8	4046706	1407418	943414	67.03	321991	22.88	142013	10.09	198481	99477	297958	173404	2416252	0.597	N/A	0.00515	0.7588	0.00759	0.75755	0.00245	5.54
4-4-H8-O19	6819671	2388577	1461090	61.17	648945	27.17	278542	11.66	396160	191668	587828	363353	3913874	0.574	N/A	0.00493	0.73258	0.00863	0.73126	0.00372	8.96
4-4-H8-O20	5761176	2024491	1236092	61.06	518472	25.61	269927	13.33	319877	184021	503898	285757	3328308	0.578	N/A	0.004	0.73562	0.00563	0.73456	0.00164	7.7
4-4-H8-O7	4329248	1527119	959668	62.84	448604	29.38	118847	7.78	274184	84532	358716	229871	2510920	0.58	N/A	0.00872	0.77739	0.03623	0.77543	0.02775	5.96
4-4-H8-O8	5555617	1956422	1226665	62.7	556640	28.45	173117	8.85	338747	122737	461484	294354	3204483	0.577	N/A	0.00608	0.75821	0.02129	0.75673	0.0153	7.45
4-4-H8-P19	5575188	1940465	1200271	61.85	482825	24.88	257369	13.26	297625	175555	473180	272759	3276747	0.588	N/A	0.00627	0.77445	0.01126	0.77303	0.00502	7.54
4-4-H8-P20	4598576	1576018	998949	63.38	419039	26.59	158030	10.03	260323	111674	371997	228677	2759113	0.6	N/A	0.00469	0.72231	0.00696	0.721	0.00228	6.16
4-4-H8-P7	5110245	1799219	1126044	62.59	524844	29.17	148331	8.24	329473	107520	436993	285734	3040504	0.595	N/A	0.00626	0.75566	0.02138	0.75412	0.01522	7.18
4-4-H8-P8	2317033	796603	527354	66.2	210938	26.48	58311	7.32	129916	42768	172684	111161	1386524	0.598	N/A	0.00716	0.76035	0.02428	0.75862	0.01724	3.16
4-5-H10-A10	3441794	1192843	773497	64.84	318152	26.67	101194	8.48	196631	73370	270001	169771	2042471	0.593	N/A	0.00741	0.79025	0.02731	0.78868	0.02005	4.68
4-5-H10-A21	4901914	1713412	1037744	60.57	433636	25.31	242032	14.13	266654	164147	430801	241709	2840195	0.579	N/A	0.00516	0.7647	0.00819	0.76348	0.00305	6.56
4-5-H10-A22	3419054	1192411	664523	55.73	331421	27.79	196467	16.48	208888	135062	343950	191596	2008380	0.587	N/A	0.00477	0.76184	0.01079	0.7607	0.00605	4.66
4-5-H10-B10	2690341	919158	614942	66.9	223098	24.27	81118	8.83	138366	58441	196807	121526	1632420	0.607	N/A	0.0082	0.75752	0.01931	0.75552	0.0112	3.64
4-5-H10-B21	4721242	1661040	1037931	62.49	425277	25.6	197832	11.91	263021	136997	400018	235630	2755765	0.584	N/A	0.00483	0.75174	0.00713	0.75054	0.00231	6.47
4-5-H10-B22	4205849	1461734	949938	64.99	323452	22.13	188344	12.88	198279	128427	326706	174941	2478496	0.589	N/A	0.00494	0.71495	0.00693	0.71353	0.002	5.66
4-5-H10-B9	3933537	1368163	869674	63.57	309685	22.64	188804	13.8	191351	128920	320271	170566	2315393	0.589	N/A	0.00485	0.73279	0.00861	0.73149	0.00378	5.28
4-5-H10-C10	4436376	1546647	947076	61.23	398215	25.75	201356	13.02	246187	138782	384969	222980	2604639	0.587	N/A	0.00608	0.77931	0.01874	0.77796	0.01274	6.01
4-5-H10-C21	5215147	1830576	1109847	60.63	472770	25.83	247959	13.55	291271	169826	461097	265545	3039727	0.583	N/A	0.00526	0.79278	0.01183	0.79168	0.0066	7.09
4-5-H10-C22	5260400	1845974	1145225	62.04	460519	24.95	240230	13.01	284031	164950	448981	253730	3059912	0.582	N/A	0.00508	0.7397	0.00716	0.73837	0.00209	7.1
4-5-H10-C9	4159293	1464299	884977	60.44	431668	29.48	147654	10.08	268645	104840	373485	238261	2436187	0.586	N/A	0.00572	0.75302	0.02121	0.7516	0.01558	5.7
4-5-H10-D10	2707907	940929	623682	66.28	212916	22.63	104331	11.09	131577	73639	205216	115678	1621196	0.599	N/A	0.00419	0.71583	0.00634	0.71463	0.00216	3.66
4-5-H10-D21	4852091	1714802	1054443	61.49	428939	25.01	231420	13.5	270275	161587	431862	244373	2864438	0.59	N/A	0.00485	0.78525	0.01128	0.7842	0.00646	6.74
4-5-H10-D22	4629596	1591572	987493	62.05	380843	23.93	223236	14.03	234882	152274	387156	213643	2733233	0.59	N/A	0.00519	0.78195	0.01169	0.78081	0.00653	6.09
4-5-H10-D9	4606465	1635077	1072854	65.61	400148	24.47	162075	9.91	244993	113559	358552	205811	2674718	0.581	N/A	0.00861	0.81113	0.03764	0.80949	0.02928	6.36
4-5-H10-E10	4757219	1673546	1071793	64.04	453224	27.08	148529	8.88	279067	106021	385088	239299	2795262	0.588	N/A	0.00587	0.7591	0.01624	0.75768	0.01043	6.54
4-5-H10-E21	5183775	1814989	1070630	58.99	491449	27.08	252910	13.93	302471	172081	474552	271808	2993505	0.577	N/A	0.00548	0.77365	0.01555	0.7724	0.01013	6.87
4-5-H10-E22	4460705	1571791	992215	63.13	424467	27.01	155109	9.87	262400	109923	372323	235280	2602740	0.583	N/A	0.00508	0.73451	0.00793	0.73315	0.00286	6.08
4-5-H10-E9	2525974	902475	533861	59.16	274908	30.46	93706	10.38	173514	66853	240367	153510	1485382	0.588	N/A	0.00498	0.75167	0.01948	0.75043	0.01457	3.62
4-5-H10-F10	3041315	1052824	689040	65.45	240666	22.86	123118	11.69	148875	85546	234421	131324	1830881	0.602	N/A	0.00768	0.80204	0.02721	0.80051	0.01968	4.18
4-5-H10-F21	4974777	1740293	1072110	61.61	435226	25.01	232957	13.39	268060	160036	428096	243821	2900825	0.583	N/A	0.00451	0.78588	0.00978	0.78491	0.00529	6.7
4-5-H10-F22	4576101	1584288	1027915	64.88	345198	21.79	211175	13.33	212979	145027	358006	185773	2715455	0.593	N/A	0.00448	0.75677	0.00639	0.75568	0.00192	6.11
4-5-H10-F9	5069543	1779203	1108315	62.29	432661	24.32	238227	13.39	268097	163104	431201	239406	2967803	0.585	N/A	0.00424	0.75167	0.00634	0.75061	0.00211	6.88
4-5-H10-G10	5119671	1809077	1146964	63.4	525378	29.04	136735	7.56	323396	99853	423249	277204	2998820	0.586	N/A	0.0072	0.76587	0.02535	0.76417	0.01828	7.09
4-5-H10-G21	5023952	1775243	1113330	62.71	446750	25.17	215163	12.12	275696	148283	423979	245589	2918535	0.581	N/A	0.00458	0.77481	0.00887	0.77377	0.00431	6.87
4-5-H10-G22	4993948	1738766	1036513	59.61	447285	25.72	254968	14.66	275278	173319	448597	250169	2881561	0.577	N/A	0.00437	0.74838	0.00673	0.74728	0.00237	6.56
4-5-H10-G9	5223272	1859799	1174878	63.17	493876	26.56	191045	10.27	306145	134446	440591	269456	3071529	0.588	N/A	0.00466	0.75036	0.00856	0.74919	0.00392	7.33
4-5-H10-H10	2740200	940739	618008	65.69	224998	23.92	97733	10.39	140656	69044	209700	125173	1668082	0.609	N/A	0.008	0.80506	0.03423	0.80349	0.02644	3.77
4-5-H10-H21	5128474	1802705	1102840	61.18	453878	25.18	245987	13.65	280025	168210	448235	254970	2984463	0.582	N/A	0.00546	0.78165	0.01512	0.78045	0.00971	6.99
4-5-H10-H22	3961290	1355638	864482	63.77	322184	23.77	168972	12.46	197401	116391	313792	179246	2345686	0.592	N/A	0.00453	0.78313	0.00964	0.78214	0.00513	5.18
4-5-H10-H9	4486128	1578450	931718	59.03	426273	27.01	220459	13.97	266436	152878	419314	238864	2624763	0.585	N/A	0.00542	0.77067	0.02194	0.76942	0.01661	6.07
4-5-H10-I10	3335961	1174202	710917	60.54	348909	29.71	114376	9.74	219580	82137	301717	190070	1980532	0.594	N/A	0.00717	0.78633	0.02864	0.78479	0.02163	4.69
4-5-H10-I21	3637117	1293076	770404	59.58	338175	26.15	184497	14.27	207202	124519	331721	189399	2106391	0.579	N/A	0.00472	0.78457	0.01187	0.78355	0.00718	5.06
4-5-H10-I22	5031691	1751389	1067362	60.94	437216	24.96	246811	14.09	267730	166847	434577	241602	2932165	0.583	N/A	0.00524	0.77327	0.01039	0.77208	0.00518	6.73
4-5-H10-I9	4292946	1520420	914353	60.14	425704	28	180363	11.86	264924	126156	391080	242670	2520567	0.587	N/A	0.00531	0.78431	0.01358	0.78316	0.00831	6
4-5-H10-J10	2881986	997036	642984	64.49	246131	24.69	107921	10.82	152155	75060	227215	135402	1738710	0.603	N/A	0.00745	0.8047	0.02676	0.80323	0.01945	3.99
4-5-H10-J21	5565567	1956951	1218673	62.27	490513	25.07	247765	12.66	301329	170011	471340	271729	3237063	0.582	N/A	0.00524	0.77942	0.0117	0.77826	0.00649	7.55
4-5-H10-J22	3349461	1149397	753360	65.54	265482	23.1	130555	11.36	165159	91540	256699	146280	2008067	0.6	N/A	0.00469	0.75114	0.00682	0.74997	0.00214	4.47
4-5-H10-J9	3828622	1347394	813458	60.37	379708	28.18	154228	11.45	236791	108435	345226	213290	2250314	0.588	N/A	0.00732	0.80316	0.03	0.80171	0.02285	5.29
4-5-H10-K10	4304816	1518032	961901	63.37	408600	26.92	147531	9.72	251144	104169	355313	220601	2516001	0.584	N/A	0.00942	0.80963	0.04122	0.80782	0.0321	5.93
4-5-H10-K21	5244366	1853981	1151461	62.11	461695	24.9	240825	12.99	285000	164416	449416	256770	3060204	0.584	N/A	0.00411	0.76517	0.0062	0.7642	0.0021	7.2
4-5-H10-K22	5268063	1835631	1125550	61.32	477331	26	232750	12.68	295841	160778	456619	270298	3100534	0.589	N/A	0.00529	0.74857	0.00941	0.74723	0.00414	7.14
4-5-H10-K9	2823542	1004693	609047	60.62	286032	28.47	109614	10.91	181959	78448	260407	163766	1685090	0.597	N/A	0.00404	0.76354	0.00983	0.76258	0.00581	4.06
4-5-H10-L10	2685855	937264	605072	64.56	234928	25.07	97264	10.38	145892	68140	214032	124681	1605601	0.598	N/A	0.00879	0.81414	0.03678	0.81249	0.02824	3.75
4-5-H10-L21	3874416	1346917	836134	62.08	331552	24.62	179231	13.31	202054	122049	324103	184778	2253311	0.582	N/A	0.00529	0.78087	0.01246	0.7797	0.00721	5.16
4-5-H10-L22	2114992	717160	468429	65.32	158607	22.12	90124	12.57	98974	62789	161763	89625	1285289	0.608	N/A	0.00475	0.70641	0.00673	0.70501	0.00199	2.83
4-5-H10-L9	4904843	1735330	1095160	63.11	474412	27.34	165758	9.55	291420	117152	408572	254986	2848520	0.581	N/A	0.00681	0.77009	0.02008	0.76851	0.01336	6.72
4-5-H10-M10	5057057	1789524	1128104	63.04	435592	24.34	225828	12.62	271207	156323	427530	240469	2990815	0.591	N/A	0.00502	0.74485	0.00713	0.74356	0.00212	7.07
4-5-H10-M21	5045495	1781515	1118063	62.76	438876	24.63	224576	12.61	270325	153954	424279	241362	2932143	0.581	N/A	0.00512	0.77625	0.01012	0.7751	0.00503	6.88
4-5-H10-M22	4229962	1480377	909364	61.43	321273	21.7	249740	16.87	198129	167188	365317	182404	2452204	0.58	N/A	0.00498	0.77389	0.01044	0.77276	0.00549	5.68
4-5-H10-M9	4940812	1752084	1091230	62.28	496263	28.32	164591	9.39	305798	116021	421819	266487	2883247	0.584	N/A	0.0062	0.76254	0.01821	0.76106	0.01208	6.84
4-5-H10-N10	1927184	665581	438039	65.81	173002	25.99	54540	8.19	105989	39299	145288	91908	1148953	0.596	N/A	0.00789	0.77079	0.02699	0.76897	0.01925	2.64
4-5-H10-N21	5031444	1758472	1101484	62.64	471733	26.83	185255	10.53	292212	131566	423778	261471	2942316	0.585	N/A	0.00452	0.73979	0.00738	0.73861	0.00287	6.75
4-5-H10-N22	3925765	1347944	840104	62.32	360173	26.72	147667	10.95	221313	103453	324766	201019	2313941	0.589	N/A	0.00654	0.76269	0.02275	0.76113	0.01632	5.15
4-5-H10-N9	4202232	1484998	951491	64.07	400229	26.95	133278	8.97	245226	95201	340427	214512	2448874	0.583	N/A	0.00707	0.7981	0.02888	0.79666	0.02197	5.74
4-5-H10-O10	2980847	1046954	633258	60.49	326358	31.17	87338	8.34	201099	63354	264453	178944	1727010	0.579	N/A	0.00608	0.74307	0.02152	0.7415	0.01553	4.05
4-5-H10-O21	5126480	1804024	1119386	62.05	457105	25.34	227533	12.61	283529	156237	439766	255540	2998399	0.585	N/A	0.00442	0.7432	0.00657	0.74206	0.00216	7.03
4-5-H10-O22	4526556	1588924	985097	62	394391	24.82	209436	13.18	243610	142426	386036	221278	2644627	0.584	N/A	0.00443	0.70053	0.00606	0.6992	0.00164	6.2
4-5-H10-O9	3049690	1083154	695913	64.25	308406	28.47	78835	7.28	190454	57901	248355	164942	1788196	0.586	N/A	0.00734	0.75933	0.02787	0.75755	0.02068	4.29
4-5-H10-P10	2591067	896621	590361	65.84	234968	26.21	71292	7.95	143866	52134	196000	121305	1540328	0.594	N/A	0.00693	0.74943	0.02354	0.74768	0.01673	3.49
4-5-H10-P21	4083875	1425389	916672	64.31	336803	23.63	171914	12.06	208089	118782	326871	187056	2401718	0.588	N/A	0.00445	0.72756	0.00648	0.72634	0.00204	5.54
4-5-H10-P22	2598666	889849	572766	64.37	200037	22.48	117046	13.15	124963	81354	206317	113220	1572138	0.605	N/A	0.00495	0.76558	0.00995	0.76441	0.00502	3.54
4-5-H10-P9	4046111	1423057	906692	63.71	340962	23.96	175403	12.33	209493	120319	329812	182110	2369876	0.586	N/A	0.00749	0.8112	0.0326	0.80978	0.0253	5.56
4-6-H12-A11	4087118	1433433	898065	62.65	380172	26.52	155196	10.83	232573	106619	339192	205391	2414674	0.591	N/A	0.00891	0.80966	0.04086	0.80795	0.03224	5.72
4-6-H12-A12	5984423	2078384	1308599	62.96	569355	27.39	200430	9.64	349721	141048	490769	302041	3551545	0.593	N/A	0.00639	0.75856	0.01942	0.75701	0.01311	8.14
4-6-H12-A23	4887117	1712076	1039711	60.73	448379	26.19	223986	13.08	277086	153688	430774	249143	2874059	0.588	N/A	0.00437	0.72451	0.00623	0.7233	0.00187	6.65
4-6-H12-A24	5531676	1929970	1203717	62.37	489866	25.38	236387	12.25	301598	161697	463295	273685	3276357	0.592	N/A	0.00824	0.77699	0.0138	0.77514	0.00561	7.65
4-6-H12-B11	3176322	1114448	685868	61.54	285328	25.6	143252	12.85	177849	99008	276857	153961	1881464	0.592	N/A	0.00442	0.725	0.0069	0.72378	0.00249	4.43
4-6-H12-B12	3096212	1058613	696739	65.82	235007	22.2	126867	11.98	146166	87910	234076	131035	1904117	0.615	N/A	0.00507	0.76677	0.00783	0.76558	0.00277	4.26
4-6-H12-B23	4466543	1561343	886256	56.76	503780	32.27	171307	10.97	310615	119434	430049	280692	2603179	0.583	N/A	0.00679	0.75432	0.02357	0.75264	0.01689	6.08
4-6-H12-B24	2088201	709876	462418	65.14	168458	23.73	79000	11.13	105708	56217	161925	93351	1280946	0.613	N/A	0.01521	0.71696	0.01949	0.71259	0.00435	2.9
4-6-H12-C11	4526036	1583197	968678	61.18	468762	29.61	145757	9.21	288517	103349	391866	254799	2662365	0.588	N/A	0.00597	0.75975	0.01876	0.75831	0.01287	6.22
4-6-H12-C12	4435950	1543450	954308	61.83	387431	25.1	201711	13.07	238780	137021	375801	213258	2640648	0.595	N/A	0.00531	0.78093	0.01511	0.77976	0.00985	6.14
4-6-H12-C23	3045549	1054471	598089	56.72	305528	28.97	150854	14.31	184762	100142	284904	167069	1749705	0.575	N/A	0.00591	0.78726	0.01792	0.786	0.01208	4.05
4-6-H12-C24	4904308	1721425	1061151	61.64	479408	27.85	180866	10.51	296512	126514	423026	263866	2889855	0.589	N/A	0.00474	0.73444	0.00774	0.73318	0.00301	6.75
4-6-H12-D11	6581532	2319882	1427064	61.51	655644	28.26	237174	10.22	403840	165389	569229	365025	3877790	0.589	N/A	0.00437	0.72	0.00648	0.71877	0.00212	9.02
4-6-H12-D12	3807560	1307623	852782	65.22	323001	24.7	131840	10.08	199908	93018	292926	177444	2313069	0.607	N/A	0.00459	0.73755	0.00847	0.73634	0.0039	5.18
4-6-H12-D23	5752293	2016730	1250230	61.99	496924	24.64	269576	13.37	305686	182473	488159	271416	3361084	0.584	N/A	0.00813	0.72165	0.01063	0.71937	0.00252	7.87
4-6-H12-D24	2739749	933298	589610	63.17	230345	24.68	113343	12.14	142222	78537	220759	131353	1654279	0.604	N/A	0.00602	0.77376	0.01039	0.77239	0.0044	3.69
4-6-H12-E11	5331407	1865692	1171812	62.81	462208	24.77	231672	12.42	283665	158257	441922	253479	3153907	0.592	N/A	0.00435	0.75403	0.0067	0.75296	0.00236	7.32
4-6-H12-E12	5383869	1884818	1183736	62.8	542913	28.8	158169	8.39	331433	113087	444520	285212	3163088	0.588	N/A	0.00617	0.75572	0.02228	0.7542	0.01621	7.36
4-6-H12-E23	4102814	1450436	840095	57.92	406143	28	204198	14.08	252274	138833	391107	228822	2394034	0.584	N/A	0.00467	0.77483	0.01124	0.77377	0.0066	5.71
4-6-H12-E24	4974833	1728833	1027120	59.41	431814	24.98	269899	15.61	266787	181908	448695	241115	2915764	0.586	N/A	0.0046	0.72605	0.00661	0.72478	0.00202	6.69
4-6-H12-F11	4109926	1435945	884396	61.59	425522	29.63	126027	8.78	262677	90203	352880	227356	2435165	0.593	N/A	0.00566	0.74842	0.01751	0.74699	0.01192	5.7
4-6-H12-F12	3124915	1070747	715083	66.78	232188	21.68	123476	11.53	144778	86455	231233	126091	1925208	0.616	N/A	0.00503	0.72017	0.00742	0.71876	0.0024	4.33
4-6-H12-F23	5928036	2080754	1318929	63.39	493472	23.72	268353	12.9	303281	182146	485427	266777	3485764	0.588	N/A	0.00505	0.7204	0.00718	0.71898	0.00214	8.12
4-6-H12-F24	5042389	1728091	1033683	59.82	440272	25.48	254136	14.71	270912	171356	442268	248111	2997326	0.594	N/A	0.00546	0.78	0.01183	0.77879	0.0064	6.7
4-6-H12-G11	5306899	1867396	1138925	60.99	526004	28.17	202467	10.84	322701	139932	462633	291493	3133277	0.59	N/A	0.00501	0.7832	0.01416	0.78211	0.0092	7.38
4-6-H12-G12	3872442	1351188	836275	61.89	369025	27.31	145888	10.8	226595	101782	328377	206628	2277923	0.588	N/A	0.00484	0.69097	0.00716	0.68947	0.00233	5.31
4-6-H12-G23	5164896	1810659	1059218	58.5	502662	27.76	248779	13.74	311262	170628	481890	285087	3017413	0.584	N/A	0.00452	0.77186	0.0106	0.77082	0.00611	7.03
4-6-H12-G24	5890754	2039502	1177314	57.73	557981	27.36	304207	14.92	341685	203075	544760	313381	3433391	0.583	N/A	0.00461	0.77867	0.00995	0.77764	0.00536	7.84
4-6-H12-H11	4191957	1463250	879130	60.08	418788	28.62	165332	11.3	262582	116022	378604	237125	2504054	0.597	N/A	0.00413	0.72644	0.00592	0.72531	0.0018	5.84
4-6-H12-H12	2670033	910550	607543	66.72	206660	22.7	96347	10.58	128422	67981	196403	113513	1640000	0.614	N/A	0.00465	0.75266	0.00704	0.7515	0.0024	3.65
4-6-H12-H23	5597225	1943322	1172511	60.34	486324	25.03	284487	14.64	298556	191075	489631	274258	3297099	0.589	N/A	0.00458	0.77009	0.00931	0.76903	0.00475	7.6
4-6-H12-H24	2573827	877850	577211	65.75	192204	21.89	108435	12.35	119153	74851	194004	107837	1579537	0.614	N/A	0.00462	0.77737	0.00906	0.77634	0.00446	3.52
4-6-H12-I11	4976807	1752608	1060884	60.53	451953	25.79	239771	13.68	280088	163423	443511	248581	2954374	0.594	N/A	0.00457	0.75023	0.00703	0.74908	0.00247	6.94
4-6-H12-I12	4048295	1417170	887964	62.66	410392	28.96	118814	8.38	251677	85499	337176	214019	2393710	0.591	N/A	0.0079	0.77608	0.03123	0.7743	0.02352	5.59
4-6-H12-I23	5421278	1909967	1185991	62.09	509189	26.66	214787	11.25	314828	148412	463240	281970	3212492	0.593	N/A	0.00444	0.78427	0.00965	0.78331	0.00523	7.6
4-6-H12-I24	4070447	1402144	816328	58.22	374554	26.71	211262	15.07	230151	142326	372477	210910	2397166	0.589	N/A	0.0045	0.77363	0.00921	0.77261	0.00473	5.44
4-6-H12-J11	3465847	1213500	760741	62.69	364877	30.07	87882	7.24	224431	64024	288455	193851	2047052	0.591	N/A	0.0076	0.75724	0.02927	0.75538	0.02184	4.8
4-6-H12-J12	4497255	1553096	1014770	65.34	415864	26.78	122462	7.89	255497	88085	343582	220759	2716920	0.604	N/A	0.00892	0.79243	0.03803	0.79056	0.02937	6.19
4-6-H12-J23	5279328	1848289	1131692	61.23	475618	25.73	240979	13.04	290605	163033	453638	266084	3101131	0.587	N/A	0.0046	0.77991	0.01049	0.77889	0.00592	7.22
4-6-H12-J24	5235062	1784411	1121055	62.82	436294	24.45	227062	12.72	268554	155697	424251	244550	3148023	0.601	N/A	0.00508	0.71024	0.00693	0.70876	0.00186	6.93
4-6-H12-K11	4839661	1697153	1079100	63.58	463918	27.34	154135	9.08	285347	109214	394561	248200	2876158	0.594	N/A	0.00642	0.76101	0.01802	0.75947	0.01167	6.76
4-6-H12-K12	5458791	1922396	1209027	62.89	559345	29.1	154024	8.01	342193	110191	452384	296902	3209694	0.588	N/A	0.0086	0.7806	0.03124	0.7787	0.02284	7.6
4-6-H12-K23	4986587	1755207	1072779	61.12	482737	27.5	199691	11.38	297831	138985	436816	265194	2916211	0.585	N/A	0.00389	0.71938	0.00574	0.71828	0.00186	6.82
4-6-H12-K24	4034901	1401429	824107	58.8	384822	27.46	192500	13.74	236238	130864	367102	213229	2357418	0.584	N/A	0.0048	0.77014	0.01091	0.76903	0.00614	5.44
4-6-H12-L11	5070853	1778762	1108929	62.34	510538	28.7	159295	8.96	314092	113207	427299	270542	2984866	0.589	N/A	0.00735	0.7491	0.02009	0.74724	0.01283	6.99
4-6-H12-L12	5093182	1758819	1085552	61.72	448033	25.47	225234	12.81	275932	154430	430362	250191	3030432	0.595	N/A	0.01866	0.74149	0.02373	0.73657	0.00517	6.86
4-6-H12-L23	5727576	1988990	1204808	60.57	490341	24.65	293841	14.77	302283	197754	500037	273420	3400130	0.594	N/A	0.00496	0.77782	0.00986	0.77671	0.00492	7.83
4-6-H12-L24	4445167	1515570	924138	60.98	393960	25.99	197472	13.03	243695	135468	379163	222559	2683019	0.604	N/A	0.00466	0.77033	0.00962	0.76925	0.00498	5.96
4-6-H12-M11	5169606	1815051	1101387	60.68	489777	26.98	223887	12.34	301152	152118	453270	269356	3068302	0.594	N/A	0.00733	0.80264	0.02771	0.80118	0.02053	7.27
4-6-H12-M12	3280651	1148124	690082	60.11	346184	30.15	111858	9.74	220815	81148	301963	189685	1994854	0.608	N/A	0.00546	0.73056	0.01648	0.72908	0.01108	4.73
4-6-H12-M23	2767002	969606	573927	59.19	268338	27.67	127341	13.13	180622	92800	273422	166263	1776165	0.642	N/A	0.00459	0.76719	0.01096	0.76612	0.0064	4.3
4-6-H12-M24	5965365	2084623	1281483	61.47	529322	25.39	273818	13.14	328389	187014	515403	292110	3548485	0.595	N/A	0.00457	0.74508	0.00627	0.74391	0.00171	8.27
4-6-H12-N11	5173260	1803957	1095857	60.75	472213	26.18	235887	13.08	290277	161324	451601	262553	3034721	0.587	N/A	0.00451	0.75346	0.00733	0.75234	0.00283	6.96
4-6-H12-N12	3494581	1181718	720843	61	278276	23.55	182599	15.45	172916	123861	296777	157191	2136564	0.611	N/A	0.00758	0.79349	0.02688	0.79191	0.01945	4.67
4-6-H12-N23	6229482	2163368	1290604	59.66	574548	26.56	298216	13.78	352922	202547	555469	323313	3648251	0.586	N/A	0.00443	0.76873	0.00943	0.7677	0.00502	8.33
4-6-H12-N24	4603049	1575912	1004213	63.72	362161	22.98	209538	13.3	224070	144801	368871	202550	2783923	0.605	N/A	0.00518	0.78702	0.01084	0.78591	0.00569	6.17
4-6-H12-O11	5495238	1939953	1227881	63.29	544778	28.08	167294	8.62	333660	118733	452393	280845	3226962	0.587	N/A	0.00626	0.76336	0.01708	0.76187	0.01089	7.63
4-6-H12-O12	4660108	1630379	970861	59.55	489663	30.03	169855	10.42	301250	118856	420106	264659	2722863	0.584	N/A	0.00541	0.74273	0.01554	0.74133	0.01019	6.35
4-6-H12-O23	5649310	1973855	1191904	60.38	488252	24.74	293699	14.88	303325	198794	502119	275916	3360512	0.595	N/A	0.00376	0.76147	0.00562	0.76057	0.00187	7.81
4-6-H12-O24	3555157	1233949	778948	63.13	297107	24.08	157894	12.8	182871	107543	290414	165474	2111752	0.594	N/A	0.00472	0.78128	0.01151	0.78024	0.00682	4.85
4-6-H12-P11	3979076	1388182	857720	61.79	377362	27.18	153100	11.03	230564	105136	335700	196629	2332937	0.586	N/A	0.00767	0.81061	0.03341	0.80915	0.02594	5.45
4-6-H12-P12	3761282	1291614	804538	62.29	321371	24.88	165705	12.83	200264	114021	314285	181990	2302397	0.612	N/A	0.00603	0.78417	0.01578	0.78286	0.00981	5.26
4-6-H12-P23	4848791	1706765	1060189	62.12	453168	26.55	193408	11.33	279702	135043	414745	245544	2855696	0.589	N/A	0.00426	0.72141	0.00727	0.72022	0.00302	6.61
4-6-H12-P24	4687998	1619143	984842	60.82	417630	25.79	216671	13.38	258584	148647	407231	237934	2778845	0.593	N/A	0.00401	0.76979	0.00932	0.76886	0.00533	6.28
5-1-J2-A13	2975308	1048758	638089	60.84	317496	30.27	93173	8.88	192679	65486	258165	165732	1693631	0.569	N/A	0.00487	0.76133	0.01897	0.76016	0.01417	4.03
5-1-J2-A14	2378269	823015	538415	65.42	218575	26.56	66025	8.02	131270	47013	178283	112723	1382253	0.581	N/A	0.00751	0.77407	0.03088	0.77236	0.02355	3.19
5-1-J2-A1	4268903	1504803	945044	62.8	389561	25.89	170198	11.31	233389	115754	349143	205705	2397215	0.562	N/A	0.00422	0.72757	0.00652	0.72642	0.00231	5.64
5-1-J2-A2	3593709	1262011	797732	63.21	355266	28.15	109013	8.64	211988	76060	288048	181570	2023921	0.563	N/A	0.00765	0.77917	0.03257	0.77747	0.02511	4.77
5-1-J2-B13	3749537	1312082	831057	63.34	317692	24.21	163333	12.45	189489	109090	298579	165680	2133755	0.569	N/A	0.00784	0.81357	0.03297	0.8121	0.02533	5.01
5-1-J2-B14	2423850	831680	542103	65.18	202255	24.32	87322	10.5	121044	59806	180850	107717	1421677	0.587	N/A	0.00777	0.80798	0.03037	0.80648	0.02278	3.23
5-1-J2-B1	4166711	1470399	931606	63.36	425361	28.93	113432	7.71	255530	81856	337386	216368	2358143	0.566	N/A	0.00662	0.77021	0.02667	0.76868	0.02018	5.57
5-1-J2-B2	2100688	725900	467331	64.38	195444	26.92	63125	8.7	117274	45060	162334	102051	1209910	0.576	N/A	0.00658	0.75557	0.01837	0.75395	0.01187	2.77
5-1-J2-C13	3743553	1312589	787738	60.01	395672	30.14	129179	9.84	243151	90913	334064	215948	2165982	0.579	N/A	0.01808	0.75326	0.03186	0.74872	0.01403	5.2
5-1-J2-C14	4380625	1533817	965120	62.92	432662	28.21	136035	8.87	254787	93782	348569	218301	2457597	0.561	N/A	0.00656	0.76724	0.02304	0.7657	0.01659	5.73
5-1-J2-C1	1433138	510072	303313	59.46	161787	31.72	44972	8.82	100351	32434	132785	84268	823571	0.575	N/A	0.00571	0.74824	0.02719	0.74679	0.0216	2.02
5-1-J2-C2	4169601	1470818	922555	62.72	422693	28.74	125570	8.54	251507	87605	339112	219171	2333253	0.56	N/A	0.00714	0.76998	0.03055	0.76833	0.02358	5.51
5-1-J2-D13	3403809	1201191	768578	63.98	346737	28.87	85876	7.15	210114	61721	271835	178685	1968484	0.578	N/A	0.00828	0.75874	0.02581	0.75673	0.01768	4.72
5-1-J2-D14	2829476	975187	644202	66.06	248791	25.51	82194	8.43	148970	57991	206961	128109	1645330	0.581	N/A	0.00789	0.76941	0.03125	0.76758	0.02355	3.74
5-1-J2-D1	4212542	1458920	864872	59.28	440542	30.2	153506	10.52	263859	105475	369334	240543	2393880	0.568	N/A	0.0059	0.7535	0.01388	0.75204	0.00803	5.49
5-1-J2-D2	2283009	783950	509303	64.97	206109	26.29	68538	8.74	125014	48729	173743	106839	1337128	0.586	N/A	0.0063	0.75355	0.0206	0.75199	0.01439	3.04
5-1-J2-E13	4197890	1471749	913656	62.08	378846	25.74	179247	12.18	226600	119959	346559	196817	2389641	0.569	N/A	0.00652	0.79755	0.02703	0.79622	0.02064	5.61
5-1-J2-E14	4018579	1407349	850126	60.41	433845	30.83	123378	8.77	260860	86385	347245	227782	2288128	0.569	N/A	0.00699	0.78985	0.02585	0.78837	0.01899	5.37
5-1-J2-E1	5014311	1766509	1100377	62.29	508921	28.81	157211	8.9	305456	110468	415924	263532	2815559	0.562	N/A	0.00592	0.7484	0.01585	0.7469	0.00999	6.59
5-1-J2-E2	4388766	1539082	978337	63.57	438357	28.48	122388	7.95	260533	86634	347167	223695	2485153	0.566	N/A	0.0072	0.75583	0.02717	0.75406	0.02011	5.83
5-1-J2-F13	4328578	1520460	962028	63.27	395024	25.98	163408	10.75	236819	111097	347916	206237	2460427	0.568	N/A	0.00689	0.8026	0.02481	0.80123	0.01804	5.78
5-1-J2-F14	2189975	758040	507791	66.99	155922	20.57	94327	12.44	93901	63645	157546	87224	1277045	0.583	N/A	0.00709	0.78956	0.02876	0.78806	0.02182	2.94
5-1-J2-F1	2798305	975297	618765	63.44	281999	28.91	74533	7.64	168852	53224	222076	142677	1594941	0.57	N/A	0.00767	0.7599	0.02491	0.75804	0.01737	3.73
5-1-J2-F2	1633784	556579	356343	64.02	133619	24.01	66617	11.97	79194	44594	123788	70040	941942	0.577	N/A	0.00666	0.79996	0.02369	0.79862	0.01714	2.1
5-1-J2-G13	3814556	1343558	849175	63.2	355388	26.45	138995	10.35	212636	94394	307030	188109	2172544	0.57	N/A	0.00743	0.80282	0.03111	0.80134	0.02386	5.18
5-1-J2-G14	4091698	1438150	873346	60.73	403427	28.05	161377	11.22	243722	109797	353519	217637	2342974	0.573	N/A	0.00749	0.80215	0.03086	0.80066	0.02355	5.54
5-1-J2-G1	4353495	1522305	932911	61.28	451324	29.65	138070	9.07	271281	96075	367356	234470	2477501	0.569	N/A	0.00564	0.74929	0.01694	0.74787	0.01136	5.79
5-1-J2-G2	3212963	1128777	693774	61.46	324191	28.72	110812	9.82	199416	77316	276732	177555	1866118	0.581	N/A	0.00716	0.78888	0.02537	0.78736	0.01834	4.46
5-1-J2-H13	4222215	1474823	940889	63.8	408111	27.67	125823	8.53	245155	88573	333728	211684	2405765	0.57	N/A	0.00744	0.75467	0.02472	0.75283	0.01741	5.6
5-1-J2-H14	2718177	938750	608389	64.81	232752	24.79	97609	10.4	138900	66193	205093	121989	1574581	0.579	N/A	0.00903	0.81663	0.03901	0.81496	0.03025	3.6
5-1-J2-H1	3757306	1314653	828774	63.04	332465	25.29	153414	11.67	197160	102765	299925	181633	2116624	0.563	N/A	0.00649	0.77025	0.02395	0.76875	0.01757	4.95
5-1-J2-H2	2983035	1022743	662238	64.75	269453	26.35	91052	8.9	159954	63860	223814	138242	1717946	0.576	N/A	0.00758	0.79262	0.02622	0.79104	0.01878	3.87
5-1-J2-I13	3018902	1066851	621453	58.25	313033	29.34	132365	12.41	190821	90428	281249	172882	1719664	0.57	N/A	0.00402	0.72862	0.00578	0.72752	0.00177	4.11
5-1-J2-I14	4502190	1588062	1008178	63.48	439264	27.66	140620	8.85	264327	98186	362513	229641	2572433	0.571	N/A	0.00627	0.74853	0.01761	0.74694	0.01141	6.08
5-1-J2-I1	3208505	1111582	673457	60.59	286280	25.75	151845	13.66	171600	100826	272426	153053	1836915	0.573	N/A	0.00625	0.80174	0.0225	0.80049	0.01635	4.25
5-1-J2-I2	4941669	1743942	1104179	63.32	477807	27.4	161956	9.29	283261	110858	394119	250301	2772865	0.561	N/A	0.00823	0.77478	0.0323	0.77291	0.02427	6.6
5-1-J2-J13	3947327	1395641	861838	61.75	388610	27.84	145193	10.4	234128	100202	334330	202115	2242080	0.568	N/A	0.00775	0.79819	0.03296	0.79661	0.02541	5.32
5-1-J2-J14	2775639	953081	623994	65.47	251342	26.37	77745	8.16	151539	54777	206316	128690	1636242	0.59	N/A	0.00752	0.76434	0.02418	0.76255	0.01679	3.73
5-1-J2-J1	3879628	1348348	824436	61.14	354603	26.3	169309	12.56	212858	113853	326711	191453	2215959	0.571	N/A	0.01657	0.79549	0.04111	0.79204	0.02495	5.19
5-1-J2-J2	2835118	980725	642576	65.52	266458	27.17	71691	7.31	158277	51026	209303	132749	1632394	0.576	N/A	0.00946	0.77709	0.03852	0.77496	0.02934	3.77
5-1-J2-K13	3984931	1413433	882743	62.45	371490	26.28	159200	11.26	220299	106785	327084	192609	2228838	0.559	N/A	0.00829	0.81017	0.03885	0.80858	0.03082	5.35
5-1-J2-K14	1710863	593065	360230	60.74	157605	26.57	75230	12.68	94620	50941	145561	84760	981950	0.574	N/A	0.00698	0.77426	0.02288	0.77267	0.01601	2.28
5-1-J2-K1	2787685	976259	612071	62.7	295303	30.25	68885	7.06	178747	50047	228794	146691	1594749	0.572	N/A	0.00734	0.75976	0.02857	0.75798	0.02139	3.77
5-1-J2-K2	4118402	1442477	932285	64.63	361926	25.09	148266	10.28	220673	103058	323731	193743	2398872	0.582	N/A	0.00526	0.73901	0.00872	0.73763	0.00348	5.62
5-1-J2-L13	3401444	1193255	783881	65.69	319979	26.82	89395	7.49	194575	64255	258830	166431	1987537	0.584	N/A	0.00857	0.77907	0.03406	0.77716	0.02571	4.73
5-1-J2-L14	2386632	811650	528152	65.07	171766	21.16	111732	13.77	102478	74115	176593	90287	1393675	0.584	N/A	0.00479	0.73766	0.00705	0.7364	0.00227	3.07
5-1-J2-L1	6133464	2132975	1287213	60.35	596051	27.94	249711	11.71	356015	168735	524750	320517	3463586	0.565	N/A	0.00508	0.75513	0.00918	0.75388	0.00412	7.89
5-1-J2-L2	2777107	959205	614416	64.05	257469	26.84	87320	9.1	153472	60798	214270	130574	1590326	0.573	N/A	0.0066	0.76606	0.02433	0.76451	0.01785	3.64
5-1-J2-M13	3972851	1394514	873037	62.61	411936	29.54	109541	7.86	247012	77615	324627	206233	2245832	0.565	N/A	0.00644	0.7528	0.02354	0.7512	0.01721	5.28
5-1-J2-M14	3424888	1198463	753530	62.87	333095	27.79	111838	9.33	199903	77631	277534	173748	1949868	0.569	N/A	0.00669	0.75668	0.01988	0.75504	0.01328	4.58
5-1-J2-M1	4333884	1503060	938065	62.41	385650	25.66	179345	11.93	229156	120752	349908	201871	2450344	0.565	N/A	0.00624	0.79	0.02593	0.78868	0.01981	5.62
5-1-J2-M2	5154602	1831862	1159534	63.3	516363	28.19	155965	8.51	303640	109006	412646	264723	2859198	0.555	N/A	0.00741	0.77216	0.02925	0.77046	0.022	6.76
5-1-J2-N13	3596853	1261198	789753	62.62	361377	28.65	110068	8.73	217671	76753	294424	186174	2060448	0.573	N/A	0.00625	0.75329	0.0193	0.75174	0.01313	4.87
5-1-J2-N14	2348082	800578	512163	63.97	195959	24.48	92456	11.55	119008	63128	182136	108591	1400246	0.596	N/A	0.0068	0.80346	0.02304	0.80211	0.01635	3.15
5-1-J2-N1	4952954	1741595	1100568	63.19	493643	28.34	147384	8.46	295581	103373	398954	256393	2809560	0.567	N/A	0.0072	0.76149	0.02438	0.75976	0.0173	6.63
5-1-J2-N2	2870474	985981	650626	65.99	259478	26.32	75877	7.7	155921	54564	210485	134758	1679860	0.585	N/A	0.00863	0.75556	0.02652	0.75343	0.01805	3.82
5-1-J2-O13	4290241	1512732	938945	62.07	438201	28.97	135586	8.96	261752	94493	356245	225736	2424701	0.565	N/A	0.00591	0.75076	0.01697	0.74928	0.01113	5.72
5-1-J2-O14	3788118	1323910	828175	62.56	350998	26.51	144737	10.93	213456	99536	312992	191396	2191143	0.578	N/A	0.00511	0.7402	0.00695	0.73887	0.00185	5.15
5-1-J2-O1	2638492	937658	561031	59.83	288689	30.79	87938	9.38	176553	62117	238670	151797	1493103	0.566	N/A	0.00512	0.75174	0.02184	0.75046	0.01681	3.6
5-1-J2-O2	4514642	1584381	994692	62.78	382345	24.13	207344	13.09	228973	138219	367192	202705	2562696	0.568	N/A	0.00846	0.81573	0.03491	0.81416	0.02668	6.03
5-1-J2-P13	3855034	1357321	862722	63.56	375470	27.66	119129	8.78	225365	83325	308690	195070	2184350	0.567	N/A	0.00692	0.78351	0.02678	0.782	0.02	5.17
5-1-J2-P14	1819212	619773	412110	66.49	148502	23.96	59161	9.55	89700	41552	131252	77197	1077883	0.592	N/A	0.00855	0.78441	0.02991	0.78255	0.02154	2.41
5-1-J2-P1	4451118	1567874	984375	62.78	451686	28.81	131813	8.41	271221	92890	364111	235109	2519362	0.566	N/A	0.0062	0.75901	0.02196	0.75751	0.01586	5.94
5-1-J2-P2	2607035	889584	578237	65	220847	24.83	90500	10.17	131898	62174	194072	116895	1513939	0.581	N/A	0.0051	0.73063	0.00764	0.72925	0.00255	3.38
5-2-J4-A15	3968285	1400833	869864	62.1	401641	28.67	129328	9.23	250589	91721	342310	217501	2371215	0.598	N/A	0.00527	0.7522	0.01679	0.75089	0.01158	5.68
5-2-J4-A16	2207197	764706	500589	65.46	205927	26.93	58190	7.61	129209	43239	172448	109598	1351800	0.612	N/A	0.0103	0.75154	0.02748	0.74895	0.01736	3.15
5-2-J4-A3	4289251	1507472	922188	61.17	443798	29.44	141486	9.39	277113	101167	378280	232989	2548161	0.594	N/A	0.00726	0.78602	0.03149	0.78446	0.02441	6.03
5-2-J4-A4	3310407	1147166	728681	63.52	271912	23.7	146573	12.78	170063	101235	271298	150977	2011822	0.608	N/A	0.00756	0.80524	0.02916	0.80376	0.02176	4.68
5-2-J4-B15	2973824	1036931	663748	64.01	279701	26.97	93482	9.02	174287	67012	241299	153190	1802104	0.606	N/A	0.00583	0.75756	0.02135	0.75614	0.01561	4.23
5-2-J4-B16	1925007	667345	429886	64.42	179890	26.96	57569	8.63	112412	42267	154679	99226	1176717	0.611	N/A	0.00714	0.75691	0.02861	0.75516	0.02162	2.72
5-2-J4-B3	3111154	1080760	709748	65.67	278771	25.79	92241	8.53	174586	66549	241135	150855	1905665	0.613	N/A	0.00589	0.75287	0.01529	0.75141	0.00946	4.45
5-2-J4-B4	1852614	627870	408681	65.09	163158	25.99	56031	8.92	103106	40760	143866	92590	1165435	0.629	N/A	0.00744	0.76617	0.02437	0.76442	0.01706	2.57
5-2-J4-C15	3907057	1387387	876943	63.21	392895	28.32	117549	8.47	244306	84122	328428	213607	2326264	0.595	N/A	0.00726	0.78513	0.03055	0.78356	0.02346	5.62
5-2-J4-C16	3011574	1051807	655563	62.33	260875	24.8	135369	12.87	161636	93123	254759	145160	1804292	0.599	N/A	0.00638	0.79134	0.02601	0.79	0.01976	4.23
5-2-J4-C3	3590564	1247529	731366	58.63	330549	26.5	185614	14.88	207330	127284	334614	186601	2142704	0.597	N/A	0.00576	0.77605	0.02363	0.77475	0.01797	4.98
5-2-J4-C4	2702936	947204	596374	62.96	272672	28.79	78158	8.25	170093	56830	226923	146912	1612319	0.597	N/A	0.00596	0.75145	0.01742	0.74996	0.01153	3.83
5-2-J4-D15	3640167	1272463	815164	64.06	343032	26.96	114267	8.98	213103	81042	294145	180580	2196967	0.604	N/A	0.00736	0.7732	0.02708	0.77152	0.01987	5.18
5-2-J4-D16	1794290	610799	405414	66.37	131456	21.52	73929	12.1	82950	51863	134813	74148	1125229	0.627	N/A	0.00491	0.74408	0.00757	0.74282	0.00267	2.49
5-2-J4-D3	4255434	1499001	954652	63.69	398852	26.61	145497	9.71	247932	103445	351377	213618	2528877	0.594	N/A	0.00629	0.76625	0.02244	0.76477	0.01625	6
5-2-J4-D4	2213602	761981	504531	66.21	196122	25.74	61328	8.05	122549	45064	167613	105933	1361039	0.615	N/A	0.00802	0.77145	0.03287	0.7696	0.02505	3.12
5-2-J4-E15	2766554	977472	614273	62.84	284385	29.09	78814	8.06	176756	56940	233696	157354	1649378	0.596	N/A	0.00737	0.76715	0.03255	0.76542	0.02537	3.98
5-2-J4-E16	2642075	931869	586798	62.97	276284	29.65	68787	7.38	171022	50188	221210	146818	1571040	0.595	N/A	0.00773	0.76342	0.03305	0.76158	0.02552	3.77
5-2-J4-E3	5004978	1784404	1124360	63.01	482481	27.04	177563	9.95	297284	123339	420623	254066	2952524	0.59	N/A	0.00731	0.80114	0.03379	0.79968	0.02667	7.19
5-2-J4-E4	3976648	1394053	893808	64.12	375833	26.96	124412	8.92	234264	88709	322973	199761	2396176	0.603	N/A	0.00754	0.77382	0.02595	0.7721	0.01855	5.68
5-2-J4-F15	3894411	1375006	854121	62.12	406172	29.54	114713	8.34	253157	82366	335523	220670	2326786	0.597	N/A	0.00671	0.76025	0.0243	0.75863	0.01771	5.56
5-2-J4-F16	2486376	851547	554185	65.08	210701	24.74	86661	10.18	132654	61829	194483	118444	1557708	0.626	N/A	0.00922	0.81705	0.03913	0.81535	0.03019	3.53
5-2-J4-F3	3527340	1229318	774974	63.04	315648	25.68	138696	11.28	196316	96820	293136	178235	2116488	0.6	N/A	0.00449	0.73797	0.00707	0.73679	0.00259	4.92
5-2-J4-F4	1672822	574362	379094	66	152101	26.48	43167	7.52	95834	32001	127835	80627	1039224	0.621	N/A	0.00807	0.78438	0.03151	0.78263	0.02363	2.39
5-2-J4-G15	3216450	1127500	703266	62.37	319265	28.32	104969	9.31	201368	74873	276241	174493	1955113	0.608	N/A	0.00596	0.76044	0.02082	0.759	0.01495	4.67
5-2-J4-G16	4108577	1441417	919952	63.82	341497	23.69	179968	12.49	212111	123786	335897	186729	2453628	0.597	N/A	0.00476	0.74721	0.00771	0.746	0.00296	5.77
5-2-J4-G3	3242857	1148439	675908	58.85	335990	29.26	136541	11.89	215636	96951	312587	195141	1955318	0.603	N/A	0.00376	0.71383	0.00643	0.71275	0.00268	4.71
5-2-J4-G4	3575191	1256436	792533	63.08	311164	24.77	152739	12.16	197865	107373	305238	175052	2180513	0.61	N/A	0.0046	0.74313	0.00762	0.74194	0.00303	5.21
5-2-J4-H15	2787102	975637	607747	62.29	250000	25.62	117890	12.08	155474	81147	236621	137669	1673981	0.601	N/A	0.007	0.7931	0.02478	0.79164	0.01791	3.97
5-2-J4-H16	2369287	818003	533162	65.18	224554	27.45	60287	7.37	141006	44925	185931	119487	1457229	0.615	N/A	0.00666	0.75037	0.02463	0.7487	0.01809	3.34
5-2-J4-H3	4505131	1572958	960238	61.05	408987	26	203733	12.95	256256	141161	397417	233132	2685733	0.596	N/A	0.0086	0.73589	0.01139	0.7336	0.00281	6.3
5-2-J4-H4	2267725	783197	507765	64.83	197332	25.2	78100	9.97	123622	55641	179263	107055	1390484	0.613	N/A	0.00771	0.79598	0.03197	0.79439	0.02445	3.2
5-2-J4-I15	3873837	1365255	861864	63.13	375105	27.48	128286	9.4	233514	90597	324111	204607	2327129	0.601	N/A	0.00546	0.7643	0.01713	0.76301	0.01173	5.57
5-2-J4-I16	3691465	1292548	783123	60.59	357685	27.67	151740	11.74	224488	106318	330806	198902	2213041	0.6	N/A	0.00704	0.7798	0.03138	0.77824	0.02451	5.23
5-2-J4-I3	3244583	1145885	688043	60.04	355837	31.05	102005	8.9	224384	74084	298468	193360	1928627	0.594	N/A	0.00493	0.74534	0.0178	0.74408	0.01293	4.61
5-2-J4-I4	4656866	1642084	1016465	61.9	428685	26.11	196934	11.99	267020	135999	403019	240473	2788054	0.599	N/A	0.00748	0.80691	0.03156	0.80545	0.02426	6.67
5-2-J4-J15	4309578	1513925	961162	63.49	388991	25.69	163772	10.82	240945	113745	354690	211816	2569721	0.596	N/A	0.00534	0.7614	0.01123	0.76012	0.00592	6.06
5-2-J4-J16	2485453	856974	561348	65.5	207215	24.18	88411	10.32	130111	62952	193063	112000	1538925	0.619	N/A	0.00726	0.80312	0.02643	0.80168	0.01931	3.51
5-2-J4-J3	5092386	1805341	1152906	63.86	433315	24	219120	12.14	269200	150172	419372	231375	3037279	0.596	N/A	0.00927	0.81602	0.04292	0.8143	0.03396	7.33
5-2-J4-J4	3300705	1146226	755067	65.87	275635	24.05	115524	10.08	172271	81862	254133	150566	2015810	0.611	N/A	0.00462	0.74437	0.00917	0.74318	0.00457	4.67
5-2-J4-K15	4103542	1440470	896788	62.26	372971	25.89	170711	11.85	230549	117157	347706	202931	2440058	0.595	N/A	0.0078	0.80652	0.03356	0.805	0.02596	5.77
5-2-J4-K16	4458752	1567064	978227	62.42	382599	24.42	206238	13.16	239763	141760	381523	217267	2697753	0.605	N/A	0.00532	0.77292	0.01182	0.77171	0.00653	6.43
5-2-J4-K3	3541380	1242750	772220	62.14	340252	27.38	130278	10.48	210804	91572	302376	185809	2102165	0.594	N/A	0.00533	0.75799	0.01831	0.75669	0.01305	4.97
5-2-J4-K4	4683334	1647476	1041251	63.2	435399	26.43	170826	10.37	272555	120407	392962	242895	2809111	0.6	N/A	0.00466	0.74239	0.00808	0.74118	0.00344	6.63
5-2-J4-L15	4191972	1479652	933002	63.06	413090	27.92	133560	9.03	257056	94762	351818	223662	2512376	0.599	N/A	0.00719	0.78011	0.02904	0.77852	0.02201	6.03
5-2-J4-L16	2089825	716984	469137	65.43	189412	26.42	58435	8.15	119295	43848	163143	103939	1290181	0.617	N/A	0.00613	0.75123	0.0251	0.7497	0.01909	2.9
5-2-J4-L3	4301121	1519147	965208	63.54	392488	25.84	161451	10.63	243762	113313	357075	207290	2559326	0.595	N/A	0.00826	0.8021	0.03526	0.80045	0.02722	6.11
5-2-J4-L4	2337216	808689	516219	63.83	183976	22.75	108494	13.42	115218	74477	189695	104634	1425268	0.61	N/A	0.00445	0.71972	0.00604	0.71847	0.0016	3.3
5-2-J4-M15	1590422	553783	320234	57.83	157424	28.43	76125	13.75	110362	57073	167435	100392	1074134	0.675	N/A	0.00592	0.78341	0.02563	0.78212	0.01983	2.63
5-2-J4-M16	3330571	1165856	746963	64.07	295457	25.34	123436	10.59	184139	86830	270969	161835	2010353	0.604	N/A	0.00501	0.74671	0.00913	0.74543	0.00414	4.74
5-2-J4-M3	4300403	1506747	967669	64.22	423296	28.09	115782	7.68	265027	84630	349657	228214	2589350	0.602	N/A	0.00701	0.74442	0.02503	0.74262	0.01815	6.11
5-2-J4-M4	3142582	1106412	698259	63.11	315138	28.48	93015	8.41	200695	67921	268616	170278	1923813	0.612	N/A	0.00589	0.74453	0.0184	0.74302	0.01258	4.61
5-2-J4-N15	3062520	1066178	664425	62.32	281701	26.42	120052	11.26	174770	83291	258061	155755	1838717	0.6	N/A	0.00691	0.78963	0.02451	0.78817	0.01772	4.3
5-2-J4-N16	1899345	651997	436067	66.88	150855	23.14	65075	9.98	94037	46128	140165	80936	1170678	0.616	N/A	0.00874	0.80885	0.03534	0.80716	0.02683	2.66
5-2-J4-N3	4123078	1446913	901830	62.33	393375	27.19	151708	10.48	244744	106639	351383	210982	2463662	0.598	N/A	0.00732	0.8085	0.03264	0.80709	0.02551	5.81
5-2-J4-N4	2144305	740598	488323	65.94	194989	26.33	57286	7.74	122555	42221	164776	104913	1323293	0.617	N/A	0.00819	0.77493	0.03315	0.77307	0.02517	3.07
5-2-J4-O15	3678251	1297898	787593	60.68	356943	27.5	153362	11.82	222892	106324	329216	197040	2180667	0.593	N/A	0.00464	0.7364	0.00798	0.73517	0.00336	5.23
5-2-J4-O16	2746331	958538	607551	63.38	269714	28.14	81273	8.48	168132	58708	226840	142447	1645411	0.599	N/A	0.00643	0.75745	0.02071	0.75588	0.01437	3.89
5-2-J4-O3	3999001	1399216	847487	60.57	403065	28.81	148664	10.62	252351	104861	357212	225725	2384162	0.596	N/A	0.00874	0.80497	0.04286	0.80325	0.03442	5.6
5-2-J4-O4	4270105	1508237	939641	62.3	425990	28.24	142606	9.46	264107	100490	364597	225908	2524925	0.591	N/A	0.00922	0.81146	0.04482	0.80971	0.03593	6.06
5-2-J4-P15	2774937	966822	623128	64.45	255431	26.42	88263	9.13	159619	63051	222670	139035	1677386	0.604	N/A	0.00715	0.79009	0.02619	0.78858	0.01918	3.95
5-2-J4-P3	4633775	1621544	1023744	63.13	433884	26.76	163916	10.11	270348	115805	386153	235520	2770796	0.598	N/A	0.00859	0.79338	0.02853	0.79159	0.02011	6.53
5-2-J4-P4	2643066	904128	602904	66.68	209252	23.14	91972	10.17	132328	65630	197958	116604	1656645	0.627	N/A	0.00617	0.76465	0.01219	0.76319	0.00606	3.76
5-3-J6-A17	5104718	1808975	1146171	63.36	468984	25.93	193820	10.71	277897	129972	407869	245626	2853360	0.559	N/A	0.00507	0.7435	0.00872	0.74219	0.00367	6.75
5-3-J6-A18	3033433	1052472	670322	63.69	237126	22.53	145024	13.78	140634	95485	236119	127198	1722649	0.568	N/A	0.00448	0.70608	0.00653	0.70476	0.00206	3.94
5-3-J6-A5	5591802	1952247	1203902	61.67	574482	29.43	173863	8.91	338957	118557	457514	291434	3128917	0.56	N/A	0.00612	0.74426	0.01832	0.74269	0.01228	7.24
5-3-J6-A6	5007921	1746306	1099080	62.94	437627	25.06	209599	12	256860	138401	395261	225421	2790625	0.557	N/A	0.00831	0.80304	0.03853	0.80139	0.03047	6.43
5-3-J6-B17	4788358	1678105	1075775	64.11	383184	22.83	219146	13.06	226083	143700	369783	201360	2685443	0.561	N/A	0.00434	0.70464	0.006	0.70335	0.00167	6.24
5-3-J6-B18	2898431	992935	650849	65.55	241903	24.36	100183	10.09	142678	68270	210948	128615	1666187	0.575	N/A	0.0049	0.76075	0.00754	0.75957	0.00265	3.71
5-3-J6-B5	3708908	1300379	830987	63.9	354498	27.26	114894	8.84	210734	80070	290804	183911	2088389	0.563	N/A	0.0057	0.75587	0.0197	0.75447	0.01408	4.88
5-3-J6-B6	2892048	993121	648965	65.35	249603	25.13	94553	9.52	146758	65055	211813	130681	1654312	0.572	N/A	0.0069	0.80078	0.02908	0.7994	0.02233	3.71
5-3-J6-C17	4470181	1587969	982530	61.87	435310	27.41	170129	10.71	259623	115391	375014	231253	2502345	0.56	N/A	0.00393	0.73442	0.00721	0.73337	0.00329	5.96
5-3-J6-C18	3872448	1345544	850142	63.18	319076	23.71	176326	13.1	188548	116200	304748	170868	2186863	0.565	N/A	0.00443	0.70869	0.00623	0.70739	0.00181	5.02
5-3-J6-C5	4043351	1424108	901738	63.32	418724	29.4	103646	7.28	245090	72731	317821	206621	2248715	0.556	N/A	0.00639	0.75386	0.02697	0.75228	0.02071	5.32
5-3-J6-C6	4517649	1585997	1008909	63.61	408472	25.75	168616	10.63	241642	113838	355480	213111	2530946	0.56	N/A	0.00451	0.71556	0.00807	0.71427	0.00358	5.88
5-3-J6-D17	3611446	1250464	787932	63.01	298155	23.84	164377	13.15	177165	108624	285789	160632	2058250	0.57	N/A	0.00498	0.77328	0.01087	0.77215	0.00592	4.7
5-3-J6-D18	2226731	753948	500457	66.38	168670	22.37	84821	11.25	100310	57309	157619	89627	1300796	0.584	N/A	0.00506	0.76714	0.00795	0.76596	0.0029	2.84
5-3-J6-D5	5421135	1899406	1204591	63.42	479436	25.24	215379	11.34	283350	142878	426228	250393	3049381	0.562	N/A	0.00545	0.7655	0.01265	0.76421	0.00724	7.1
5-3-J6-D6	3480004	1191499	766968	64.37	285015	23.92	139516	11.71	168170	93031	261201	150706	2003981	0.576	N/A	0.00554	0.79015	0.01673	0.78898	0.01125	4.46
5-3-J6-E17	3902458	1354142	853569	63.03	322831	23.84	177742	13.13	190560	116960	307520	173486	2224390	0.57	N/A	0.00477	0.7926	0.01161	0.79161	0.00687	5.14
5-3-J6-E18	4277314	1508790	958891	63.55	386765	25.63	163134	10.81	228294	108821	337115	205893	2392117	0.559	N/A	0.00476	0.74918	0.00708	0.74798	0.00233	5.64
5-3-J6-E5	4285980	1491351	878482	58.91	411942	27.62	200927	13.47	251810	136061	387871	231275	2465703	0.575	N/A	0.00413	0.73722	0.00822	0.73613	0.00411	5.68
5-3-J6-E6	5308386	1885529	1186877	62.95	525125	27.85	173527	9.2	312149	119516	431665	268342	2969352	0.559	N/A	0.00596	0.77649	0.02317	0.77515	0.01731	7.03
5-3-J6-F17	4480674	1578625	1011169	64.05	391243	24.78	176213	11.16	231545	118106	349651	206605	2521146	0.563	N/A	0.00523	0.78273	0.01231	0.78159	0.00712	5.92
5-3-J6-F18	3124180	1075439	700180	65.11	254500	23.66	120759	11.23	151211	81872	233083	138262	1808350	0.579	N/A	0.0064	0.79044	0.01466	0.78909	0.00831	4.09
5-3-J6-F5	5128778	1818160	1140021	62.7	527010	28.99	151129	8.31	313361	105965	419326	271722	2877022	0.561	N/A	0.00547	0.74577	0.0199	0.74437	0.01451	6.81
5-3-J6-F6	4061664	1401801	924966	65.98	349487	24.93	127348	9.08	206893	88179	295072	178652	2347578	0.578	N/A	0.00669	0.76816	0.01903	0.7666	0.01242	5.32
5-3-J6-G17	4185725	1471060	915103	62.21	377815	25.68	178142	12.11	227155	119755	346910	204058	2382408	0.569	N/A	0.00401	0.74587	0.00576	0.74485	0.00176	5.59
5-3-J6-G18	4966644	1744867	1120092	64.19	430043	24.65	194732	11.16	254030	130017	384047	225942	2797053	0.563	N/A	0.00493	0.73179	0.0081	0.73046	0.00319	6.55
5-3-J6-G5	4801346	1675465	965804	57.64	468538	27.96	241123	14.39	281788	160731	442519	254452	2703843	0.563	N/A	0.00374	0.72196	0.00594	0.72092	0.00221	6.19
5-3-J6-G6	4872004	1716797	1099942	64.07	485166	28.26	131689	7.67	285466	92420	377886	248336	2722729	0.559	N/A	0.00678	0.7544	0.02806	0.75272	0.02143	6.4
5-3-J6-H17	4566610	1597806	1004996	62.9	397922	24.9	194888	12.2	235664	128201	363865	212305	2585345	0.566	N/A	0.00453	0.75456	0.00661	0.75344	0.00209	6.06
5-3-J6-H18	2441473	839727	558046	66.46	182520	21.74	99161	11.81	108230	66862	175092	97476	1405932	0.576	N/A	0.00514	0.78744	0.00989	0.78634	0.00477	3.16
5-3-J6-H5	4948182	1754105	1115190	63.58	489277	27.89	149638	8.53	286775	104106	390881	253682	2738485	0.553	N/A	0.00597	0.75271	0.02137	0.75122	0.01549	6.45
5-3-J6-H6	3078674	1065191	709058	66.57	266965	25.06	89168	8.37	156425	62207	218632	136574	1751145	0.569	N/A	0.00784	0.76282	0.02962	0.76095	0.02195	3.99
5-3-J6-I18	4711089	1650783	1016531	61.58	400802	24.28	233450	14.14	235985	152008	387993	215183	2625927	0.557	N/A	0.0049	0.77028	0.00968	0.76915	0.0048	6.1
5-3-J6-I5	5569334	1973267	1255685	63.63	555187	28.14	162395	8.23	327123	112228	439351	285033	3105729	0.558	N/A	0.00666	0.76401	0.02742	0.76243	0.0209	7.38
5-3-J6-I6	5639863	1988272	1267063	63.73	566528	28.49	154681	7.78	332309	107884	440193	282100	3136897	0.556	N/A	0.00774	0.77249	0.03277	0.77072	0.02523	7.33
5-3-J6-J17	5661863	1984303	1236549	62.32	475474	23.96	272280	13.72	278611	178069	456680	255316	3161701	0.558	N/A	0.00497	0.77048	0.00988	0.76933	0.00493	7.31
5-3-J6-J18	3384583	1158628	766294	66.14	263880	22.78	128454	11.09	155232	86203	241435	140384	1949291	0.576	N/A	0.00533	0.76848	0.00819	0.76724	0.00288	4.34
5-3-J6-J5	5120542	1800410	1101211	61.16	497398	27.63	201801	11.21	295356	135173	430529	263760	2876216	0.562	N/A	0.00623	0.78887	0.02336	0.78755	0.01724	6.74
5-3-J6-J6	3074821	1057241	705690	66.75	258651	24.46	92900	8.79	152474	64494	216968	135430	1771714	0.576	N/A	0.00692	0.79654	0.02498	0.79512	0.01819	3.99
5-3-J6-K17	4504190	1578295	980160	62.1	419570	26.58	178565	11.31	245090	118435	363525	220847	2486760	0.552	N/A	0.00664	0.79925	0.02609	0.79791	0.01958	5.78
5-3-J6-K18	5135879	1796883	1123605	62.53	441513	24.57	231765	12.9	261143	152398	413541	235522	2885219	0.562	N/A	0.00504	0.77065	0.00989	0.76949	0.00487	6.71
5-3-J6-K5	5875681	2086708	1334982	63.98	592283	28.38	159443	7.64	349345	111236	460581	302294	3286520	0.559	N/A	0.00683	0.7688	0.02549	0.76721	0.01879	7.83
5-3-J6-K6	3934381	1391181	907690	65.25	376742	27.08	106749	7.67	222323	74565	296888	193561	2204296	0.56	N/A	0.00681	0.75816	0.02497	0.7565	0.01828	5.25
5-3-J6-L17	4627230	1624108	1042581	64.19	375795	23.14	205732	12.67	222529	136712	359241	196223	2598989	0.562	N/A	0.00489	0.74553	0.00723	0.74428	0.00235	6.03
5-3-J6-L18	2905732	1002573	662664	66.1	220136	21.96	119773	11.95	130437	80498	210935	116948	1673623	0.576	N/A	0.00499	0.72657	0.00711	0.7252	0.00213	3.77
5-3-J6-L5	5411318	1903318	1214632	63.82	442974	23.27	245712	12.91	261188	160689	421877	233202	3052883	0.564	N/A	0.00659	0.80463	0.02535	0.80333	0.01888	7.18
5-3-J6-L6	3273585	1123859	752142	66.92	267694	23.82	104023	9.26	157360	71588	228948	136416	1880320	0.574	N/A	0.00796	0.79806	0.02985	0.79644	0.02207	4.21
5-3-J6-M17	2826804	1001457	619590	61.87	265865	26.55	116002	11.58	163194	80347	243541	146429	1627233	0.576	N/A	0.00409	0.76849	0.01082	0.76754	0.00676	3.91
5-3-J6-M18	4054901	1418620	898214	63.32	350119	24.68	170287	12	207084	113157	320241	187460	2282795	0.563	N/A	0.00523	0.75528	0.00764	0.75399	0.00242	5.33
5-3-J6-M5	2437559	852768	529866	62.13	252968	29.66	69934	8.2	153198	50342	203540	131025	1391043	0.571	N/A	0.0051	0.74292	0.02151	0.7416	0.01649	3.27
5-3-J6-M6	5531021	1932564	1196353	61.9	548658	28.39	187553	9.7	322099	127488	449587	287507	3091087	0.559	N/A	0.00608	0.75522	0.0188	0.75372	0.0128	7.12
5-3-J6-N17	3380443	1175709	782568	66.56	222758	18.95	170383	14.49	132445	111951	244396	111292	1923351	0.569	N/A	0.00492	0.79505	0.00684	0.79404	0.00193	4.43
5-3-J6-N18	2451356	838826	566429	67.53	173764	20.72	98633	11.76	102121	66047	168168	89894	1413142	0.576	N/A	0.005	0.72936	0.00702	0.728	0.00203	3.13
5-3-J6-N5	5669706	1984520	1219334	61.44	509079	25.65	256107	12.91	300496	167777	468273	267401	3175005	0.56	N/A	0.00768	0.80237	0.03141	0.80084	0.02391	7.4
5-3-J6-N6	3229157	1112691	717267	64.46	265942	23.9	129482	11.64	156712	86271	242983	140737	1846346	0.572	N/A	0.00797	0.81186	0.03616	0.81035	0.02842	4.18
5-3-J6-O17	4906562	1725715	1079434	62.55	393861	22.82	252420	14.63	232740	163629	396369	207724	2724711	0.555	N/A	0.00445	0.71571	0.00602	0.71444	0.00158	6.38
5-3-J6-O18	4098027	1434050	916871	63.94	347088	24.2	170091	11.86	204166	112815	316981	186314	2312353	0.564	N/A	0.0052	0.79052	0.01044	0.78943	0.00527	5.41
5-3-J6-O5	3022977	1065390	636260	59.72	300070	28.17	129060	12.11	180889	87715	268604	161307	1697552	0.562	N/A	0.00691	0.77692	0.03241	0.77537	0.02568	4.01
5-3-J6-O6	4352675	1517864	946481	62.36	316711	20.87	254672	16.78	187289	164396	351685	171336	2447144	0.562	N/A	0.00471	0.76125	0.00656	0.76012	0.00186	5.64
5-3-J6-P17	4399635	1533369	952814	62.14	377191	24.6	203364	13.26	222961	133875	356836	201667	2472256	0.562	N/A	0.0051	0.76094	0.00733	0.75971	0.00224	5.73
5-3-J6-P18	1809789	613412	400682	65.32	144099	23.49	68631	11.19	85840	46646	132486	78183	1052918	0.582	N/A	0.00523	0.75533	0.00778	0.75404	0.00256	2.31
5-3-J6-P5	4504499	1571504	986568	62.78	406915	25.89	178021	11.33	241067	119003	360070	212818	2522280	0.56	N/A	0.00674	0.7695	0.02056	0.76794	0.01391	5.85
5-3-J6-P6	2801554	957744	641957	67.03	237594	24.81	78193	8.16	140167	54831	194998	121775	1621818	0.579	N/A	0.0082	0.78852	0.0296	0.78677	0.02158	3.61
5-5-J10-A10	3654302	1265456	827981	65.43	329725	26.06	107750	8.51	194199	75529	269728	169931	2088069	0.571	N/A	0.00785	0.77755	0.03401	0.77579	0.02637	4.76
5-5-J10-A21	4439048	1552538	993045	63.96	393964	25.38	165529	10.66	234125	112545	346670	206106	2514564	0.566	N/A	0.00499	0.7323	0.0079	0.73096	0.00292	5.81
5-5-J10-A22	2852019	995165	610803	61.38	260459	26.17	123903	12.45	156359	84064	240423	142757	1620928	0.568	N/A	0.0048	0.78829	0.01322	0.78727	0.00846	3.75
5-5-J10-A9	4530356	1590086	973897	61.25	402243	25.3	213946	13.45	238162	141097	379259	210891	2546454	0.562	N/A	0.00731	0.80122	0.03198	0.79976	0.02485	5.95
5-5-J10-B21	4565899	1599662	1000285	62.53	384839	24.06	214538	13.41	228999	142444	371443	206092	2581768	0.565	N/A	0.00426	0.75271	0.00604	0.75165	0.00179	6.01
5-5-J10-B22	2172485	738872	483345	65.42	164213	22.22	91314	12.36	97736	61525	159261	89555	1274149	0.586	N/A	0.00509	0.78543	0.01096	0.78433	0.0059	2.81
5-5-J10-B9	3405456	1177599	729495	61.95	302365	25.68	145739	12.38	179148	97838	276986	164868	1931807	0.567	N/A	0.00421	0.7611	0.00721	0.76009	0.00301	4.37
5-5-J10-C21	4843147	1700942	1086112	63.85	444318	26.12	170512	10.02	264321	116286	380607	233218	2742320	0.566	N/A	0.00452	0.75117	0.00797	0.75004	0.00347	6.38
5-5-J10-C22	5006833	1753125	1100143	62.75	430959	24.58	222023	12.66	255382	147658	403040	227604	2823014	0.564	N/A	0.00554	0.75884	0.00829	0.7575	0.00277	6.52
5-5-J10-C9	2735970	950765	580284	61.03	287679	30.26	82802	8.71	171479	58277	229756	144798	1547061	0.565	N/A	0.00553	0.7534	0.02493	0.75203	0.01951	3.55
5-5-J10-D10	2545278	879678	579594	65.89	211132	24	88952	10.11	124657	61240	185897	108111	1474983	0.579	N/A	0.00705	0.81128	0.02889	0.80994	0.022	3.32
5-5-J10-D21	4143447	1452957	913349	62.86	401825	27.66	137783	9.48	240144	95328	335472	210487	2348071	0.567	N/A	0.00656	0.76426	0.02552	0.7627	0.01909	5.46
5-5-J10-D22	2885724	982591	647108	65.86	221400	22.53	114083	11.61	131896	77674	209570	120027	1685339	0.584	N/A	0.00506	0.78136	0.0112	0.78025	0.00617	3.7
5-5-J10-D9	4419190	1555426	991116	63.72	440308	28.31	124002	7.97	260502	87296	347798	228659	2482329	0.562	N/A	0.00715	0.76248	0.02548	0.76077	0.01846	5.81
5-5-J10-E10	4077243	1423883	920417	64.64	378469	26.58	124997	8.78	222947	87109	310056	191048	2317301	0.568	N/A	0.00687	0.75325	0.01936	0.75154	0.01258	5.37
5-5-J10-E21	5314926	1875098	1172650	62.54	481489	25.68	220959	11.78	284916	148020	432936	253963	2971409	0.559	N/A	0.0045	0.76927	0.0093	0.76823	0.00482	6.94
5-5-J10-E22	4232960	1469945	925028	62.93	383709	26.1	161208	10.97	226656	109539	336195	207470	2390156	0.565	N/A	0.00517	0.77105	0.00999	0.76986	0.00485	5.45
5-5-J10-E9	2479628	884730	535953	60.58	276360	31.24	72417	8.19	166451	51185	217636	141236	1395930	0.563	N/A	0.00545	0.7462	0.01742	0.74481	0.01204	3.39
5-5-J10-F10	2356314	811225	550674	67.88	177876	21.93	82675	10.19	105905	56643	162548	90352	1382349	0.587	N/A	0.00871	0.81087	0.03282	0.80921	0.02432	3.12
5-5-J10-F21	4500916	1566548	999352	63.79	381254	24.34	185942	11.87	226150	125037	351187	203745	2533138	0.563	N/A	0.00666	0.71864	0.00911	0.71675	0.00247	5.79
5-5-J10-F22	3283898	1128191	731940	64.88	252930	22.42	143321	12.7	150626	95694	246320	135718	1904112	0.58	N/A	0.00411	0.73308	0.00605	0.73198	0.00195	4.25
5-5-J10-F9	3928141	1371527	873294	63.67	354234	25.83	143999	10.5	208814	97284	306098	180523	2219241	0.565	N/A	0.00922	0.8127	0.04209	0.81096	0.03318	5.14
5-5-J10-G10	4302274	1512199	953238	63.04	392512	25.96	166449	11.01	233191	112935	346126	206970	2448638	0.569	N/A	0.00572	0.78622	0.01578	0.78499	0.01012	5.76
5-5-J10-G21	4987094	1745029	1067024	61.15	458183	26.26	219822	12.6	271908	146180	418088	250837	2808520	0.563	N/A	0.00403	0.70985	0.00653	0.70868	0.00251	6.49
5-5-J10-G22	3998954	1402079	895625	63.88	340818	24.31	165636	11.81	202393	111262	313655	177321	2253116	0.563	N/A	0.00471	0.75305	0.01018	0.75188	0.0055	5.2
5-5-J10-G9	4170110	1464450	907845	61.99	418805	28.6	137800	9.41	248697	94837	343534	221546	2359733	0.566	N/A	0.00591	0.75409	0.01763	0.75263	0.01179	5.53
5-5-J10-H10	3754974	1297559	853491	65.78	307192	23.67	136876	10.55	184015	93442	277457	162276	2184733	0.582	N/A	0.00524	0.75373	0.009	0.75243	0.00378	4.95
5-5-J10-H21	4999800	1757738	1122155	63.84	440592	25.07	194991	11.09	262519	132084	394603	231953	2843592	0.569	N/A	0.00471	0.72895	0.00652	0.72767	0.00182	6.62
5-5-J10-H22	3821610	1311048	840717	64.13	324896	24.78	145435	11.09	188916	97341	286257	170236	2167266	0.567	N/A	0.00618	0.80201	0.02297	0.80078	0.01689	4.8
5-5-J10-H9	3636303	1280976	784311	61.23	363100	28.35	133565	10.43	219611	93035	312646	196551	2067458	0.569	N/A	0.00382	0.72356	0.00569	0.7225	0.00188	4.79
5-5-J10-I10	3590487	1259099	784454	62.3	359118	28.52	115527	9.18	214985	80413	295398	181969	2040310	0.568	N/A	0.00946	0.80264	0.04543	0.80076	0.03631	4.8
5-5-J10-I21	5188173	1805631	1070950	59.31	421507	23.34	313174	17.34	249677	201974	451651	229299	2916878	0.562	N/A	0.00436	0.77393	0.00952	0.77294	0.00518	6.7
5-5-J10-I22	4683918	1629739	1012765	62.14	394196	24.19	222778	13.67	232167	146228	378395	211504	2641846	0.564	N/A	0.0049	0.78177	0.01051	0.7807	0.00564	6.06
5-5-J10-I9	3826489	1359079	817871	60.18	422744	31.11	118464	8.72	253966	82305	336271	220785	2166053	0.566	N/A	0.00558	0.76547	0.02177	0.76415	0.01628	5.21
5-5-J10-J10	3076340	1053218	694696	65.96	271616	25.79	86906	8.25	162486	61411	223897	140085	1821215	0.592	N/A	0.00731	0.76018	0.02098	0.75841	0.01377	4.09
5-5-J10-J21	5316555	1848846	1123279	60.76	479266	25.92	246301	13.32	281407	161563	442970	256942	2975754	0.56	N/A	0.0051	0.7788	0.01185	0.77767	0.00678	6.8
5-5-J10-J22	2919626	997790	651161	65.26	204488	20.49	142141	14.25	122530	94674	217204	109319	1708665	0.585	N/A	0.00425	0.74074	0.00627	0.73963	0.00203	3.77
5-5-J10-J9	4761404	1669189	1043567	62.52	468117	28.04	157505	9.44	279553	110227	389780	242859	2702440	0.568	N/A	0.00503	0.73361	0.00761	0.73226	0.00259	6.22
5-5-J10-K10	4917150	1727409	1087273	62.94	476709	27.6	163427	9.46	282278	112761	395039	245759	2765047	0.562	N/A	0.0061	0.76009	0.01735	0.75862	0.01132	6.42
5-5-J10-K21	5368892	1897803	1177631	62.05	470584	24.8	249588	13.15	279626	164857	444483	254365	3009736	0.561	N/A	0.00476	0.77893	0.01043	0.77787	0.0057	7.07
5-5-J10-K22	4453402	1555397	961446	61.81	426533	27.42	167418	10.76	253412	112989	366401	228388	2524526	0.567	N/A	0.00754	0.80105	0.02999	0.79954	0.02262	5.89
5-5-J10-K9	2280961	807440	493536	61.12	247431	30.64	66473	8.23	149808	47825	197633	130294	1303698	0.572	N/A	0.00572	0.76015	0.0259	0.75877	0.0203	3.11
5-5-J10-L10	2423174	827146	539215	65.19	203379	24.59	84552	10.22	121164	58495	179659	108106	1415990	0.584	N/A	0.00503	0.75619	0.00987	0.75496	0.00486	3.14
5-5-J10-L21	5375489	1879578	1176246	62.58	455313	24.22	248019	13.2	269627	164023	433650	244579	3022120	0.562	N/A	0.0055	0.77443	0.01025	0.77318	0.00478	6.96
5-5-J10-L22	2766316	937575	621708	66.31	184092	19.63	131775	14.05	109937	87843	197780	97705	1626988	0.588	N/A	0.00477	0.71471	0.0066	0.71334	0.00184	3.55
5-5-J10-L9	5409449	1905100	1202533	63.12	472767	24.82	229800	12.06	280553	153634	434187	251607	3037288	0.561	N/A	0.00437	0.72661	0.00666	0.72541	0.0023	7.06
5-5-J10-M10	4358432	1533527	969587	63.23	432098	28.18	131842	8.6	256622	91715	348337	221270	2474580	0.568	N/A	0.00773	0.79365	0.02987	0.79204	0.02231	5.83
5-5-J10-M21	5482143	1925720	1195252	62.07	467759	24.29	262709	13.64	278098	173002	451100	248267	3073248	0.561	N/A	0.0043	0.73167	0.00602	0.73051	0.00173	7.1
5-5-J10-M22	4373983	1531671	988325	64.53	378964	24.74	164382	10.73	224166	111655	335821	199204	2465615	0.564	N/A	0.00515	0.76676	0.01048	0.76555	0.00536	5.7
5-5-J10-M9	5259808	1856627	1163045	62.64	497907	26.82	195675	10.54	295065	131683	426748	260193	2951810	0.561	N/A	0.0042	0.74385	0.0074	0.74277	0.00321	6.91
5-5-J10-N10	2031203	696496	465647	66.86	167024	23.98	63825	9.16	100103	44399	144502	88619	1195438	0.589	N/A	0.00693	0.7681	0.02343	0.76648	0.01662	2.68
5-5-J10-N21	4610564	1609515	1000258	62.15	395416	24.57	213841	13.29	235535	142345	377880	213188	2605498	0.565	N/A	0.00403	0.75802	0.00648	0.75704	0.00246	5.97
5-5-J10-N22	3212203	1093463	717324	65.6	254350	23.26	121789	11.14	150360	82838	233198	132174	1853060	0.577	N/A	0.00537	0.74001	0.0087	0.73861	0.00335	4.05
5-5-J10-N9	4768931	1684594	1042805	61.9	446421	26.5	195368	11.6	263497	131015	394512	232237	2662583	0.558	N/A	0.00873	0.80769	0.04094	0.806	0.03249	6.23
5-5-J10-O10	4064498	1428338	893732	62.57	366692	25.67	167914	11.76	218320	112964	331284	192579	2284050	0.562	N/A	0.00471	0.76049	0.00826	0.75936	0.00357	5.31
5-5-J10-O21	5528764	1946731	1221813	62.76	488407	25.09	236511	12.15	289950	157461	447411	264054	3104572	0.562	N/A	0.00494	0.78282	0.0116	0.78174	0.00669	7.25
5-5-J10-O22	4545417	1583700	1003205	63.35	373232	23.57	207263	13.09	220673	136874	357547	200559	2580626	0.568	N/A	0.00509	0.78392	0.00977	0.78281	0.0047	5.96
5-5-J10-O9	4371954	1559587	1001480	64.21	450721	28.9	107386	6.89	266843	77478	344321	229069	2457180	0.562	N/A	0.00707	0.76445	0.02894	0.76277	0.02203	5.91
5-5-J10-P10	2225390	758558	485407	63.99	179328	23.64	93823	12.37	106553	63192	169745	95301	1290755	0.58	N/A	0.00641	0.78612	0.01997	0.78474	0.01365	2.85
5-5-J10-P21	4680074	1640237	1056137	64.39	393041	23.96	191059	11.65	233371	128682	362053	210087	2653476	0.567	N/A	0.00501	0.77258	0.00942	0.77143	0.00443	6.16
5-5-J10-P22	1731925	583690	380241	65.14	126779	21.72	76670	13.14	75769	51776	127545	69306	1024292	0.591	N/A	0.005	0.77491	0.00895	0.77378	0.00397	2.23
5-5-J10-P9	4682917	1646772	1017760	61.8	482546	29.3	146466	8.89	284485	100766	385251	244537	2626015	0.561	N/A	0.00677	0.76704	0.02325	0.76545	0.01659	6.13
5-6-J12-A11	5273950	1837239	1133944	61.72	428362	23.32	274933	14.96	241001	172900	413901	220811	2828624	0.536	N/A	0.00454	0.75448	0.01151	0.75336	0.007	6.41
5-6-J12-A12	4597809	1598595	1032077	64.56	424552	26.56	141966	8.88	238736	95364	334100	209310	2484738	0.54	N/A	0.00594	0.74811	0.01655	0.7466	0.01067	5.62
5-6-J12-A24	3622220	1251861	820334	65.53	281150	22.46	150377	12.01	159737	97590	257327	145064	1983409	0.548	N/A	0.00477	0.77059	0.00972	0.76949	0.00497	4.46
5-6-J12-B11	4403147	1539391	939089	61	418959	27.22	181343	11.78	240866	119033	359899	219159	2375163	0.539	N/A	0.00385	0.784	0.00548	0.78317	0.00164	5.38
5-6-J12-B12	3433696	1176907	792541	67.34	278147	23.63	106219	9.03	157476	71736	229212	135496	1909263	0.556	N/A	0.00627	0.7545	0.01662	0.75295	0.01042	4.2
5-6-J12-B23	3977265	1409106	886666	62.92	375424	26.64	147016	10.43	215668	97703	313371	190784	2135161	0.537	N/A	0.00427	0.73855	0.0073	0.73743	0.00304	4.99
5-6-J12-B24	2611555	898073	580898	64.68	206275	22.97	110900	12.35	119033	73104	192137	106207	1453673	0.557	N/A	0.00444	0.74696	0.00657	0.74583	0.00214	3.23
5-6-J12-C11	4165683	1466674	921429	62.82	389003	26.52	156242	10.65	218101	101201	319302	192943	2204024	0.529	N/A	0.01147	0.81057	0.05973	0.80837	0.04882	5.13
5-6-J12-C12	3548235	1240932	781937	63.01	314823	25.37	144172	11.62	178182	92817	270999	162478	1916994	0.54	N/A	0.00458	0.76163	0.01114	0.76053	0.00659	4.4
5-6-J12-C23	4097922	1439205	896375	62.28	388332	26.98	154498	10.73	217533	99978	317511	194795	2160051	0.527	N/A	0.00404	0.72838	0.0058	0.72728	0.00177	4.96
5-6-J12-C24	3679246	1275858	774331	60.69	334168	26.19	167359	13.12	191029	108139	299168	171764	1991560	0.541	N/A	0.00407	0.74471	0.00619	0.74367	0.00213	4.47
5-6-J12-D11	4716879	1666525	1052148	63.13	490572	29.44	123805	7.43	276920	85118	362038	232727	2516792	0.534	N/A	0.00687	0.75295	0.0265	0.75124	0.01977	5.88
5-6-J12-D12	2953663	1016129	665585	65.5	233088	22.94	117456	11.56	132146	76485	208631	115617	1626988	0.551	N/A	0.00731	0.79737	0.03066	0.79588	0.02352	3.64
5-6-J12-D23	4811446	1690917	1086136	64.23	393748	23.29	211033	12.48	221711	134864	356575	201116	2572684	0.535	N/A	0.00485	0.78011	0.00984	0.77904	0.00501	5.91
5-6-J12-D24	2281550	775833	481971	62.12	214987	27.71	78875	10.17	122149	52659	174808	111430	1260079	0.552	N/A	0.00651	0.76313	0.02495	0.76158	0.01856	2.75
5-6-J12-E11	4606851	1632915	1029062	63.02	439737	26.93	164116	10.05	247353	107529	354882	215341	2448149	0.531	N/A	0.00664	0.8019	0.02884	0.80058	0.02235	5.73
5-6-J12-E12	4101010	1423825	864793	60.74	384208	26.98	174824	12.28	215152	111454	326606	196156	2183421	0.532	N/A	0.00653	0.79037	0.02422	0.78899	0.01781	4.92
5-6-J12-E23	3223085	1149877	702401	61.08	320479	27.87	126997	11.04	183740	83421	267161	159361	1712633	0.531	N/A	0.00782	0.79846	0.03984	0.79687	0.03227	4.09
5-6-J12-E24	3179929	1109170	689684	62.18	273386	24.65	146100	13.17	156029	94505	250534	143604	1714721	0.539	N/A	0.00484	0.77059	0.01077	0.76947	0.00596	3.9
5-6-J12-F11	3214784	1124223	705345	62.74	303110	26.96	115768	10.3	172989	76823	249812	153083	1738271	0.541	N/A	0.00598	0.79174	0.02274	0.79049	0.01686	4
5-6-J12-F12	2505306	861922	583691	67.72	209683	24.33	68548	7.95	119551	47733	167284	103707	1407744	0.562	N/A	0.00676	0.76123	0.01963	0.7596	0.01296	3.13
5-6-J12-F23	5617136	1978202	1262483	63.82	487669	24.65	228050	11.53	274995	147065	422060	241038	2985536	0.532	N/A	0.00456	0.75375	0.00702	0.75262	0.00247	6.85
5-6-J12-F24	2040283	721058	456750	63.34	166865	23.14	97443	13.51	94650	62053	156703	86791	1123425	0.551	N/A	0.00409	0.76408	0.00892	0.76311	0.00485	2.65
5-6-J12-G11	4615856	1630278	1032479	63.33	457108	28.04	140691	8.63	257764	94935	352699	225338	2463966	0.534	N/A	0.0059	0.78837	0.02346	0.78711	0.01766	5.74
5-6-J12-G12	4084923	1434146	936731	65.32	388111	27.06	109304	7.62	217664	75232	292896	189494	2179577	0.534	N/A	0.00779	0.7574	0.02829	0.7555	0.02066	5.02
5-6-J12-G23	4790866	1683572	1024965	60.88	426272	25.32	232335	13.8	245430	150258	395688	220285	2567353	0.536	N/A	0.00367	0.67674	0.00515	0.67555	0.00149	5.86
5-6-J12-G24	4876843	1695214	1042354	61.49	426198	25.14	226662	13.37	239080	143890	382970	220745	2589644	0.531	N/A	0.00475	0.76331	0.00996	0.76218	0.00523	5.84
5-6-J12-H11	3395165	1185110	736814	62.17	339102	28.61	109194	9.21	197850	75283	273133	171252	1874053	0.552	N/A	0.00547	0.74542	0.01684	0.74402	0.01143	4.31
5-6-J12-H12	2730227	928115	625825	67.43	218483	23.54	83807	9.03	123414	56820	180234	110064	1528657	0.56	N/A	0.01076	0.75248	0.02382	0.74979	0.0132	3.3
5-6-J12-H23	4965979	1738914	1107632	63.7	391134	22.49	240148	13.81	220635	151992	372627	196066	2657217	0.535	N/A	0.00429	0.76907	0.0058	0.76808	0.00152	6.08
5-6-J12-H24	3395384	1155611	758947	65.67	248948	21.54	147716	12.78	140040	95006	235046	128779	1880278	0.554	N/A	0.00546	0.78523	0.01202	0.78405	0.0066	4.08
5-6-J12-I11	4204667	1501027	940678	62.67	431914	28.77	128435	8.56	246291	87270	333561	209951	2247246	0.534	N/A	0.00567	0.76411	0.01769	0.76276	0.01209	5.33
5-6-J12-I12	5133663	1804799	1131171	62.68	503008	27.87	170620	9.45	286591	114489	401080	250165	2746378	0.535	N/A	0.00601	0.75528	0.02191	0.7538	0.016	6.29
5-6-J12-I23	5110843	1812084	1124360	62.05	444390	24.52	243334	13.43	254975	155882	410857	228998	2759522	0.54	N/A	0.00384	0.70596	0.00547	0.70483	0.00164	6.47
5-6-J12-I24	3643759	1271500	799800	62.9	301329	23.7	170371	13.4	171124	108843	279967	150430	1955450	0.537	N/A	0.00424	0.75315	0.00667	0.7521	0.00244	4.45
5-6-J12-J11	4881858	1696724	1062688	62.63	422679	24.91	211357	12.46	239629	136442	376071	216331	2626924	0.538	N/A	0.00483	0.71706	0.00704	0.71569	0.00222	5.87
5-6-J12-J12	3114481	1068084	705527	66.06	271120	25.38	91437	8.56	154096	62074	216170	135764	1731088	0.556	N/A	0.00689	0.76015	0.02436	0.75849	0.01759	3.84
5-6-J12-J23	5010292	1755354	1114938	63.52	427088	24.33	213328	12.15	240960	137122	378082	218864	2680205	0.535	N/A	0.00462	0.71115	0.00656	0.70981	0.00195	6.11
5-6-J12-J24	3174314	1079330	693881	64.29	240776	22.31	144673	13.4	135508	92587	228095	123184	1738012	0.548	N/A	0.00457	0.76689	0.00669	0.76582	0.00213	3.75
5-6-J12-K11	3664891	1291367	854525	66.17	329328	25.5	107514	8.33	185333	72956	258289	157249	1958607	0.534	N/A	0.0078	0.77584	0.02933	0.77408	0.0217	4.57
5-6-J12-K12	5424541	1903500	1204212	63.26	467265	24.55	232023	12.19	261663	147836	409499	232221	2883245	0.532	N/A	0.00873	0.80201	0.04008	0.80027	0.03163	6.65
5-6-J12-K23	4728888	1663851	992377	59.64	443830	26.67	227644	13.68	252149	146091	398240	227975	2498577	0.528	N/A	0.00385	0.75067	0.00617	0.74971	0.00233	5.7
5-6-J12-K24	3919125	1365129	826936	60.58	399357	29.25	138836	10.17	224747	91857	316604	205107	2080576	0.531	N/A	0.00567	0.76314	0.02102	0.76179	0.01544	4.72
5-6-J12-L11	5007455	1768494	1143132	64.64	476633	26.95	148729	8.41	268114	100819	368933	228907	2670088	0.533	N/A	0.00723	0.77244	0.02995	0.77078	0.02289	6.17
5-6-J12-L12	3487608	1197224	774573	64.7	286131	23.9	136520	11.4	160991	88565	249556	141330	1898252	0.544	N/A	0.00962	0.81221	0.03518	0.81039	0.02581	4.22
5-6-J12-L23	5586142	1965450	1262919	64.26	414048	21.07	288483	14.68	234666	181463	416129	209561	3015106	0.54	N/A	0.00445	0.74017	0.00617	0.73901	0.00173	6.93
5-6-J12-L24	3065087	1041285	697983	67.03	233639	22.44	109663	10.53	132796	72802	205598	118172	1704090	0.556	N/A	0.00919	0.75194	0.01331	0.74964	0.00416	3.71
5-6-J12-M11	4980154	1758143	1101701	62.66	447933	25.48	208509	11.86	252989	133643	386632	226058	2677734	0.538	N/A	0.00576	0.79834	0.02193	0.79717	0.01626	6.28
5-6-J12-M12	2394982	836361	520149	62.19	237785	28.43	78427	9.38	141458	54762	196220	121903	1349953	0.564	N/A	0.00499	0.74233	0.01663	0.74104	0.0117	3.14
5-6-J12-M23	2172836	758969	450354	59.34	187441	24.7	121174	15.97	119748	83687	203435	108965	1313268	0.604	N/A	0.00721	0.7649	0.01	0.76319	0.00281	3.13
5-6-J12-M24	5108577	1790788	1150493	64.25	450633	25.16	189662	10.59	257821	124402	382223	229794	2772221	0.543	N/A	0.00493	0.73225	0.00689	0.73092	0.00197	6.38
5-6-J12-N11	3652580	1276720	825759	64.68	291672	22.85	159289	12.48	164914	102763	267677	144013	1954479	0.535	N/A	0.00459	0.72956	0.00741	0.72831	0.00283	4.43
5-6-J12-N12	1727036	585307	392510	67.06	142438	24.34	50359	8.6	81105	34796	115901	70095	977013	0.566	N/A	0.00704	0.75165	0.02107	0.74989	0.01413	2.1
5-6-J12-N23	5917246	2079951	1329883	63.94	471760	22.68	278308	13.38	268606	177381	445987	238049	3159379	0.534	N/A	0.00425	0.72218	0.00601	0.72099	0.00177	7.21
5-6-J12-N24	2783040	943504	627901	66.55	197118	20.89	118485	12.56	111986	77533	189519	99057	1544169	0.555	N/A	0.00478	0.75237	0.007	0.75118	0.00223	3.3
5-6-J12-O11	4594923	1616530	1011404	62.57	413365	25.57	191761	11.86	231262	122286	353548	206461	2436626	0.53	N/A	0.00754	0.80127	0.03212	0.79976	0.02477	5.64
5-6-J12-O12	3684438	1298317	810539	62.43	344849	26.56	142929	11.01	195111	93556	288667	170632	1960230	0.532	N/A	0.00773	0.80104	0.03362	0.79949	0.02609	4.55
5-6-J12-O23	5695912	2019062	1280774	63.43	473536	23.45	264752	13.11	271841	170280	442121	241100	3072185	0.539	N/A	0.00426	0.69417	0.00612	0.69286	0.00187	7.16
5-6-J12-O24	4600544	1598618	989531	61.9	398083	24.9	211004	13.2	223583	134426	358009	203888	2454742	0.534	N/A	0.0037	0.76329	0.00781	0.76241	0.00413	5.52
5-6-J12-P11	3626510	1268578	797878	62.9	350816	27.65	119884	9.45	197702	79947	277649	167508	1935156	0.534	N/A	0.00845	0.77225	0.03082	0.77031	0.02256	4.45
5-6-J12-P12	2446947	835469	561122	67.16	200803	24.03	73544	8.8	115002	50026	165028	101188	1392854	0.569	N/A	0.00797	0.76216	0.02142	0.76025	0.01356	3.08
5-6-J12-P23	4032508	1415465	882245	62.33	341806	24.15	191414	13.52	193944	123669	317613	173555	2151022	0.533	N/A	0.004	0.71442	0.00567	0.71327	0.00168	4.87
5-6-J12-P24	1822130	617002	409142	66.31	121308	19.66	86552	14.03	69298	56205	125503	60869	1019207	0.559	N/A	0.00356	0.72335	0.00568	0.72236	0.00213	2.18
6-1-L2-A13	3079157	1094681	706766	64.56	260148	23.76	127767	11.67	155334	85292	240626	137236	1723754	0.56	N/A	0.00632	0.78671	0.02428	0.78535	0.01807	4.16
6-1-L2-A14	2297430	789996	491399	62.2	230697	29.2	67900	8.59	136532	47621	184153	122728	1310697	0.571	N/A	0.0069	0.74946	0.02316	0.74772	0.01637	2.99
6-1-L2-A1	3991709	1396239	866338	62.05	398742	28.56	131159	9.39	233403	89526	322929	206737	2205184	0.552	N/A	0.00621	0.78209	0.02609	0.78073	0.02	5.15
6-1-L2-B13	3305141	1156820	737085	63.72	325453	28.13	94282	8.15	191339	65653	256992	161117	1853884	0.561	N/A	0.00758	0.75295	0.0246	0.75106	0.01715	4.36
6-1-L2-B14	1802950	616589	408318	66.22	151886	24.63	56385	9.14	89773	39035	128808	78213	1048004	0.581	N/A	0.00824	0.79909	0.02707	0.79742	0.01899	2.37
6-1-L2-B1	3889375	1368214	851058	62.2	391922	28.64	125234	9.15	231562	86611	318173	198529	2166864	0.557	N/A	0.00573	0.77602	0.02082	0.77473	0.01518	5.09
6-1-L2-B2	2473891	849395	546257	64.31	232537	27.38	70601	8.31	136210	49630	185840	116341	1401210	0.566	N/A	0.00776	0.76354	0.03022	0.76169	0.02264	3.16
6-1-L2-C13	3295596	1158368	716624	61.86	338333	29.21	103411	8.93	204113	72191	276304	174400	1875962	0.569	N/A	0.00576	0.74921	0.01865	0.74776	0.01296	4.44
6-1-L2-C14	3174137	1102387	689490	62.55	302867	27.47	110030	9.98	175632	73868	249500	155719	1761839	0.555	N/A	0.00636	0.75984	0.02091	0.7583	0.01464	4.07
6-1-L2-C1	1631123	580918	331299	57.03	173516	29.87	76103	13.1	106805	51926	158731	95087	923603	0.566	N/A	0.00505	0.7538	0.01883	0.75255	0.01385	2.27
6-1-L2-C2	2090932	728535	456178	62.62	192861	26.47	79496	10.91	112315	52764	165079	98504	1158319	0.554	N/A	0.01044	0.79868	0.03172	0.79656	0.0215	2.7
6-1-L2-D13	2954954	1024798	638791	62.33	250505	24.44	135502	13.22	148816	89178	237994	132759	1691293	0.572	N/A	0.00712	0.79795	0.0247	0.7965	0.01771	3.94
6-1-L2-D14	2133933	732451	481688	65.76	188880	25.79	61883	8.45	110858	43294	154152	95107	1223789	0.573	N/A	0.00742	0.76435	0.02053	0.76259	0.01321	2.77
6-1-L2-D1	4051659	1421128	905467	63.71	404871	28.49	110790	7.8	237953	78160	316113	204987	2257389	0.557	N/A	0.00706	0.75633	0.02609	0.7546	0.01917	5.3
6-1-L2-D2	1432096	484430	320186	66.1	124383	25.68	39861	8.23	74098	28484	102582	63742	833466	0.582	N/A	0.00677	0.7566	0.02499	0.75494	0.01834	1.85
6-1-L2-E13	4072146	1429422	897937	62.82	406539	28.44	124946	8.74	239781	86317	326098	206689	2277645	0.559	N/A	0.00696	0.75658	0.02321	0.75487	0.01636	5.36
6-1-L2-E14	3061795	1063680	674738	63.43	297063	27.93	91879	8.64	175250	63692	238942	156596	1736105	0.567	N/A	0.00639	0.75485	0.02062	0.75327	0.01432	4.02
6-1-L2-E1	4220321	1487128	899411	60.48	442407	29.75	145310	9.77	259080	98479	357559	218732	2309402	0.547	N/A	0.0124	0.80825	0.0502	0.80584	0.03827	5.48
6-1-L2-E2	3572929	1245901	780483	62.64	295193	23.69	170225	13.66	172579	110790	283369	153572	1992136	0.558	N/A	0.00638	0.7837	0.02384	0.78231	0.01757	4.65
6-1-L2-F13	3434243	1206362	766520	63.54	292797	24.27	147045	12.19	173172	97395	270567	154560	1928835	0.562	N/A	0.00504	0.74297	0.00714	0.74167	0.00211	4.54
6-1-L2-F14	6431342	2291936	1925653	84.02	227074	9.91	139209	6.07	135442	105026	240468	116809	3869286	0.602	N/A	0.00546	0.76982	0.01264	0.76856	0.00722	8.91
6-1-L2-F1	2685918	935286	594762	63.59	262357	28.05	78167	8.36	154019	54120	208139	133531	1501875	0.559	N/A	0.00767	0.76824	0.02765	0.76645	0.02013	3.51
6-1-L2-F2	1579869	534164	345496	64.68	133005	24.9	55663	10.42	77380	37457	114837	68799	900547	0.57	N/A	0.00646	0.76491	0.02052	0.76338	0.01415	1.98
6-1-L2-G13	3366448	1181042	751791	63.65	307840	26.07	121411	10.28	181129	81400	262529	154416	1893583	0.562	N/A	0.00802	0.81104	0.03073	0.80951	0.02289	4.47
6-1-L2-G14	3423932	1197109	761134	63.58	319154	26.66	116821	9.76	189014	79994	269008	166700	1943860	0.568	N/A	0.01071	0.78875	0.02928	0.78646	0.01877	4.58
6-1-L2-G1	3888883	1338739	844770	63.1	367962	27.49	126007	9.41	216459	86704	303163	187658	2180244	0.561	N/A	0.0066	0.74682	0.02356	0.74514	0.01707	5.11
6-1-L2-G2	2098302	730249	463728	63.5	194361	26.62	72160	9.88	117572	49973	167545	103495	1211649	0.577	N/A	0.00587	0.75941	0.0184	0.75799	0.0126	2.86
6-1-L2-H1	2851536	986708	633398	64.19	228672	23.18	124638	12.63	133613	82073	215686	120317	1593733	0.559	N/A	0.00445	0.7378	0.00685	0.73663	0.00241	3.65
6-1-L2-H2	1948167	661460	426987	64.55	160245	24.23	74228	11.22	93975	49784	143759	83376	1116079	0.573	N/A	0.00679	0.79851	0.02472	0.79713	0.01805	2.47
6-1-L2-I13	2641872	920934	534476	58.04	255305	27.72	131153	14.24	151146	86011	237157	136289	1470600	0.557	N/A	0.00693	0.79471	0.0266	0.79328	0.01981	3.43
6-1-L2-I14	3199570	1116106	710891	63.69	255997	22.94	149218	13.37	151209	98203	249412	137508	1813951	0.567	N/A	0.0057	0.73949	0.00907	0.738	0.00339	4.21
6-1-L2-I1	3797319	1331950	845084	63.45	353939	26.57	132927	9.98	208081	89597	297678	180110	2119526	0.558	N/A	0.0089	0.79004	0.03218	0.78815	0.02349	5.01
6-1-L2-I2	3894697	1366213	877396	64.22	375552	27.49	113265	8.29	218870	78003	296873	189444	2162281	0.555	N/A	0.008	0.77491	0.03149	0.77309	0.02368	5.12
6-1-L2-J13	3093441	1073976	645661	60.12	273740	25.49	154575	14.39	162332	101908	264240	146870	1741290	0.563	N/A	0.01609	0.70853	0.0209	0.70376	0.00489	4
6-1-L2-J1	3728711	1296817	803870	61.99	353035	27.22	139912	10.79	207104	93603	300707	183802	2088073	0.56	N/A	0.0104	0.80869	0.0412	0.80668	0.03112	4.87
6-1-L2-J2	2024772	690350	457899	66.33	172287	24.96	60164	8.71	101035	41839	142874	87093	1157497	0.572	N/A	0.00669	0.75963	0.02204	0.75801	0.01545	2.6
6-1-L2-K13	4329421	1530766	949876	62.05	450574	29.43	130316	8.51	263992	89854	353846	230115	2384614	0.551	N/A	0.00783	0.77747	0.02733	0.77571	0.01965	5.66
6-1-L2-K1	3468974	1210622	729280	60.24	321301	26.54	160041	13.22	192962	106623	299585	172117	1956828	0.564	N/A	0.00356	0.72937	0.00486	0.7284	0.0013	4.56
6-1-L2-K2	3827868	1338518	864602	64.59	361663	27.02	112253	8.39	215784	78892	294676	186788	2185039	0.571	N/A	0.00825	0.78151	0.0249	0.77969	0.01679	5.15
6-1-L2-L13	2451362	847786	543675	64.13	221794	26.16	82317	9.71	133487	57075	190562	114649	1423177	0.581	N/A	0.00696	0.75805	0.01749	0.75635	0.0106	3.31
6-1-L2-L14	1840030	621870	412948	66.4	156752	25.21	52170	8.39	92102	36500	128602	78906	1064639	0.579	N/A	0.00799	0.75154	0.02032	0.74954	0.01243	2.33
6-1-L2-L1	3125245	1083533	691284	63.8	294362	27.17	97887	9.03	172363	67195	239558	152722	1751022	0.56	N/A	0.00623	0.75459	0.02311	0.75305	0.01699	4.05
6-1-L2-L2	2433404	835540	535969	64.15	232795	27.86	66776	7.99	136743	47129	183872	117926	1379304	0.567	N/A	0.00675	0.76465	0.03032	0.76305	0.02373	3.13
6-1-L2-M13	2966731	1028422	629168	61.18	264677	25.74	134577	13.09	155526	88245	243771	138956	1650550	0.556	N/A	0.00805	0.79772	0.03069	0.79608	0.02282	3.82
6-1-L2-M14	2915685	1011245	635373	62.83	258619	25.57	117253	11.59	152522	78084	230606	135764	1636834	0.561	N/A	0.00779	0.78704	0.02728	0.78537	0.01964	3.8
6-1-L2-M2	3625025	1276983	817632	64.03	352192	27.58	107159	8.39	203976	74762	278738	177415	1993403	0.55	N/A	0.00658	0.75941	0.02015	0.75782	0.01366	4.67
6-1-L2-N13	3613045	1268983	799473	63	365929	28.84	103581	8.16	216177	71925	288102	190465	2030735	0.562	N/A	0.00873	0.75283	0.02647	0.75065	0.0179	4.81
6-1-L2-N14	2019281	689199	446586	64.8	167213	24.26	75400	10.94	99549	51313	150862	91102	1178598	0.584	N/A	0.00547	0.75796	0.00811	0.75663	0.00265	2.64
6-1-L2-N1	3358264	1177136	754351	64.08	307113	26.09	115672	9.83	181213	79024	260237	164155	1894647	0.564	N/A	0.01328	0.69167	0.01646	0.68752	0.00322	4.38
6-1-L2-N2	2513128	861124	566000	65.73	219764	25.52	75360	8.75	129649	52763	182412	110304	1437265	0.572	N/A	0.01266	0.75294	0.02348	0.74977	0.01096	3.29
6-1-L2-O13	4257203	1503532	946746	62.97	438269	29.15	118517	7.88	257205	82714	339919	221132	2349126	0.552	N/A	0.00776	0.76001	0.02921	0.75813	0.02162	5.58
6-1-L2-O14	3082256	1067578	675403	63.26	268923	25.19	123252	11.55	160525	83286	243811	143281	1767762	0.574	N/A	0.0051	0.76302	0.00754	0.76181	0.00245	4.09
6-1-L2-O2	3664092	1289454	822898	63.82	361315	28.02	105241	8.16	214278	74042	288320	182798	2055927	0.561	N/A	0.00729	0.74548	0.01844	0.74361	0.01123	4.86
6-1-L2-P14	1901408	640229	419030	65.45	163514	25.54	57685	9.01	97673	40700	138373	84866	1117996	0.588	N/A	0.01017	0.76396	0.02844	0.76153	0.01846	2.44
6-1-L2-P1	3906393	1367168	852624	62.36	395080	28.9	119464	8.74	231268	81899	313167	202250	2165250	0.554	N/A	0.01135	0.79906	0.04661	0.79675	0.03566	5.1
6-1-L2-P2	1609198	539608	362000	67.09	113572	21.05	64036	11.87	67096	43004	110100	58584	942738	0.586	N/A	0.00583	0.77571	0.0147	0.77439	0.00892	2.03
6-2-L4-A15	1750688	618027	382502	61.89	178444	28.87	57081	9.24	140565	47849	188414	123488	1338142	0.764	N/A	0.00608	0.7616	0.01765	0.76014	0.01164	3.4
6-2-L4-A16	1392152	484260	312038	64.44	132448	27.35	39774	8.21	104223	33709	137932	89663	1068550	0.768	N/A	0.00744	0.75859	0.01967	0.75678	0.01232	2.63
6-2-L4-A3	2165722	759657	458008	60.29	217409	28.62	84240	11.09	171919	70514	242433	156045	1657311	0.765	N/A	0.00478	0.73621	0.00654	0.73494	0.00177	4.14
6-2-L4-A4	1401648	488585	321815	65.87	115068	23.55	51702	10.58	90475	43164	133639	77440	1077602	0.769	N/A	0.00868	0.81964	0.03466	0.81806	0.02621	2.67
6-2-L4-C15	1588440	558742	352042	63.01	148420	26.56	58280	10.43	116752	48544	165296	100464	1214018	0.764	N/A	0.00646	0.799	0.02134	0.79769	0.01498	3.06
6-2-L4-C3	2218837	775996	469165	60.46	201666	25.99	105165	13.55	159292	86920	246212	142578	1696419	0.765	N/A	0.00813	0.81624	0.03966	0.81473	0.03179	4.23
6-2-L4-C4	2043532	718687	453138	63.05	201633	28.06	63916	8.89	159141	54024	213165	139462	1562522	0.765	N/A	0.00621	0.79078	0.02289	0.78947	0.01678	3.93
6-2-L4-D15	1531747	534851	346539	64.79	139095	26.01	49217	9.2	109583	40988	150571	95966	1176162	0.768	N/A	0.00613	0.76304	0.01693	0.76158	0.01087	2.92
6-2-L4-D3	1853151	650808	410957	63.15	187187	28.76	52664	8.09	147418	44701	192119	127881	1416858	0.765	N/A	0.00651	0.76548	0.02455	0.76394	0.01816	3.56
6-2-L4-D4	1225230	419885	274487	65.37	99973	23.81	45425	10.82	78766	37851	116617	69006	946358	0.772	N/A	0.00608	0.79269	0.01869	0.79142	0.01269	2.25
6-2-L4-E15	1289349	451877	292404	64.71	117025	25.9	42448	9.39	91977	35558	127535	80727	990171	0.768	N/A	0.00506	0.74432	0.00771	0.74302	0.00266	2.47
6-2-L4-E16	1074584	374853	242234	64.62	99674	26.59	32945	8.79	78398	27833	106231	69175	826103	0.769	N/A	0.00654	0.76431	0.02192	0.76276	0.01548	2.04
6-2-L4-E3	1851466	655714	413958	63.13	187474	28.59	54282	8.28	146989	45780	192769	129636	1411100	0.762	N/A	0.00777	0.78434	0.03316	0.78265	0.02559	3.62
6-2-L4-E4	1420612	492587	324405	65.86	126851	25.75	41331	8.39	99883	34800	134683	87146	1095945	0.771	N/A	0.00988	0.78719	0.03007	0.78507	0.02039	2.7
6-2-L4-F3	1687848	583622	368200	63.09	159159	27.27	56263	9.64	124636	47117	171753	111048	1291097	0.765	N/A	0.00704	0.77037	0.02841	0.76874	0.02152	3.14
6-2-L4-G15	1548305	540113	347351	64.31	147101	27.24	45661	8.45	116425	38591	155016	100482	1195811	0.772	N/A	0.006	0.75509	0.01718	0.75361	0.01125	2.97
6-2-L4-G16	1506500	518960	334535	64.46	119165	22.96	65260	12.58	93414	53836	147250	84042	1158195	0.769	N/A	0.00471	0.72104	0.00688	0.71972	0.00218	2.78
6-2-L4-G3	1278271	448431	260058	57.99	131393	29.3	56980	12.71	104578	47419	151997	93014	981714	0.768	N/A	0.005	0.77813	0.01894	0.77702	0.01401	2.48
6-2-L4-G4	1553568	547009	340820	62.31	146679	26.81	59510	10.88	116185	49547	165732	103862	1191922	0.767	N/A	0.00837	0.80698	0.03959	0.80535	0.03148	3.03
6-2-L4-H15	1492368	522104	344885	66.06	126616	24.25	50603	9.69	99567	42393	141960	85020	1148604	0.77	N/A	0.01007	0.8252	0.04201	0.82342	0.03226	2.86
6-2-L4-H16	1184632	409049	264547	64.67	109348	26.73	35154	8.59	86064	29763	115827	74299	913754	0.771	N/A	0.00728	0.78749	0.02764	0.78593	0.02051	2.21
6-2-L4-H3	1791319	627808	397106	63.25	163171	25.99	67531	10.76	129086	56392	185478	114458	1372902	0.766	N/A	0.00491	0.7566	0.00888	0.7554	0.00399	3.43
6-2-L4-H4	1043889	357011	232282	65.06	76244	21.36	48485	13.58	60076	40109	100185	54207	807718	0.774	N/A	0.00424	0.75545	0.00607	0.75441	0.00184	1.91
6-2-L4-I15	1460924	511264	330988	64.74	134600	26.33	45676	8.93	106226	38260	144486	93825	1126810	0.771	N/A	0.011	0.76788	0.02406	0.7653	0.01321	2.82
6-2-L4-I16	1093713	380686	248743	65.34	99299	26.08	32644	8.58	78388	27718	106106	67549	844744	0.772	N/A	0.00661	0.76076	0.02284	0.75917	0.01634	2.07
6-2-L4-I3	1792630	634594	390279	61.5	189260	29.82	55055	8.68	149883	46609	196492	125307	1370574	0.765	N/A	0.00875	0.79981	0.04279	0.79804	0.03434	3.5
6-2-L4-I4	1913165	672527	437180	65.01	177905	26.45	57442	8.54	139926	48524	188450	122536	1467730	0.767	N/A	0.00755	0.79623	0.02759	0.79468	0.02019	3.7
6-2-L4-J15	1750905	615948	395100	64.15	165170	26.82	55678	9.04	129543	46497	176040	113060	1337296	0.764	N/A	0.00654	0.76356	0.02204	0.762	0.0156	3.37
6-2-L4-J3	1932646	673968	426572	63.29	173504	25.74	73892	10.96	136483	61494	197977	120967	1481219	0.766	N/A	0.00824	0.81088	0.03427	0.80931	0.02625	3.68
6-2-L4-K15	1394082	487858	314848	64.54	135387	27.75	37623	7.71	106112	32008	138120	91007	1066302	0.765	N/A	0.00753	0.76114	0.02728	0.75933	0.0199	2.66
6-2-L4-K16	1469684	510917	329529	64.5	136744	26.76	44644	8.74	107755	37552	145307	94856	1135983	0.773	N/A	0.00799	0.79308	0.0289	0.79141	0.02108	2.81
6-2-L4-K3	1175232	412256	264269	64.1	109400	26.54	38587	9.36	85841	32581	118422	74292	898523	0.765	N/A	0.00691	0.74559	0.01809	0.74382	0.01126	2.26
6-2-L4-K4	2256780	788942	494295	62.65	194852	24.7	99795	12.65	153601	82596	236197	137454	1728361	0.766	N/A	0.00509	0.75972	0.00776	0.75849	0.00268	4.29
6-2-L4-L3	2085381	734329	470321	64.05	195906	26.68	68102	9.27	154477	57370	211847	130636	1594732	0.765	N/A	0.00723	0.78215	0.02773	0.78056	0.02065	4.01
6-2-L4-L4	1566568	534919	348345	65.12	123082	23.01	63492	11.87	96942	52605	149547	88030	1207591	0.771	N/A	0.00465	0.75604	0.00791	0.7549	0.00328	2.85
6-2-L4-M15	1029754	362434	222250	61.32	96862	26.73	43322	11.95	79761	37043	116804	72096	822522	0.799	N/A	0.0049	0.77882	0.01029	0.77773	0.00542	2.12
6-2-L4-M16	1476153	516076	329464	63.84	125988	24.41	60624	11.75	98856	50212	149068	85051	1131293	0.766	N/A	0.01031	0.79801	0.03048	0.79591	0.02038	2.82
6-2-L4-M3	2208752	777800	500629	64.36	214518	27.58	62653	8.06	168574	53147	221721	147731	1688176	0.764	N/A	0.00753	0.7846	0.03014	0.78297	0.02278	4.27
6-2-L4-M4	2070394	722285	451395	62.5	181050	25.07	89840	12.44	144423	75105	219528	129162	1606208	0.776	N/A	0.00472	0.73481	0.0063	0.73355	0.00159	3.99
6-2-L4-N15	1241772	427949	274801	64.21	94051	21.98	59097	13.81	73882	48381	122263	64945	953174	0.768	N/A	0.00931	0.81347	0.03521	0.81172	0.02614	2.3
6-2-L4-N3	2070353	725862	452756	62.37	183510	25.28	89596	12.34	144626	74178	218804	126892	1582751	0.764	N/A	0.00612	0.80505	0.0248	0.80385	0.0188	3.95
6-2-L4-N4	1435104	490745	323420	65.9	118559	24.16	48766	9.94	93457	41050	134507	83802	1111711	0.775	N/A	0.00508	0.73019	0.00697	0.72881	0.0019	2.63
6-2-L4-O15	2170719	771284	482756	62.59	209920	27.22	78608	10.19	165706	65627	231333	146367	1655093	0.762	N/A	0.00477	0.73996	0.00757	0.73871	0.00281	4.25
6-2-L4-O16	1415708	491072	314475	64.04	125925	25.64	50672	10.32	99105	42234	141339	86109	1087708	0.768	N/A	0.0078	0.78988	0.02656	0.78823	0.01891	2.67
6-2-L4-O3	1562615	552287	350939	63.54	154851	28.04	46497	8.42	122547	39675	162222	103926	1197625	0.766	N/A	0.00618	0.76095	0.02582	0.75946	0.01976	3.05
6-2-L4-O4	1516324	531456	325533	61.25	144153	27.12	61770	11.62	113676	51371	165047	101347	1159558	0.765	N/A	0.00773	0.80902	0.03844	0.80753	0.03095	2.92
6-2-L4-P15	1745921	605166	395328	65.33	163552	27.03	46286	7.65	128987	39449	168436	109002	1345728	0.771	N/A	0.00813	0.76992	0.02874	0.76803	0.02078	3.29
6-2-L4-P3	1813417	634795	412872	65.04	147877	23.3	74046	11.66	116610	61365	177975	103861	1393720	0.769	N/A	0.00476	0.77184	0.00785	0.77075	0.0031	3.48
6-3-L6-A17	3623926	1265892	781486	61.73	322444	25.47	161962	12.79	190107	106809	296916	171811	2010567	0.555	N/A	0.00462	0.74886	0.00678	0.74769	0.00217	4.69
6-3-L6-A18	3069519	1057571	672251	63.57	216997	20.52	168323	15.92	127579	108507	236086	110879	1720905	0.561	N/A	0.00521	0.80932	0.00848	0.80832	0.00329	3.9
6-3-L6-A5	4858102	1699483	1080481	63.58	425978	25.07	193024	11.36	248478	127714	376192	217739	2695114	0.555	N/A	0.00528	0.79042	0.01267	0.78931	0.00743	6.28
6-3-L6-A6	3745194	1300637	829261	63.76	345512	26.56	125864	9.68	202367	85664	288031	177589	2085577	0.557	N/A	0.00593	0.75838	0.01814	0.75694	0.01228	4.79
6-3-L6-B17	3096835	1068426	654162	61.23	255786	23.94	158478	14.83	149916	102581	252497	136145	1732459	0.559	N/A	0.00454	0.76347	0.00657	0.76239	0.00204	3.94
6-3-L6-B18	2213411	761162	491770	64.61	182809	24.02	86583	11.38	107191	57753	164944	97795	1256663	0.568	N/A	0.00572	0.78763	0.01215	0.78641	0.00647	2.85
6-3-L6-B5	2472975	857313	544702	63.54	240442	28.05	72169	8.42	141611	50691	192302	121001	1384438	0.56	N/A	0.00621	0.7457	0.01864	0.74411	0.01251	3.2
6-3-L6-B6	2520346	857973	560571	65.34	220020	25.64	77382	9.02	129882	53758	183640	111606	1442570	0.572	N/A	0.00625	0.76113	0.01671	0.75963	0.01053	3.19
6-3-L6-C17	4229671	1469867	844513	57.46	390937	26.6	234417	15.95	230853	152793	383646	209298	2344920	0.554	N/A	0.00487	0.7836	0.01134	0.78254	0.0065	5.39
6-3-L6-C18	3152064	1078921	681043	63.12	259061	24.01	138817	12.87	151909	91545	243454	136741	1780221	0.565	N/A	0.0048	0.74879	0.00697	0.74758	0.00218	3.99
6-3-L6-C5	4151027	1454390	861639	59.24	431046	29.64	161705	11.12	251782	106867	358649	228551	2285712	0.551	N/A	0.00534	0.75582	0.01806	0.75451	0.01279	5.37
6-3-L6-C6	2485402	869111	553974	63.74	244255	28.1	70882	8.16	143127	49442	192569	126641	1388875	0.559	N/A	0.00713	0.77728	0.02864	0.77568	0.02166	3.23
6-3-L6-D17	3389855	1171702	755103	64.44	272890	23.29	143709	12.26	160721	95193	255914	145350	1920638	0.567	N/A	0.00487	0.78687	0.01042	0.78583	0.00558	4.38
6-3-L6-D18	1619287	549292	357890	65.15	122298	22.26	69104	12.58	71964	45837	117801	65067	932190	0.576	N/A	0.00501	0.70471	0.00713	0.70322	0.00213	2.06
6-3-L6-D5	3895121	1351637	858235	63.5	335001	24.78	158401	11.72	196685	105044	301729	177929	2189714	0.562	N/A	0.00487	0.74182	0.00786	0.74056	0.003	5.05
6-3-L6-D6	2330039	793756	527818	66.5	189001	23.81	76937	9.69	110491	52898	163389	96520	1343917	0.577	N/A	0.00829	0.80117	0.03022	0.79951	0.02211	3.01
6-3-L6-E17	2797888	960340	583940	60.81	247756	25.8	128644	13.4	146424	84415	230839	139353	1584467	0.566	N/A	0.00563	0.70876	0.00874	0.70711	0.00313	3.61
6-3-L6-E18	2986777	1030699	627216	60.85	252878	24.53	150605	14.61	147450	97358	244808	135037	1669458	0.559	N/A	0.00538	0.77758	0.01144	0.77638	0.00609	3.81
6-3-L6-E5	4240091	1475975	837085	56.71	411447	27.88	227443	15.41	247365	150254	397619	228516	2382323	0.562	N/A	0.00403	0.74487	0.00691	0.74384	0.00289	5.51
6-3-L6-E6	3965971	1388268	863270	62.18	393624	28.35	131374	9.46	231165	89996	321161	205409	2202586	0.555	N/A	0.00663	0.77226	0.02794	0.77074	0.02145	5.14
6-3-L6-F17	3905476	1355859	812006	59.89	374776	27.64	169077	12.47	219427	111502	330929	199449	2173116	0.556	N/A	0.00651	0.78568	0.01645	0.78428	0.01001	5.01
6-3-L6-F18	2865020	978183	647559	66.2	220130	22.5	110494	11.3	130302	74829	205131	119656	1666309	0.582	N/A	0.00565	0.76707	0.01077	0.76575	0.00515	3.7
6-3-L6-F5	2736296	963308	602359	62.53	282629	29.34	78320	8.13	166605	54574	221179	143027	1516985	0.554	N/A	0.00683	0.77066	0.02808	0.76908	0.0214	3.61
6-3-L6-F6	3129988	1070283	704036	65.78	255828	23.9	110419	10.32	150695	74754	225449	132227	1799783	0.575	N/A	0.00769	0.77958	0.02562	0.77787	0.01807	4.04
6-3-L6-G17	3799514	1337016	840294	62.85	326007	24.38	170715	12.77	194170	113214	307384	173078	2137831	0.563	N/A	0.00524	0.77979	0.01204	0.77863	0.00684	5.05
6-3-L6-G18	4094918	1430557	899987	62.91	351338	24.56	179232	12.53	206318	117886	324204	186097	2294148	0.56	N/A	0.00506	0.75002	0.00716	0.74875	0.00211	5.37
6-3-L6-G5	4177396	1478391	884888	59.85	385751	26.09	207752	14.05	230232	137458	367690	198120	2322441	0.556	N/A	0.00596	0.77746	0.02403	0.77613	0.01818	5.5
6-3-L6-G6	4563956	1605202	1003585	62.52	442542	27.57	159075	9.91	258999	107020	366019	226987	2523747	0.553	N/A	0.00627	0.77605	0.02156	0.77464	0.01539	5.93
6-3-L6-H17	4428254	1550775	995804	64.21	385403	24.85	169568	10.93	227622	112737	340359	200817	2496823	0.564	N/A	0.0063	0.74066	0.01029	0.73902	0.00402	5.88
6-3-L6-H18	2687749	916496	566599	61.82	213883	23.34	136014	14.84	125852	89008	214860	113765	1524825	0.567	N/A	0.00463	0.7021	0.00642	0.70071	0.0018	3.38
6-3-L6-H5	5270347	N/A	N/A	N/A	N/A	N/A	N/A	N/A	288180	136872	425052	258489	2908140	0.552	N/A	0.00523	0.74784	0.00731	0.74651	0.00209	6.77
6-3-L6-H6	2861573	975553	621960	63.75	233595	23.94	119998	12.3	136867	79922	216789	123262	1622564	0.567	N/A	0.0048	0.73885	0.00653	0.73759	0.00174	3.6
6-3-L6-I18	3692267	1285448	820708	63.85	298741	23.24	165999	12.91	174416	108920	283336	155032	2062385	0.559	N/A	0.00602	0.76222	0.00881	0.76078	0.00281	4.76
6-3-L6-I5	5411902	1905955	1190333	62.45	559716	29.37	155906	8.18	328558	107275	435833	279053	2986735	0.552	N/A	0.01494	0.7545	0.02912	0.75078	0.0144	7.06
6-3-L6-I6	5110715	1792626	1122266	62.6	425533	23.74	244827	13.66	250803	159838	410641	224962	2836474	0.555	N/A	0.00469	0.69318	0.00645	0.69173	0.00177	6.58
6-3-L6-J17	5689767	2007965	1271507	63.32	521908	25.99	214550	10.68	307670	144630	452300	270500	3165689	0.556	N/A	0.006	0.73996	0.00996	0.73839	0.00398	7.4
6-3-L6-J18	2329490	791197	527554	66.68	177754	22.47	85889	10.86	104659	57907	162566	93431	1347416	0.578	N/A	0.0059	0.78944	0.01214	0.78819	0.00628	2.98
6-3-L6-J5	3734402	1300137	815714	62.74	366566	28.19	117857	9.06	215044	81003	296047	191371	2092311	0.56	N/A	0.00647	0.75708	0.01671	0.7555	0.01031	4.85
6-3-L6-J6	3619279	1248385	818042	65.53	339933	27.23	90410	7.24	198875	64052	262927	167052	2043971	0.565	N/A	0.00832	0.76704	0.03238	0.76509	0.02426	4.65
6-3-L6-K17	3343871	1172657	728923	62.16	320298	27.31	123436	10.53	187489	82821	270310	169181	1844004	0.551	N/A	0.00536	0.76172	0.00988	0.76044	0.00454	4.32
6-3-L6-K18	3915206	1370917	874546	63.79	353127	25.76	143244	10.45	207795	95590	303385	182104	2195699	0.561	N/A	0.00561	0.75562	0.01075	0.75424	0.00517	5.14
6-3-L6-K5	4777480	1678894	1041270	62.02	431973	25.73	205651	12.25	253329	135401	388730	219932	2640758	0.553	N/A	0.0065	0.79743	0.02198	0.7961	0.01558	6.24
6-3-L6-K6	3553358	1221013	759639	62.21	345728	28.31	115646	9.47	201827	78272	280099	182579	1991465	0.56	N/A	0.00587	0.76005	0.02038	0.75863	0.0146	4.52
6-3-L6-L17	4463856	1554776	967825	62.25	372255	23.94	214696	13.81	219679	141597	361276	197996	2495129	0.559	N/A	0.00485	0.78045	0.00652	0.77938	0.00168	5.73
6-3-L6-L18	3010161	1032121	669319	64.85	182741	17.71	180061	17.45	107616	115786	223402	96176	1712781	0.569	N/A	0.00521	0.75865	0.00704	0.75739	0.00184	3.82
6-3-L6-L5	3517319	1224500	797006	65.09	298445	24.37	129049	10.54	174977	86048	261025	148784	1989079	0.566	N/A	0.01076	0.81729	0.0425	0.8153	0.03209	4.65
6-3-L6-L6	2541191	862300	577241	66.94	214979	24.93	70080	8.13	126054	49332	175386	109610	1462794	0.576	N/A	0.00905	0.78562	0.03046	0.78366	0.02161	3.23
6-3-L6-M17	2925746	1036129	619501	59.79	260917	25.18	155711	15.03	159472	104498	263970	145850	1667129	0.57	N/A	0.00422	0.77645	0.00883	0.7755	0.00463	4
6-3-L6-M18	4144233	1439083	923369	64.16	343584	23.88	172130	11.96	201005	114173	315178	184138	2323131	0.561	N/A	0.00646	0.77872	0.01288	0.77728	0.00646	5.35
6-3-L6-M5	3026314	1056950	652215	61.71	285522	27.01	119213	11.28	172221	81692	253913	152565	1711776	0.566	N/A	0.00377	0.70296	0.00609	0.70184	0.00233	3.99
6-3-L6-M6	4558667	1600723	991394	61.93	387849	24.23	221480	13.84	226497	143211	369708	200650	2518408	0.552	N/A	0.00793	0.80347	0.02941	0.8019	0.02165	5.88
6-3-L6-N17	2986181	1035965	661843	63.89	251686	24.29	122436	11.82	148185	81349	229534	133469	1675085	0.561	N/A	0.00603	0.77133	0.00965	0.76994	0.00364	3.85
6-3-L6-N18	2323592	793127	523966	66.06	197661	24.92	71500	9.01	114889	49335	164224	101800	1321441	0.569	N/A	0.00825	0.79114	0.02814	0.7894	0.02006	2.95
6-3-L6-N5	5268730	1855297	1161166	62.59	510505	27.52	183626	9.9	300700	124324	425024	267207	2916310	0.554	N/A	0.00645	0.75781	0.02036	0.75624	0.014	6.89
6-3-L6-N6	2769617	945749	613079	64.82	246077	26.02	86593	9.16	143836	59372	203208	126086	1569378	0.567	N/A	0.00794	0.76442	0.02384	0.76253	0.01603	3.51
6-3-L6-O17	4739568	1648897	1001293	60.73	407982	24.74	239622	14.53	239845	155267	395112	217724	2622898	0.553	N/A	0.0047	0.7342	0.00652	0.73294	0.00183	6.04
6-3-L6-O18	3945172	1361689	863355	63.4	348368	25.58	149966	11.01	204535	100144	304679	181588	2224626	0.564	N/A	0.00521	0.74883	0.00751	0.74751	0.00231	5.09
6-3-L6-O5	2572246	889156	512600	57.65	263252	29.61	113304	12.74	158342	76999	235341	144439	1447318	0.563	N/A	0.00373	0.71016	0.00589	0.70907	0.00217	3.3
6-3-L6-O6	4794852	1668119	1034330	62.01	443970	26.62	189819	11.38	260541	126974	387515	234193	2658163	0.554	N/A	0.00465	0.75694	0.00862	0.7558	0.00399	6.11
6-3-L6-P17	4165582	1450418	927057	63.92	338732	23.35	184629	12.73	198704	121604	320308	177278	2331991	0.56	N/A	0.00733	0.77476	0.01259	0.7731	0.0053	5.41
6-3-L6-P18	1498167	510363	330096	64.68	112618	22.07	67649	13.26	66516	45012	111528	60975	864936	0.577	N/A	0.00515	0.77483	0.00884	0.77366	0.00371	1.92
6-3-L6-P5	4428388	1554484	989412	63.65	443745	28.55	121327	7.8	259337	84409	343746	222232	2446485	0.552	N/A	0.00814	0.77196	0.02876	0.77009	0.02079	5.76
6-3-L6-P6	3377967	1147907	761685	66.35	258309	22.5	127913	11.14	151619	86057	237676	134082	1932339	0.572	N/A	0.00666	0.77575	0.01212	0.77425	0.0055	4.25
6-4-L8-A19	3694326	1286472	806930	62.72	305572	23.75	173970	13.52	171292	110023	281315	154784	1955961	0.529	N/A	0.00458	0.71227	0.0065	0.71095	0.00193	4.45
6-4-L8-A20	3833352	1339752	843395	62.95	340387	25.41	155970	11.64	190099	100731	290830	169444	2024802	0.528	N/A	0.00457	0.73924	0.00655	0.73804	0.00199	4.62
6-4-L8-A7	4741223	1655497	1044803	63.11	442344	26.72	168350	10.17	247718	109548	357266	214602	2514030	0.53	N/A	0.00735	0.80451	0.03081	0.80306	0.02363	5.79
6-4-L8-A8	4142061	1440629	882130	61.23	359639	24.96	198860	13.8	199162	124264	323426	175310	2164052	0.522	N/A	0.00672	0.79807	0.02857	0.7967	0.022	4.9
6-4-L8-B19	3936470	1381538	876238	63.42	302040	21.86	203260	14.71	170542	127205	297747	148052	2087599	0.53	N/A	0.00559	0.80803	0.00788	0.80695	0.0023	4.82
6-4-L8-B20	2227689	753347	503038	66.77	170447	22.63	79862	10.6	96259	52872	149131	85218	1245910	0.559	N/A	0.00567	0.74739	0.00927	0.74595	0.00362	2.69
6-4-L8-B7	4510381	1568838	954477	60.84	442584	28.21	171777	10.95	246683	110653	357336	221385	2366550	0.525	N/A	0.00796	0.78551	0.03388	0.78379	0.02613	5.4
6-4-L8-B8	2593465	875176	575508	65.76	205422	23.47	94246	10.77	115914	62594	178508	103087	1434307	0.553	N/A	0.00522	0.72471	0.00748	0.72327	0.00227	3.07
6-4-L8-C19	3715447	1300502	802562	61.71	335483	25.8	162457	12.49	188176	104072	292248	170216	1952677	0.526	N/A	0.00466	0.7455	0.0069	0.74431	0.00225	4.47
6-4-L8-C20	2955170	1024644	665615	64.96	227088	22.16	131941	12.88	127043	83829	210872	114187	1588136	0.537	N/A	0.00491	0.71093	0.0069	0.7095	0.002	3.58
6-4-L8-C7	5041479	1763471	1064321	60.35	480208	27.23	218942	12.42	266321	137652	403973	235226	2615778	0.519	N/A	0.00649	0.79278	0.02623	0.79143	0.01987	5.98
6-4-L8-C8	2950213	1019322	627915	61.6	269532	26.44	121875	11.96	152089	79219	231308	139289	1578420	0.535	N/A	0.0049	0.74285	0.01198	0.74158	0.00711	3.56
6-4-L8-D19	3775771	1321582	854299	64.64	289394	21.9	177889	13.46	163624	113010	276634	146974	2035919	0.539	N/A	0.00525	0.70196	0.00734	0.70039	0.0021	4.7
6-4-L8-D20	2043204	692806	448169	64.69	136794	19.74	107843	15.57	77110	68161	145271	67457	1120535	0.548	N/A	0.00481	0.76737	0.00657	0.76625	0.00177	2.41
6-4-L8-D7	4921829	1693980	999235	58.99	446816	26.38	247929	14.64	248547	154911	403458	228660	2590820	0.526	N/A	0.00519	0.72147	0.00947	0.72002	0.0043	5.74
6-4-L8-D8	3005588	1032193	670372	64.95	284553	27.57	77268	7.49	161157	53915	215072	137975	1645000	0.547	N/A	0.0076	0.75524	0.02665	0.75337	0.0192	3.68
6-4-L8-E19	4756704	1663181	1004034	60.37	425714	25.6	233433	14.04	238977	147503	386480	217422	2505215	0.527	N/A	0.00494	0.77211	0.01138	0.77098	0.00647	5.73
6-4-L8-E20	2877970	986501	636853	64.56	204189	20.7	145459	14.74	115216	91465	206681	101385	1570323	0.546	N/A	0.0088	0.77087	0.01151	0.76884	0.00273	3.48
6-4-L8-E7	4353026	1540716	952707	61.84	399608	25.94	188401	12.23	224154	121154	345308	197479	2270409	0.522	N/A	0.00413	0.7187	0.00655	0.71753	0.00243	5.28
6-4-L8-E8	4184344	1455611	938631	64.48	363631	24.98	153349	10.54	203873	100109	303982	179067	2240838	0.536	N/A	0.00578	0.74412	0.00959	0.74263	0.00383	5.1
6-4-L8-F19	3787690	1304639	795207	60.95	334202	25.62	175230	13.43	186426	111054	297480	170011	2004990	0.529	N/A	0.00456	0.74524	0.00668	0.74407	0.00213	4.47
6-4-L8-F20	2436835	828873	531115	64.08	185555	22.39	112203	13.54	103456	71135	174591	93516	1323028	0.543	N/A	0.00492	0.74172	0.00744	0.74044	0.00253	2.88
6-4-L8-F7	4062794	1418321	890047	62.75	411124	28.99	117150	8.26	230139	80221	310360	194953	2152730	0.53	N/A	0.00622	0.74661	0.02266	0.74502	0.01654	4.87
6-4-L8-F8	2666495	915353	601287	65.69	233809	25.54	80257	8.77	129358	53470	182828	114021	1435652	0.538	N/A	0.00776	0.76387	0.03042	0.76202	0.02284	3.21
6-4-L8-G19	4953838	1740083	1085045	62.36	418268	24.04	236770	13.61	232982	149235	382217	213471	2608017	0.526	N/A	0.00503	0.77787	0.01103	0.77675	0.00603	6.01
6-4-L8-G20	3851685	1337229	862255	64.48	316126	23.64	158848	11.88	177164	102749	279913	157319	2055874	0.534	N/A	0.00473	0.73594	0.00663	0.73469	0.00191	4.6
6-4-L8-G7	5198175	1842990	1150286	62.41	534249	28.99	158455	8.6	308300	106153	414453	267053	2848472	0.548	N/A	0.00636	0.77099	0.02357	0.76952	0.01732	6.85
6-4-L8-G8	4557619	1583539	984359	62.16	428642	27.07	170538	10.77	236677	109777	346454	208133	2384814	0.523	N/A	0.00735	0.7986	0.02909	0.79711	0.0219	5.4
6-4-L8-H19	3022132	1040279	669096	64.32	250295	24.06	120888	11.62	139720	78110	217830	125819	1625600	0.538	N/A	0.00581	0.74296	0.00857	0.74146	0.00278	3.62
6-4-L8-H20	2564311	875103	566393	64.72	201112	22.98	107598	12.3	112505	69675	182180	102240	1397588	0.545	N/A	0.00516	0.78541	0.00938	0.7843	0.00424	3.04
6-4-L8-H7	4822930	1672760	1041679	62.27	440818	26.35	190263	11.37	246801	123014	369815	220397	2551996	0.529	N/A	0.0046	0.71585	0.00676	0.71454	0.00217	5.71
6-4-L8-H8	2790342	948073	640066	67.51	210500	22.2	97507	10.28	118042	64403	182445	99479	1533855	0.55	N/A	0.00895	0.81836	0.03446	0.81672	0.02574	3.32
6-4-L8-I19	2474038	854226	547372	64.08	198929	23.29	107925	12.63	112077	69515	181592	102095	1337003	0.54	N/A	0.00577	0.77761	0.01258	0.77632	0.00685	3.04
6-4-L8-I20	3920907	1368858	993693	72.59	237744	17.37	137421	10.04	133553	91926	225479	119884	2233468	0.57	N/A	0.00582	0.77232	0.01196	0.77099	0.00618	5.03
6-4-L8-I7	4858678	1708185	1069022	62.58	491273	28.76	147890	8.66	274353	99552	373905	236946	2540556	0.523	N/A	0.00589	0.75423	0.01912	0.75277	0.01331	5.84
6-4-L8-I8	4784897	1670088	1040169	62.28	477227	28.57	152692	9.14	265279	101219	366498	231666	2512297	0.525	N/A	0.00973	0.75228	0.02556	0.74985	0.01599	5.74
6-4-L8-J19	3642138	1262179	798625	63.27	309105	24.49	154449	12.24	175076	100128	275204	159367	1969918	0.541	N/A	0.00543	0.7713	0.01092	0.77005	0.00552	4.46
6-4-L8-J20	2316387	784614	527097	67.18	178229	22.72	79288	10.11	100734	53033	153767	89105	1291288	0.557	N/A	0.00579	0.73855	0.00856	0.73703	0.00279	2.79
6-4-L8-J7	4774715	1674001	1043031	62.31	483320	28.87	147650	8.82	271700	99049	370749	237330	2520785	0.528	N/A	0.00572	0.74265	0.0172	0.74117	0.01155	5.79
6-4-L8-J8	2949690	1002284	656437	65.49	244461	24.39	101386	10.12	136168	66585	202753	119715	1611592	0.546	N/A	0.00823	0.81108	0.03288	0.80951	0.02485	3.52
6-4-L8-K19	4694311	1647681	1009436	61.26	412776	25.05	225469	13.68	233530	142651	376181	213114	2493698	0.531	N/A	0.00454	0.71386	0.00649	0.71255	0.00196	5.75
6-4-L8-K20	3514491	1207060	766058	63.46	276900	22.94	164102	13.6	155062	104260	259322	141855	1888451	0.537	N/A	0.00678	0.78074	0.01238	0.77924	0.00564	4.18
6-4-L8-K7	3228321	1132261	699226	61.75	289163	25.54	143872	12.71	161595	91472	253067	143372	1689013	0.523	N/A	0.00832	0.7908	0.03567	0.78904	0.02758	3.92
6-4-L8-K8	3866957	1345885	863112	64.13	319464	23.74	163309	12.13	176175	103540	279715	152356	2029066	0.525	N/A	0.01184	0.81434	0.0568	0.81212	0.0455	4.62
6-4-L8-L19	3911905	1356129	856661	63.17	339425	25.03	160043	11.8	189537	103303	292840	170379	2067081	0.528	N/A	0.00485	0.73753	0.00839	0.73625	0.00356	4.61
6-4-L8-L20	2838900	972525	634025	65.19	218989	22.52	119511	12.29	122559	77013	199572	110313	1536981	0.541	N/A	0.0054	0.73669	0.00758	0.73526	0.00219	3.38
6-4-L8-L7	3974869	1389244	898934	64.71	338177	24.34	152133	10.95	187987	98167	286154	162123	2092820	0.527	N/A	0.01046	0.81356	0.04901	0.81159	0.03896	4.81
6-4-L8-L8	2488169	843618	571407	67.73	181542	21.52	90669	10.75	101069	58908	159977	86767	1368135	0.55	N/A	0.00963	0.81376	0.03551	0.81195	0.02613	2.97
6-4-L8-M19	4408549	1547673	997097	64.43	383283	24.77	167293	10.81	217787	110829	328616	194798	2346105	0.532	N/A	0.00477	0.72496	0.00809	0.72364	0.00334	5.36
6-4-L8-M20	3866570	1345727	832454	61.86	327560	24.34	185713	13.8	183268	117248	300516	168643	2041171	0.528	N/A	0.00523	0.77864	0.0112	0.77748	0.006	4.6
6-4-L8-M7	2989405	1047684	641641	61.24	307470	29.35	98573	9.41	176782	66996	243778	150053	1597316	0.534	N/A	0.00559	0.73943	0.02097	0.73797	0.01547	3.69
6-4-L8-M8	4707900	1653001	1052392	63.67	460702	27.87	139907	8.46	257642	93812	351454	224130	2482092	0.527	N/A	0.00695	0.74983	0.02437	0.74808	0.01754	5.74
6-4-L8-N19	5271178	1827307	1119100	61.24	440490	24.11	267717	14.65	245508	168593	414101	224159	2769151	0.525	N/A	0.00517	0.77626	0.01003	0.7751	0.00489	6.2
6-4-L8-N20	3058898	1035836	674252	65.09	235254	22.71	126330	12.2	131873	81559	213432	118160	1676502	0.548	N/A	0.00522	0.75423	0.00754	0.75294	0.00233	3.61
6-4-L8-N7	5196691	1801121	1088309	60.42	521809	28.97	191003	10.6	290005	125017	415022	257768	2706157	0.521	N/A	0.01145	0.7792	0.03708	0.77664	0.02593	6.08
6-4-L8-N8	3576735	1215378	785737	64.65	283220	23.3	146421	12.05	159519	94817	254336	143145	1954383	0.546	N/A	0.0054	0.7309	0.00722	0.72944	0.00183	4.26
6-4-L8-O19	5053186	1768100	1089313	61.61	450075	25.46	228712	12.94	252466	145726	398192	230374	2644018	0.523	N/A	0.0053	0.71708	0.00841	0.71557	0.00313	6.01
6-4-L8-O20	3978951	1390221	864732	62.2	356077	25.61	169412	12.19	200142	109497	309639	180497	2100973	0.528	N/A	0.00568	0.77887	0.01204	0.77761	0.0064	4.79
6-4-L8-O7	6229065	2188699	1256498	57.41	566046	25.86	366155	16.73	314890	223235	538125	284553	3220455	0.517	N/A	0.00725	0.78597	0.02637	0.78441	0.01926	7.44
6-4-L8-O8	4379680	1524448	957750	62.83	425887	27.94	140811	9.24	236133	93605	329738	210129	2291573	0.523	N/A	0.00718	0.76624	0.03054	0.76455	0.02353	5.19
6-4-L8-P19	4137717	1429105	918520	64.27	344014	24.07	166571	11.66	191573	107514	299087	175581	2212021	0.535	N/A	0.00578	0.77871	0.01079	0.77742	0.00504	4.97
6-4-L8-P20	1967698	659408	417847	63.37	173057	26.24	68504	10.39	98515	45531	144046	90300	1100356	0.559	N/A	0.0059	0.74866	0.01805	0.74717	0.01222	2.34
6-4-L8-P7	2918644	993627	639352	64.35	272335	27.41	81940	8.25	154660	56426	211086	129370	1600002	0.548	N/A	0.01004	0.76746	0.0348	0.7651	0.02501	3.55
6-4-L8-P8	2793404	946442	626508	66.2	244598	25.84	75336	7.96	136605	51800	188405	117360	1530264	0.548	N/A	0.00773	0.77535	0.02515	0.7736	0.01756	3.31
6-6-L12-A11	1845835	652863	387646	59.38	179342	27.47	85875	13.15	124512	64244	188756	109409	1239275	0.671	N/A	0.00854	0.81795	0.03593	0.81638	0.02763	3.11
6-6-L12-A12	1221329	428044	261985	61.21	132001	30.84	34058	7.96	92387	26953	119340	79009	833116	0.682	N/A	0.00844	0.75817	0.02727	0.75611	0.01899	2.06
6-6-L12-A23	1700000	600827	351553	58.51	170005	28.3	79269	13.19	119194	60121	179315	108145	1141967	0.672	N/A	0.00488	0.78592	0.01149	0.78487	0.00664	2.82
6-6-L12-A24	1471403	511547	307087	60.03	129902	25.39	74558	14.58	91909	56195	148104	82071	1019771	0.693	N/A	0.00491	0.77372	0.00743	0.7726	0.00253	2.48
6-6-L12-B11	1271994	444540	254043	57.15	138971	31.26	51526	11.59	97860	39723	137583	88089	860415	0.676	N/A	0.00447	0.736	0.00876	0.73481	0.00431	2.09
6-6-L12-B23	1392726	490932	274335	55.88	140287	28.58	76310	15.54	98126	57107	155233	88270	934472	0.671	N/A	0.00466	0.7291	0.00671	0.72783	0.00206	2.31
6-6-L12-C11	1756814	618959	349438	56.46	197473	31.9	72048	11.64	137525	54541	192066	123499	1175679	0.669	N/A	0.00842	0.76398	0.02013	0.76198	0.01181	2.91
6-6-L12-C12	1567248	552185	325926	59.02	153374	27.78	72885	13.2	107416	55227	162643	95591	1065594	0.68	N/A	0.00716	0.815	0.03046	0.81367	0.02347	2.65
6-6-L12-C23	1327372	466456	275348	59.03	127239	27.28	63869	13.69	88444	47650	136094	79781	892241	0.672	N/A	0.0044	0.74701	0.00629	0.74589	0.0019	2.19
6-6-L12-C24	1306378	459103	263929	57.49	124946	27.22	70228	15.3	87700	52637	140337	79794	886328	0.678	N/A	0.00435	0.78529	0.00943	0.78435	0.0051	2.18
6-6-L12-D11	1583571	559791	331020	59.13	176140	31.47	52631	9.4	122369	40616	162985	105127	1067370	0.674	N/A	0.00707	0.78604	0.02541	0.78452	0.01847	2.67
6-6-L12-D23	1551292	539004	309255	57.38	153763	28.53	75986	14.1	107337	57082	164419	97546	1052220	0.678	N/A	0.00714	0.78105	0.01266	0.77948	0.00556	2.54
6-6-L12-E11	2340215	835420	477738	57.19	253499	30.34	104183	12.47	175623	78276	253899	158021	1553629	0.664	N/A	0.00505	0.80093	0.01289	0.79992	0.00788	3.92
6-6-L12-E12	1419302	496014	292663	59	141105	28.45	62246	12.55	98355	47113	145468	87647	964575	0.68	N/A	0.00831	0.80636	0.03071	0.80474	0.02259	2.36
6-6-L12-E23	923889	328836	166356	50.59	97305	29.59	65175	19.82	68351	48161	116512	62835	612337	0.663	N/A	0.00419	0.75613	0.00662	0.7551	0.00244	1.55
6-6-L12-E24	1004920	350229	207575	59.27	95207	27.18	47447	13.55	66729	36012	102741	60598	685705	0.682	N/A	0.00511	0.78971	0.013	0.78863	0.00793	1.67
[truncated: 51,065 more rows]
