# Supplementary material for: Temporally distinct 3D multi-omic dynamics in the developing human brain
Source: Nature. 2024 Oct 9;635(8038):481–9. doi: 10.1038/s41586-024-08030-7 (PMC11560841; doi:10.1038/s41586-024-08030-7)
Supplement: Supplementary file 5 — Cell-type annotation. [file 41586_2024_8030_MOESM5_ESM.xlsx]

## Sheet: 06282020_HPC-CTX-joint_annotati
Supplementary Table 3. Cell Type Annotation
Cell ID	L1 annotation	L2 annotation	L3 annotation	L4 annotation	mCCC/CCC	mCH/CH	mCG/CG	Sample	region	age_groups	TotalInt
210830-4267-HPC-3-C07_F15	Non-Neuron	Glial-Non-Neuron	OPC	3T_OPC	0.00859	0.01151	0.754	210830-4267-HPC	HPC	3T	138582
210830-4267-HPC-3-C07_C2	Exc	Exc-CA	Exc-CA-TSHZ2-MEIS2	3T_Exc-CA-TSHZ2-MEIS2	0.00927	0.0186	0.75798	210830-4267-HPC	HPC	3T	139219
210830-4267-HPC-3-C07_J11	Exc	Exc-ENT	Exc-ENT		0.0078	0.01168	0.73789	210830-4267-HPC	HPC	3T	194860
210830-4267-HPC-3-C07_C24	Non-Neuron	Glial-Non-Neuron	OPC	3T_OPC	0.00815	0.01218	0.72286	210830-4267-HPC	HPC	3T	137466
210830-4267-HPC-3-C07_J7	Exc	Exc-CA	Exc-CA1	3T_Exc-CA1	0.00903	0.02066	0.74035	210830-4267-HPC	HPC	3T	203616
210830-4267-HPC-3-C07_K12	Exc	Exc-CA	Exc-CA-TSHZ2-PCP4	3T_Exc-CA-TSHZ2-PCP4	0.00879	0.022	0.7556	210830-4267-HPC	HPC	3T	210280
210830-4267-HPC-1-C05_H10	Exc	Exc-CA	Exc-CA-MEF2C-JCAD		0.0082	0.01256	0.75346	210830-4267-HPC	HPC	3T	218714
210830-4267-HPC-1-C05_I14	Non-Neuron	Glial-Non-Neuron	Astro	3T_Astro	0.00791	0.01118	0.76465	210830-4267-HPC	HPC	3T	215666
210830-4267-HPC-2-C06_C20	Inh	Inh-MGE	Inh-eMGE	3T_Inh-eMGE	0.00778	0.01071	0.74346	210830-4267-HPC	HPC	3T	228493
210830-4267-HPC-2-C06_F13	Exc	Exc-CA	Exc-CA-MEF2C-JCAD		0.00844	0.01269	0.74619	210830-4267-HPC	HPC	3T	236362
210830-4267-HPC-2-C06_A19	Non-Neuron	Glial-Non-Neuron	Astro	3T_Astro	0.00709	0.00969	0.75746	210830-4267-HPC	HPC	3T	179926
210830-4267-HPC-2-C06_E9	Inh	Inh-CGE	Inh-eCGE	3T_Inh-eCGE	0.00758	0.0109	0.72618	210830-4267-HPC	HPC	3T	143102
210830-4267-HPC-2-C06_F14	Inh	Inh-CGE	Inh-eCGE	3T_Inh-eCGE	0.008	0.01148	0.74751	210830-4267-HPC	HPC	3T	307533
210830-4267-HPC-2-C06_F11	Inh	Inh-MGE	Inh-eMGE	3T_Inh-eMGE	0.00816	0.01249	0.73284	210830-4267-HPC	HPC	3T	154006
210830-4267-HPC-1-C05_I13	Inh	Inh-MGE	Inh-eMGE	3T_Inh-eMGE	0.00782	0.01121	0.73456	210830-4267-HPC	HPC	3T	167320
210830-4267-HPC-1-C05_G9	Non-Neuron	Glial-Non-Neuron	OPC	3T_OPC	0.00761	0.01059	0.75948	210830-4267-HPC	HPC	3T	206645
210830-4267-HPC-2-C06_E6	Exc	Exc-CA	Exc-CA-NTNG2	3T_Exc-CA-NTNG2	0.00815	0.01428	0.75377	210830-4267-HPC	HPC	3T	134930
210830-4267-HPC-1-C05_D22	Non-Neuron	Glial-Non-Neuron	Astro	3T_Astro	0.00684	0.00998	0.76743	210830-4267-HPC	HPC	3T	202767
210830-4267-HPC-2-C06_F10	Non-Neuron	Glial-Non-Neuron	OPC	3T_OPC	0.00797	0.01105	0.75616	210830-4267-HPC	HPC	3T	273035
210830-4267-HPC-3-C07_F10	Inh	Inh-CGE	Inh-eCGE	3T_Inh-eCGE	0.00825	0.01112	0.75951	210830-4267-HPC	HPC	3T	244508
210830-4267-HPC-3-C07_J23	Non-Neuron	Glial-Non-Neuron	Astro	3T_Astro	0.0062	0.00843	0.75662	210830-4267-HPC	HPC	3T	142071
210830-4267-HPC-1-C05_D6	Non-Neuron	Glial-Non-Neuron	OPC	3T_OPC	0.00849	0.01169	0.77019	210830-4267-HPC	HPC	3T	197019
210830-4267-HPC-1-C05_G8	RG	RG	RG-1		0.00782	0.01057	0.75382	210830-4267-HPC	HPC	3T	236987
210830-4267-HPC-2-C06_E8	Exc	Exc-CA	Exc-CA1	3T_Exc-CA1	0.00866	0.01925	0.75255	210830-4267-HPC	HPC	3T	179132
210830-4267-HPC-1-C05_L9	Non-Neuron	Non-Neuron	EC	3T_EC	0.0079	0.01209	0.75963	210830-4267-HPC	HPC	3T	251956
210830-4267-HPC-1-C05_D3	Non-Neuron	Glial-Non-Neuron	Astro	3T_Astro	0.00828	0.01276	0.77536	210830-4267-HPC	HPC	3T	165024
210830-4267-HPC-1-C05_D20	Inh	Inh-CGE	Inh-CGE	3T_Inh-CGE	0.00654	0.01179	0.76255	210830-4267-HPC	HPC	3T	221250
210830-4267-HPC-2-C06_F12	Exc	Exc-CA	Exc-CA-TSHZ2-PCP4	3T_Exc-CA-TSHZ2-PCP4	0.0094	0.0211	0.75775	210830-4267-HPC	HPC	3T	243880
210830-4267-HPC-3-C07_L21	Inh	Inh-CGE	Inh-eCGE	3T_Inh-eCGE	0.00797	0.01145	0.75445	210830-4267-HPC	HPC	3T	217635
210830-4267-HPC-1-C05_G7	RG	RG	RG-1		0.00772	0.01065	0.76789	210830-4267-HPC	HPC	3T	195045
210830-4267-HPC-1-C05_D4	Exc	Exc-CA	Exc-CA-B-CELF2+CG		0.01024	0.0185	0.74987	210830-4267-HPC	HPC	3T	196384
210830-4267-HPC-1-C05_D24	Exc	Exc-CA	Exc-CA-MEF2C-JCAD		0.00991	0.02012	0.74976	210830-4267-HPC	HPC	3T	126228
210830-4267-HPC-2-C06_E5	Inh	Inh-CGE	Inh-eCGE	3T_Inh-eCGE	0.00774	0.01115	0.72727	210830-4267-HPC	HPC	3T	130157
210830-4267-HPC-1-C05_J8	Exc	Exc-DG	Exc-DG	3T_Exc-DG	0.0087	0.01616	0.73456	210830-4267-HPC	HPC	3T	255123
210830-4267-HPC-1-C05_D5	Inh	Inh-MGE	Inh-eMGE	3T_Inh-eMGE	0.00821	0.0111	0.76458	210830-4267-HPC	HPC	3T	197283
210830-4267-HPC-2-C06_H24	Non-Neuron	Glial-Non-Neuron	Astro	3T_Astro	0.00728	0.01074	0.75084	210830-4267-HPC	HPC	3T	153126
210830-4267-HPC-1-C05_O13	Exc	Exc-CA	Exc-CA-M,B,C+CG		0.00711	0.01198	0.74422	210830-4267-HPC	HPC	3T	179369
210830-4267-HPC-2-C06_E7	Inh	Inh-CGE	Inh-eCGE	3T_Inh-eCGE	0.00827	0.01167	0.74974	210830-4267-HPC	HPC	3T	209889
210830-4267-HPC-2-C06_H16	Non-Neuron	Glial-Non-Neuron	OPC	3T_OPC	0.00784	0.0105	0.71694	210830-4267-HPC	HPC	3T	155406
210830-4267-HPC-1-C05_J9	RG	RG	RG-1		0.00804	0.01047	0.75153	210830-4267-HPC	HPC	3T	213436
210830-4267-HPC-1-C05_D21	Non-Neuron	Non-Neuron	EC	3T_EC	0.00671	0.00876	0.73114	210830-4267-HPC	HPC	3T	273192
210830-4267-HPC-2-C06_E4	RG	RG	RG-1		0.00779	0.01069	0.7542	210830-4267-HPC	HPC	3T	162426
210830-4267-HPC-2-C06_M3	Non-Neuron	Glial-Non-Neuron	Astro	3T_Astro	0.00807	0.01121	0.75925	210830-4267-HPC	HPC	3T	202993
210830-4267-HPC-2-C06_M24	Exc	Exc-DG	Exc-DG	3T_Exc-DG	0.00723	0.01125	0.74053	210830-4267-HPC	HPC	3T	160672
210830-4267-HPC-1-C05_D2	Exc	Exc-CA	Exc-CA-MEF2C-JCAD		0.00835	0.01407	0.73557	210830-4267-HPC	HPC	3T	145962
210830-4267-HPC-2-C06_C18	Non-Neuron	Non-Neuron	VLMC	3T_VLMC	0.00827	0.01181	0.73067	210830-4267-HPC	HPC	3T	187132
210830-4267-HPC-1-C05_D23	Inh	Inh-CGE	Inh-CGE	3T_Inh-CGE	0.01141	0.03526	0.78953	210830-4267-HPC	HPC	3T	157467
210830-4267-HPC-1-C05_I17	Non-Neuron	Glial-Non-Neuron	Astro	3T_Astro	0.00788	0.01327	0.75719	210830-4267-HPC	HPC	3T	192805
210830-4267-HPC-3-C07_I14	Non-Neuron	Glial-Non-Neuron	Astro	3T_Astro	0.00817	0.01085	0.76677	210830-4267-HPC	HPC	3T	194292
210830-4267-HPC-2-C06_H13	Non-Neuron	Glial-Non-Neuron	Astro	3T_Astro	0.00863	0.01178	0.75318	210830-4267-HPC	HPC	3T	281193
210830-4267-HPC-1-C05_O19	Non-Neuron	Glial-Non-Neuron	Astro	3T_Astro	0.008	0.01276	0.77153	210830-4267-HPC	HPC	3T	199316
210830-4267-HPC-2-C06_G13	Inh	Inh-CGE	Inh-eCGE	3T_Inh-eCGE	0.0083	0.01319	0.76564	210830-4267-HPC	HPC	3T	241613
210830-4267-HPC-3-C07_I18	Non-Neuron	Glial-Non-Neuron	Astro	3T_Astro	0.0083	0.01189	0.76802	210830-4267-HPC	HPC	3T	212692
210830-4267-HPC-1-C05_I16	Inh	Inh-MGE	Inh-eMGE	3T_Inh-eMGE	0.00718	0.01057	0.7298	210830-4267-HPC	HPC	3T	200853
210830-4267-HPC-1-C05_O15	Exc	Exc-CA	Exc-Subiculum-FN1	3T_Exc-Subiculum-FN1	0.0088	0.01906	0.75214	210830-4267-HPC	HPC	3T	150718
210830-4267-HPC-2-C06_M2	Exc	Exc-CA	Exc-Subiculum-FN1	3T_Exc-Subiculum-FN1	0.00813	0.01829	0.7552	210830-4267-HPC	HPC	3T	173306
210830-4267-HPC-1-C05_O18	Exc	Exc-CA	Exc-CA-MEF2C-JCAD		0.00758	0.01118	0.7491	210830-4267-HPC	HPC	3T	203410
210830-4267-HPC-1-C05_E18	Inh	Inh-MGE	Inh-eMGE	3T_Inh-eMGE	0.00743	0.01078	0.75895	210830-4267-HPC	HPC	3T	122155
210830-4267-HPC-1-C05_I11	Non-Neuron	Glial-Non-Neuron	OPC	3T_OPC	0.00781	0.01076	0.74128	210830-4267-HPC	HPC	3T	252546
210830-4267-HPC-2-C06_C21	Inh	Inh-CGE	Inh-eCGE	3T_Inh-eCGE	0.00683	0.009	0.75377	210830-4267-HPC	HPC	3T	177665
210830-4267-HPC-3-C07_D23	Exc	Exc-ENT	Exc-ENT		0.01031	0.02695	0.77736	210830-4267-HPC	HPC	3T	167533
210830-4267-HPC-1-C05_O16	Non-Neuron	Non-Neuron	MGC-1	3T_MGC-1	0.0069	0.00936	0.71624	210830-4267-HPC	HPC	3T	188189
210830-4267-HPC-1-C05_E23	Exc	Exc-ENT	Exc-ENT		0.00927	0.02534	0.77126	210830-4267-HPC	HPC	3T	108376
210830-4267-HPC-2-C06_P4	Inh	Inh-MGE	Inh-eMGE	3T_Inh-eMGE	0.00754	0.01066	0.76007	210830-4267-HPC	HPC	3T	226957
210830-4267-HPC-1-C05_I23	Non-Neuron	Glial-Non-Neuron	Astro	3T_Astro	0.0079	0.01106	0.76177	210830-4267-HPC	HPC	3T	197113
210830-4267-HPC-1-C05_E21	Exc	Exc-CA	Exc-CA-M,B,C+CG		0.00889	0.01473	0.75204	210830-4267-HPC	HPC	3T	215193
210830-4267-HPC-3-C07_K5	Non-Neuron	Non-Neuron	MGC-2	3T_MGC-2	0.00834	0.01198	0.80644	210830-4267-HPC	HPC	3T	190613
210830-4267-HPC-2-C06_F7	Inh	Inh-MGE	Inh-eMGE	3T_Inh-eMGE	0.00775	0.01052	0.73821	210830-4267-HPC	HPC	3T	206042
210830-4267-HPC-1-C05_I12	Exc	Exc-CA	Exc-CA1	3T_Exc-CA1	0.00827	0.01898	0.73633	210830-4267-HPC	HPC	3T	252665
210830-4267-HPC-1-C05_O14	Non-Neuron	Non-Neuron	MGC-1	3T_MGC-1	0.00761	0.01053	0.73651	210830-4267-HPC	HPC	3T	223936
210830-4267-HPC-2-C06_P6	Non-Neuron	Non-Neuron	MGC-2	3T_MGC-2	0.00773	0.01042	0.78251	210830-4267-HPC	HPC	3T	261799
210830-4267-HPC-3-C07_E11	Non-Neuron	Glial-Non-Neuron	OPC	3T_OPC	0.00856	0.01147	0.75818	210830-4267-HPC	HPC	3T	208916
210830-4267-HPC-3-C07_F11	Exc	Exc-CA	Exc-CA3	3T_Exc-CA3	0.01129	0.03141	0.74435	210830-4267-HPC	HPC	3T	171017
210830-4267-HPC-1-C05_E7	Exc	Exc-ENT	Exc-ENT		0.00803	0.01336	0.74168	210830-4267-HPC	HPC	3T	290096
210830-4267-HPC-3-C07_G3	Inh	Inh-CGE	Inh-eCGE	3T_Inh-eCGE	0.00787	0.0107	0.74865	210830-4267-HPC	HPC	3T	192991
210830-4267-HPC-3-C07_D11	Non-Neuron	Glial-Non-Neuron	Astro	3T_Astro	0.00887	0.01319	0.76565	210830-4267-HPC	HPC	3T	199262
210830-4267-HPC-1-C05_L8	Non-Neuron	Non-Neuron	EC	3T_EC	0.00745	0.00996	0.749	210830-4267-HPC	HPC	3T	265481
210830-4267-HPC-3-C07_K8	Inh	Inh-CGE	Inh-eCGE	3T_Inh-eCGE	0.00749	0.01067	0.7531	210830-4267-HPC	HPC	3T	210932
210830-4267-HPC-2-C06_A16	Exc	Exc-CA	Exc-CA-MEF2C-JCAD		0.00816	0.01224	0.74474	210830-4267-HPC	HPC	3T	160506
210830-4267-HPC-1-C05_M11	Inh	Inh-MGE	Inh-MGE	3T_Inh-MGE	0.01039	0.03334	0.7998	210830-4267-HPC	HPC	3T	244670
210830-4267-HPC-1-C05_E17	Non-Neuron	Glial-Non-Neuron	Astro	3T_Astro	0.00841	0.01238	0.7766	210830-4267-HPC	HPC	3T	196610
210830-4267-HPC-3-C07_P11	Inh	Inh-MGE	Inh-eMGE	3T_Inh-eMGE	0.007	0.00956	0.73806	210830-4267-HPC	HPC	3T	186368
210830-4267-HPC-2-C06_C23	Non-Neuron	Glial-Non-Neuron	OPC	3T_OPC	0.00777	0.0106	0.75884	210830-4267-HPC	HPC	3T	129436
210830-4267-HPC-1-C05_O17	Non-Neuron	Glial-Non-Neuron	OPC	3T_OPC	0.00763	0.01049	0.74091	210830-4267-HPC	HPC	3T	196223
210830-4267-HPC-3-C07_P12	Inh	Inh-MGE	Inh-MGE	3T_Inh-MGE	0.0085	0.01592	0.77758	210830-4267-HPC	HPC	3T	191991
210830-4267-HPC-2-C06_C22	Exc	Exc-CA	Exc-CA-B-CELF2+CG		0.00771	0.0141	0.74538	210830-4267-HPC	HPC	3T	184608
210830-4267-HPC-2-C06_A15	Exc	Exc-ENT	Exc-ENT		0.00824	0.01278	0.74248	210830-4267-HPC	HPC	3T	162692
210830-4267-HPC-2-C06_O16	RG	RG	RG-1		0.00725	0.00965	0.74102	210830-4267-HPC	HPC	3T	168190
210830-4267-HPC-2-C06_A17	Non-Neuron	Glial-Non-Neuron	OPC	3T_OPC	0.00701	0.00998	0.75976	210830-4267-HPC	HPC	3T	127330
210830-4267-HPC-3-C07_P13	Non-Neuron	Glial-Non-Neuron	OPC	3T_OPC	0.00795	0.01103	0.75369	210830-4267-HPC	HPC	3T	193689
210830-4267-HPC-2-C06_C17	Non-Neuron	Glial-Non-Neuron	Astro	3T_Astro	0.00833	0.01095	0.75688	210830-4267-HPC	HPC	3T	185764
210830-4267-HPC-3-C07_D12	Exc	Exc-CA	Exc-CA-only3T		0.0101	0.02719	0.75659	210830-4267-HPC	HPC	3T	216600
210830-4267-HPC-3-C07_P10	Inh	Inh-MGE	Inh-eMGE	3T_Inh-eMGE	0.00661	0.0129	0.76626	210830-4267-HPC	HPC	3T	208472
210830-4267-HPC-1-C05_M10	Inh	Inh-MGE	Inh-eMGE	3T_Inh-eMGE	0.00784	0.01146	0.76122	210830-4267-HPC	HPC	3T	196553
210830-4267-HPC-3-C07_J10	Inh	Inh-CGE	Inh-eCGE	3T_Inh-eCGE	0.00831	0.01186	0.75268	210830-4267-HPC	HPC	3T	222311
210830-4267-HPC-3-C07_G21	Inh	Inh-MGE	Inh-MGE	3T_Inh-MGE	0.00786	0.01338	0.76288	210830-4267-HPC	HPC	3T	154586
210830-4267-HPC-1-C05_P7	Exc	Exc-CA	Exc-RORA		0.00823	0.01701	0.72221	210830-4267-HPC	HPC	3T	203580
210830-4267-HPC-2-C06_C16	Exc	Exc-CA	Exc-CA1	3T_Exc-CA1	0.00899	0.02311	0.7377	210830-4267-HPC	HPC	3T	152816
210830-4267-HPC-1-C05_L7	Exc	Exc-CA	Exc-CA-MEF2C-JCAD		0.0083	0.01393	0.7437	210830-4267-HPC	HPC	3T	242147
210830-4267-HPC-2-C06_H3	Non-Neuron	Non-Neuron	MGC-2	3T_MGC-2	0.00825	0.01079	0.7782	210830-4267-HPC	HPC	3T	165475
210830-4267-HPC-3-C07_D7	Non-Neuron	Glial-Non-Neuron	Astro	3T_Astro	0.00908	0.01391	0.78444	210830-4267-HPC	HPC	3T	207348
210830-4267-HPC-3-C07_E1	RG	RG	RG-1		0.00751	0.00994	0.75819	210830-4267-HPC	HPC	3T	166186
210830-4267-HPC-1-C05_I22	Exc	Exc-CA	Exc-CA-only3T		0.00835	0.01661	0.75507	210830-4267-HPC	HPC	3T	246845
210830-4267-HPC-2-C06_P2	Inh	Inh-CGE	Inh-eCGE	3T_Inh-eCGE	0.00747	0.01057	0.74623	210830-4267-HPC	HPC	3T	215627
210830-4267-HPC-3-C07_K20	Inh	Inh-CGE	Inh-eCGE	3T_Inh-eCGE	0.00807	0.01157	0.76019	210830-4267-HPC	HPC	3T	178193
210830-4267-HPC-2-C06_O19	Inh	Inh-MGE	Inh-eMGE	3T_Inh-eMGE	0.00761	0.01156	0.74727	210830-4267-HPC	HPC	3T	250267
210830-4267-HPC-2-C06_A11	Exc	Exc-CA	Exc-CA-TSHZ2-MEIS2	3T_Exc-CA-TSHZ2-MEIS2	0.00835	0.01547	0.75421	210830-4267-HPC	HPC	3T	172013
210830-4267-HPC-3-C07_J2	Inh	Inh-CGE	Inh-eCGE	3T_Inh-eCGE	0.00758	0.0107	0.75252	210830-4267-HPC	HPC	3T	173608
210830-4267-HPC-3-C07_H12	Inh	Inh-CGE	Inh-eCGE	3T_Inh-eCGE	0.00845	0.01146	0.75699	210830-4267-HPC	HPC	3T	221610
210830-4267-HPC-2-C06_N2	Exc	Exc-ENT	Exc-ENT		0.00886	0.01701	0.76294	210830-4267-HPC	HPC	3T	208482
210830-4267-HPC-1-C05_K12	RG	RG	RG-1		0.00788	0.01069	0.75885	210830-4267-HPC	HPC	3T	266054
210830-4267-HPC-3-C07_A1	Exc	Exc-DG	Exc-DG	3T_Exc-DG	0.01158	0.01512	0.78478	210830-4267-HPC	HPC	3T	171881
210830-4267-HPC-1-C05_D1	Inh	Inh-CGE	Inh-eCGE	3T_Inh-eCGE	0.00818	0.01121	0.75377	210830-4267-HPC	HPC	3T	179279
210830-4267-HPC-3-C07_J3	RG	RG	RG-1		0.00856	0.01152	0.76114	210830-4267-HPC	HPC	3T	173947
210830-4267-HPC-2-C06_O17	Exc	Exc-CA	Exc-CA-MEF2C-JCAD		0.00984	0.01877	0.75728	210830-4267-HPC	HPC	3T	209773
210830-4267-HPC-1-C05_K20	Inh	Inh-MGE	Inh-eMGE	3T_Inh-eMGE	0.00822	0.01349	0.75951	210830-4267-HPC	HPC	3T	233807
210830-4267-HPC-3-C07_D10	Exc	Exc-ENT	Exc-ENT		0.00876	0.01698	0.76591	210830-4267-HPC	HPC	3T	213104
210830-4267-HPC-2-C06_A10	Inh	Inh-CGE	Inh-eCGE	3T_Inh-eCGE	0.00684	0.01162	0.75888	210830-4267-HPC	HPC	3T	184943
210830-4267-HPC-2-C06_P3	Inh	Inh-CGE	Inh-eCGE	3T_Inh-eCGE	0.00761	0.01234	0.76603	210830-4267-HPC	HPC	3T	169719
210830-4267-HPC-1-C05_O11	Non-Neuron	Glial-Non-Neuron	Astro	3T_Astro	0.0081	0.01165	0.75477	210830-4267-HPC	HPC	3T	239282
210830-4267-HPC-3-C07_B19	RG	RG	RG-2		0.00724	0.01009	0.75748	210830-4267-HPC	HPC	3T	156583
210830-4267-HPC-2-C06_A13	Non-Neuron	Glial-Non-Neuron	Astro	3T_Astro	0.00735	0.01126	0.75598	210830-4267-HPC	HPC	3T	115956
210830-4267-HPC-1-C05_O12	Inh	Inh-CGE	Inh-eCGE	3T_Inh-eCGE	0.00724	0.00997	0.73969	210830-4267-HPC	HPC	3T	222283
210830-4267-HPC-2-C06_P5	Non-Neuron	Glial-Non-Neuron	Astro	3T_Astro	0.00788	0.01092	0.75513	210830-4267-HPC	HPC	3T	186753
210830-4267-HPC-1-C05_I4	Non-Neuron	Non-Neuron	PC	3T_PC	0.00768	0.01114	0.7303	210830-4267-HPC	HPC	3T	240175
210830-4267-HPC-2-C06_A12	Non-Neuron	Glial-Non-Neuron	Astro	3T_Astro	0.00791	0.01235	0.77295	210830-4267-HPC	HPC	3T	174364
210830-4267-HPC-1-C05_P9	Exc	Exc-DG	Exc-DG	3T_Exc-DG	0.00778	0.01098	0.74816	210830-4267-HPC	HPC	3T	213805
210830-4267-HPC-1-C05_D17	Non-Neuron	Non-Neuron	MGC-1	3T_MGC-1	0.0084	0.01106	0.72594	210830-4267-HPC	HPC	3T	219676
210830-4267-HPC-1-C05_D18	Exc	Exc-CA	Exc-CA-TSHZ2-PCP4	3T_Exc-CA-TSHZ2-PCP4	0.00911	0.01958	0.74978	210830-4267-HPC	HPC	3T	210921
210830-4267-HPC-1-C05_I5	Exc	Exc-CA	Exc-CA-MEF2C-JCAD		0.00828	0.01242	0.74494	210830-4267-HPC	HPC	3T	194519
210830-4267-HPC-1-C05_D15	Non-Neuron	Glial-Non-Neuron	OPC	3T_OPC	0.00844	0.01125	0.75169	210830-4267-HPC	HPC	3T	248413
210830-4267-HPC-1-C05_P8	Exc	Exc-DG	Exc-DG	3T_Exc-DG	0.00661	0.00876	0.75144	210830-4267-HPC	HPC	3T	246242
210830-4267-HPC-3-C07_K17	RG	RG	RG-1		0.00776	0.01055	0.75784	210830-4267-HPC	HPC	3T	189453
210830-4267-HPC-2-C06_N20	Exc	Exc-DG	Exc-DG	3T_Exc-DG	0.00845	0.01585	0.74134	210830-4267-HPC	HPC	3T	268569
210830-4267-HPC-1-C05_K21	Non-Neuron	Non-Neuron	MGC-2	3T_MGC-2	0.00765	0.01031	0.77368	210830-4267-HPC	HPC	3T	263101
210830-4267-HPC-1-C05_K22	Inh	Inh-MGE	Inh-eMGE	3T_Inh-eMGE	0.00836	0.0117	0.75491	210830-4267-HPC	HPC	3T	242335
210830-4267-HPC-1-C05_D19	Non-Neuron	Glial-Non-Neuron	Astro	3T_Astro	0.00926	0.01649	0.76176	210830-4267-HPC	HPC	3T	271927
210830-4267-HPC-1-C05_D14	RG	RG	RG-1		0.00882	0.01181	0.75945	210830-4267-HPC	HPC	3T	194696
210830-4267-HPC-1-C05_G6	Inh	Inh-MGE	Inh-MGE	3T_Inh-MGE	0.00869	0.01778	0.77628	210830-4267-HPC	HPC	3T	211887
210830-4267-HPC-2-C06_J18	Exc	Exc-CA	Exc-CA-NTNG2	3T_Exc-CA-NTNG2	0.00871	0.01637	0.75769	210830-4267-HPC	HPC	3T	253048
210830-4267-HPC-2-C06_A14	Inh	Inh-MGE	Inh-eMGE	3T_Inh-eMGE	0.00809	0.01129	0.75889	210830-4267-HPC	HPC	3T	141576
210830-4267-HPC-2-C06_K2	Non-Neuron	Glial-Non-Neuron	Astro	3T_Astro	0.00752	0.01076	0.76863	210830-4267-HPC	HPC	3T	208442
210830-4267-HPC-1-C05_D11	Exc	Exc-ENT	Exc-ENT		0.00903	0.01541	0.75416	210830-4267-HPC	HPC	3T	193926
210830-4267-HPC-3-C07_D13	Inh	Inh-CGE	Inh-CGE	3T_Inh-CGE	0.01331	0.04266	0.79876	210830-4267-HPC	HPC	3T	202801
210830-4267-HPC-1-C05_N8	Exc	Exc-CA	Exc-CA-MEF2C-JCAD		0.00929	0.01908	0.76104	210830-4267-HPC	HPC	3T	254579
210830-4267-HPC-3-C07_E12	Non-Neuron	Glial-Non-Neuron	Astro	3T_Astro	0.00826	0.01165	0.75368	210830-4267-HPC	HPC	3T	198542
210830-4267-HPC-1-C05_D12	Non-Neuron	Glial-Non-Neuron	Astro	3T_Astro	0.00827	0.01121	0.74811	210830-4267-HPC	HPC	3T	221006
210830-4267-HPC-1-C05_I6	Non-Neuron	Glial-Non-Neuron	Astro	3T_Astro	0.00805	0.01296	0.77138	210830-4267-HPC	HPC	3T	193619
210830-4267-HPC-1-C05_D16	RG	RG	RG-1		0.0081	0.01071	0.75787	210830-4267-HPC	HPC	3T	190356
210830-4267-HPC-3-C07_B14	Inh	Inh-CGE	Inh-eCGE	3T_Inh-eCGE	0.00808	0.01084	0.74831	210830-4267-HPC	HPC	3T	212709
210830-4267-HPC-1-C05_N7	Exc	Exc-CA	Exc-CA1	3T_Exc-CA1	0.00792	0.0161	0.74571	210830-4267-HPC	HPC	3T	248287
210830-4267-HPC-2-C06_E2	Exc	Exc-CA	Exc-CA-MEF2C-JCAD		0.00865	0.01364	0.75954	210830-4267-HPC	HPC	3T	136141
210830-4267-HPC-2-C06_H14	Exc	Exc-CA	Exc-CA-MEF2C-JCAD		0.0088	0.01889	0.7561	210830-4267-HPC	HPC	3T	255665
210830-4267-HPC-2-C06_J17	Non-Neuron	Glial-Non-Neuron	OPC	3T_OPC	0.0084	0.01169	0.76616	210830-4267-HPC	HPC	3T	243943
210830-4267-HPC-1-C05_D13	Exc	Exc-ENT	Exc-ENT		0.0089	0.01283	0.74678	210830-4267-HPC	HPC	3T	193038
210830-4267-HPC-3-C07_K10	RG	RG	RG-1		0.00821	0.01085	0.75771	210830-4267-HPC	HPC	3T	242398
210830-4267-HPC-3-C07_L3	Exc	Exc-CA	Exc-CA-TSHZ2-PCP4	3T_Exc-CA-TSHZ2-PCP4	0.01001	0.02365	0.75772	210830-4267-HPC	HPC	3T	163270
210830-4267-HPC-1-C05_O10	Exc	Exc-CA	Exc-CA-TSHZ2-PCP4	3T_Exc-CA-TSHZ2-PCP4	0.00829	0.01791	0.74324	210830-4267-HPC	HPC	3T	191201
210830-4267-HPC-3-C07_C20	Non-Neuron	Glial-Non-Neuron	Astro	3T_Astro	0.00706	0.00922	0.75661	210830-4267-HPC	HPC	3T	184050
210830-4267-HPC-1-C05_N9	Inh	Inh-MGE	Inh-eMGE	3T_Inh-eMGE	0.00804	0.01286	0.74853	210830-4267-HPC	HPC	3T	236098
210830-4267-HPC-1-C05_P6	Inh	Inh-CGE	Inh-eCGE	3T_Inh-eCGE	0.00823	0.01156	0.75543	210830-4267-HPC	HPC	3T	218156
210830-4267-HPC-3-C07_B16	Exc	Exc-CA	Exc-CA-B-CELF2+CG		0.00881	0.01686	0.74702	210830-4267-HPC	HPC	3T	122866
210830-4267-HPC-2-C06_K3	Exc	Exc-ENT	Exc-ENT		0.00767	0.01162	0.73522	210830-4267-HPC	HPC	3T	192767
210830-4267-HPC-3-C07_A22	Inh	Inh-MGE	Inh-eMGE	3T_Inh-eMGE	0.00622	0.00851	0.72095	210830-4267-HPC	HPC	3T	112390
210830-4267-HPC-2-C06_G7	Non-Neuron	Glial-Non-Neuron	Astro	3T_Astro	0.00781	0.01074	0.76103	210830-4267-HPC	HPC	3T	205767
210830-4267-HPC-2-C06_E3	Non-Neuron	Glial-Non-Neuron	Astro	3T_Astro	0.0078	0.01122	0.76246	210830-4267-HPC	HPC	3T	182061
210830-4267-HPC-1-C05_I2	Exc	Exc-CA	Exc-CA-MEF2C-JCAD		0.00798	0.01352	0.75187	210830-4267-HPC	HPC	3T	170021
210830-4267-HPC-3-C07_G8	Non-Neuron	Non-Neuron	PC	3T_PC	0.00808	0.01144	0.71791	210830-4267-HPC	HPC	3T	180414
210830-4267-HPC-3-C07_A20	Non-Neuron	Glial-Non-Neuron	Astro	3T_Astro	0.00744	0.01136	0.77179	210830-4267-HPC	HPC	3T	153411
210830-4267-HPC-2-C06_K4	Non-Neuron	Glial-Non-Neuron	OPC	3T_OPC	0.00722	0.00975	0.71247	210830-4267-HPC	HPC	3T	183187
210830-4267-HPC-2-C06_K24	Inh	Inh-CGE	Inh-eCGE	3T_Inh-eCGE	0.00676	0.00953	0.73996	210830-4267-HPC	HPC	3T	130593
210830-4267-HPC-1-C05_I24	Non-Neuron	Glial-Non-Neuron	Astro	3T_Astro	0.0076	0.01027	0.74895	210830-4267-HPC	HPC	3T	194014
210830-4267-HPC-1-C05_H9	Inh	Inh-CGE	Inh-eCGE	3T_Inh-eCGE	0.0071	0.01007	0.7403	210830-4267-HPC	HPC	3T	183365
210830-4267-HPC-3-C07_J24	Non-Neuron	Glial-Non-Neuron	Astro	3T_Astro	0.0078	0.01325	0.77507	210830-4267-HPC	HPC	3T	143041
210830-4267-HPC-3-C07_K15	Non-Neuron	Glial-Non-Neuron	Astro	3T_Astro	0.00809	0.01248	0.75695	210830-4267-HPC	HPC	3T	189633
210830-4267-HPC-3-C07_G6	Exc	Exc-CA	Exc-CA1	3T_Exc-CA1	0.01051	0.02413	0.74148	210830-4267-HPC	HPC	3T	182346
210830-4267-HPC-1-C05_H7	Inh	Inh-CGE	Inh-eCGE	3T_Inh-eCGE	0.00776	0.01071	0.74903	210830-4267-HPC	HPC	3T	216550
210830-4267-HPC-3-C07_K19	Non-Neuron	Glial-Non-Neuron	OPC	3T_OPC	0.00819	0.01101	0.75055	210830-4267-HPC	HPC	3T	192949
210830-4267-HPC-1-C05_D10	Exc	Exc-CA	Exc-CA1	3T_Exc-CA1	0.009	0.02091	0.73893	210830-4267-HPC	HPC	3T	180773
210830-4267-HPC-2-C06_J20	Non-Neuron	Non-Neuron	MGC-2	3T_MGC-2	0.00785	0.01072	0.78319	210830-4267-HPC	HPC	3T	188574
210830-4267-HPC-1-C05_N5	Non-Neuron	Glial-Non-Neuron	Astro	3T_Astro	0.00928	0.01451	0.76866	210830-4267-HPC	HPC	3T	237515
210830-4267-HPC-2-C06_C13	Inh	Inh-CGE	Inh-eCGE	3T_Inh-eCGE	0.00774	0.011	0.74403	210830-4267-HPC	HPC	3T	146304
210830-4267-HPC-3-C07_I24	Inh	Inh-MGE	Inh-eMGE	3T_Inh-eMGE	0.00809	0.01094	0.74002	210830-4267-HPC	HPC	3T	115830
210830-4267-HPC-2-C06_J19	Exc	Exc-CA	Exc-CA-MEF2C-JCAD		0.009	0.01364	0.74562	210830-4267-HPC	HPC	3T	186580
210830-4267-HPC-2-C06_H2	Inh	Inh-MGE	Inh-eMGE	3T_Inh-eMGE	0.00759	0.01081	0.75224	210830-4267-HPC	HPC	3T	215034
210830-4267-HPC-3-C07_H22	Non-Neuron	Non-Neuron	MGC-2	3T_MGC-2	0.00809	0.01046	0.77318	210830-4267-HPC	HPC	3T	160867
210830-4267-HPC-1-C05_I15	Non-Neuron	Glial-Non-Neuron	OPC	3T_OPC	0.00762	0.01095	0.76053	210830-4267-HPC	HPC	3T	230776
210830-4267-HPC-2-C06_L9	Non-Neuron	Glial-Non-Neuron	Astro	3T_Astro	0.00845	0.01329	0.7659	210830-4267-HPC	HPC	3T	221586
210830-4267-HPC-1-C05_N6	Inh	Inh-MGE	Inh-MGE	3T_Inh-MGE	0.01084	0.03705	0.78158	210830-4267-HPC	HPC	3T	233943
210830-4267-HPC-2-C06_H18	Exc	Exc-DG	Exc-DG	3T_Exc-DG	0.00772	0.01066	0.74446	210830-4267-HPC	HPC	3T	278672
210830-4267-HPC-2-C06_N24	Exc	Exc-CA	Exc-CA-MEF2C-JCAD		0.00877	0.01827	0.75669	210830-4267-HPC	HPC	3T	136866
210830-4267-HPC-1-C05_C9	Non-Neuron	Glial-Non-Neuron	Astro	3T_Astro	0.0086	0.01609	0.75419	210830-4267-HPC	HPC	3T	124547
210830-4267-HPC-2-C06_C15	Inh	Inh-MGE	Inh-eMGE	3T_Inh-eMGE	0.00802	0.01117	0.75274	210830-4267-HPC	HPC	3T	193496
210830-4267-HPC-3-C07_F6	Exc	Exc-ENT	Exc-ENT		0.00812	0.01366	0.75628	210830-4267-HPC	HPC	3T	226198
210830-4267-HPC-3-C07_E5	Exc	Exc-CA	Exc-CA3	3T_Exc-CA3	0.00905	0.02383	0.73913	210830-4267-HPC	HPC	3T	127809
210830-4267-HPC-2-C06_J16	Inh	Inh-MGE	Inh-eMGE	3T_Inh-eMGE	0.00815	0.01273	0.75394	210830-4267-HPC	HPC	3T	194238
210830-4267-HPC-1-C05_L12	Inh	Inh-MGE	Inh-eMGE	3T_Inh-eMGE	0.00802	0.01292	0.75052	210830-4267-HPC	HPC	3T	224834
210830-4267-HPC-3-C07_A21	RG	RG	RG-1		0.00689	0.00945	0.76833	210830-4267-HPC	HPC	3T	186697
210830-4267-HPC-1-C05_L14	Exc	Exc-DG	Exc-DG	3T_Exc-DG	0.00786	0.01142	0.74723	210830-4267-HPC	HPC	3T	216912
210830-4267-HPC-1-C05_L11	Non-Neuron	Glial-Non-Neuron	OPC	3T_OPC	0.00789	0.01071	0.73005	210830-4267-HPC	HPC	3T	258432
210830-4267-HPC-2-C06_M10	Exc	Exc-CA	Exc-CA-MEF2C-JCAD		0.00885	0.0179	0.75681	210830-4267-HPC	HPC	3T	222330
210830-4267-HPC-2-C06_J15	Non-Neuron	Non-Neuron	EC	3T_EC	0.00754	0.01108	0.73074	210830-4267-HPC	HPC	3T	230175
210830-4267-HPC-2-C06_N23	Non-Neuron	Glial-Non-Neuron	OPC	3T_OPC	0.00731	0.01001	0.73783	210830-4267-HPC	HPC	3T	173928
210830-4267-HPC-2-C06_C14	Exc	Exc-ENT	Exc-ENT		0.0087	0.01838	0.76619	210830-4267-HPC	HPC	3T	201341
210830-4267-HPC-1-C05_L15	RG	RG	RG-2		0.00826	0.01096	0.74784	210830-4267-HPC	HPC	3T	252082
210830-4267-HPC-1-C05_J4	Exc	Exc-DG	Exc-DG	3T_Exc-DG	0.00805	0.01465	0.73144	210830-4267-HPC	HPC	3T	219431
210830-4267-HPC-3-C07_F12	Inh	Inh-MGE	Inh-MGE	3T_Inh-MGE	0.0087	0.01599	0.76825	210830-4267-HPC	HPC	3T	258139
210830-4267-HPC-2-C06_J12	Exc	Exc-CA	Exc-CA-M,B,C+CG		0.00821	0.01479	0.74563	210830-4267-HPC	HPC	3T	279821
210830-4267-HPC-2-C06_B9	Inh	Inh-MGE	Inh-eMGE	3T_Inh-eMGE	0.00778	0.01144	0.75232	210830-4267-HPC	HPC	3T	133630
210830-4267-HPC-2-C06_K23	Inh	Inh-CGE	Inh-eCGE	3T_Inh-eCGE	0.00757	0.0108	0.74275	210830-4267-HPC	HPC	3T	125164
210830-4267-HPC-2-C06_C10	RG	RG	RG-1		0.008	0.0106	0.75618	210830-4267-HPC	HPC	3T	168242
210830-4267-HPC-3-C07_E6	Inh	Inh-MGE	Inh-MGE	3T_Inh-MGE	0.01175	0.04352	0.79175	210830-4267-HPC	HPC	3T	167228
210830-4267-HPC-2-C06_L6	Exc	Exc-CA	Exc-CA-TSHZ2-PCP4	3T_Exc-CA-TSHZ2-PCP4	0.00965	0.02266	0.75516	210830-4267-HPC	HPC	3T	262198
210830-4267-HPC-1-C05_G5	Exc	Exc-ENT	Exc-ENT		0.00897	0.02447	0.76091	210830-4267-HPC	HPC	3T	158296
210830-4267-HPC-1-C05_J7	Exc	Exc-CA	Exc-CA-MEF2C-JCAD		0.00822	0.01215	0.74252	210830-4267-HPC	HPC	3T	237106
210830-4267-HPC-3-C07_L14	Exc	Exc-CA	Exc-CA-MEF2C-JCAD		0.008	0.01214	0.74337	210830-4267-HPC	HPC	3T	247171
210830-4267-HPC-3-C07_M11	Exc	Exc-CA	Exc-CA-TSHZ2-MEIS2	3T_Exc-CA-TSHZ2-MEIS2	0.00888	0.01787	0.76085	210830-4267-HPC	HPC	3T	202602
210830-4267-HPC-2-C06_F6	Non-Neuron	Glial-Non-Neuron	OPC	3T_OPC	0.00856	0.01139	0.7502	210830-4267-HPC	HPC	3T	227915
210830-4267-HPC-1-C05_J5	Non-Neuron	Glial-Non-Neuron	Astro	3T_Astro	0.00802	0.01117	0.75186	210830-4267-HPC	HPC	3T	179284
210830-4267-HPC-3-C07_F24	Non-Neuron	Glial-Non-Neuron	Astro	3T_Astro	0.00844	0.01189	0.76583	210830-4267-HPC	HPC	3T	125526
210830-4267-HPC-3-C07_M18	Exc	Exc-CA	Exc-CA-NTNG2	3T_Exc-CA-NTNG2	0.00846	0.01479	0.77037	210830-4267-HPC	HPC	3T	185285
210830-4267-HPC-2-C06_C12	Non-Neuron	Non-Neuron	MGC-2	3T_MGC-2	0.00756	0.00984	0.79344	210830-4267-HPC	HPC	3T	182314
210830-4267-HPC-1-C05_L13	Non-Neuron	Glial-Non-Neuron	Astro	3T_Astro	0.00836	0.01256	0.76922	210830-4267-HPC	HPC	3T	235298
210830-4267-HPC-1-C05_L16	Non-Neuron	Glial-Non-Neuron	Astro	3T_Astro	0.00663	0.00985	0.74458	210830-4267-HPC	HPC	3T	167781
210830-4267-HPC-2-C06_N21	Inh	Inh-CGE	Inh-eCGE	3T_Inh-eCGE	0.00817	0.01168	0.74248	210830-4267-HPC	HPC	3T	138849
210830-4267-HPC-1-C05_P5	Exc	Exc-CA	Exc-CA-MEF2C-JCAD		0.00783	0.01122	0.75221	210830-4267-HPC	HPC	3T	205459
210830-4267-HPC-1-C05_J6	Exc	Exc-CA	Exc-CA-MEF2C-JCAD		0.00851	0.01332	0.74949	210830-4267-HPC	HPC	3T	233909
210830-4267-HPC-3-C07_O9	Inh	Inh-CGE	Inh-eCGE	3T_Inh-eCGE	0.00739	0.01084	0.7411	210830-4267-HPC	HPC	3T	233443
210830-4267-HPC-3-C07_E3	Non-Neuron	Glial-Non-Neuron	Astro	3T_Astro	0.00791	0.01146	0.75417	210830-4267-HPC	HPC	3T	205788
210830-4267-HPC-3-C07_J9	Exc	Exc-ENT	Exc-ENT		0.00845	0.01399	0.75052	210830-4267-HPC	HPC	3T	224181
210830-4267-HPC-3-C07_O3	Non-Neuron	Glial-Non-Neuron	OPC	3T_OPC	0.00758	0.01041	0.75098	210830-4267-HPC	HPC	3T	139472
210830-4267-HPC-3-C07_K1	Non-Neuron	Glial-Non-Neuron	Astro	3T_Astro	0.00773	0.01028	0.76657	210830-4267-HPC	HPC	3T	147110
210830-4267-HPC-3-C07_K16	Inh	Inh-CGE	Inh-eCGE	3T_Inh-eCGE	0.00849	0.01232	0.76659	210830-4267-HPC	HPC	3T	200741
210830-4267-HPC-1-C05_H13	Exc	Exc-CA	Exc-CA-TSHZ2-PCP4	3T_Exc-CA-TSHZ2-PCP4	0.00916	0.02068	0.75687	210830-4267-HPC	HPC	3T	205007
210830-4267-HPC-2-C06_F4	Exc	Exc-CA	Exc-CA-MEF2C-JCAD		0.00822	0.01219	0.72218	210830-4267-HPC	HPC	3T	201154
210830-4267-HPC-3-C07_K18	Inh	Inh-CGE	Inh-eCGE	3T_Inh-eCGE	0.00818	0.01141	0.75051	210830-4267-HPC	HPC	3T	212877
210830-4267-HPC-1-C05_I10	Inh	Inh-CGE	Inh-eCGE	3T_Inh-eCGE	0.00757	0.01035	0.73819	210830-4267-HPC	HPC	3T	179193
210830-4267-HPC-3-C07_E20	RG	RG	RG-1		0.00895	0.01163	0.76988	210830-4267-HPC	HPC	3T	152127
210830-4267-HPC-3-C07_F1	Non-Neuron	Glial-Non-Neuron	Astro	3T_Astro	0.00801	0.01199	0.76668	210830-4267-HPC	HPC	3T	139335
210830-4267-HPC-1-C05_P4	Exc	Exc-ENT	Exc-ENT		0.00739	0.01379	0.76098	210830-4267-HPC	HPC	3T	254684
210830-4267-HPC-2-C06_F8	Non-Neuron	Glial-Non-Neuron	Astro	3T_Astro	0.00802	0.01233	0.76754	210830-4267-HPC	HPC	3T	196838
210830-4267-HPC-1-C05_H12	Inh	Inh-CGE	Inh-eCGE	3T_Inh-eCGE	0.00816	0.01168	0.75193	210830-4267-HPC	HPC	3T	280787
210830-4267-HPC-3-C07_O4	Non-Neuron	Non-Neuron	MGC-1	3T_MGC-1	0.00765	0.01038	0.70883	210830-4267-HPC	HPC	3T	251214
210830-4267-HPC-3-C07_L10	Non-Neuron	Glial-Non-Neuron	Astro	3T_Astro	0.00796	0.01063	0.76275	210830-4267-HPC	HPC	3T	173290
210830-4267-HPC-3-C07_I12	Non-Neuron	Glial-Non-Neuron	Astro	3T_Astro	0.00773	0.01067	0.74261	210830-4267-HPC	HPC	3T	231025
210830-4267-HPC-2-C06_K22	Inh	Inh-CGE	Inh-eCGE	3T_Inh-eCGE	0.00703	0.0098	0.75963	210830-4267-HPC	HPC	3T	202191
210830-4267-HPC-2-C06_E22	Exc	Exc-CA	Exc-CA-MEF2C-JCAD		0.00889	0.01583	0.75347	210830-4267-HPC	HPC	3T	152901
210830-4267-HPC-2-C06_L8	Exc	Exc-CA	Exc-CA-M,B,C+CG		0.00837	0.01222	0.74587	210830-4267-HPC	HPC	3T	249013
210830-4267-HPC-2-C06_H21	Exc	Exc-CA	Exc-CA-B-CELF2+CG		0.00929	0.01802	0.75519	210830-4267-HPC	HPC	3T	192640
210830-4267-HPC-1-C05_C6	Exc	Exc-CA	Exc-CA-GLIS3		0.00833	0.01149	0.75354	210830-4267-HPC	HPC	3T	162100
210830-4267-HPC-3-C07_O8	Exc	Exc-DG	Exc-DG	3T_Exc-DG	0.00913	0.01567	0.72437	210830-4267-HPC	HPC	3T	202334
210830-4267-HPC-2-C06_M20	Inh	Inh-MGE	Inh-eMGE	3T_Inh-eMGE	0.00797	0.01105	0.74027	210830-4267-HPC	HPC	3T	165834
210830-4267-HPC-3-C07_D8	Inh	Inh-CGE	Inh-eCGE	3T_Inh-eCGE	0.00796	0.01091	0.72821	210830-4267-HPC	HPC	3T	200286
210830-4267-HPC-3-C07_E18	Non-Neuron	Glial-Non-Neuron	Astro	3T_Astro	0.00866	0.01124	0.77131	210830-4267-HPC	HPC	3T	164748
210830-4267-HPC-3-C07_O6	Exc	Exc-ENT	Exc-ENT		0.00782	0.01346	0.75697	210830-4267-HPC	HPC	3T	217402
210830-4267-HPC-1-C05_G4	Inh	Inh-CGE	Inh-eCGE	3T_Inh-eCGE	0.00786	0.01154	0.74919	210830-4267-HPC	HPC	3T	202839
210830-4267-HPC-3-C07_O5	Inh	Inh-CGE	Inh-eCGE	3T_Inh-eCGE	0.00799	0.01231	0.74849	210830-4267-HPC	HPC	3T	237905
210830-4267-HPC-2-C06_L5	Non-Neuron	Glial-Non-Neuron	Astro	3T_Astro	0.00811	0.0129	0.77929	210830-4267-HPC	HPC	3T	226234
210830-4267-HPC-1-C05_I3	Inh	Inh-MGE	Inh-MGE	3T_Inh-MGE	0.00946	0.02681	0.78947	210830-4267-HPC	HPC	3T	227467
210830-4267-HPC-2-C06_E18	Non-Neuron	Glial-Non-Neuron	Astro	3T_Astro	0.00957	0.01371	0.77113	210830-4267-HPC	HPC	3T	232048
210830-4267-HPC-2-C06_C11	Inh	Inh-CGE	Inh-eCGE	3T_Inh-eCGE	0.00809	0.01234	0.75199	210830-4267-HPC	HPC	3T	161551
210830-4267-HPC-3-C07_H2	Inh	Inh-CGE	Inh-eCGE	3T_Inh-eCGE	0.00764	0.01056	0.76263	210830-4267-HPC	HPC	3T	193549
210830-4267-HPC-2-C06_H23	Non-Neuron	Glial-Non-Neuron	OPC	3T_OPC	0.00789	0.01082	0.75857	210830-4267-HPC	HPC	3T	200441
210830-4267-HPC-3-C07_L11	Non-Neuron	Glial-Non-Neuron	OPC	3T_OPC	0.00815	0.01135	0.7514	210830-4267-HPC	HPC	3T	206246
210830-4267-HPC-3-C07_G4	Non-Neuron	Glial-Non-Neuron	OPC	3T_OPC	0.00744	0.01003	0.7467	210830-4267-HPC	HPC	3T	199995
210830-4267-HPC-3-C07_O7	Exc	Exc-CA	Exc-CA-MEF2C-JCAD		0.00698	0.01177	0.74601	210830-4267-HPC	HPC	3T	204002
210830-4267-HPC-1-C05_J2	Exc	Exc-CA	Exc-CA3	3T_Exc-CA3	0.0111	0.03246	0.7647	210830-4267-HPC	HPC	3T	165680
210830-4267-HPC-1-C05_C4	Exc	Exc-CA	Exc-CA-NTNG2	3T_Exc-CA-NTNG2	0.00868	0.01456	0.7554	210830-4267-HPC	HPC	3T	175346
210830-4267-HPC-3-C07_H3	RG	RG	RG-2		0.00745	0.01199	0.76199	210830-4267-HPC	HPC	3T	140404
210830-4267-HPC-3-C07_L2	Inh	Inh-CGE	Inh-eCGE	3T_Inh-eCGE	0.00808	0.01089	0.75092	210830-4267-HPC	HPC	3T	137515
210830-4267-HPC-1-C05_C8	Exc	Exc-ENT	Exc-ENT		0.00817	0.01318	0.74228	210830-4267-HPC	HPC	3T	185477
210830-4267-HPC-1-C05_H6	Non-Neuron	Glial-Non-Neuron	OPC	3T_OPC	0.00818	0.01092	0.75412	210830-4267-HPC	HPC	3T	228085
210830-4267-HPC-2-C06_E21	Inh	Inh-CGE	Inh-eCGE	3T_Inh-eCGE	0.00775	0.01043	0.7472	210830-4267-HPC	HPC	3T	140790
210830-4267-HPC-1-C05_L10	Inh	Inh-MGE	Inh-eMGE	3T_Inh-eMGE	0.00787	0.01448	0.75625	210830-4267-HPC	HPC	3T	204082
210830-4267-HPC-2-C06_M21	Inh	Inh-MGE	Inh-eMGE	3T_Inh-eMGE	0.00652	0.00962	0.7526	210830-4267-HPC	HPC	3T	155337
210830-4267-HPC-3-C07_D2	Non-Neuron	Glial-Non-Neuron	OPC	3T_OPC	0.00753	0.01014	0.72484	210830-4267-HPC	HPC	3T	160772
210830-4267-HPC-2-C06_F5	Inh	Inh-CGE	Inh-eCGE	3T_Inh-eCGE	0.00815	0.0114	0.75122	210830-4267-HPC	HPC	3T	206606
210830-4267-HPC-2-C06_E20	Exc	Exc-CA	Exc-CA-B-CELF2+CG		0.00782	0.01616	0.75529	210830-4267-HPC	HPC	3T	165350
210830-4267-HPC-2-C06_E1	Inh	Inh-MGE	Inh-eMGE	3T_Inh-eMGE	0.00773	0.01039	0.74613	210830-4267-HPC	HPC	3T	131849
210830-4267-HPC-1-C05_C7	Exc	Exc-DG	Exc-DG	3T_Exc-DG	0.00832	0.01366	0.7356	210830-4267-HPC	HPC	3T	207775
210830-4267-HPC-2-C06_E16	Inh	Inh-MGE	Inh-MGE	3T_Inh-MGE	0.00821	0.01562	0.76811	210830-4267-HPC	HPC	3T	224783
210830-4267-HPC-2-C06_E17	Non-Neuron	Glial-Non-Neuron	Astro	3T_Astro	0.00865	0.01304	0.7641	210830-4267-HPC	HPC	3T	207443
210830-4267-HPC-3-C07_F7	Inh	Inh-CGE	Inh-eCGE	3T_Inh-eCGE	0.00792	0.01101	0.73748	210830-4267-HPC	HPC	3T	209654
210830-4267-HPC-1-C05_C20	Inh	Inh-CGE	Inh-eCGE	3T_Inh-eCGE	0.00829	0.01213	0.7496	210830-4267-HPC	HPC	3T	167783
210830-4267-HPC-3-C07_F4	Non-Neuron	Glial-Non-Neuron	Astro	3T_Astro	0.00793	0.0107	0.75608	210830-4267-HPC	HPC	3T	173331
210830-4267-HPC-2-C06_L3	Exc	Exc-ENT	Exc-ENT		0.00809	0.01209	0.73944	210830-4267-HPC	HPC	3T	193696
210830-4267-HPC-1-C05_C5	Inh	Inh-MGE	Inh-eMGE	3T_Inh-eMGE	0.00843	0.01162	0.75368	210830-4267-HPC	HPC	3T	198444
210830-4267-HPC-3-C07_C5	Non-Neuron	Glial-Non-Neuron	Astro	3T_Astro	0.00797	0.01152	0.77057	210830-4267-HPC	HPC	3T	182507
210830-4267-HPC-3-C07_K7	Exc	Exc-CA	Exc-CA-MEF2C-JCAD		0.00789	0.01158	0.74398	210830-4267-HPC	HPC	3T	171591
210830-4267-HPC-2-C06_L7	Exc	Exc-ENT	Exc-ENT		0.00862	0.01745	0.7663	210830-4267-HPC	HPC	3T	166751
210830-4267-HPC-2-C06_O2	Non-Neuron	Non-Neuron	EC	3T_EC	0.00745	0.01039	0.75179	210830-4267-HPC	HPC	3T	197579
210830-4267-HPC-3-C07_G14	Exc	Exc-ENT	Exc-ENT		0.00829	0.0121	0.74245	210830-4267-HPC	HPC	3T	201252
210830-4267-HPC-1-C05_C2	RG	RG	RG-1		0.00786	0.01102	0.73608	210830-4267-HPC	HPC	3T	138860
210830-4267-HPC-3-C07_M13	Inh	Inh-CGE	Inh-eCGE	3T_Inh-eCGE	0.00836	0.01213	0.74999	210830-4267-HPC	HPC	3T	186749
210830-4267-HPC-3-C07_I16	Exc	Exc-CA	Exc-CA1	3T_Exc-CA1	0.00996	0.03034	0.73417	210830-4267-HPC	HPC	3T	154995
210830-4267-HPC-3-C07_L18	Non-Neuron	Glial-Non-Neuron	Astro	3T_Astro	0.00759	0.01057	0.76644	210830-4267-HPC	HPC	3T	219744
210830-4267-HPC-3-C07_H5	Exc	Exc-DG	Exc-DG	3T_Exc-DG	0.00883	0.01395	0.73754	210830-4267-HPC	HPC	3T	240521
210830-4267-HPC-3-C07_O22	Inh	Inh-CGE	Inh-eCGE	3T_Inh-eCGE	0.00808	0.01108	0.75347	210830-4267-HPC	HPC	3T	174657
210830-4267-HPC-2-C06_M18	Inh	Inh-MGE	Inh-MGE	3T_Inh-MGE	0.00754	0.01564	0.77161	210830-4267-HPC	HPC	3T	227238
210830-4267-HPC-3-C07_B3	Non-Neuron	Glial-Non-Neuron	Astro	3T_Astro	0.00883	0.01438	0.78102	210830-4267-HPC	HPC	3T	186787
210830-4267-HPC-2-C06_E19	Inh	Inh-MGE	Inh-eMGE	3T_Inh-eMGE	0.00805	0.01095	0.75555	210830-4267-HPC	HPC	3T	175330
210830-4267-HPC-3-C07_M14	Exc	Exc-CA	Exc-CA3	3T_Exc-CA3	0.01074	0.02951	0.75619	210830-4267-HPC	HPC	3T	197856
210830-4267-HPC-1-C05_C22	Non-Neuron	Glial-Non-Neuron	Astro	3T_Astro	0.00802	0.01065	0.74904	210830-4267-HPC	HPC	3T	175378
210830-4267-HPC-3-C07_O21	Non-Neuron	Glial-Non-Neuron	OPC	3T_OPC	0.00806	0.01083	0.72267	210830-4267-HPC	HPC	3T	143531
210830-4267-HPC-2-C06_B6	Inh	Inh-MGE	Inh-eMGE	3T_Inh-eMGE	0.00831	0.0118	0.7428	210830-4267-HPC	HPC	3T	154905
210830-4267-HPC-3-C07_D5	Non-Neuron	Glial-Non-Neuron	OPC	3T_OPC	0.00867	0.01192	0.73042	210830-4267-HPC	HPC	3T	171615
210830-4267-HPC-3-C07_O2	Inh	Inh-MGE	Inh-eMGE	3T_Inh-eMGE	0.00792	0.01114	0.75964	210830-4267-HPC	HPC	3T	175433
210830-4267-HPC-3-C07_I7	Exc	Exc-ENT	Exc-ENT		0.00931	0.02665	0.78541	210830-4267-HPC	HPC	3T	221240
210830-4267-HPC-1-C05_C21	Non-Neuron	Glial-Non-Neuron	OPC	3T_OPC	0.00595	0.00864	0.76335	210830-4267-HPC	HPC	3T	251112
210830-4267-HPC-3-C07_F5	Exc	Exc-CA	Exc-CA-M,B,C+CG		0.00915	0.01508	0.74156	210830-4267-HPC	HPC	3T	176290
210830-4267-HPC-1-C05_C3	Inh	Inh-CGE	Inh-eCGE	3T_Inh-eCGE	0.00808	0.01223	0.75869	210830-4267-HPC	HPC	3T	168362
210830-4267-HPC-2-C06_B4	Exc	Exc-DG	Exc-DG	3T_Exc-DG	0.00846	0.0114	0.75848	210830-4267-HPC	HPC	3T	138160
210830-4267-HPC-2-C06_L4	Non-Neuron	Glial-Non-Neuron	Astro	3T_Astro	0.00826	0.01088	0.75772	210830-4267-HPC	HPC	3T	175546
210830-4267-HPC-2-C06_B5	Exc	Exc-CA	Exc-Subiculum-FN1	3T_Exc-Subiculum-FN1	0.00952	0.01946	0.75085	210830-4267-HPC	HPC	3T	124989
210830-4267-HPC-3-C07_D22	Exc	Exc-CA	Exc-CA-B-CELF2+CG		0.00811	0.01636	0.75537	210830-4267-HPC	HPC	3T	169803
210830-4267-HPC-3-C07_B4	Exc	Exc-CA	Exc-CA1	3T_Exc-CA1	0.00973	0.02468	0.75147	210830-4267-HPC	HPC	3T	168240
210830-4267-HPC-1-C05_N23	Exc	Exc-ENT	Exc-ENT		0.00802	0.01246	0.74574	210830-4267-HPC	HPC	3T	177222
210830-4267-HPC-3-C07_O23	Exc	Exc-ENT	Exc-ENT		0.00838	0.01306	0.74985	210830-4267-HPC	HPC	3T	130000
210830-4267-HPC-2-C06_B8	Exc	Exc-ENT	Exc-ENT		0.00762	0.01173	0.73712	210830-4267-HPC	HPC	3T	166623
210830-4267-HPC-2-C06_N18	Exc	Exc-CA	Exc-CA1	3T_Exc-CA1	0.00743	0.01884	0.74191	210830-4267-HPC	HPC	3T	223058
210830-4267-HPC-1-C05_G3	Exc	Exc-CA	Exc-CA-MEF2C-JCAD		0.00775	0.01257	0.74798	210830-4267-HPC	HPC	3T	167253
210830-4267-HPC-2-C06_O4	Inh	Inh-MGE	Inh-MGE	3T_Inh-MGE	0.00742	0.01385	0.75829	210830-4267-HPC	HPC	3T	159969
210830-4267-HPC-3-C07_O19	Non-Neuron	Glial-Non-Neuron	Astro	3T_Astro	0.00827	0.01392	0.7717	210830-4267-HPC	HPC	3T	177475
210830-4267-HPC-3-C07_L12	Exc	Exc-CA	Exc-CA-M,B,C+CG		0.00855	0.01412	0.74979	210830-4267-HPC	HPC	3T	221269
210830-4267-HPC-2-C06_G11	Exc	Exc-CA	Exc-CA-NTNG2	3T_Exc-CA-NTNG2	0.00839	0.01342	0.76042	210830-4267-HPC	HPC	3T	234109
210830-4267-HPC-2-C06_L2	Inh	Inh-CGE	Inh-eCGE	3T_Inh-eCGE	0.00784	0.01102	0.74182	210830-4267-HPC	HPC	3T	165312
210830-4267-HPC-1-C05_N2	Non-Neuron	Glial-Non-Neuron	Astro	3T_Astro	0.00857	0.01141	0.76063	210830-4267-HPC	HPC	3T	220535
210830-4267-HPC-3-C07_O20	RG	RG	RG-1		0.00804	0.01089	0.75262	210830-4267-HPC	HPC	3T	120893
210830-4267-HPC-3-C07_L15	Exc	Exc-CA	Exc-CA-MEF2C-JCAD		0.0081	0.01269	0.74222	210830-4267-HPC	HPC	3T	217751
210830-4267-HPC-1-C05_G24	Non-Neuron	Glial-Non-Neuron	OPC	3T_OPC	0.00741	0.01033	0.74927	210830-4267-HPC	HPC	3T	131867
210830-4267-HPC-2-C06_G6	Inh	Inh-MGE	Inh-eMGE	3T_Inh-eMGE	0.00771	0.01008	0.74827	210830-4267-HPC	HPC	3T	195887
210830-4267-HPC-2-C06_G14	Inh	Inh-MGE	Inh-eMGE	3T_Inh-eMGE	0.008	0.01124	0.74828	210830-4267-HPC	HPC	3T	226893
210830-4267-HPC-2-C06_M1	Inh	Inh-MGE	Inh-eMGE	3T_Inh-eMGE	0.00744	0.01126	0.75938	210830-4267-HPC	HPC	3T	159972
210830-4267-HPC-2-C06_L1	Inh	Inh-CGE	Inh-eCGE	3T_Inh-eCGE	0.00816	0.01287	0.76467	210830-4267-HPC	HPC	3T	166375
210830-4267-HPC-3-C07_C19	Inh	Inh-MGE	Inh-eMGE	3T_Inh-eMGE	0.00728	0.01181	0.75572	210830-4267-HPC	HPC	3T	174901
210830-4267-HPC-1-C05_G11	Inh	Inh-MGE	Inh-eMGE	3T_Inh-eMGE	0.00852	0.01195	0.75882	210830-4267-HPC	HPC	3T	314356
210830-4267-HPC-3-C07_B2	Exc	Exc-ENT	Exc-ENT		0.00928	0.01794	0.75719	210830-4267-HPC	HPC	3T	135677
210830-4267-HPC-3-C07_I8	Inh	Inh-MGE	Inh-MGE	3T_Inh-MGE	0.01098	0.03255	0.79198	210830-4267-HPC	HPC	3T	237663
210830-4267-HPC-2-C06_K20	Inh	Inh-MGE	Inh-eMGE	3T_Inh-eMGE	0.0081	0.01341	0.7655	210830-4267-HPC	HPC	3T	179118
210830-4267-HPC-3-C07_C18	Non-Neuron	Glial-Non-Neuron	OPC	3T_OPC	0.00844	0.01138	0.763	210830-4267-HPC	HPC	3T	137445
210830-4267-HPC-2-C06_N17	Non-Neuron	Glial-Non-Neuron	Astro	3T_Astro	0.00791	0.0114	0.75718	210830-4267-HPC	HPC	3T	223545
210830-4267-HPC-2-C06_K21	Exc	Exc-CA	Exc-CA-B-CELF2+CG		0.00909	0.01874	0.7497	210830-4267-HPC	HPC	3T	223181
210830-4267-HPC-2-C06_E15	Inh	Inh-CGE	Inh-eCGE	3T_Inh-eCGE	0.00756	0.01075	0.7449	210830-4267-HPC	HPC	3T	275318
210830-4267-HPC-1-C05_E6	Inh	Inh-MGE	Inh-eMGE	3T_Inh-eMGE	0.0077	0.01065	0.75285	210830-4267-HPC	HPC	3T	207329
210830-4267-HPC-2-C06_P1	Inh	Inh-CGE	Inh-eCGE	3T_Inh-eCGE	0.00727	0.00996	0.76389	210830-4267-HPC	HPC	3T	126571
210830-4267-HPC-1-C05_I21	Inh	Inh-CGE	Inh-eCGE	3T_Inh-eCGE	0.00802	0.01161	0.75359	210830-4267-HPC	HPC	3T	225702
210830-4267-HPC-1-C05_E3	Non-Neuron	Non-Neuron	VLMC	3T_VLMC	0.00837	0.01176	0.77372	210830-4267-HPC	HPC	3T	201684
210830-4267-HPC-1-C05_N24	Inh	Inh-CGE	Inh-eCGE	3T_Inh-eCGE	0.00824	0.01103	0.74647	210830-4267-HPC	HPC	3T	145558
210830-4267-HPC-3-C07_I15	Inh	Inh-CGE	Inh-eCGE	3T_Inh-eCGE	0.00728	0.00966	0.74926	210830-4267-HPC	HPC	3T	165071
210830-4267-HPC-1-C05_C24	Inh	Inh-CGE	Inh-eCGE	3T_Inh-eCGE	0.00803	0.01112	0.74931	210830-4267-HPC	HPC	3T	121385
210830-4267-HPC-1-C05_H5	Exc	Exc-CA	Exc-CA-MEF2C-JCAD		0.00862	0.01388	0.74525	210830-4267-HPC	HPC	3T	226969
210830-4267-HPC-2-C06_E13	Exc	Exc-CA	Exc-CA1	3T_Exc-CA1	0.00941	0.02051	0.73991	210830-4267-HPC	HPC	3T	243110
210830-4267-HPC-1-C05_N1	Non-Neuron	Glial-Non-Neuron	Astro	3T_Astro	0.00826	0.01143	0.76056	210830-4267-HPC	HPC	3T	193079
210830-4267-HPC-3-C07_I1	Inh	Inh-CGE	Inh-eCGE	3T_Inh-eCGE	0.00728	0.01009	0.75363	210830-4267-HPC	HPC	3T	136353
210830-4267-HPC-1-C05_P21	Non-Neuron	Glial-Non-Neuron	Astro	3T_Astro	0.00921	0.01581	0.79418	210830-4267-HPC	HPC	3T	174791
210830-4267-HPC-2-C06_P21	Inh	Inh-MGE	Inh-eMGE	3T_Inh-eMGE	0.00741	0.0106	0.75415	210830-4267-HPC	HPC	3T	227431
210830-4267-HPC-3-C07_I9	RG	RG	RG-1		0.00762	0.01006	0.7568	210830-4267-HPC	HPC	3T	216488
210830-4267-HPC-1-C05_P23	RG	RG	RG-1		0.00779	0.0106	0.74383	210830-4267-HPC	HPC	3T	191404
210830-4267-HPC-1-C05_C19	Exc	Exc-CA	Exc-CA-MossyCell	3T_Exc-CA-MossyCell	0.00892	0.01861	0.74964	210830-4267-HPC	HPC	3T	186235
210830-4267-HPC-2-C06_P22	Non-Neuron	Glial-Non-Neuron	Astro	3T_Astro	0.00734	0.0107	0.75659	210830-4267-HPC	HPC	3T	117227
210830-4267-HPC-1-C05_G2	Non-Neuron	Glial-Non-Neuron	Astro	3T_Astro	0.00813	0.01253	0.75626	210830-4267-HPC	HPC	3T	165753
210830-4267-HPC-2-C06_E12	Non-Neuron	Glial-Non-Neuron	Astro	3T_Astro	0.00759	0.01022	0.73955	210830-4267-HPC	HPC	3T	213389
210830-4267-HPC-1-C05_P15	Exc	Exc-CA	Exc-CA-MEF2C-JCAD		0.00861	0.01272	0.7423	210830-4267-HPC	HPC	3T	237094
210830-4267-HPC-1-C05_P1	Inh	Inh-MGE	Inh-eMGE	3T_Inh-eMGE	0.00833	0.0127	0.76637	210830-4267-HPC	HPC	3T	116865
210830-4267-HPC-2-C06_D3	Non-Neuron	Glial-Non-Neuron	OPC	3T_OPC	0.00797	0.01101	0.74855	210830-4267-HPC	HPC	3T	121957
210830-4267-HPC-2-C06_M19	Non-Neuron	Glial-Non-Neuron	OPC	3T_OPC	0.00772	0.01113	0.74816	210830-4267-HPC	HPC	3T	134557
210830-4267-HPC-4-C08_A13	Non-Neuron	Non-Neuron	PC	3T_PC	0.00785	0.01168	0.75228	210830-4267-HPC	HPC	3T	108033
210830-4267-HPC-1-C05_P3	Exc	Exc-CA	Exc-Subiculum-FN1	3T_Exc-Subiculum-FN1	0.00965	0.02248	0.75709	210830-4267-HPC	HPC	3T	246730
210830-4267-HPC-1-C05_E5	Non-Neuron	Glial-Non-Neuron	OPC	3T_OPC	0.00817	0.01141	0.72553	210830-4267-HPC	HPC	3T	131216
210830-4267-HPC-2-C06_N1	Non-Neuron	Non-Neuron	MGC-2	3T_MGC-2	0.00689	0.0092	0.78839	210830-4267-HPC	HPC	3T	141547
210830-4267-HPC-2-C06_M22	Non-Neuron	Glial-Non-Neuron	Astro	3T_Astro	0.00701	0.01097	0.76982	210830-4267-HPC	HPC	3T	209474
210830-4267-HPC-3-C07_I5	Inh	Inh-MGE	Inh-MGE	3T_Inh-MGE	0.00855	0.01742	0.77936	210830-4267-HPC	HPC	3T	186765
210830-4267-HPC-2-C06_P19	Inh	Inh-MGE	Inh-eMGE	3T_Inh-eMGE	0.00745	0.0102	0.75685	210830-4267-HPC	HPC	3T	218704
210830-4267-HPC-2-C06_E14	RG	RG	RG-1		0.00774	0.01017	0.75699	210830-4267-HPC	HPC	3T	244309
210830-4267-HPC-3-C07_C6	Inh	Inh-MGE	Inh-MGE	3T_Inh-MGE	0.01188	0.03914	0.81636	210830-4267-HPC	HPC	3T	173537
210830-4267-HPC-3-C07_M10	Exc	Exc-CA	Exc-CA-MEF2C-JCAD		0.00827	0.01229	0.74604	210830-4267-HPC	HPC	3T	223057
210830-4267-HPC-2-C06_J14	Exc	Exc-DG	Exc-DG	3T_Exc-DG	0.00832	0.01157	0.73812	210830-4267-HPC	HPC	3T	246150
210830-4267-HPC-2-C06_J13	Inh	Inh-CGE	Inh-eCGE	3T_Inh-eCGE	0.00757	0.01175	0.73967	210830-4267-HPC	HPC	3T	176622
210830-4267-HPC-2-C06_B7	Exc	Exc-DG	Exc-DG	3T_Exc-DG	0.00841	0.01388	0.73578	210830-4267-HPC	HPC	3T	107317
210830-4267-HPC-2-C06_N16	Exc	Exc-CA	Exc-CA-M,B,C+CG		0.00819	0.01308	0.74364	210830-4267-HPC	HPC	3T	284150
210830-4267-HPC-3-C07_C17	Non-Neuron	Glial-Non-Neuron	Astro	3T_Astro	0.00777	0.01026	0.75222	210830-4267-HPC	HPC	3T	158645
210830-4267-HPC-3-C07_I22	Exc	Exc-ENT	Exc-ENT		0.00776	0.01438	0.74879	210830-4267-HPC	HPC	3T	231404
210830-4267-HPC-1-C05_G12	Inh	Inh-MGE	Inh-eMGE	3T_Inh-eMGE	0.0085	0.01377	0.76233	210830-4267-HPC	HPC	3T	284516
210830-4267-HPC-1-C05_J12	Exc	Exc-CA	Exc-CA-B-CELF2+CG		0.00805	0.01455	0.74796	210830-4267-HPC	HPC	3T	299716
210830-4267-HPC-2-C06_B3	Inh	Inh-MGE	Inh-eMGE	3T_Inh-eMGE	0.00852	0.01152	0.76237	210830-4267-HPC	HPC	3T	132902
210830-4267-HPC-3-C07_E21	Inh	Inh-CGE	Inh-eCGE	3T_Inh-eCGE	0.00877	0.01184	0.74578	210830-4267-HPC	HPC	3T	179847
210830-4267-HPC-3-C07_L8	Inh	Inh-MGE	Inh-MGE	3T_Inh-MGE	0.01168	0.0382	0.8132	210830-4267-HPC	HPC	3T	240378
210830-4267-HPC-2-C06_K17	Inh	Inh-MGE	Inh-eMGE	3T_Inh-eMGE	0.00747	0.01041	0.74778	210830-4267-HPC	HPC	3T	187480
210830-4267-HPC-3-C07_I6	Exc	Exc-CA	Exc-RORA		0.0091	0.01991	0.72702	210830-4267-HPC	HPC	3T	196692
210830-4267-HPC-1-C05_K17	RG	RG	RG-1		0.00774	0.01046	0.75197	210830-4267-HPC	HPC	3T	199261
210830-4267-HPC-1-C05_K16	Non-Neuron	Non-Neuron	MGC-1	3T_MGC-1	0.00776	0.0105	0.73848	210830-4267-HPC	HPC	3T	216491
210830-4267-HPC-3-C07_J17	Exc	Exc-CA	Exc-CA-TSHZ2-PCP4	3T_Exc-CA-TSHZ2-PCP4	0.00914	0.02109	0.75847	210830-4267-HPC	HPC	3T	202332
210830-4267-HPC-1-C05_P22	RG	RG	RG-1		0.00788	0.01046	0.7506	210830-4267-HPC	HPC	3T	165529
210830-4267-HPC-3-C07_D6	Non-Neuron	Glial-Non-Neuron	Astro	3T_Astro	0.00799	0.01073	0.76315	210830-4267-HPC	HPC	3T	199636
210830-4267-HPC-1-C05_I8	Inh	Inh-MGE	Inh-eMGE	3T_Inh-eMGE	0.00749	0.0108	0.75168	210830-4267-HPC	HPC	3T	254782
210830-4267-HPC-3-C07_P7	Non-Neuron	Glial-Non-Neuron	Astro	3T_Astro	0.00853	0.01166	0.73533	210830-4267-HPC	HPC	3T	168152
210830-4267-HPC-2-C06_N11	Non-Neuron	Glial-Non-Neuron	OPC	3T_OPC	0.0074	0.01031	0.73469	210830-4267-HPC	HPC	3T	255244
210830-4267-HPC-4-C08_A15	Inh	Inh-MGE	Inh-eMGE	3T_Inh-eMGE	0.00808	0.01082	0.74723	210830-4267-HPC	HPC	3T	153480
210830-4267-HPC-3-C07_D14	Inh	Inh-MGE	Inh-MGE	3T_Inh-MGE	0.01015	0.02645	0.80266	210830-4267-HPC	HPC	3T	207630
210830-4267-HPC-4-C08_A11	Inh	Inh-CGE	Inh-eCGE	3T_Inh-eCGE	0.00763	0.01088	0.7666	210830-4267-HPC	HPC	3T	205648
210830-4267-HPC-3-C07_G12	Non-Neuron	Non-Neuron	PC	3T_PC	0.00862	0.0124	0.73064	210830-4267-HPC	HPC	3T	215348
210830-4267-HPC-1-C05_P2	Exc	Exc-ENT	Exc-ENT		0.00817	0.01598	0.77321	210830-4267-HPC	HPC	3T	142067
210830-4267-HPC-1-C05_J10	Exc	Exc-CA	Exc-CA3	3T_Exc-CA3	0.00925	0.02253	0.74433	210830-4267-HPC	HPC	3T	235439
210830-4267-HPC-3-C07_E17	Inh	Inh-CGE	Inh-eCGE	3T_Inh-eCGE	0.00778	0.01037	0.75671	210830-4267-HPC	HPC	3T	178643
210830-4267-HPC-1-C05_N19	Inh	Inh-MGE	Inh-eMGE	3T_Inh-eMGE	0.00768	0.01176	0.74333	210830-4267-HPC	HPC	3T	198177
210830-4267-HPC-2-C06_K16	Exc	Exc-CA	Exc-CA1	3T_Exc-CA1	0.0085	0.02026	0.74335	210830-4267-HPC	HPC	3T	210195
210830-4267-HPC-3-C07_P9	Exc	Exc-CA	Exc-CA1	3T_Exc-CA1	0.00981	0.0233	0.73587	210830-4267-HPC	HPC	3T	216726
210830-4267-HPC-2-C06_K1	Inh	Inh-CGE	Inh-eCGE	3T_Inh-eCGE	0.00778	0.01056	0.74918	210830-4267-HPC	HPC	3T	164651
210830-4267-HPC-1-C05_N21	Non-Neuron	Glial-Non-Neuron	Astro	3T_Astro	0.00794	0.01081	0.75266	210830-4267-HPC	HPC	3T	162361
210830-4267-HPC-2-C06_B2	Inh	Inh-MGE	Inh-eMGE	3T_Inh-eMGE	0.00862	0.01437	0.75775	210830-4267-HPC	HPC	3T	116149
210830-4267-HPC-4-C08_A12	Exc	Exc-CA	Exc-CA-MEF2C-JCAD		0.00756	0.01303	0.74446	210830-4267-HPC	HPC	3T	222623
210830-4267-HPC-1-C05_G23	Exc	Exc-DG	Exc-DG	3T_Exc-DG	0.00842	0.0152	0.72556	210830-4267-HPC	HPC	3T	147360
210830-4267-HPC-2-C06_K18	Exc	Exc-ENT	Exc-ENT		0.0085	0.01679	0.76476	210830-4267-HPC	HPC	3T	217782
210830-4267-HPC-3-C07_O15	Exc	Exc-CA	Exc-CA-M,B,C+CG		0.00733	0.01405	0.74553	210830-4267-HPC	HPC	3T	171604
210830-4267-HPC-1-C05_N16	Non-Neuron	Glial-Non-Neuron	OPC	3T_OPC	0.00824	0.01133	0.75943	210830-4267-HPC	HPC	3T	219636
210830-4267-HPC-3-C07_K21	Inh	Inh-CGE	Inh-eCGE	3T_Inh-eCGE	0.00758	0.01056	0.75046	210830-4267-HPC	HPC	3T	223303
210830-4267-HPC-1-C05_H14	Inh	Inh-MGE	Inh-eMGE	3T_Inh-eMGE	0.00749	0.0105	0.75051	210830-4267-HPC	HPC	3T	198118
210830-4267-HPC-2-C06_N19	Exc	Exc-ENT	Exc-ENT		0.00698	0.0115	0.74849	210830-4267-HPC	HPC	3T	211108
210830-4267-HPC-1-C05_E4	Non-Neuron	Glial-Non-Neuron	Astro	3T_Astro	0.00804	0.01099	0.75941	210830-4267-HPC	HPC	3T	219147
210830-4267-HPC-1-C05_I9	Exc	Exc-CA	Exc-CA1	3T_Exc-CA1	0.00844	0.01684	0.74025	210830-4267-HPC	HPC	3T	218431
210830-4267-HPC-3-C07_F9	Exc	Exc-ENT	Exc-ENT		0.00868	0.01383	0.74096	210830-4267-HPC	HPC	3T	204091
210830-4267-HPC-3-C07_O17	RG	RG	RG-1		0.00685	0.00956	0.76145	210830-4267-HPC	HPC	3T	139294
210830-4267-HPC-2-C06_K19	Exc	Exc-CA	Exc-CA-MEF2C-JCAD		0.00861	0.01396	0.7495	210830-4267-HPC	HPC	3T	164153
210830-4267-HPC-3-C07_M17	Inh	Inh-MGE	Inh-eMGE	3T_Inh-eMGE	0.00479	0.00677	0.72916	210830-4267-HPC	HPC	3T	114730
210830-4267-HPC-1-C05_K8	RG	RG	RG-2		0.00756	0.00984	0.74904	210830-4267-HPC	HPC	3T	197325
210830-4267-HPC-1-C05_N17	Non-Neuron	Glial-Non-Neuron	Astro	3T_Astro	0.00791	0.0132	0.77653	210830-4267-HPC	HPC	3T	202097
210830-4267-HPC-3-C07_M16	Inh	Inh-CGE	Inh-eCGE	3T_Inh-eCGE	0.00814	0.01119	0.74877	210830-4267-HPC	HPC	3T	170305
210830-4267-HPC-3-C07_J15	Non-Neuron	Glial-Non-Neuron	Astro	3T_Astro	0.00799	0.01179	0.75817	210830-4267-HPC	HPC	3T	165904
210830-4267-HPC-1-C05_C15	RG	RG	RG-1		0.00779	0.01056	0.75382	210830-4267-HPC	HPC	3T	203657
210830-4267-HPC-1-C05_L6	Inh	Inh-MGE	Inh-eMGE	3T_Inh-eMGE	0.00821	0.01123	0.75608	210830-4267-HPC	HPC	3T	219513
210830-4267-HPC-1-C05_P19	Inh	Inh-CGE	Inh-CGE	3T_Inh-CGE	0.01124	0.03223	0.80029	210830-4267-HPC	HPC	3T	163216
210830-4267-HPC-3-C07_O16	Exc	Exc-ENT	Exc-ENT		0.00853	0.02629	0.76151	210830-4267-HPC	HPC	3T	156375
210830-4267-HPC-1-C05_P20	Non-Neuron	Glial-Non-Neuron	OPC	3T_OPC	0.00833	0.01111	0.74409	210830-4267-HPC	HPC	3T	136752
210830-4267-HPC-1-C05_N20	Inh	Inh-MGE	Inh-eMGE	3T_Inh-eMGE	0.00829	0.01117	0.76148	210830-4267-HPC	HPC	3T	222431
210830-4267-HPC-1-C05_C17	Exc	Exc-CA	Exc-CA-TSHZ2-PCP4	3T_Exc-CA-TSHZ2-PCP4	0.00944	0.02188	0.74906	210830-4267-HPC	HPC	3T	135910
210830-4267-HPC-3-C07_G13	Exc	Exc-CA	Exc-CA-MEF2C-JCAD		0.0082	0.01303	0.74789	210830-4267-HPC	HPC	3T	198072
210830-4267-HPC-3-C07_F3	Inh	Inh-CGE	Inh-eCGE	3T_Inh-eCGE	0.00816	0.01165	0.75244	210830-4267-HPC	HPC	3T	205032
210830-4267-HPC-3-C07_P8	Non-Neuron	Glial-Non-Neuron	Astro	3T_Astro	0.00638	0.00884	0.76101	210830-4267-HPC	HPC	3T	230771
210830-4267-HPC-2-C06_K13	Inh	Inh-MGE	Inh-eMGE	3T_Inh-eMGE	0.00791	0.01095	0.74385	210830-4267-HPC	HPC	3T	208257
210830-4267-HPC-2-C06_I7	Non-Neuron	Glial-Non-Neuron	Astro	3T_Astro	0.0082	0.01262	0.76031	210830-4267-HPC	HPC	3T	154666
210830-4267-HPC-1-C05_J11	Non-Neuron	Glial-Non-Neuron	Astro	3T_Astro	0.00749	0.01047	0.74489	210830-4267-HPC	HPC	3T	259744
210830-4267-HPC-1-C05_K9	Inh	Inh-CGE	Inh-eCGE	3T_Inh-eCGE	0.00667	0.00907	0.72068	210830-4267-HPC	HPC	3T	142352
210830-4267-HPC-3-C07_E22	Exc	Exc-CA	Exc-CA1	3T_Exc-CA1	0.00942	0.02248	0.75375	210830-4267-HPC	HPC	3T	190503
210830-4267-HPC-1-C05_H16	Exc	Exc-CA	Exc-CA-MossyCell	3T_Exc-CA-MossyCell	0.00867	0.01808	0.7404	210830-4267-HPC	HPC	3T	210156
210830-4267-HPC-3-C07_I21	Inh	Inh-MGE	Inh-eMGE	3T_Inh-eMGE	0.0145	0.01611	0.74477	210830-4267-HPC	HPC	3T	246335
210830-4267-HPC-1-C05_N18	Non-Neuron	Glial-Non-Neuron	OPC	3T_OPC	0.00736	0.01006	0.74474	210830-4267-HPC	HPC	3T	194426
210830-4267-HPC-3-C07_N8	Inh	Inh-MGE	Inh-eMGE	3T_Inh-eMGE	0.00808	0.01276	0.75203	210830-4267-HPC	HPC	3T	224960
210830-4267-HPC-1-C05_K1	Inh	Inh-MGE	Inh-eMGE	3T_Inh-eMGE	0.00816	0.01186	0.75197	210830-4267-HPC	HPC	3T	191987
210830-4267-HPC-3-C07_O18	Exc	Exc-DG	Exc-DG	3T_Exc-DG	0.00868	0.0123	0.74232	210830-4267-HPC	HPC	3T	175168
210830-4267-HPC-1-C05_I18	Non-Neuron	Glial-Non-Neuron	OPC	3T_OPC	0.00845	0.01134	0.7632	210830-4267-HPC	HPC	3T	245311
210830-4267-HPC-1-C05_H15	Exc	Exc-CA	Exc-CA-MEF2C-JCAD		0.00843	0.01269	0.74419	210830-4267-HPC	HPC	3T	267278
210830-4267-HPC-2-C06_G15	Non-Neuron	Glial-Non-Neuron	Astro	3T_Astro	0.00779	0.01085	0.74662	210830-4267-HPC	HPC	3T	210512
210830-4267-HPC-1-C05_J3	Exc	Exc-CA	Exc-CA-MEF2C-JCAD		0.00859	0.01264	0.74904	210830-4267-HPC	HPC	3T	214578
210830-4267-HPC-3-C07_J13	Inh	Inh-MGE	Inh-eMGE	3T_Inh-eMGE	0.00756	0.0115	0.75116	210830-4267-HPC	HPC	3T	169686
210830-4267-HPC-3-C07_J16	Non-Neuron	Glial-Non-Neuron	OPC	3T_OPC	0.00771	0.01034	0.70983	210830-4267-HPC	HPC	3T	217670
210830-4267-HPC-2-C06_P18	Exc	Exc-CA	Exc-CA1	3T_Exc-CA1	0.00814	0.02209	0.73624	210830-4267-HPC	HPC	3T	241397
210830-4267-HPC-2-C06_N13	Exc	Exc-CA	Exc-CA1	3T_Exc-CA1	0.00858	0.01749	0.73366	210830-4267-HPC	HPC	3T	211226
210830-4267-HPC-3-C07_I20	Exc	Exc-CA	Exc-CA-MEF2C-JCAD		0.00809	0.01245	0.75108	210830-4267-HPC	HPC	3T	178106
210830-4267-HPC-1-C05_G22	Non-Neuron	Glial-Non-Neuron	OPC	3T_OPC	0.01047	0.01378	0.73479	210830-4267-HPC	HPC	3T	221645
210830-4267-HPC-1-C05_F9	Non-Neuron	Glial-Non-Neuron	Astro	3T_Astro	0.00826	0.01101	0.74923	210830-4267-HPC	HPC	3T	182184
210830-4267-HPC-3-C07_F21	Inh	Inh-CGE	Inh-CGE	3T_Inh-CGE	0.00795	0.01346	0.76924	210830-4267-HPC	HPC	3T	218898
210830-4267-HPC-2-C06_G16	Exc	Exc-CA	Exc-CA-TSHZ2-PCP4	3T_Exc-CA-TSHZ2-PCP4	0.00922	0.02174	0.74827	210830-4267-HPC	HPC	3T	261581
210830-4267-HPC-3-C07_J19	Non-Neuron	Glial-Non-Neuron	Astro	3T_Astro	0.00834	0.01119	0.7546	210830-4267-HPC	HPC	3T	181553
210830-4267-HPC-3-C07_J14	Non-Neuron	Non-Neuron	EC	3T_EC	0.00847	0.01138	0.73592	210830-4267-HPC	HPC	3T	204474
210830-4267-HPC-3-C07_P23	Non-Neuron	Glial-Non-Neuron	OPC	3T_OPC	0.00813	0.0115	0.75501	210830-4267-HPC	HPC	3T	118105
210830-4267-HPC-1-C05_P16	Inh	Inh-MGE	Inh-eMGE	3T_Inh-eMGE	0.00822	0.01167	0.75824	210830-4267-HPC	HPC	3T	186782
210830-4267-HPC-2-C06_N10	Non-Neuron	Non-Neuron	MGC-1	3T_MGC-1	0.00642	0.00862	0.73484	210830-4267-HPC	HPC	3T	235762
210830-4267-HPC-1-C05_I1	Non-Neuron	Non-Neuron	MGC-2	3T_MGC-2	0.00781	0.01008	0.78698	210830-4267-HPC	HPC	3T	135938
210830-4267-HPC-2-C06_P20	Inh	Inh-CGE	Inh-eCGE	3T_Inh-eCGE	0.00747	0.0114	0.75057	210830-4267-HPC	HPC	3T	136963
210830-4267-HPC-3-C07_P22	Non-Neuron	Glial-Non-Neuron	Astro	3T_Astro	0.00783	0.01174	0.76522	210830-4267-HPC	HPC	3T	146483
210830-4267-HPC-1-C05_K18	Inh	Inh-CGE	Inh-eCGE	3T_Inh-eCGE	0.00795	0.01088	0.74914	210830-4267-HPC	HPC	3T	193753
210830-4267-HPC-3-C07_I4	Exc	Exc-CA	Exc-CA-MEF2C-JCAD		0.0084	0.01354	0.73846	210830-4267-HPC	HPC	3T	186817
210830-4267-HPC-3-C07_O12	Non-Neuron	Glial-Non-Neuron	Astro	3T_Astro	0.00756	0.01073	0.75191	210830-4267-HPC	HPC	3T	182256
210830-4267-HPC-3-C07_P19	Inh	Inh-MGE	Inh-eMGE	3T_Inh-eMGE	0.00887	0.0141	0.76788	210830-4267-HPC	HPC	3T	167730
210830-4267-HPC-3-C07_O13	Inh	Inh-MGE	Inh-eMGE	3T_Inh-eMGE	0.00783	0.01081	0.7504	210830-4267-HPC	HPC	3T	220134
210830-4267-HPC-3-C07_G24	Inh	Inh-CGE	Inh-eCGE	3T_Inh-eCGE	0.00796	0.01117	0.75074	210830-4267-HPC	HPC	3T	123848
210830-4267-HPC-3-C07_P1	Non-Neuron	Glial-Non-Neuron	OPC	3T_OPC	0.00821	0.01068	0.76079	210830-4267-HPC	HPC	3T	154879
210830-4267-HPC-2-C06_D5	Non-Neuron	Glial-Non-Neuron	Astro	3T_Astro	0.00772	0.01043	0.76421	210830-4267-HPC	HPC	3T	139139
210830-4267-HPC-3-C07_O14	Non-Neuron	Non-Neuron	MGC-2	3T_MGC-2	0.00791	0.01043	0.77806	210830-4267-HPC	HPC	3T	189835
210830-4267-HPC-3-C07_E15	Non-Neuron	Non-Neuron	MGC-2	3T_MGC-2	0.00802	0.01069	0.7755	210830-4267-HPC	HPC	3T	165988
210830-4267-HPC-2-C06_D8	Exc	Exc-CA	Exc-CA-NTNG2	3T_Exc-CA-NTNG2	0.00927	0.01785	0.75316	210830-4267-HPC	HPC	3T	176747
210830-4267-HPC-3-C07_O10	Non-Neuron	Glial-Non-Neuron	Astro	3T_Astro	0.0068	0.01045	0.7638	210830-4267-HPC	HPC	3T	179889
210830-4267-HPC-3-C07_P2	Inh	Inh-MGE	Inh-eMGE	3T_Inh-eMGE	0.00747	0.01052	0.75087	210830-4267-HPC	HPC	3T	164157
210830-4267-HPC-1-C05_J24	Exc	Exc-ENT	Exc-ENT		0.00953	0.01838	0.76115	210830-4267-HPC	HPC	3T	139555
210830-4267-HPC-1-C05_L5	Inh	Inh-CGE	Inh-eCGE	3T_Inh-eCGE	0.00847	0.01169	0.75386	210830-4267-HPC	HPC	3T	257507
210830-4267-HPC-1-C05_P17	Exc	Exc-CA	Exc-CA-MEF2C-JCAD		0.00739	0.0108	0.73233	210830-4267-HPC	HPC	3T	207874
210830-4267-HPC-1-C05_C14	Non-Neuron	Glial-Non-Neuron	Astro	3T_Astro	0.00815	0.01273	0.76209	210830-4267-HPC	HPC	3T	201760
210830-4267-HPC-2-C06_K12	Non-Neuron	Glial-Non-Neuron	Astro	3T_Astro	0.00814	0.01246	0.76192	210830-4267-HPC	HPC	3T	257338
210830-4267-HPC-1-C05_C18	Exc	Exc-ENT	Exc-ENT		0.00811	0.01632	0.76082	210830-4267-HPC	HPC	3T	158985
210830-4267-HPC-1-C05_C16	RG	RG	RG-1		0.00821	0.01089	0.75083	210830-4267-HPC	HPC	3T	168642
210830-4267-HPC-2-C06_I9	Exc	Exc-CA	Exc-CA1	3T_Exc-CA1	0.0089	0.01908	0.75474	210830-4267-HPC	HPC	3T	212625
210830-4267-HPC-2-C06_J11	RG	RG	RG-1		0.00808	0.01072	0.74914	210830-4267-HPC	HPC	3T	204727
210830-4267-HPC-2-C06_D7	Inh	Inh-CGE	Inh-eCGE	3T_Inh-eCGE	0.00835	0.0115	0.75796	210830-4267-HPC	HPC	3T	181278
210830-4267-HPC-3-C07_H10	Inh	Inh-CGE	Inh-eCGE	3T_Inh-eCGE	0.00772	0.01031	0.74346	210830-4267-HPC	HPC	3T	250824
210830-4267-HPC-1-C05_P14	Inh	Inh-MGE	Inh-eMGE	3T_Inh-eMGE	0.00717	0.01	0.74438	210830-4267-HPC	HPC	3T	187053
210830-4267-HPC-2-C06_M17	Exc	Exc-CA	Exc-CA-M,B,C+CG		0.00781	0.01437	0.73443	210830-4267-HPC	HPC	3T	169651
210830-4267-HPC-1-C05_F6	Exc	Exc-CA	Exc-CA1	3T_Exc-CA1	0.00927	0.0213	0.74805	210830-4267-HPC	HPC	3T	236485
210830-4267-HPC-3-C07_P20	Non-Neuron	Glial-Non-Neuron	Astro	3T_Astro	0.00749	0.0106	0.76252	210830-4267-HPC	HPC	3T	110869
210830-4267-HPC-1-C05_G21	Exc	Exc-CA	Exc-CA-MEF2C-JCAD		0.00765	0.01318	0.74888	210830-4267-HPC	HPC	3T	227718
210830-4267-HPC-3-C07_A14	Inh	Inh-CGE	Inh-eCGE	3T_Inh-eCGE	0.00785	0.01106	0.7563	210830-4267-HPC	HPC	3T	118229
210830-4267-HPC-1-C05_F8	Inh	Inh-CGE	Inh-CGE	3T_Inh-CGE	0.00883	0.01489	0.75955	210830-4267-HPC	HPC	3T	242802
210830-4267-HPC-3-C07_P21	RG	RG	RG-1		0.00779	0.01047	0.76172	210830-4267-HPC	HPC	3T	173545
210830-4267-HPC-3-C07_L9	Non-Neuron	Non-Neuron	EC	3T_EC	0.00785	0.01035	0.72342	210830-4267-HPC	HPC	3T	209368
210830-4267-HPC-3-C07_N9	Inh	Inh-CGE	Inh-eCGE	3T_Inh-eCGE	0.00662	0.00895	0.75243	210830-4267-HPC	HPC	3T	228429
210830-4267-HPC-3-C07_A16	Inh	Inh-CGE	Inh-CGE	3T_Inh-CGE	0.00869	0.01452	0.76438	210830-4267-HPC	HPC	3T	153277
210830-4267-HPC-1-C05_K19	Inh	Inh-MGE	Inh-eMGE	3T_Inh-eMGE	0.00814	0.01147	0.76452	210830-4267-HPC	HPC	3T	190082
210830-4267-HPC-2-C06_G2	Non-Neuron	Non-Neuron	MGC-2	3T_MGC-2	0.00756	0.00988	0.7749	210830-4267-HPC	HPC	3T	132989
210830-4267-HPC-2-C06_L20	Inh	Inh-CGE	Inh-eCGE	3T_Inh-eCGE	0.00772	0.01148	0.75679	210830-4267-HPC	HPC	3T	223319
210830-4267-HPC-3-C07_N7	Exc	Exc-CA	Exc-CA-TSHZ2-PCP4	3T_Exc-CA-TSHZ2-PCP4	0.00856	0.02103	0.75352	210830-4267-HPC	HPC	3T	239786
210830-4267-HPC-2-C06_M9	Exc	Exc-ENT	Exc-ENT		0.00874	0.01571	0.75917	210830-4267-HPC	HPC	3T	197363
210830-4267-HPC-2-C06_E10	Exc	Exc-DG	Exc-DG	3T_Exc-DG	0.00832	0.01104	0.75494	210830-4267-HPC	HPC	3T	211217
210830-4267-HPC-2-C06_J10	Inh	Inh-CGE	Inh-eCGE	3T_Inh-eCGE	0.00849	0.01128	0.75339	210830-4267-HPC	HPC	3T	207095
210830-4267-HPC-2-C06_D9	Exc	Exc-ENT	Exc-ENT		0.00869	0.01287	0.75048	210830-4267-HPC	HPC	3T	211229
210830-4267-HPC-1-C05_N15	Non-Neuron	Glial-Non-Neuron	Astro	3T_Astro	0.00776	0.01089	0.75198	210830-4267-HPC	HPC	3T	232640
210830-4267-HPC-2-C06_B22	Inh	Inh-CGE	Inh-eCGE	3T_Inh-eCGE	0.00837	0.01116	0.74556	210830-4267-HPC	HPC	3T	151905
210830-4267-HPC-3-C07_O11	Inh	Inh-CGE	Inh-eCGE	3T_Inh-eCGE	0.00677	0.0089	0.74468	210830-4267-HPC	HPC	3T	220541
210830-4267-HPC-3-C07_L7	Non-Neuron	Glial-Non-Neuron	Astro	3T_Astro	0.00842	0.01211	0.75774	210830-4267-HPC	HPC	3T	200793
210830-4267-HPC-2-C06_B20	Exc	Exc-DG	Exc-DG	3T_Exc-DG	0.00728	0.01161	0.73994	210830-4267-HPC	HPC	3T	192706
210830-4267-HPC-2-C06_B1	Exc	Exc-CA	Exc-CA-MEF2C-JCAD		0.00818	0.01178	0.74252	210830-4267-HPC	HPC	3T	126506
210830-4267-HPC-1-C05_G20	Non-Neuron	Glial-Non-Neuron	OPC	3T_OPC	0.00799	0.01119	0.75499	210830-4267-HPC	HPC	3T	261651
210830-4267-HPC-2-C06_G5	Exc	Exc-CA	Exc-Subiculum-FN1	3T_Exc-Subiculum-FN1	0.00817	0.01784	0.73812	210830-4267-HPC	HPC	3T	193029
210830-4267-HPC-2-C06_H4	Inh	Inh-MGE	Inh-eMGE	3T_Inh-eMGE	0.00816	0.01303	0.74831	210830-4267-HPC	HPC	3T	187653
210830-4267-HPC-3-C07_E9	Inh	Inh-MGE	Inh-eMGE	3T_Inh-eMGE	0.00801	0.01452	0.75657	210830-4267-HPC	HPC	3T	159566
210830-4267-HPC-2-C06_B15	Exc	Exc-ENT	Exc-ENT		0.00975	0.02321	0.77629	210830-4267-HPC	HPC	3T	164510
210830-4267-HPC-2-C06_B18	Exc	Exc-DG	Exc-DG	3T_Exc-DG	0.00831	0.01268	0.74163	210830-4267-HPC	HPC	3T	172909
210830-4267-HPC-2-C06_I8	Non-Neuron	Glial-Non-Neuron	Astro	3T_Astro	0.00831	0.01561	0.75782	210830-4267-HPC	HPC	3T	216140
210830-4267-HPC-2-C06_E11	Non-Neuron	Glial-Non-Neuron	Astro	3T_Astro	0.00812	0.01216	0.76463	210830-4267-HPC	HPC	3T	234680
210830-4267-HPC-2-C06_G8	Inh	Inh-MGE	Inh-eMGE	3T_Inh-eMGE	0.00741	0.01066	0.75358	210830-4267-HPC	HPC	3T	235392
210830-4267-HPC-1-C05_P18	Inh	Inh-MGE	Inh-eMGE	3T_Inh-eMGE	0.00744	0.01049	0.74124	210830-4267-HPC	HPC	3T	255353
210830-4267-HPC-2-C06_M15	Non-Neuron	Glial-Non-Neuron	OPC	3T_OPC	0.00761	0.01066	0.73335	210830-4267-HPC	HPC	3T	117298
210830-4267-HPC-1-C05_F7	Inh	Inh-MGE	Inh-eMGE	3T_Inh-eMGE	0.00766	0.01081	0.74307	210830-4267-HPC	HPC	3T	209554
210830-4267-HPC-1-C05_I19	Non-Neuron	Glial-Non-Neuron	Astro	3T_Astro	0.00822	0.01124	0.75611	210830-4267-HPC	HPC	3T	212953
210830-4267-HPC-3-C07_A15	Inh	Inh-CGE	Inh-eCGE	3T_Inh-eCGE	0.00847	0.01199	0.75157	210830-4267-HPC	HPC	3T	200097
210830-4267-HPC-3-C07_I13	Non-Neuron	Glial-Non-Neuron	Astro	3T_Astro	0.00787	0.01052	0.75461	210830-4267-HPC	HPC	3T	166430
210830-4267-HPC-2-C06_N15	Inh	Inh-MGE	Inh-eMGE	3T_Inh-eMGE	0.00583	0.00843	0.74604	210830-4267-HPC	HPC	3T	259278
210830-4267-HPC-2-C06_H11	Inh	Inh-MGE	Inh-eMGE	3T_Inh-eMGE	0.0081	0.01688	0.74937	210830-4267-HPC	HPC	3T	182541
210830-4267-HPC-1-C05_H17	Inh	Inh-MGE	Inh-eMGE	3T_Inh-eMGE	0.00794	0.01061	0.76081	210830-4267-HPC	HPC	3T	218325
210830-4267-HPC-2-C06_B21	Exc	Exc-CA	Exc-CA1	3T_Exc-CA1	0.00839	0.01662	0.74182	210830-4267-HPC	HPC	3T	203680
210830-4267-HPC-1-C05_F5	Exc	Exc-CA	Exc-CA-MEF2C-JCAD		0.0084	0.01362	0.74756	210830-4267-HPC	HPC	3T	170124
210830-4267-HPC-3-C07_L19	Non-Neuron	Glial-Non-Neuron	Astro	3T_Astro	0.0068	0.00919	0.75481	210830-4267-HPC	HPC	3T	216513
210830-4267-HPC-3-C07_L17	Inh	Inh-MGE	Inh-eMGE	3T_Inh-eMGE	0.00807	0.01128	0.75533	210830-4267-HPC	HPC	3T	226721
210830-4267-HPC-2-C06_B16	Inh	Inh-CGE	Inh-eCGE	3T_Inh-eCGE	0.00766	0.01059	0.73348	210830-4267-HPC	HPC	3T	173536
210830-4267-HPC-2-C06_D6	Inh	Inh-CGE	Inh-eCGE	3T_Inh-eCGE	0.00833	0.0119	0.76045	210830-4267-HPC	HPC	3T	257247
210830-4267-HPC-2-C06_H12	Exc	Exc-CA	Exc-CA-MEF2C-JCAD		0.00754	0.01264	0.74469	210830-4267-HPC	HPC	3T	253775
210830-4267-HPC-2-C06_L21	Exc	Exc-CA	Exc-CA-MEF2C-JCAD		0.00813	0.014	0.74826	210830-4267-HPC	HPC	3T	235384
210830-4267-HPC-2-C06_D4	Exc	Exc-CA	Exc-Subiculum-FN1	3T_Exc-Subiculum-FN1	0.01066	0.02944	0.76375	210830-4267-HPC	HPC	3T	152445
210830-4267-HPC-2-C06_P15	Inh	Inh-CGE	Inh-eCGE	3T_Inh-eCGE	0.00736	0.01063	0.73389	210830-4267-HPC	HPC	3T	211199
210830-4267-HPC-2-C06_B17	Exc	Exc-CA	Exc-CA-MEF2C-JCAD		0.00859	0.01387	0.7419	210830-4267-HPC	HPC	3T	195792
210830-4267-HPC-3-C07_D3	Exc	Exc-DG	Exc-DG	3T_Exc-DG	0.00856	0.01202	0.74503	210830-4267-HPC	HPC	3T	169825
210830-4267-HPC-3-C07_D18	Inh	Inh-MGE	Inh-MGE	3T_Inh-MGE	0.00933	0.01576	0.78093	210830-4267-HPC	HPC	3T	172143
210830-4267-HPC-2-C06_B11	Inh	Inh-CGE	Inh-eCGE	3T_Inh-eCGE	0.00739	0.01014	0.74098	210830-4267-HPC	HPC	3T	143760
210830-4267-HPC-2-C06_G4	Exc	Exc-CA	Exc-CA1	3T_Exc-CA1	0.0087	0.01881	0.74209	210830-4267-HPC	HPC	3T	165031
210830-4267-HPC-2-C06_G3	Non-Neuron	Glial-Non-Neuron	Astro	3T_Astro	0.00788	0.01061	0.76029	210830-4267-HPC	HPC	3T	153928
210830-4267-HPC-1-C05_C13	Non-Neuron	Glial-Non-Neuron	OPC	3T_OPC	0.00801	0.01098	0.72905	210830-4267-HPC	HPC	3T	167304
210830-4267-HPC-2-C06_L24	RG	RG	RG-1		0.00649	0.00873	0.759	210830-4267-HPC	HPC	3T	157841
210830-4267-HPC-1-C05_C11	Inh	Inh-MGE	Inh-eMGE	3T_Inh-eMGE	0.00793	0.01256	0.74752	210830-4267-HPC	HPC	3T	185392
210830-4267-HPC-2-C06_N12	Inh	Inh-CGE	Inh-eCGE	3T_Inh-eCGE	0.00796	0.01172	0.76672	210830-4267-HPC	HPC	3T	261829
210830-4267-HPC-3-C07_B13	Exc	Exc-CA	Exc-CA		0.0087	0.01261	0.75186	210830-4267-HPC	HPC	3T	182740
210830-4267-HPC-3-C07_B11	Inh	Inh-MGE	Inh-MGE	3T_Inh-MGE	0.00877	0.01599	0.75774	210830-4267-HPC	HPC	3T	119380
210830-4267-HPC-2-C06_K15	RG	RG	RG-2		0.00781	0.01069	0.75101	210830-4267-HPC	HPC	3T	188216
210830-4267-HPC-2-C06_I10	Non-Neuron	Non-Neuron	MGC-2	3T_MGC-2	0.00743	0.00952	0.78866	210830-4267-HPC	HPC	3T	138773
210830-4267-HPC-2-C06_L23	Exc	Exc-ENT	Exc-ENT		0.00783	0.01491	0.75495	210830-4267-HPC	HPC	3T	185072
210830-4267-HPC-1-C05_P13	Exc	Exc-ENT	Exc-ENT		0.00664	0.01013	0.73561	210830-4267-HPC	HPC	3T	194038
210830-4267-HPC-3-C07_F19	Non-Neuron	Non-Neuron	MGC-2	3T_MGC-2	0.00902	0.01168	0.76721	210830-4267-HPC	HPC	3T	193474
210830-4267-HPC-3-C07_B1	Exc	Exc-DG	Exc-DG	3T_Exc-DG	0.00847	0.01163	0.74063	210830-4267-HPC	HPC	3T	108765
210830-4267-HPC-3-C07_H11	Inh	Inh-CGE	Inh-CGE	3T_Inh-CGE	0.00838	0.0167	0.74935	210830-4267-HPC	HPC	3T	164886
210830-4267-HPC-2-C06_B13	Exc	Exc-CA	Exc-CA-MEF2C-JCAD		0.00948	0.01542	0.7557	210830-4267-HPC	HPC	3T	182678
210830-4267-HPC-2-C06_B19	Inh	Inh-CGE	Inh-eCGE	3T_Inh-eCGE	0.00677	0.00934	0.75283	210830-4267-HPC	HPC	3T	186107
210830-4267-HPC-3-C07_E8	Inh	Inh-CGE	Inh-eCGE	3T_Inh-eCGE	0.00853	0.01164	0.75866	210830-4267-HPC	HPC	3T	199032
210830-4267-HPC-3-C07_F23	Non-Neuron	Glial-Non-Neuron	OPC	3T_OPC	0.00866	0.01193	0.75194	210830-4267-HPC	HPC	3T	167111
210830-4267-HPC-2-C06_G24	RG	RG	RG-1		0.00731	0.00949	0.75425	210830-4267-HPC	HPC	3T	123942
210830-4267-HPC-1-C05_N13	Exc	Exc-CA	Exc-CA1	3T_Exc-CA1	0.00886	0.01794	0.73463	210830-4267-HPC	HPC	3T	217693
210830-4267-HPC-3-C07_D9	RG	RG	RG-1		0.00839	0.01108	0.75264	210830-4267-HPC	HPC	3T	216963
210830-4267-HPC-1-C05_C10	Non-Neuron	Glial-Non-Neuron	Astro	3T_Astro	0.0082	0.01181	0.7599	210830-4267-HPC	HPC	3T	160606
210830-4267-HPC-2-C06_I5	Exc	Exc-CA	Exc-CA-NTNG2	3T_Exc-CA-NTNG2	0.00825	0.01429	0.75534	210830-4267-HPC	HPC	3T	182420
210830-4267-HPC-3-C07_A18	Non-Neuron	Glial-Non-Neuron	Astro	3T_Astro	0.00741	0.00991	0.75261	210830-4267-HPC	HPC	3T	113968
210830-4267-HPC-2-C06_D19	Exc	Exc-CA	Exc-CA-MEF2C-JCAD		0.00907	0.01752	0.75044	210830-4267-HPC	HPC	3T	226439
210830-4267-HPC-2-C06_M16	Exc	Exc-CA	Exc-CA-TSHZ2-MEIS2	3T_Exc-CA-TSHZ2-MEIS2	0.00787	0.01526	0.7517	210830-4267-HPC	HPC	3T	238409
210830-4267-HPC-2-C06_K11	Non-Neuron	Glial-Non-Neuron	Astro	3T_Astro	0.00918	0.01377	0.75527	210830-4267-HPC	HPC	3T	205420
210830-4267-HPC-1-C05_B9	Exc	Exc-DG	Exc-DG	3T_Exc-DG	0.00828	0.01109	0.74677	210830-4267-HPC	HPC	3T	204400
210830-4267-HPC-3-C07_G15	Exc	Exc-ENT	Exc-ENT		0.01048	0.02605	0.76888	210830-4267-HPC	HPC	3T	158687
210830-4267-HPC-3-C07_B10	Inh	Inh-MGE	Inh-eMGE	3T_Inh-eMGE	0.00834	0.01105	0.75838	210830-4267-HPC	HPC	3T	193608
210830-4267-HPC-3-C07_K3	Exc	Exc-ENT	Exc-ENT		0.00737	0.01286	0.74727	210830-4267-HPC	HPC	3T	172368
210830-4267-HPC-1-C05_B5	Inh	Inh-CGE	Inh-eCGE	3T_Inh-eCGE	0.00875	0.014	0.76118	210830-4267-HPC	HPC	3T	187291
210830-4267-HPC-1-C05_H1	Non-Neuron	Glial-Non-Neuron	OPC	3T_OPC	0.00844	0.01165	0.75661	210830-4267-HPC	HPC	3T	180007
210830-4267-HPC-3-C07_K13	Exc	Exc-CA	Exc-CA-MEF2C-JCAD		0.00769	0.01121	0.74847	210830-4267-HPC	HPC	3T	212071
210830-4267-HPC-1-C05_G1	Inh	Inh-MGE	Inh-eMGE	3T_Inh-eMGE	0.00773	0.01121	0.75927	210830-4267-HPC	HPC	3T	156498
210830-4267-HPC-2-C06_I6	Exc	Exc-DG	Exc-DG	3T_Exc-DG	0.00766	0.011	0.73841	210830-4267-HPC	HPC	3T	240225
210830-4267-HPC-3-C07_F20	Exc	Exc-CA	Exc-CA-TSHZ2-PCP4	3T_Exc-CA-TSHZ2-PCP4	0.00964	0.02093	0.74381	210830-4267-HPC	HPC	3T	178601
210830-4267-HPC-3-C07_G23	Inh	Inh-MGE	Inh-eMGE	3T_Inh-eMGE	0.00783	0.01441	0.74246	210830-4267-HPC	HPC	3T	120774
210830-4267-HPC-1-C05_C12	Inh	Inh-MGE	Inh-MGE	3T_Inh-MGE	0.0093	0.02303	0.78012	210830-4267-HPC	HPC	3T	196135
210830-4267-HPC-2-C06_D1	Non-Neuron	Glial-Non-Neuron	Astro	3T_Astro	0.00811	0.01116	0.76257	210830-4267-HPC	HPC	3T	139698
210830-4267-HPC-3-C07_A9	Exc	Exc-CA	Exc-CA-MEF2C-JCAD		0.00887	0.01416	0.75277	210830-4267-HPC	HPC	3T	169528
210830-4267-HPC-1-C05_B8	Inh	Inh-MGE	Inh-eMGE	3T_Inh-eMGE	0.00808	0.01233	0.75699	210830-4267-HPC	HPC	3T	207261
210830-4267-HPC-1-C05_B23	Non-Neuron	Glial-Non-Neuron	Astro	3T_Astro	0.00706	0.01064	0.75421	210830-4267-HPC	HPC	3T	129912
210830-4267-HPC-1-C05_N12	Non-Neuron	Glial-Non-Neuron	OPC	3T_OPC	0.00749	0.0101	0.73103	210830-4267-HPC	HPC	3T	248753
210830-4267-HPC-1-C05_H19	Inh	Inh-MGE	Inh-eMGE	3T_Inh-eMGE	0.00887	0.01309	0.74821	210830-4267-HPC	HPC	3T	307334
210830-4267-HPC-1-C05_B7	Inh	Inh-MGE	Inh-eMGE	3T_Inh-eMGE	0.0075	0.01096	0.75434	210830-4267-HPC	HPC	3T	171754
210830-4267-HPC-1-C05_B22	Inh	Inh-CGE	Inh-eCGE	3T_Inh-eCGE	0.00682	0.00944	0.75553	210830-4267-HPC	HPC	3T	162497
210830-4267-HPC-2-C06_F3	Non-Neuron	Non-Neuron	MGC-1	3T_MGC-1	0.0081	0.01095	0.70471	210830-4267-HPC	HPC	3T	174352
210830-4267-HPC-2-C06_D2	Inh	Inh-MGE	Inh-MGE	3T_Inh-MGE	0.00853	0.01659	0.77376	210830-4267-HPC	HPC	3T	143016
210830-4267-HPC-2-C06_G12	Exc	Exc-ENT	Exc-ENT		0.00896	0.01992	0.77399	210830-4267-HPC	HPC	3T	287908
210830-4267-HPC-2-C06_B14	RG	RG	RG-1		0.00826	0.01113	0.75132	210830-4267-HPC	HPC	3T	229103
210830-4267-HPC-2-C06_L22	Exc	Exc-ENT	Exc-ENT		0.01032	0.03214	0.78897	210830-4267-HPC	HPC	3T	149652
210830-4267-HPC-2-C06_F16	RG	RG	RG-1		0.00821	0.01084	0.75607	210830-4267-HPC	HPC	3T	284634
210830-4267-HPC-3-C07_C7	Exc	Exc-CA	Exc-CA		0.0081	0.01327	0.74354	210830-4267-HPC	HPC	3T	204037
210830-4267-HPC-3-C07_G7	Exc	Exc-ENT	Exc-ENT		0.00788	0.01817	0.77374	210830-4267-HPC	HPC	3T	182353
210830-4267-HPC-3-C07_J18	Non-Neuron	Non-Neuron	PC	3T_PC	0.00834	0.01228	0.7426	210830-4267-HPC	HPC	3T	278898
210830-4267-HPC-1-C05_N11	Non-Neuron	Glial-Non-Neuron	Astro	3T_Astro	0.00745	0.01002	0.74679	210830-4267-HPC	HPC	3T	264680
210830-4267-HPC-1-C05_I20	Inh	Inh-MGE	Inh-eMGE	3T_Inh-eMGE	0.00829	0.01135	0.76366	210830-4267-HPC	HPC	3T	206915
210830-4267-HPC-3-C07_C12	Non-Neuron	Non-Neuron	VLMC	3T_VLMC	0.00846	0.01205	0.75028	210830-4267-HPC	HPC	3T	220345
210830-4267-HPC-3-C07_N5	Inh	Inh-CGE	Inh-eCGE	3T_Inh-eCGE	0.00802	0.01112	0.75092	210830-4267-HPC	HPC	3T	226287
210830-4267-HPC-3-C07_N22	Inh	Inh-CGE	Inh-eCGE	3T_Inh-eCGE	0.00806	0.01161	0.74582	210830-4267-HPC	HPC	3T	171868
210830-4267-HPC-1-C05_H18	Inh	Inh-CGE	Inh-eCGE	3T_Inh-eCGE	0.00791	0.01093	0.75522	210830-4267-HPC	HPC	3T	286722
210830-4267-HPC-3-C07_A13	Inh	Inh-CGE	Inh-eCGE	3T_Inh-eCGE	0.00827	0.01135	0.75773	210830-4267-HPC	HPC	3T	108673
210830-4267-HPC-2-C06_H9	Exc	Exc-CA	Exc-CA-B-CELF2+CG		0.00838	0.01725	0.7301	210830-4267-HPC	HPC	3T	191693
210830-4267-HPC-2-C06_D24	Exc	Exc-DG	Exc-DG	3T_Exc-DG	0.0065	0.0117	0.72231	210830-4267-HPC	HPC	3T	123330
210830-4267-HPC-3-C07_H15	Exc	Exc-DG	Exc-DG	3T_Exc-DG	0.00923	0.0142	0.73974	210830-4267-HPC	HPC	3T	180689
210830-4267-HPC-1-C05_B6	Non-Neuron	Glial-Non-Neuron	Astro	3T_Astro	0.0079	0.01159	0.77178	210830-4267-HPC	HPC	3T	204853
210830-4267-HPC-2-C06_P17	Exc	Exc-CA	Exc-CA-MEF2C-JCAD		0.00719	0.01114	0.74045	210830-4267-HPC	HPC	3T	239421
210830-4267-HPC-3-C07_N24	Inh	Inh-CGE	Inh-eCGE	3T_Inh-eCGE	0.0081	0.01116	0.74339	210830-4267-HPC	HPC	3T	154224
210830-4267-HPC-3-C07_E14	Non-Neuron	Glial-Non-Neuron	Astro	3T_Astro	0.00853	0.01162	0.75472	210830-4267-HPC	HPC	3T	186294
210830-4267-HPC-3-C07_P5	Non-Neuron	Glial-Non-Neuron	Astro	3T_Astro	0.00796	0.01071	0.7544	210830-4267-HPC	HPC	3T	222791
210830-4267-HPC-3-C07_I2	Non-Neuron	Glial-Non-Neuron	OPC	3T_OPC	0.00819	0.01157	0.77043	210830-4267-HPC	HPC	3T	182336
210830-4267-HPC-2-C06_P16	Inh	Inh-MGE	Inh-eMGE	3T_Inh-eMGE	0.00818	0.01162	0.7487	210830-4267-HPC	HPC	3T	246503
210830-4267-HPC-1-C05_L2	Exc	Exc-ENT	Exc-ENT		0.00711	0.01156	0.73371	210830-4267-HPC	HPC	3T	168523
210830-4267-HPC-1-C05_I7	Exc	Exc-CA	Exc-CA-B-CELF2+CG		0.00811	0.01467	0.7401	210830-4267-HPC	HPC	3T	226340
210830-4267-HPC-3-C07_P6	Non-Neuron	Glial-Non-Neuron	Astro	3T_Astro	0.00771	0.01065	0.74271	210830-4267-HPC	HPC	3T	249548
210830-4267-HPC-1-C05_K7	Exc	Exc-CA	Exc-CA-B-CELF2+CG		0.00824	0.01549	0.74703	210830-4267-HPC	HPC	3T	223947
210830-4267-HPC-1-C05_B3	Inh	Inh-CGE	Inh-eCGE	3T_Inh-eCGE	0.00832	0.01152	0.75693	210830-4267-HPC	HPC	3T	207723
210830-4267-HPC-2-C06_B10	Non-Neuron	Glial-Non-Neuron	Astro	3T_Astro	0.00789	0.01168	0.77199	210830-4267-HPC	HPC	3T	246207
210830-4267-HPC-1-C05_M5	Non-Neuron	Glial-Non-Neuron	OPC	3T_OPC	0.00753	0.01021	0.7248	210830-4267-HPC	HPC	3T	158967
210830-4267-HPC-3-C07_H17	RG	RG	RG-2		0.00933	0.01262	0.7604	210830-4267-HPC	HPC	3T	162789
210830-4267-HPC-1-C05_B4	Exc	Exc-CA	Exc-RORA		0.00939	0.01878	0.74004	210830-4267-HPC	HPC	3T	192210
210830-4267-HPC-1-C05_B2	Inh	Inh-MGE	Inh-MGE	3T_Inh-MGE	0.00892	0.01713	0.78208	210830-4267-HPC	HPC	3T	176519
210830-4267-HPC-2-C06_B12	Inh	Inh-MGE	Inh-eMGE	3T_Inh-eMGE	0.008	0.01062	0.7557	210830-4267-HPC	HPC	3T	186292
210830-4267-HPC-1-C05_L4	Non-Neuron	Glial-Non-Neuron	Astro	3T_Astro	0.00824	0.01132	0.75516	210830-4267-HPC	HPC	3T	226525
210830-4267-HPC-3-C07_C14	RG	RG	RG-1		0.0083	0.01143	0.75666	210830-4267-HPC	HPC	3T	187216
210830-4267-HPC-3-C07_H8	Exc	Exc-CA	Exc-CA-only3T		0.00858	0.01592	0.75437	210830-4267-HPC	HPC	3T	222646
210830-4267-HPC-3-C07_N2	Non-Neuron	Glial-Non-Neuron	Astro	3T_Astro	0.00817	0.0118	0.77472	210830-4267-HPC	HPC	3T	230698
210830-4267-HPC-2-C06_P13	Inh	Inh-MGE	Inh-eMGE	3T_Inh-eMGE	0.00743	0.01039	0.75026	210830-4267-HPC	HPC	3T	269306
210830-4267-HPC-1-C05_B18	Inh	Inh-CGE	Inh-eCGE	3T_Inh-eCGE	0.00782	0.01049	0.74875	210830-4267-HPC	HPC	3T	172107
210830-4267-HPC-3-C07_C15	Exc	Exc-CA	Exc-CA-B-CELF2+CG		0.00962	0.01811	0.75458	210830-4267-HPC	HPC	3T	197834
210830-4267-HPC-1-C05_M2	Non-Neuron	Non-Neuron	VLMC	3T_VLMC	0.00792	0.01592	0.77051	210830-4267-HPC	HPC	3T	227483
210830-4267-HPC-2-C06_I3	Inh	Inh-MGE	Inh-eMGE	3T_Inh-eMGE	0.00806	0.01257	0.76202	210830-4267-HPC	HPC	3T	168482
210830-4267-HPC-1-C05_B24	Inh	Inh-CGE	Inh-CGE	3T_Inh-CGE	0.00738	0.0126	0.7534	210830-4267-HPC	HPC	3T	121713
210830-4267-HPC-2-C06_I24	Inh	Inh-CGE	Inh-eCGE	3T_Inh-eCGE	0.00781	0.01088	0.74902	210830-4267-HPC	HPC	3T	102410
210830-4267-HPC-1-C05_N10	Exc	Exc-ENT	Exc-ENT		0.0085	0.0239	0.76934	210830-4267-HPC	HPC	3T	260733
210830-4267-HPC-2-C06_D23	Inh	Inh-CGE	Inh-eCGE	3T_Inh-eCGE	0.00911	0.01258	0.75067	210830-4267-HPC	HPC	3T	138542
210830-4267-HPC-2-C06_H5	Non-Neuron	Glial-Non-Neuron	Astro	3T_Astro	0.00751	0.01108	0.76787	210830-4267-HPC	HPC	3T	247622
210830-4267-HPC-2-C06_G20	Exc	Exc-ENT	Exc-ENT		0.00882	0.01415	0.74599	210830-4267-HPC	HPC	3T	181843
210830-4267-HPC-2-C06_I2	Non-Neuron	Glial-Non-Neuron	OPC	3T_OPC	0.00735	0.01032	0.74751	210830-4267-HPC	HPC	3T	210382
210830-4267-HPC-3-C07_I3	Inh	Inh-CGE	Inh-eCGE	3T_Inh-eCGE	0.00751	0.0102	0.74318	210830-4267-HPC	HPC	3T	172376
210830-4267-HPC-3-C07_K9	Inh	Inh-CGE	Inh-eCGE	3T_Inh-eCGE	0.00786	0.0111	0.7366	210830-4267-HPC	HPC	3T	141060
210830-4267-HPC-1-C05_B1	Non-Neuron	Glial-Non-Neuron	OPC	3T_OPC	0.00834	0.01106	0.75123	210830-4267-HPC	HPC	3T	101136
210830-4267-HPC-1-C05_B15	Inh	Inh-CGE	Inh-CGE	3T_Inh-CGE	0.00975	0.01712	0.75632	210830-4267-HPC	HPC	3T	151645
210830-4267-HPC-3-C07_D17	Exc	Exc-CA	Exc-CA-MEF2C-JCAD		0.00898	0.01787	0.74843	210830-4267-HPC	HPC	3T	182790
210830-4267-HPC-2-C06_D22	Inh	Inh-MGE	Inh-eMGE	3T_Inh-eMGE	0.00663	0.01017	0.75608	210830-4267-HPC	HPC	3T	215943
210830-4267-HPC-3-C07_K6	Non-Neuron	Glial-Non-Neuron	Astro	3T_Astro	0.00788	0.01222	0.76985	210830-4267-HPC	HPC	3T	185558
210830-4267-HPC-3-C07_L23	Inh	Inh-MGE	Inh-MGE	3T_Inh-MGE	0.00793	0.01768	0.77503	210830-4267-HPC	HPC	3T	174030
210830-4267-HPC-1-C05_O9	Inh	Inh-CGE	Inh-eCGE	3T_Inh-eCGE	0.00736	0.01103	0.76684	210830-4267-HPC	HPC	3T	158043
210830-4267-HPC-1-C05_K5	Non-Neuron	Glial-Non-Neuron	Astro	3T_Astro	0.00846	0.01139	0.77591	210830-4267-HPC	HPC	3T	189310
210830-4267-HPC-1-C05_L3	Inh	Inh-MGE	Inh-eMGE	3T_Inh-eMGE	0.00805	0.01189	0.74882	210830-4267-HPC	HPC	3T	258942
210830-4267-HPC-2-C06_I4	Non-Neuron	Glial-Non-Neuron	OPC	3T_OPC	0.00746	0.01029	0.75049	210830-4267-HPC	HPC	3T	216186
210830-4267-HPC-2-C06_I23	Exc	Exc-CA	Exc-CA1	3T_Exc-CA1	0.00928	0.02797	0.74387	210830-4267-HPC	HPC	3T	142964
210830-4267-HPC-3-C07_N6	Exc	Exc-CA	Exc-CA-MEF2C-JCAD		0.0081	0.01283	0.74284	210830-4267-HPC	HPC	3T	217214
210830-4267-HPC-1-C05_K6	Exc	Exc-CA	Exc-CA-MEF2C-JCAD		0.00837	0.01284	0.7381	210830-4267-HPC	HPC	3T	183676
210830-4267-HPC-3-C07_G2	Inh	Inh-CGE	Inh-eCGE	3T_Inh-eCGE	0.00814	0.01169	0.75355	210830-4267-HPC	HPC	3T	128020
210830-4267-HPC-1-C05_B17	Non-Neuron	Glial-Non-Neuron	Astro	3T_Astro	0.00857	0.01385	0.77772	210830-4267-HPC	HPC	3T	264846
210830-4267-HPC-1-C05_B20	Non-Neuron	Non-Neuron	EC	3T_EC	0.00758	0.01432	0.79396	210830-4267-HPC	HPC	3T	224328
210830-4267-HPC-3-C07_K23	Exc	Exc-ENT	Exc-ENT		0.00918	0.02084	0.77849	210830-4267-HPC	HPC	3T	156226
210830-4267-HPC-3-C07_P3	Non-Neuron	Glial-Non-Neuron	Astro	3T_Astro	0.00818	0.01253	0.77172	210830-4267-HPC	HPC	3T	202283
210830-4267-HPC-1-C05_M6	Non-Neuron	Non-Neuron	EC	3T_EC	0.00822	0.01101	0.74741	210830-4267-HPC	HPC	3T	196816
210830-4267-HPC-2-C06_D21	Exc	Exc-CA	Exc-CA-only3T		0.00819	0.02027	0.74291	210830-4267-HPC	HPC	3T	210329
210830-4267-HPC-1-C05_E16	Inh	Inh-MGE	Inh-eMGE	3T_Inh-eMGE	0.00803	0.0114	0.74627	210830-4267-HPC	HPC	3T	199892
210830-4267-HPC-3-C07_K4	Exc	Exc-ENT	Exc-ENT		0.00831	0.0141	0.74187	210830-4267-HPC	HPC	3T	186971
210830-4267-HPC-1-C05_L24	Exc	Exc-ENT	Exc-ENT		0.0085	0.01227	0.75175	210830-4267-HPC	HPC	3T	173650
210830-4267-HPC-2-C06_O1	Non-Neuron	Non-Neuron	VLMC	3T_VLMC	0.00775	0.01279	0.74377	210830-4267-HPC	HPC	3T	135267
210830-4267-HPC-1-C05_M7	Inh	Inh-MGE	Inh-eMGE	3T_Inh-eMGE	0.00761	0.01041	0.7221	210830-4267-HPC	HPC	3T	115175
210830-4267-HPC-2-C06_G22	Exc	Exc-CA	Exc-CA-TSHZ2-PCP4	3T_Exc-CA-TSHZ2-PCP4	0.00878	0.01911	0.73995	210830-4267-HPC	HPC	3T	148262
210830-4267-HPC-3-C07_C13	RG	RG	RG-1		0.00815	0.01086	0.75388	210830-4267-HPC	HPC	3T	160276
210830-4267-HPC-1-C05_M8	Exc	Exc-ENT	Exc-ENT		0.00878	0.01626	0.75641	210830-4267-HPC	HPC	3T	229664
210830-4267-HPC-3-C07_P4	Exc	Exc-CA	Exc-CA-B-CELF2+CG		0.00843	0.01723	0.75134	210830-4267-HPC	HPC	3T	231357
210830-4267-HPC-3-C07_A4	Inh	Inh-CGE	Inh-eCGE	3T_Inh-eCGE	0.00862	0.01206	0.75708	210830-4267-HPC	HPC	3T	158291
210830-4267-HPC-3-C07_G11	Exc	Exc-CA	Exc-CA-GLIS3		0.00935	0.01377	0.74806	210830-4267-HPC	HPC	3T	196158
210830-4267-HPC-1-C05_M3	Inh	Inh-MGE	Inh-MGE	3T_Inh-MGE	0.00847	0.01692	0.77224	210830-4267-HPC	HPC	3T	245005
210830-4267-HPC-3-C07_H13	Inh	Inh-CGE	Inh-eCGE	3T_Inh-eCGE	0.00839	0.01111	0.75948	210830-4267-HPC	HPC	3T	188983
210830-4267-HPC-3-C07_H16	Non-Neuron	Glial-Non-Neuron	OPC	3T_OPC	0.00789	0.01091	0.73897	210830-4267-HPC	HPC	3T	193854
210830-4267-HPC-3-C07_A6	Non-Neuron	Glial-Non-Neuron	OPC	3T_OPC	0.00778	0.01067	0.75305	210830-4267-HPC	HPC	3T	170540
210830-4267-HPC-1-C05_B16	Inh	Inh-CGE	Inh-eCGE	3T_Inh-eCGE	0.0072	0.01107	0.73518	210830-4267-HPC	HPC	3T	117230
210830-4267-HPC-3-C07_H14	Non-Neuron	Non-Neuron	EC	3T_EC	0.00877	0.01236	0.74721	210830-4267-HPC	HPC	3T	204290
210830-4267-HPC-3-C07_D16	Inh	Inh-MGE	Inh-eMGE	3T_Inh-eMGE	0.00783	0.01083	0.74792	210830-4267-HPC	HPC	3T	214260
210830-4267-HPC-2-C06_P8	Inh	Inh-CGE	Inh-eCGE	3T_Inh-eCGE	0.00733	0.01037	0.74724	210830-4267-HPC	HPC	3T	276245
210830-4267-HPC-3-C07_C16	RG	RG	RG-1		0.00799	0.01051	0.74961	210830-4267-HPC	HPC	3T	158434
210830-4267-HPC-1-C05_P11	Exc	Exc-CA	Exc-CA-MEF2C-JCAD		0.00698	0.01172	0.74029	210830-4267-HPC	HPC	3T	167518
210830-4267-HPC-1-C05_F2	Non-Neuron	Glial-Non-Neuron	OPC	3T_OPC	0.00825	0.01074	0.74334	210830-4267-HPC	HPC	3T	138971
210830-4267-HPC-2-C06_L17	Inh	Inh-CGE	Inh-eCGE	3T_Inh-eCGE	0.00823	0.01141	0.75448	210830-4267-HPC	HPC	3T	208805
210830-4267-HPC-1-C05_P12	Inh	Inh-MGE	Inh-eMGE	3T_Inh-eMGE	0.00805	0.01097	0.7618	210830-4267-HPC	HPC	3T	227450
210830-4267-HPC-3-C07_G20	Non-Neuron	Glial-Non-Neuron	Astro	3T_Astro	0.00909	0.01408	0.78091	210830-4267-HPC	HPC	3T	122787
210830-4267-HPC-3-C07_C11	Inh	Inh-MGE	Inh-eMGE	3T_Inh-eMGE	0.00863	0.01204	0.74856	210830-4267-HPC	HPC	3T	192493
210830-4267-HPC-3-C07_G22	Exc	Exc-CA	Exc-CA1	3T_Exc-CA1	0.00937	0.01871	0.74555	210830-4267-HPC	HPC	3T	120572
210830-4267-HPC-3-C07_E7	Non-Neuron	Glial-Non-Neuron	Astro	3T_Astro	0.00801	0.01195	0.76208	210830-4267-HPC	HPC	3T	195280
210830-4267-HPC-1-C05_F4	RG	RG	RG-1		0.00774	0.01041	0.75179	210830-4267-HPC	HPC	3T	174468
210830-4267-HPC-1-C05_L23	Inh	Inh-CGE	Inh-eCGE	3T_Inh-eCGE	0.0067	0.00891	0.75416	210830-4267-HPC	HPC	3T	262189
210830-4267-HPC-3-C07_N20	Exc	Exc-CA	Exc-CA-NTNG2	3T_Exc-CA-NTNG2	0.00886	0.01871	0.7538	210830-4267-HPC	HPC	3T	210517
210830-4267-HPC-1-C05_F3	Exc	Exc-CA	Exc-CA-MossyCell	3T_Exc-CA-MossyCell	0.00937	0.02337	0.74363	210830-4267-HPC	HPC	3T	227763
210830-4267-HPC-3-C07_H1	Exc	Exc-ENT	Exc-ENT		0.00815	0.01349	0.75332	210830-4267-HPC	HPC	3T	180907
210830-4267-HPC-1-C05_O7	Exc	Exc-CA	Exc-CA-M,B,C+CG		0.0077	0.01572	0.73877	210830-4267-HPC	HPC	3T	207856
210830-4267-HPC-1-C05_E15	Inh	Inh-MGE	Inh-MGE	3T_Inh-MGE	0.00844	0.01517	0.77303	210830-4267-HPC	HPC	3T	185682
210830-4267-HPC-1-C05_F24	Exc	Exc-CA	Exc-CA-MEF2C-JCAD		0.00871	0.01704	0.74766	210830-4267-HPC	HPC	3T	169237
210830-4267-HPC-2-C06_D20	Exc	Exc-CA	Exc-CA-B-CELF2+CG		0.00691	0.01498	0.74169	210830-4267-HPC	HPC	3T	214940
210830-4267-HPC-3-C07_L16	Inh	Inh-CGE	Inh-eCGE	3T_Inh-eCGE	0.00707	0.0099	0.74222	210830-4267-HPC	HPC	3T	204404
210830-4267-HPC-3-C07_K11	Exc	Exc-ENT	Exc-ENT		0.00884	0.01733	0.7599	210830-4267-HPC	HPC	3T	232401
210830-4267-HPC-3-C07_N21	Exc	Exc-CA	Exc-CA-TSHZ2-PCP4	3T_Exc-CA-TSHZ2-PCP4	0.00867	0.01739	0.73543	210830-4267-HPC	HPC	3T	180939
210830-4267-HPC-3-C07_P15	Exc	Exc-CA	Exc-CA-MEF2C-JCAD		0.00752	0.0122	0.74021	210830-4267-HPC	HPC	3T	163446
210830-4267-HPC-3-C07_A5	Inh	Inh-MGE	Inh-eMGE	3T_Inh-eMGE	0.00815	0.0109	0.75474	210830-4267-HPC	HPC	3T	171114
210830-4267-HPC-1-C05_L22	Non-Neuron	Glial-Non-Neuron	Astro	3T_Astro	0.0072	0.00986	0.76531	210830-4267-HPC	HPC	3T	214710
210830-4267-HPC-1-C05_P10	Exc	Exc-DG	Exc-DG	3T_Exc-DG	0.00601	0.01015	0.72847	210830-4267-HPC	HPC	3T	174581
210830-4267-HPC-3-C07_G17	Non-Neuron	Non-Neuron	VLMC	3T_VLMC	0.00797	0.01101	0.72834	210830-4267-HPC	HPC	3T	166937
210830-4267-HPC-3-C07_D21	Inh	Inh-CGE	Inh-eCGE	3T_Inh-eCGE	0.00719	0.00978	0.74604	210830-4267-HPC	HPC	3T	165319
210830-4267-HPC-3-C07_C10	Non-Neuron	Glial-Non-Neuron	Astro	3T_Astro	0.0082	0.01095	0.75203	210830-4267-HPC	HPC	3T	199284
210830-4267-HPC-2-C06_O15	RG	RG	RG-1		0.00736	0.0104	0.74683	210830-4267-HPC	HPC	3T	183422
210830-4267-HPC-1-C05_B19	Inh	Inh-CGE	Inh-eCGE	3T_Inh-eCGE	0.00712	0.00942	0.73675	210830-4267-HPC	HPC	3T	296758
210830-4267-HPC-2-C06_D18	Non-Neuron	Glial-Non-Neuron	OPC	3T_OPC	0.00832	0.01161	0.75365	210830-4267-HPC	HPC	3T	258200
210830-4267-HPC-2-C06_D12	Non-Neuron	Glial-Non-Neuron	OPC	3T_OPC	0.00788	0.01091	0.74481	210830-4267-HPC	HPC	3T	225507
210830-4267-HPC-1-C05_F22	Non-Neuron	Non-Neuron	MGC-1	3T_MGC-1	0.00838	0.01144	0.74488	210830-4267-HPC	HPC	3T	205305
210830-4267-HPC-2-C06_D17	Non-Neuron	Non-Neuron	MGC-1	3T_MGC-1	0.00815	0.01111	0.72292	210830-4267-HPC	HPC	3T	200599
210830-4267-HPC-3-C07_H21	Non-Neuron	Glial-Non-Neuron	Astro	3T_Astro	0.00805	0.01087	0.75647	210830-4267-HPC	HPC	3T	180855
210830-4267-HPC-2-C06_L19	Inh	Inh-MGE	Inh-MGE	3T_Inh-MGE	0.00849	0.01957	0.77151	210830-4267-HPC	HPC	3T	220823
210830-4267-HPC-1-C05_H20	Inh	Inh-CGE	Inh-CGE	3T_Inh-CGE	0.00938	0.01741	0.77716	210830-4267-HPC	HPC	3T	238580
210830-4267-HPC-2-C06_I19	Exc	Exc-CA	Exc-CA-MossyCell	3T_Exc-CA-MossyCell	0.00836	0.01833	0.74462	210830-4267-HPC	HPC	3T	189394
210830-4267-HPC-3-C07_G18	Inh	Inh-CGE	Inh-eCGE	3T_Inh-eCGE	0.0071	0.01036	0.76199	210830-4267-HPC	HPC	3T	191529
210830-4267-HPC-2-C06_J5	RG	RG	RG-1		0.00812	0.01092	0.75043	210830-4267-HPC	HPC	3T	229192
210830-4267-HPC-2-C06_L18	Inh	Inh-CGE	Inh-eCGE	3T_Inh-eCGE	0.0075	0.01075	0.75381	210830-4267-HPC	HPC	3T	231700
210830-4267-HPC-3-C07_I17	Non-Neuron	Non-Neuron	MGC-2	3T_MGC-2	0.00828	0.01075	0.80128	210830-4267-HPC	HPC	3T	156013
210830-4267-HPC-3-C07_N13	Inh	Inh-MGE	Inh-eMGE	3T_Inh-eMGE	0.00924	0.01389	0.76619	210830-4267-HPC	HPC	3T	184007
210830-4267-HPC-3-C07_N14	Exc	Exc-CA	Exc-CA-M,B,C+CG		0.00845	0.01366	0.75931	210830-4267-HPC	HPC	3T	186932
210830-4267-HPC-2-C06_L16	Non-Neuron	Glial-Non-Neuron	OPC	3T_OPC	0.00738	0.0107	0.74508	210830-4267-HPC	HPC	3T	244201
210830-4267-HPC-3-C07_G16	Inh	Inh-MGE	Inh-eMGE	3T_Inh-eMGE	0.00845	0.01177	0.75018	210830-4267-HPC	HPC	3T	187551
210830-4267-HPC-3-C07_N23	Inh	Inh-CGE	Inh-eCGE	3T_Inh-eCGE	0.00811	0.0123	0.75423	210830-4267-HPC	HPC	3T	138894
210830-4267-HPC-3-C07_J6	Non-Neuron	Non-Neuron	PC	3T_PC	0.00778	0.01163	0.72812	210830-4267-HPC	HPC	3T	174727
210830-4267-HPC-1-C05_F21	Non-Neuron	Non-Neuron	MGC-1	3T_MGC-1	0.00788	0.01065	0.72822	210830-4267-HPC	HPC	3T	270609
210830-4267-HPC-3-C07_D24	Non-Neuron	Non-Neuron	EC	3T_EC	0.00796	0.01077	0.7419	210830-4267-HPC	HPC	3T	120679
210830-4267-HPC-3-C07_D20	Exc	Exc-ENT	Exc-ENT		0.00741	0.0135	0.74275	210830-4267-HPC	HPC	3T	204362
210830-4267-HPC-2-C06_L15	Exc	Exc-DG	Exc-DG	3T_Exc-DG	0.00806	0.01187	0.73341	210830-4267-HPC	HPC	3T	241088
210830-4267-HPC-3-C07_N12	Exc	Exc-ENT	Exc-ENT		0.0083	0.014	0.7615	210830-4267-HPC	HPC	3T	247547
210830-4267-HPC-1-C05_B14	Exc	Exc-CA	Exc-CA-MEF2C-JCAD		0.00826	0.01146	0.74697	210830-4267-HPC	HPC	3T	191371
210830-4267-HPC-3-C07_F14	Inh	Inh-CGE	Inh-eCGE	3T_Inh-eCGE	0.00784	0.01073	0.74816	210830-4267-HPC	HPC	3T	216656
210830-4267-HPC-2-C06_J8	Non-Neuron	Glial-Non-Neuron	Astro	3T_Astro	0.00807	0.01269	0.76776	210830-4267-HPC	HPC	3T	207082
210830-4267-HPC-1-C05_J1	RG	RG	RG-1		0.00799	0.01052	0.75858	210830-4267-HPC	HPC	3T	180378
210830-4267-HPC-2-C06_D10	Exc	Exc-ENT	Exc-ENT		0.00757	0.01178	0.7437	210830-4267-HPC	HPC	3T	224078
210830-4267-HPC-3-C07_J8	Inh	Inh-CGE	Inh-eCGE	3T_Inh-eCGE	0.00816	0.01115	0.7454	210830-4267-HPC	HPC	3T	225337
210830-4267-HPC-3-C07_N1	Non-Neuron	Glial-Non-Neuron	OPC	3T_OPC	0.00847	0.01104	0.74803	210830-4267-HPC	HPC	3T	187746
210830-4267-HPC-3-C07_B9	Exc	Exc-ENT	Exc-ENT		0.00828	0.01334	0.74738	210830-4267-HPC	HPC	3T	162636
210830-4267-HPC-1-C05_A8	Non-Neuron	Glial-Non-Neuron	Astro	3T_Astro	0.00747	0.01117	0.76056	210830-4267-HPC	HPC	3T	147268
210830-4267-HPC-2-C06_A8	Inh	Inh-MGE	Inh-eMGE	3T_Inh-eMGE	0.00767	0.013	0.75356	210830-4267-HPC	HPC	3T	127122
210830-4267-HPC-2-C06_K9	Exc	Exc-ENT	Exc-ENT		0.00774	0.01195	0.72001	210830-4267-HPC	HPC	3T	101592
210830-4267-HPC-3-C07_J12	Exc	Exc-CA	Exc-CA-TSHZ2-MEIS2	3T_Exc-CA-TSHZ2-MEIS2	0.009	0.0191	0.75348	210830-4267-HPC	HPC	3T	247559
210830-4267-HPC-1-C05_B10	Exc	Exc-CA	Exc-CA-MEF2C-JCAD		0.00914	0.01415	0.74976	210830-4267-HPC	HPC	3T	157566
210830-4267-HPC-3-C07_F13	Non-Neuron	Glial-Non-Neuron	Astro	3T_Astro	0.00924	0.01308	0.75755	210830-4267-HPC	HPC	3T	223643
210830-4267-HPC-1-C05_O8	Inh	Inh-MGE	Inh-MGE	3T_Inh-MGE	0.00709	0.01434	0.76734	210830-4267-HPC	HPC	3T	249809
210830-4267-HPC-1-C05_A5	Non-Neuron	Non-Neuron	EC	3T_EC	0.00788	0.01148	0.769	210830-4267-HPC	HPC	3T	175556
210830-4267-HPC-3-C07_I10	Exc	Exc-CA	Exc-CA3	3T_Exc-CA3	0.00833	0.01532	0.7342	210830-4267-HPC	HPC	3T	180012
210830-4267-HPC-1-C05_E11	Non-Neuron	Non-Neuron	VLMC	3T_VLMC	0.00829	0.01457	0.7418	210830-4267-HPC	HPC	3T	206306
210830-4267-HPC-3-C07_N19	Inh	Inh-CGE	Inh-eCGE	3T_Inh-eCGE	0.00777	0.01083	0.75922	210830-4267-HPC	HPC	3T	180453
210830-4267-HPC-3-C07_J21	Inh	Inh-CGE	Inh-eCGE	3T_Inh-eCGE	0.00871	0.01149	0.75055	210830-4267-HPC	HPC	3T	232427
210830-4267-HPC-1-C05_D8	Exc	Exc-ENT	Exc-ENT		0.00819	0.01314	0.75133	210830-4267-HPC	HPC	3T	222825
210830-4267-HPC-2-C06_O6	Exc	Exc-DG	Exc-DG	3T_Exc-DG	0.00743	0.0134	0.7274	210830-4267-HPC	HPC	3T	191763
210830-4267-HPC-2-C06_D16	Exc	Exc-ENT	Exc-ENT		0.00946	0.02064	0.75735	210830-4267-HPC	HPC	3T	196692
210830-4267-HPC-3-C07_J20	Exc	Exc-DG	Exc-DG	3T_Exc-DG	0.0079	0.01087	0.74896	210830-4267-HPC	HPC	3T	205561
210830-4267-HPC-2-C06_D13	Non-Neuron	Glial-Non-Neuron	Astro	3T_Astro	0.00876	0.0114	0.77009	210830-4267-HPC	HPC	3T	179139
210830-4267-HPC-3-C07_C9	Exc	Exc-ENT	Exc-ENT		0.00788	0.01166	0.7308	210830-4267-HPC	HPC	3T	175807
210830-4267-HPC-1-C05_B12	Exc	Exc-CA	Exc-CA-B-CELF2+CG		0.00892	0.01744	0.75413	210830-4267-HPC	HPC	3T	238688
210830-4267-HPC-3-C07_J1	Exc	Exc-CA	Exc-CA-MEF2C-JCAD		0.00781	0.01167	0.74463	210830-4267-HPC	HPC	3T	146151
210830-4267-HPC-3-C07_B20	Non-Neuron	Glial-Non-Neuron	Astro	3T_Astro	0.00695	0.0089	0.76016	210830-4267-HPC	HPC	3T	153486
210830-4267-HPC-2-C06_D15	Non-Neuron	Glial-Non-Neuron	Astro	3T_Astro	0.00866	0.01491	0.76041	210830-4267-HPC	HPC	3T	170381
210830-4267-HPC-3-C07_H20	Non-Neuron	Glial-Non-Neuron	Astro	3T_Astro	0.00816	0.01183	0.7689	210830-4267-HPC	HPC	3T	145925
210830-4267-HPC-1-C05_J17	Exc	Exc-CA	Exc-CA-TSHZ2-PCP4	3T_Exc-CA-TSHZ2-PCP4	0.00972	0.02181	0.75195	210830-4267-HPC	HPC	3T	242635
210830-4267-HPC-1-C05_M22	Inh	Inh-MGE	Inh-MGE	3T_Inh-MGE	0.00858	0.01332	0.76541	210830-4267-HPC	HPC	3T	213055
210830-4267-HPC-1-C05_B11	Non-Neuron	Glial-Non-Neuron	OPC	3T_OPC	0.00783	0.01169	0.7289	210830-4267-HPC	HPC	3T	181171
210830-4267-HPC-2-C06_L14	Inh	Inh-CGE	Inh-eCGE	3T_Inh-eCGE	0.00746	0.01058	0.74441	210830-4267-HPC	HPC	3T	245368
210830-4267-HPC-3-C07_N16	Non-Neuron	Non-Neuron	EC	3T_EC	0.00809	0.01106	0.7324	210830-4267-HPC	HPC	3T	158556
210830-4267-HPC-1-C05_J14	Inh	Inh-CGE	Inh-eCGE	3T_Inh-eCGE	0.0078	0.01045	0.74968	210830-4267-HPC	HPC	3T	273613
210830-4267-HPC-1-C05_D7	Exc	Exc-ENT	Exc-ENT		0.0087	0.01268	0.74662	210830-4267-HPC	HPC	3T	198210
210830-4267-HPC-1-C05_J23	Exc	Exc-CA	Exc-CA-MEF2C-JCAD		0.00788	0.01162	0.74325	210830-4267-HPC	HPC	3T	261477
210830-4267-HPC-3-C07_N15	Inh	Inh-CGE	Inh-CGE	3T_Inh-CGE	0.00891	0.01881	0.77326	210830-4267-HPC	HPC	3T	180072
210830-4267-HPC-1-C05_J13	Inh	Inh-MGE	Inh-MGE	3T_Inh-MGE	0.01268	0.0466	0.79853	210830-4267-HPC	HPC	3T	241237
210830-4267-HPC-2-C06_I20	Non-Neuron	Glial-Non-Neuron	Astro	3T_Astro	0.00761	0.01117	0.7733	210830-4267-HPC	HPC	3T	184521
210830-4267-HPC-3-C07_J4	Inh	Inh-CGE	Inh-eCGE	3T_Inh-eCGE	0.00788	0.01111	0.75244	210830-4267-HPC	HPC	3T	211844
210830-4267-HPC-1-C05_A9	Non-Neuron	Glial-Non-Neuron	Astro	3T_Astro	0.00788	0.01097	0.76296	210830-4267-HPC	HPC	3T	206722
210830-4267-HPC-2-C06_L13	Non-Neuron	Glial-Non-Neuron	OPC	3T_OPC	0.00839	0.01176	0.75996	210830-4267-HPC	HPC	3T	226603
210830-4267-HPC-2-C06_G9	Non-Neuron	Glial-Non-Neuron	Astro	3T_Astro	0.00802	0.01207	0.77749	210830-4267-HPC	HPC	3T	222753
210830-4267-HPC-2-C06_J7	Inh	Inh-CGE	Inh-eCGE	3T_Inh-eCGE	0.00804	0.01141	0.75606	210830-4267-HPC	HPC	3T	168132
210830-4267-HPC-1-C05_J22	Exc	Exc-CA	Exc-CA-MEF2C-JCAD		0.00852	0.01576	0.75163	210830-4267-HPC	HPC	3T	250244
210830-4267-HPC-2-C06_K10	Exc	Exc-CA	Exc-CA1	3T_Exc-CA1	0.00968	0.02357	0.74815	210830-4267-HPC	HPC	3T	183543
210830-4267-HPC-2-C06_A6	Non-Neuron	Glial-Non-Neuron	OPC	3T_OPC	0.00794	0.01061	0.74069	210830-4267-HPC	HPC	3T	123435
210830-4267-HPC-3-C07_F17	Exc	Exc-ENT	Exc-ENT		0.00883	0.01369	0.7506	210830-4267-HPC	HPC	3T	176868
210830-4267-HPC-1-C05_E14	Non-Neuron	Glial-Non-Neuron	OPC	3T_OPC	0.00734	0.00989	0.75179	210830-4267-HPC	HPC	3T	175010
210830-4267-HPC-1-C05_J20	Non-Neuron	Glial-Non-Neuron	OPC	3T_OPC	0.00737	0.00998	0.75164	210830-4267-HPC	HPC	3T	274974
210830-4267-HPC-3-C07_E4	Inh	Inh-MGE	Inh-eMGE	3T_Inh-eMGE	0.00861	0.01267	0.75662	210830-4267-HPC	HPC	3T	205070
210830-4267-HPC-3-C07_L22	Non-Neuron	Glial-Non-Neuron	Astro	3T_Astro	0.00769	0.0115	0.76219	210830-4267-HPC	HPC	3T	237233
210830-4267-HPC-3-C07_B22	Exc	Exc-CA	Exc-CA1	3T_Exc-CA1	0.0081	0.01733	0.75236	210830-4267-HPC	HPC	3T	148962
210830-4267-HPC-2-C06_D11	Exc	Exc-CA	Exc-CA-TSHZ2-PCP4	3T_Exc-CA-TSHZ2-PCP4	0.00918	0.02079	0.76129	210830-4267-HPC	HPC	3T	162249
210830-4267-HPC-2-C06_J9	Inh	Inh-MGE	Inh-eMGE	3T_Inh-eMGE	0.00835	0.01399	0.75527	210830-4267-HPC	HPC	3T	229521
210830-4267-HPC-2-C06_A5	Exc	Exc-CA	Exc-CA-MEF2C-JCAD		0.00876	0.01283	0.74949	210830-4267-HPC	HPC	3T	140413
210830-4267-HPC-1-C05_H11	Inh	Inh-MGE	Inh-eMGE	3T_Inh-eMGE	0.00748	0.01005	0.72381	210830-4267-HPC	HPC	3T	187011
210830-4267-HPC-3-C07_H9	Inh	Inh-CGE	Inh-eCGE	3T_Inh-eCGE	0.0076	0.01197	0.74949	210830-4267-HPC	HPC	3T	190740
210830-4267-HPC-1-C05_J21	Inh	Inh-MGE	Inh-MGE	3T_Inh-MGE	0.00868	0.01538	0.76324	210830-4267-HPC	HPC	3T	265861
210830-4267-HPC-2-C06_P11	Exc	Exc-ENT	Exc-ENT		0.00775	0.0156	0.75059	210830-4267-HPC	HPC	3T	194744
210830-4267-HPC-3-C07_H4	Exc	Exc-CA	Exc-CA3	3T_Exc-CA3	0.0092	0.02264	0.74323	210830-4267-HPC	HPC	3T	233990
210830-4267-HPC-3-C07_D15	Non-Neuron	Non-Neuron	MGC-1	3T_MGC-1	0.00832	0.01106	0.71202	210830-4267-HPC	HPC	3T	197150
210830-4267-HPC-2-C06_A7	Non-Neuron	Glial-Non-Neuron	Astro	3T_Astro	0.00774	0.01096	0.76183	210830-4267-HPC	HPC	3T	115238
210830-4267-HPC-3-C07_L24	Non-Neuron	Non-Neuron	VLMC	3T_VLMC	0.00854	0.01339	0.78691	210830-4267-HPC	HPC	3T	125679
210830-4267-HPC-2-C06_A4	RG	RG	RG-1		0.00743	0.01047	0.75536	210830-4267-HPC	HPC	3T	151049
210830-4267-HPC-1-C05_J19	Inh	Inh-CGE	Inh-eCGE	3T_Inh-eCGE	0.00857	0.01271	0.75844	210830-4267-HPC	HPC	3T	234370
210830-4267-HPC-2-C06_I22	Exc	Exc-CA	Exc-CA-NTNG2	3T_Exc-CA-NTNG2	0.00797	0.01432	0.75749	210830-4267-HPC	HPC	3T	221112
210830-4267-HPC-2-C06_L12	Exc	Exc-CA	Exc-RORA		0.00918	0.02081	0.73037	210830-4267-HPC	HPC	3T	239465
210830-4267-HPC-2-C06_A9	Inh	Inh-MGE	Inh-eMGE	3T_Inh-eMGE	0.00793	0.01109	0.74992	210830-4267-HPC	HPC	3T	139181
210830-4267-HPC-1-C05_B13	Exc	Exc-ENT	Exc-ENT		0.0088	0.01271	0.74618	210830-4267-HPC	HPC	3T	185753
210830-4267-HPC-2-C06_D14	RG	RG	RG-1		0.00894	0.01162	0.75042	210830-4267-HPC	HPC	3T	239833
210830-4267-HPC-3-C07_B7	Inh	Inh-CGE	Inh-eCGE	3T_Inh-eCGE	0.00849	0.01199	0.74601	210830-4267-HPC	HPC	3T	121994
210830-4267-HPC-1-C05_L1	Inh	Inh-MGE	Inh-eMGE	3T_Inh-eMGE	0.00811	0.01069	0.75423	210830-4267-HPC	HPC	3T	156509
210830-4267-HPC-2-C06_P10	RG	RG	RG-2		0.00661	0.0112	0.74405	210830-4267-HPC	HPC	3T	184902
210830-4267-HPC-2-C06_I18	RG	RG	RG-1		0.00721	0.00989	0.7586	210830-4267-HPC	HPC	3T	213849
210830-4267-HPC-1-C05_A24	Inh	Inh-CGE	Inh-eCGE	3T_Inh-eCGE	0.0088	0.01168	0.7573	210830-4267-HPC	HPC	3T	167115
210830-4267-HPC-1-C05_A7	Non-Neuron	Glial-Non-Neuron	Astro	3T_Astro	0.0075	0.01058	0.75271	210830-4267-HPC	HPC	3T	177046
210830-4267-HPC-1-C05_K3	Inh	Inh-CGE	Inh-CGE	3T_Inh-CGE	0.00856	0.01691	0.75571	210830-4267-HPC	HPC	3T	172278
210830-4267-HPC-2-C06_F23	Non-Neuron	Glial-Non-Neuron	Astro	3T_Astro	0.00818	0.01135	0.75277	210830-4267-HPC	HPC	3T	139604
210830-4267-HPC-2-C06_I21	Inh	Inh-MGE	Inh-eMGE	3T_Inh-eMGE	0.00796	0.0121	0.74797	210830-4267-HPC	HPC	3T	210573
210830-4267-HPC-1-C05_H3	Exc	Exc-CA	Exc-CA1	3T_Exc-CA1	0.00958	0.02654	0.74326	210830-4267-HPC	HPC	3T	206959
210830-4267-HPC-3-C07_F16	Non-Neuron	Glial-Non-Neuron	Astro	3T_Astro	0.00882	0.01349	0.77224	210830-4267-HPC	HPC	3T	189282
210830-4267-HPC-2-C06_G19	Non-Neuron	Glial-Non-Neuron	Astro	3T_Astro	0.00843	0.01134	0.76035	210830-4267-HPC	HPC	3T	223641
210830-4267-HPC-2-C06_P12	Exc	Exc-CA	Exc-CA-TSHZ2-PCP4	3T_Exc-CA-TSHZ2-PCP4	0.00856	0.02086	0.7641	210830-4267-HPC	HPC	3T	228565
210830-4267-HPC-1-C05_K4	Non-Neuron	Glial-Non-Neuron	OPC	3T_OPC	0.01119	0.01516	0.75059	210830-4267-HPC	HPC	3T	260331
210830-4267-HPC-2-C06_M8	Exc	Exc-CA	Exc-CA-NTNG2	3T_Exc-CA-NTNG2	0.00809	0.01311	0.75523	210830-4267-HPC	HPC	3T	196947
210830-4267-HPC-2-C06_O9	Non-Neuron	Glial-Non-Neuron	OPC	3T_OPC	0.0077	0.01081	0.75286	210830-4267-HPC	HPC	3T	239800
210830-4267-HPC-1-C05_E2	Non-Neuron	Glial-Non-Neuron	Astro	3T_Astro	0.00787	0.01153	0.76847	210830-4267-HPC	HPC	3T	182343
210830-4267-HPC-2-C06_H10	Inh	Inh-CGE	Inh-eCGE	3T_Inh-eCGE	0.00888	0.01455	0.76601	210830-4267-HPC	HPC	3T	249852
210830-4267-HPC-2-C06_J6	Non-Neuron	Non-Neuron	MGC-2	3T_MGC-2	0.00829	0.01082	0.779	210830-4267-HPC	HPC	3T	261049
210830-4267-HPC-1-C05_A12	Non-Neuron	Glial-Non-Neuron	OPC	3T_OPC	0.00746	0.01014	0.76592	210830-4267-HPC	HPC	3T	136852
210830-4267-HPC-2-C06_I1	Non-Neuron	Glial-Non-Neuron	Astro	3T_Astro	0.00795	0.01069	0.75544	210830-4267-HPC	HPC	3T	144820
210830-4267-HPC-1-C05_J16	Exc	Exc-ENT	Exc-ENT		0.0083	0.0179	0.7596	210830-4267-HPC	HPC	3T	247675
210830-4267-HPC-3-C07_A3	Inh	Inh-MGE	Inh-MGE	3T_Inh-MGE	0.00931	0.02608	0.7845	210830-4267-HPC	HPC	3T	105274
210830-4267-HPC-2-C06_P9	Exc	Exc-ENT	Exc-ENT		0.00803	0.01608	0.75658	210830-4267-HPC	HPC	3T	230820
210830-4267-HPC-1-C05_A1	Exc	Exc-ENT	Exc-ENT		0.00812	0.01407	0.75622	210830-4267-HPC	HPC	3T	178142
210830-4267-HPC-1-C05_H22	Exc	Exc-CA	Exc-CA-MEF2C-JCAD		0.00851	0.01294	0.74974	210830-4267-HPC	HPC	3T	267549
210830-4267-HPC-1-C05_A13	Inh	Inh-MGE	Inh-MGE	3T_Inh-MGE	0.00875	0.02533	0.78991	210830-4267-HPC	HPC	3T	201636
210830-4267-HPC-3-C07_H7	Inh	Inh-CGE	Inh-eCGE	3T_Inh-eCGE	0.00821	0.01098	0.74052	210830-4267-HPC	HPC	3T	196768
210830-4267-HPC-1-C05_F18	Non-Neuron	Glial-Non-Neuron	Astro	3T_Astro	0.00885	0.0119	0.76353	210830-4267-HPC	HPC	3T	198216
210830-4267-HPC-1-C05_A20	Inh	Inh-CGE	Inh-eCGE	3T_Inh-eCGE	0.00586	0.00883	0.74961	210830-4267-HPC	HPC	3T	246894
210830-4267-HPC-3-C07_H6	Inh	Inh-CGE	Inh-eCGE	3T_Inh-eCGE	0.00832	0.01145	0.75284	210830-4267-HPC	HPC	3T	229175
210830-4267-HPC-3-C07_I19	Non-Neuron	Glial-Non-Neuron	Astro	3T_Astro	0.00738	0.01225	0.77958	210830-4267-HPC	HPC	3T	179672
210830-4267-HPC-1-C05_A16	Non-Neuron	Glial-Non-Neuron	Astro	3T_Astro	0.00765	0.01239	0.77536	210830-4267-HPC	HPC	3T	109786
210830-4267-HPC-3-C07_B21	Inh	Inh-MGE	Inh-eMGE	3T_Inh-eMGE	0.00765	0.01011	0.75867	210830-4267-HPC	HPC	3T	153174
210830-4267-HPC-2-C06_P7	Non-Neuron	Glial-Non-Neuron	OPC	3T_OPC	0.00763	0.01075	0.75197	210830-4267-HPC	HPC	3T	180999
210830-4267-HPC-2-C06_O7	Exc	Exc-CA	Exc-CA-MossyCell	3T_Exc-CA-MossyCell	0.00882	0.02234	0.74336	210830-4267-HPC	HPC	3T	223710
210830-4267-HPC-3-C07_B6	Inh	Inh-CGE	Inh-CGE	3T_Inh-CGE	0.01008	0.03055	0.79645	210830-4267-HPC	HPC	3T	139295
210830-4267-HPC-3-C07_N17	Non-Neuron	Glial-Non-Neuron	OPC	3T_OPC	0.00802	0.01092	0.7538	210830-4267-HPC	HPC	3T	195954
210830-4267-HPC-1-C05_A23	Exc	Exc-ENT	Exc-ENT		0.00747	0.01303	0.74296	210830-4267-HPC	HPC	3T	195745
210830-4267-HPC-1-C05_A4	Non-Neuron	Glial-Non-Neuron	Astro	3T_Astro	0.0084	0.01509	0.77527	210830-4267-HPC	HPC	3T	176438
210830-4267-HPC-2-C06_F20	Inh	Inh-CGE	Inh-eCGE	3T_Inh-eCGE	0.0083	0.01156	0.74893	210830-4267-HPC	HPC	3T	177756
210830-4267-HPC-1-C05_E10	Exc	Exc-CA	Exc-Subiculum-FN1	3T_Exc-Subiculum-FN1	0.00979	0.02121	0.75341	210830-4267-HPC	HPC	3T	173972
210830-4267-HPC-2-C06_O8	Non-Neuron	Glial-Non-Neuron	OPC	3T_OPC	0.00778	0.01097	0.71342	210830-4267-HPC	HPC	3T	183442
210830-4267-HPC-3-C07_N18	Exc	Exc-DG	Exc-DG	3T_Exc-DG	0.00699	0.01231	0.72981	210830-4267-HPC	HPC	3T	186780
210830-4267-HPC-1-C05_M21	Exc	Exc-CA	Exc-CA1	3T_Exc-CA1	0.009	0.01835	0.73898	210830-4267-HPC	HPC	3T	148322
210830-4267-HPC-1-C05_E13	RG	RG	RG-1		0.00801	0.01074	0.7573	210830-4267-HPC	HPC	3T	176200
210830-4267-HPC-1-C05_H24	Non-Neuron	Glial-Non-Neuron	Astro	3T_Astro	0.00797	0.01059	0.76958	210830-4267-HPC	HPC	3T	202046
210830-4267-HPC-1-C05_H21	Inh	Inh-CGE	Inh-eCGE	3T_Inh-eCGE	0.00811	0.0116	0.75237	210830-4267-HPC	HPC	3T	313638
210830-4267-HPC-1-C05_F16	Inh	Inh-MGE	Inh-eMGE	3T_Inh-eMGE	0.00791	0.0104	0.75574	210830-4267-HPC	HPC	3T	228844
210830-4267-HPC-3-C07_C8	Non-Neuron	Glial-Non-Neuron	Astro	3T_Astro	0.00831	0.01324	0.77162	210830-4267-HPC	HPC	3T	163636
210830-4267-HPC-3-C07_L20	Inh	Inh-CGE	Inh-eCGE	3T_Inh-eCGE	0.00823	0.0111	0.74648	210830-4267-HPC	HPC	3T	217252
210830-4267-HPC-2-C06_I17	Non-Neuron	Glial-Non-Neuron	Astro	3T_Astro	0.0078	0.01046	0.7503	210830-4267-HPC	HPC	3T	217384
210830-4267-HPC-1-C05_F17	Exc	Exc-ENT	Exc-ENT		0.00896	0.01485	0.75789	210830-4267-HPC	HPC	3T	185829
210830-4267-HPC-1-C05_A19	Non-Neuron	Glial-Non-Neuron	Astro	3T_Astro	0.00758	0.01235	0.77836	210830-4267-HPC	HPC	3T	178977
210830-4267-HPC-3-C07_H19	Non-Neuron	Glial-Non-Neuron	OPC	3T_OPC	0.00822	0.01088	0.75571	210830-4267-HPC	HPC	3T	168010
210830-4267-HPC-3-C07_N10	Inh	Inh-CGE	Inh-eCGE	3T_Inh-eCGE	0.00736	0.01023	0.74858	210830-4267-HPC	HPC	3T	237095
210830-4267-HPC-2-C06_I11	Non-Neuron	Glial-Non-Neuron	OPC	3T_OPC	0.00841	0.01102	0.75998	210830-4267-HPC	HPC	3T	172658
210830-4267-HPC-1-C05_F20	Exc	Exc-ENT	Exc-ENT		0.0092	0.01892	0.76037	210830-4267-HPC	HPC	3T	200705
210830-4267-HPC-1-C05_H23	Exc	Exc-ENT	Exc-ENT		0.00947	0.01567	0.75267	210830-4267-HPC	HPC	3T	251142
210830-4267-HPC-1-C05_A11	Exc	Exc-CA	Exc-RORA		0.00834	0.01778	0.72779	210830-4267-HPC	HPC	3T	125054
210830-4267-HPC-1-C05_M18	Inh	Inh-CGE	Inh-eCGE	3T_Inh-eCGE	0.00776	0.01084	0.74988	210830-4267-HPC	HPC	3T	181363
210830-4267-HPC-3-C07_H24	Non-Neuron	Glial-Non-Neuron	OPC	3T_OPC	0.00726	0.01041	0.76058	210830-4267-HPC	HPC	3T	107353
210830-4267-HPC-2-C06_I15	Exc	Exc-ENT	Exc-ENT		0.00858	0.01288	0.74224	210830-4267-HPC	HPC	3T	208495
210830-4267-HPC-1-C05_M15	Exc	Exc-DG	Exc-DG	3T_Exc-DG	0.00726	0.01104	0.73101	210830-4267-HPC	HPC	3T	105303
210830-4267-HPC-3-C07_L4	Non-Neuron	Glial-Non-Neuron	OPC	3T_OPC	0.00826	0.01095	0.74355	210830-4267-HPC	HPC	3T	187695
210830-4267-HPC-3-C07_B5	Inh	Inh-CGE	Inh-eCGE	3T_Inh-eCGE	0.0086	0.01206	0.76658	210830-4267-HPC	HPC	3T	140525
210830-4267-HPC-1-C05_A14	Inh	Inh-CGE	Inh-eCGE	3T_Inh-eCGE	0.0077	0.01059	0.74689	210830-4267-HPC	HPC	3T	166874
210830-4267-HPC-1-C05_F1	Non-Neuron	Glial-Non-Neuron	Astro	3T_Astro	0.00763	0.0106	0.7509	210830-4267-HPC	HPC	3T	163810
210830-4267-HPC-1-C05_H2	Inh	Inh-CGE	Inh-eCGE	3T_Inh-eCGE	0.00825	0.01153	0.74847	210830-4267-HPC	HPC	3T	214256
210830-4267-HPC-3-C07_G10	Non-Neuron	Non-Neuron	PC	3T_PC	0.00803	0.01125	0.72255	210830-4267-HPC	HPC	3T	235612
210830-4267-HPC-2-C06_I14	Inh	Inh-MGE	Inh-eMGE	3T_Inh-eMGE	0.00729	0.00959	0.76055	210830-4267-HPC	HPC	3T	198383
210830-4267-HPC-3-C07_L1	Inh	Inh-CGE	Inh-eCGE	3T_Inh-eCGE	0.00846	0.01133	0.76072	210830-4267-HPC	HPC	3T	168031
210830-4267-HPC-2-C06_O20	Inh	Inh-CGE	Inh-eCGE	3T_Inh-eCGE	0.00669	0.00946	0.7355	210830-4267-HPC	HPC	3T	138792
210830-4267-HPC-3-C07_F22	Exc	Exc-DG	Exc-DG	3T_Exc-DG	0.00925	0.01614	0.74702	210830-4267-HPC	HPC	3T	193731
210830-4267-HPC-3-C07_M8	Inh	Inh-MGE	Inh-eMGE	3T_Inh-eMGE	0.00784	0.01094	0.75612	210830-4267-HPC	HPC	3T	213958
210830-4267-HPC-1-C05_E19	RG	RG	RG-1		0.00809	0.0109	0.75994	210830-4267-HPC	HPC	3T	214790
210830-4267-HPC-3-C07_P17	Inh	Inh-CGE	Inh-eCGE	3T_Inh-eCGE	0.00823	0.01137	0.75908	210830-4267-HPC	HPC	3T	193455
210830-4267-HPC-1-C05_O3	Non-Neuron	Glial-Non-Neuron	Astro	3T_Astro	0.00749	0.01183	0.75677	210830-4267-HPC	HPC	3T	219996
210830-4267-HPC-2-C06_F22	Non-Neuron	Glial-Non-Neuron	Astro	3T_Astro	0.00799	0.01269	0.77228	210830-4267-HPC	HPC	3T	202632
210830-4267-HPC-1-C05_M19	Exc	Exc-DG	Exc-DG	3T_Exc-DG	0.00739	0.01014	0.74369	210830-4267-HPC	HPC	3T	144433
210830-4267-HPC-3-C07_D19	Non-Neuron	Glial-Non-Neuron	Astro	3T_Astro	0.00764	0.01008	0.7697	210830-4267-HPC	HPC	3T	209533
210830-4267-HPC-1-C05_O5	Exc	Exc-CA	Exc-CA3	3T_Exc-CA3	0.00873	0.01963	0.74781	210830-4267-HPC	HPC	3T	215009
210830-4267-HPC-3-C07_B8	Non-Neuron	Glial-Non-Neuron	OPC	3T_OPC	0.00723	0.00991	0.74455	210830-4267-HPC	HPC	3T	136752
210830-4267-HPC-1-C05_G19	Exc	Exc-CA	Exc-CA3	3T_Exc-CA3	0.01048	0.0299	0.76058	210830-4267-HPC	HPC	3T	230165
210830-4267-HPC-3-C07_B18	Inh	Inh-MGE	Inh-eMGE	3T_Inh-eMGE	0.00804	0.01172	0.75626	210830-4267-HPC	HPC	3T	152366
210830-4267-HPC-3-C07_L6	Exc	Exc-ENT	Exc-ENT		0.00861	0.01715	0.76126	210830-4267-HPC	HPC	3T	205825
210830-4267-HPC-3-C07_A11	RG	RG	RG-1		0.00775	0.01034	0.7602	210830-4267-HPC	HPC	3T	137628
210830-4267-HPC-2-C06_C6	Inh	Inh-CGE	Inh-eCGE	3T_Inh-eCGE	0.00776	0.01409	0.76745	210830-4267-HPC	HPC	3T	125786
210830-4267-HPC-2-C06_M7	Non-Neuron	Glial-Non-Neuron	Astro	3T_Astro	0.00771	0.01462	0.7227	210830-4267-HPC	HPC	3T	108260
210830-4267-HPC-1-C05_O6	Non-Neuron	Non-Neuron	MGC-1	3T_MGC-1	0.00743	0.00992	0.73813	210830-4267-HPC	HPC	3T	216865
210830-4267-HPC-1-C05_L20	Inh	Inh-MGE	Inh-eMGE	3T_Inh-eMGE	0.00799	0.01165	0.7586	210830-4267-HPC	HPC	3T	260484
210830-4267-HPC-3-C07_F18	Inh	Inh-MGE	Inh-eMGE	3T_Inh-eMGE	0.00812	0.01149	0.75709	210830-4267-HPC	HPC	3T	214787
210830-4267-HPC-1-C05_M17	Inh	Inh-MGE	Inh-eMGE	3T_Inh-eMGE	0.00679	0.01062	0.73871	210830-4267-HPC	HPC	3T	136694
210830-4267-HPC-3-C07_L5	Exc	Exc-CA	Exc-CA-B-CELF2+CG		0.00978	0.01989	0.76153	210830-4267-HPC	HPC	3T	176729
210830-4267-HPC-3-C07_M9	Non-Neuron	Glial-Non-Neuron	Astro	3T_Astro	0.00772	0.01029	0.76066	210830-4267-HPC	HPC	3T	186150
210830-4267-HPC-3-C07_I11	Inh	Inh-MGE	Inh-MGE	3T_Inh-MGE	0.00956	0.02276	0.78957	210830-4267-HPC	HPC	3T	205372
210830-4267-HPC-3-C07_N11	Inh	Inh-CGE	Inh-eCGE	3T_Inh-eCGE	0.00702	0.01079	0.75174	210830-4267-HPC	HPC	3T	188457
210830-4267-HPC-1-C05_M1	Exc	Exc-CA	Exc-CA1	3T_Exc-CA1	0.00871	0.02133	0.74845	210830-4267-HPC	HPC	3T	240289
210830-4267-HPC-2-C06_O12	Non-Neuron	Glial-Non-Neuron	Astro	3T_Astro	0.00765	0.01141	0.73687	210830-4267-HPC	HPC	3T	205208
210830-4267-HPC-3-C07_G5	Exc	Exc-CA	Exc-CA-TSHZ2-PCP4	3T_Exc-CA-TSHZ2-PCP4	0.00868	0.0204	0.74082	210830-4267-HPC	HPC	3T	143437
210830-4267-HPC-3-C07_E16	Exc	Exc-ENT	Exc-ENT		0.00859	0.01266	0.7395	210830-4267-HPC	HPC	3T	147232
210830-4267-HPC-1-C05_F19	Inh	Inh-CGE	Inh-eCGE	3T_Inh-eCGE	0.00797	0.01089	0.7536	210830-4267-HPC	HPC	3T	198960
210830-4267-HPC-3-C07_D1	Exc	Exc-CA	Exc-CA3	3T_Exc-CA3	0.0107	0.02495	0.75524	210830-4267-HPC	HPC	3T	141645
210830-4267-HPC-2-C06_C8	Exc	Exc-CA	Exc-CA-MEF2C-JCAD		0.00806	0.01293	0.74599	210830-4267-HPC	HPC	3T	159092
210830-4267-HPC-1-C05_L21	Non-Neuron	Glial-Non-Neuron	Astro	3T_Astro	0.00832	0.01115	0.73569	210830-4267-HPC	HPC	3T	189895
210830-4267-HPC-1-C05_H4	Inh	Inh-CGE	Inh-eCGE	3T_Inh-eCGE	0.00786	0.01118	0.75056	210830-4267-HPC	HPC	3T	250325
210830-4267-HPC-3-C07_K2	Inh	Inh-CGE	Inh-eCGE	3T_Inh-eCGE	0.00802	0.01153	0.74245	210830-4267-HPC	HPC	3T	189557
210830-4267-HPC-1-C05_E1	Exc	Exc-CA	Exc-CA-NTNG2	3T_Exc-CA-NTNG2	0.00801	0.01499	0.7516	210830-4267-HPC	HPC	3T	152087
210830-4267-HPC-2-C06_I16	Non-Neuron	Glial-Non-Neuron	OPC	3T_OPC	0.0076	0.01081	0.74686	210830-4267-HPC	HPC	3T	214240
210830-4267-HPC-2-C06_I13	Inh	Inh-MGE	Inh-eMGE	3T_Inh-eMGE	0.00734	0.01031	0.73156	210830-4267-HPC	HPC	3T	151509
210830-4267-HPC-2-C06_F21	Exc	Exc-CA	Exc-CA3	3T_Exc-CA3	0.00922	0.01705	0.74468	210830-4267-HPC	HPC	3T	154120
210830-4267-HPC-3-C07_D4	Non-Neuron	Glial-Non-Neuron	Astro	3T_Astro	0.0083	0.01279	0.76219	210830-4267-HPC	HPC	3T	202120
210830-4267-HPC-1-C05_O4	Non-Neuron	Glial-Non-Neuron	Astro	3T_Astro	0.0074	0.01109	0.75385	210830-4267-HPC	HPC	3T	172053
210830-4267-HPC-1-C05_O2	Exc	Exc-DG	Exc-DG	3T_Exc-DG	0.0078	0.01063	0.75057	210830-4267-HPC	HPC	3T	199809
210830-4267-HPC-2-C06_M14	Inh	Inh-CGE	Inh-eCGE	3T_Inh-eCGE	0.00751	0.01027	0.75124	210830-4267-HPC	HPC	3T	242477
210830-4267-HPC-2-C06_C9	Inh	Inh-MGE	Inh-eMGE	3T_Inh-eMGE	0.00838	0.01511	0.7566	210830-4267-HPC	HPC	3T	148357
210830-4267-HPC-3-C07_L13	Inh	Inh-CGE	Inh-eCGE	3T_Inh-eCGE	0.00832	0.01204	0.75612	210830-4267-HPC	HPC	3T	207719
210830-4267-HPC-2-C06_F15	Inh	Inh-CGE	Inh-CGE	3T_Inh-CGE	0.00907	0.01441	0.75577	210830-4267-HPC	HPC	3T	240469
210830-4267-HPC-3-C07_B17	Inh	Inh-CGE	Inh-eCGE	3T_Inh-eCGE	0.0086	0.01195	0.75838	210830-4267-HPC	HPC	3T	159351
210830-4267-HPC-1-C05_K15	Inh	Inh-CGE	Inh-CGE	3T_Inh-CGE	0.00814	0.01257	0.7544	210830-4267-HPC	HPC	3T	212090
210830-4267-HPC-1-C05_D9	Exc	Exc-CA	Exc-CA-only3T		0.0097	0.02084	0.76815	210830-4267-HPC	HPC	3T	208747
210830-4267-HPC-2-C06_J2	Exc	Exc-CA	Exc-CA-NTNG2	3T_Exc-CA-NTNG2	0.00806	0.01408	0.76252	210830-4267-HPC	HPC	3T	210842
210830-4267-HPC-1-C05_M16	Exc	Exc-DG	Exc-DG	3T_Exc-DG	0.00833	0.01389	0.73386	210830-4267-HPC	HPC	3T	171758
210830-4267-HPC-2-C06_I12	Non-Neuron	Glial-Non-Neuron	Astro	3T_Astro	0.00721	0.01143	0.74988	210830-4267-HPC	HPC	3T	186094
210830-4267-HPC-1-C05_O22	Inh	Inh-CGE	Inh-eCGE	3T_Inh-eCGE	0.00774	0.01082	0.75245	210830-4267-HPC	HPC	3T	220771
210830-4267-HPC-3-C07_F2	Inh	Inh-MGE	Inh-eMGE	3T_Inh-eMGE	0.00809	0.01263	0.76493	210830-4267-HPC	HPC	3T	178654
210830-4267-HPC-1-C05_K24	Inh	Inh-CGE	Inh-eCGE	3T_Inh-eCGE	0.00769	0.01089	0.75484	210830-4267-HPC	HPC	3T	174818
210830-4267-HPC-3-C07_M12	RG	RG	RG-2		0.00628	0.01017	0.73056	210830-4267-HPC	HPC	3T	121582
210830-4267-HPC-2-C06_M5	Non-Neuron	Glial-Non-Neuron	Astro	3T_Astro	0.00733	0.01291	0.74251	210830-4267-HPC	HPC	3T	131634
210830-4267-HPC-3-C07_E13	Inh	Inh-CGE	Inh-eCGE	3T_Inh-eCGE	0.00831	0.01182	0.75672	210830-4267-HPC	HPC	3T	223879
210830-4267-HPC-3-C07_G1	Inh	Inh-CGE	Inh-eCGE	3T_Inh-eCGE	0.00763	0.0102	0.7457	210830-4267-HPC	HPC	3T	182195
210830-4267-HPC-2-C06_K7	Exc	Exc-ENT	Exc-ENT		0.00694	0.01087	0.73974	210830-4267-HPC	HPC	3T	192658
210830-4267-HPC-1-C05_L18	Exc	Exc-CA	Exc-CA-MEF2C-JCAD		0.00889	0.01699	0.7625	210830-4267-HPC	HPC	3T	209037
210830-4267-HPC-1-C05_E12	Inh	Inh-CGE	Inh-eCGE	3T_Inh-eCGE	0.00787	0.01103	0.75255	210830-4267-HPC	HPC	3T	280995
210830-4267-HPC-3-C07_G19	Inh	Inh-MGE	Inh-eMGE	3T_Inh-eMGE	0.00796	0.01107	0.75611	210830-4267-HPC	HPC	3T	177725
210830-4267-HPC-3-C07_M7	Inh	Inh-MGE	Inh-eMGE	3T_Inh-eMGE	0.0064	0.01021	0.72864	210830-4267-HPC	HPC	3T	112424
210830-4267-HPC-2-C06_O14	Inh	Inh-CGE	Inh-eCGE	3T_Inh-eCGE	0.00757	0.01159	0.75364	210830-4267-HPC	HPC	3T	254242
210830-4267-HPC-3-C07_K24	Non-Neuron	Glial-Non-Neuron	Astro	3T_Astro	0.00801	0.01197	0.76107	210830-4267-HPC	HPC	3T	147488
210830-4267-HPC-1-C05_M20	Exc	Exc-CA	Exc-CA-B-CELF2+CG		0.00834	0.01653	0.74973	210830-4267-HPC	HPC	3T	184204
210830-4267-HPC-2-C06_O21	Non-Neuron	Glial-Non-Neuron	OPC	3T_OPC	0.0077	0.01094	0.75507	210830-4267-HPC	HPC	3T	142178
210830-4267-HPC-2-C06_L11	Exc	Exc-CA	Exc-CA-MEF2C-JCAD		0.00857	0.01331	0.73445	210830-4267-HPC	HPC	3T	193834
210830-4267-HPC-2-C06_G21	RG	RG	RG-2		0.00747	0.0102	0.74204	210830-4267-HPC	HPC	3T	204527
210830-4267-HPC-2-C06_H17	Inh	Inh-CGE	Inh-eCGE	3T_Inh-eCGE	0.00816	0.01113	0.73614	210830-4267-HPC	HPC	3T	240134
210830-4267-HPC-2-C06_C4	Inh	Inh-MGE	Inh-eMGE	3T_Inh-eMGE	0.00739	0.01112	0.74687	210830-4267-HPC	HPC	3T	114949
210830-4267-HPC-2-C06_M12	Inh	Inh-CGE	Inh-CGE	3T_Inh-CGE	0.00758	0.01366	0.74135	210830-4267-HPC	HPC	3T	142559
210830-4267-HPC-2-C06_H15	Non-Neuron	Glial-Non-Neuron	Astro	3T_Astro	0.00803	0.01142	0.7622	210830-4267-HPC	HPC	3T	259596
210830-4267-HPC-1-C05_F13	Inh	Inh-MGE	Inh-eMGE	3T_Inh-eMGE	0.00836	0.01135	0.75492	210830-4267-HPC	HPC	3T	180779
210830-4267-HPC-2-C06_C7	Inh	Inh-CGE	Inh-eCGE	3T_Inh-eCGE	0.0083	0.01106	0.74982	210830-4267-HPC	HPC	3T	159405
210830-4267-HPC-3-C07_K22	Non-Neuron	Glial-Non-Neuron	OPC	3T_OPC	0.00875	0.01168	0.74646	210830-4267-HPC	HPC	3T	206712
210830-4267-HPC-2-C06_K8	Exc	Exc-CA	Exc-CA-GLIS3		0.0081	0.01326	0.74968	210830-4267-HPC	HPC	3T	167158
210830-4267-HPC-3-C07_M5	Non-Neuron	Glial-Non-Neuron	OPC	3T_OPC	0.00743	0.01047	0.7273	210830-4267-HPC	HPC	3T	102951
210830-4267-HPC-2-C06_M13	Non-Neuron	Glial-Non-Neuron	OPC	3T_OPC	0.0076	0.01041	0.73676	210830-4267-HPC	HPC	3T	234854
210830-4267-HPC-1-C05_E22	Inh	Inh-MGE	Inh-eMGE	3T_Inh-eMGE	0.00861	0.01199	0.75802	210830-4267-HPC	HPC	3T	208977
210830-4267-HPC-2-C06_C2	Inh	Inh-MGE	Inh-eMGE	3T_Inh-eMGE	0.00756	0.01068	0.74336	210830-4267-HPC	HPC	3T	139210
210830-4267-HPC-1-C05_F14	Non-Neuron	Glial-Non-Neuron	OPC	3T_OPC	0.00821	0.01108	0.76146	210830-4267-HPC	HPC	3T	167321
210830-4267-HPC-1-C05_J18	Inh	Inh-CGE	Inh-eCGE	3T_Inh-eCGE	0.0082	0.01131	0.7507	210830-4267-HPC	HPC	3T	237257
210830-4267-HPC-1-C05_F15	Exc	Exc-ENT	Exc-ENT		0.00884	0.01388	0.75093	210830-4267-HPC	HPC	3T	196527
210830-4267-HPC-1-C05_O24	Exc	Exc-ENT	Exc-ENT		0.00817	0.01477	0.74879	210830-4267-HPC	HPC	3T	118833
210830-4267-HPC-3-C07_M3	Non-Neuron	Glial-Non-Neuron	Astro	3T_Astro	0.00789	0.01197	0.77021	210830-4267-HPC	HPC	3T	158205
210830-4267-HPC-1-C05_K2	Inh	Inh-MGE	Inh-eMGE	3T_Inh-eMGE	0.00836	0.01167	0.74723	210830-4267-HPC	HPC	3T	255117
210830-4267-HPC-1-C05_L17	Exc	Exc-CA	Exc-CA-only3T		0.00818	0.01568	0.74843	210830-4267-HPC	HPC	3T	266007
210830-4267-HPC-3-C07_M6	Inh	Inh-MGE	Inh-eMGE	3T_Inh-eMGE	0.00815	0.01162	0.76389	210830-4267-HPC	HPC	3T	226144
210830-4267-HPC-2-C06_K5	Exc	Exc-CA	Exc-CA-NTNG2	3T_Exc-CA-NTNG2	0.00855	0.01465	0.7661	210830-4267-HPC	HPC	3T	203502
210830-4267-HPC-1-C05_E8	Inh	Inh-MGE	Inh-eMGE	3T_Inh-eMGE	0.00788	0.01095	0.74953	210830-4267-HPC	HPC	3T	235255
210830-4267-HPC-1-C05_O23	Exc	Exc-CA	Exc-CA1	3T_Exc-CA1	0.00862	0.02057	0.75236	210830-4267-HPC	HPC	3T	163296
210830-4267-HPC-1-C05_F11	Exc	Exc-ENT	Exc-ENT		0.00919	0.02507	0.77497	210830-4267-HPC	HPC	3T	161557
210830-4267-HPC-1-C05_F10	Exc	Exc-CA	Exc-CA-MEF2C-JCAD		0.00889	0.01531	0.75472	210830-4267-HPC	HPC	3T	233912
210830-4267-HPC-1-C05_E20	Non-Neuron	Glial-Non-Neuron	OPC	3T_OPC	0.00965	0.01254	0.75976	210830-4267-HPC	HPC	3T	164523
210830-4267-HPC-3-C07_B15	Exc	Exc-ENT	Exc-ENT		0.00982	0.01799	0.75587	210830-4267-HPC	HPC	3T	130210
210830-4267-HPC-1-C05_E9	Non-Neuron	Non-Neuron	MGC-1	3T_MGC-1	0.0079	0.01057	0.70863	210830-4267-HPC	HPC	3T	137083
210830-4267-HPC-1-C05_O20	Inh	Inh-CGE	Inh-eCGE	3T_Inh-eCGE	0.00737	0.01031	0.75251	210830-4267-HPC	HPC	3T	165024
210830-4267-HPC-1-C05_K23	Non-Neuron	Non-Neuron	MGC-1	3T_MGC-1	0.00766	0.01033	0.71154	210830-4267-HPC	HPC	3T	124488
210830-4267-HPC-1-C05_O1	Exc	Exc-CA	Exc-CA-M,B,C+CG		0.00796	0.01349	0.74968	210830-4267-HPC	HPC	3T	153681
210830-4267-HPC-2-C06_M6	Non-Neuron	Non-Neuron	MGC-1	3T_MGC-1	0.00751	0.01048	0.7405	210830-4267-HPC	HPC	3T	233256
210830-4267-HPC-3-C07_M20	Non-Neuron	Non-Neuron	MGC-2	3T_MGC-2	0.00794	0.01127	0.77743	210830-4267-HPC	HPC	3T	155698
210830-4267-HPC-1-C05_M14	Inh	Inh-CGE	Inh-eCGE	3T_Inh-eCGE	0.00738	0.01042	0.75509	210830-4267-HPC	HPC	3T	238290
210830-4267-HPC-2-C06_J4	Non-Neuron	Glial-Non-Neuron	OPC	3T_OPC	0.00777	0.01047	0.74163	210830-4267-HPC	HPC	3T	218552
210830-4267-HPC-3-C07_M22	Non-Neuron	Glial-Non-Neuron	OPC	3T_OPC	0.00812	0.0112	0.75726	210830-4267-HPC	HPC	3T	199129
210830-4267-HPC-3-C07_E10	Non-Neuron	Glial-Non-Neuron	Astro	3T_Astro	0.0085	0.01414	0.7929	210830-4267-HPC	HPC	3T	209086
210830-4267-HPC-3-C07_F8	Non-Neuron	Glial-Non-Neuron	Astro	3T_Astro	0.00847	0.01272	0.76164	210830-4267-HPC	HPC	3T	215432
210830-4267-HPC-2-C06_N9	Non-Neuron	Glial-Non-Neuron	OPC	3T_OPC	0.00743	0.01025	0.74784	210830-4267-HPC	HPC	3T	233261
210830-4267-HPC-3-C07_E19	Inh	Inh-CGE	Inh-eCGE	3T_Inh-eCGE	0.00823	0.0112	0.75427	210830-4267-HPC	HPC	3T	162957
210830-4267-HPC-1-C05_L19	Exc	Exc-CA	Exc-CA-MEF2C-JCAD		0.00805	0.01368	0.74499	210830-4267-HPC	HPC	3T	248309
210830-4267-HPC-2-C06_N8	Non-Neuron	Glial-Non-Neuron	Astro	3T_Astro	0.00823	0.01188	0.75696	210830-4267-HPC	HPC	3T	263836
210830-4267-HPC-1-C05_K11	RG	RG	RG-1		0.00746	0.00975	0.75332	210830-4267-HPC	HPC	3T	253336
210830-4267-HPC-1-C05_K13	Exc	Exc-ENT	Exc-ENT		0.00829	0.01315	0.73899	210830-4267-HPC	HPC	3T	220397
210830-4267-HPC-2-C06_O3	Inh	Inh-CGE	Inh-eCGE	3T_Inh-eCGE	0.00749	0.01085	0.74261	210830-4267-HPC	HPC	3T	180477
210830-4267-HPC-1-C05_M13	Non-Neuron	Glial-Non-Neuron	Astro	3T_Astro	0.0077	0.01034	0.75276	210830-4267-HPC	HPC	3T	179212
210830-4267-HPC-2-C06_G18	Exc	Exc-ENT	Exc-ENT		0.00846	0.0137	0.74343	210830-4267-HPC	HPC	3T	252795
210830-4267-HPC-2-C06_C3	Inh	Inh-MGE	Inh-MGE	3T_Inh-MGE	0.01094	0.03718	0.77416	210830-4267-HPC	HPC	3T	107001
210830-4267-HPC-3-C07_M1	Exc	Exc-ENT	Exc-ENT		0.00767	0.01155	0.74638	210830-4267-HPC	HPC	3T	172814
210830-4267-HPC-3-C07_J22	Non-Neuron	Glial-Non-Neuron	OPC	3T_OPC	0.00749	0.00988	0.72195	210830-4267-HPC	HPC	3T	190372
210830-4267-HPC-2-C06_F19	Non-Neuron	Non-Neuron	VLMC	3T_VLMC	0.00819	0.01216	0.78041	210830-4267-HPC	HPC	3T	185476
210830-4267-HPC-3-C07_M24	Exc	Exc-CA	Exc-CA-NTNG2	3T_Exc-CA-NTNG2	0.00837	0.01371	0.76146	210830-4267-HPC	HPC	3T	134059
210830-4267-HPC-3-C07_C3	Non-Neuron	Glial-Non-Neuron	OPC	3T_OPC	0.00751	0.00984	0.74722	210830-4267-HPC	HPC	3T	147387
210830-4267-HPC-2-C06_C24	Inh	Inh-CGE	Inh-eCGE	3T_Inh-eCGE	0.0067	0.00897	0.74434	210830-4267-HPC	HPC	3T	127701
210830-4267-HPC-4-C08_A14	Non-Neuron	Glial-Non-Neuron	Astro	3T_Astro	0.00838	0.01296	0.76842	210830-4267-HPC	HPC	3T	139932
210830-4267-HPC-3-C07_J5	Non-Neuron	Glial-Non-Neuron	OPC	3T_OPC	0.00706	0.00956	0.73891	210830-4267-HPC	HPC	3T	157034
210830-4267-HPC-3-C07_C22	Non-Neuron	Glial-Non-Neuron	Astro	3T_Astro	0.00872	0.01324	0.74899	210830-4267-HPC	HPC	3T	179403
210830-4267-HPC-1-C05_J15	Inh	Inh-MGE	Inh-eMGE	3T_Inh-eMGE	0.00777	0.01139	0.74675	210830-4267-HPC	HPC	3T	236367
210830-4267-HPC-2-C06_G1	Exc	Exc-CA	Exc-CA-MEF2C-JCAD		0.0082	0.01647	0.75978	210830-4267-HPC	HPC	3T	152872
210830-4267-HPC-3-C07_C23	RG	RG	RG-1		0.00817	0.01043	0.74919	210830-4267-HPC	HPC	3T	143663
210830-4267-HPC-2-C06_J3	Exc	Exc-DG	Exc-DG	3T_Exc-DG	0.00876	0.0178	0.72967	210830-4267-HPC	HPC	3T	213795
210830-4267-HPC-4-C08_A2	Non-Neuron	Non-Neuron	MGC-1	3T_MGC-1	0.00827	0.01086	0.736	210830-4267-HPC	HPC	3T	153146
210830-4267-HPC-3-C07_C21	Non-Neuron	Glial-Non-Neuron	Astro	3T_Astro	0.0047	0.00606	0.76247	210830-4267-HPC	HPC	3T	164094
210830-4267-HPC-3-C07_M19	Exc	Exc-CA	Exc-CA-TSHZ2-PCP4	3T_Exc-CA-TSHZ2-PCP4	0.00832	0.01955	0.74001	210830-4267-HPC	HPC	3T	140255
210830-4267-HPC-2-C06_H19	Exc	Exc-ENT	Exc-ENT		0.00959	0.01844	0.76779	210830-4267-HPC	HPC	3T	207071
210830-4267-HPC-4-C08_A19	Non-Neuron	Glial-Non-Neuron	Astro	3T_Astro	0.00658	0.01035	0.75905	210830-4267-HPC	HPC	3T	168446
210830-4267-HPC-4-C08_B16	Inh	Inh-CGE	Inh-eCGE	3T_Inh-eCGE	0.0074	0.01132	0.7437	210830-4267-HPC	HPC	3T	134167
210830-4267-HPC-4-C08_A6	Non-Neuron	Non-Neuron	MGC-1	3T_MGC-1	0.00858	0.01123	0.73497	210830-4267-HPC	HPC	3T	167279
210830-4267-HPC-2-C06_N6	Inh	Inh-CGE	Inh-CGE	3T_Inh-CGE	0.00765	0.01233	0.76	210830-4267-HPC	HPC	3T	242300
210830-4267-HPC-1-C05_H8	Exc	Exc-ENT	Exc-ENT		0.00842	0.01598	0.75617	210830-4267-HPC	HPC	3T	256730
210830-4267-HPC-2-C06_O18	Non-Neuron	Glial-Non-Neuron	Astro	3T_Astro	0.00829	0.01312	0.77202	210830-4267-HPC	HPC	3T	204483
210830-4267-HPC-1-C05_G15	Non-Neuron	Non-Neuron	MGC-1	3T_MGC-1	0.00813	0.01093	0.72812	210830-4267-HPC	HPC	3T	173745
210830-4267-HPC-2-C06_O5	Inh	Inh-CGE	Inh-eCGE	3T_Inh-eCGE	0.00728	0.01004	0.74904	210830-4267-HPC	HPC	3T	201018
210830-4267-HPC-2-C06_K6	Non-Neuron	Glial-Non-Neuron	Astro	3T_Astro	0.00816	0.01365	0.772	210830-4267-HPC	HPC	3T	233008
210830-4267-HPC-2-C06_O13	Exc	Exc-DG	Exc-DG	3T_Exc-DG	0.00742	0.01286	0.73523	210830-4267-HPC	HPC	3T	218087
210830-4267-HPC-2-C06_H8	Non-Neuron	Non-Neuron	MGC-2	3T_MGC-2	0.0085	0.0115	0.76112	210830-4267-HPC	HPC	3T	193489
210830-4267-HPC-4-C08_B18	Exc	Exc-DG	Exc-DG	3T_Exc-DG	0.00784	0.01161	0.73239	210830-4267-HPC	HPC	3T	139769
210830-4267-HPC-1-C05_G13	Non-Neuron	Glial-Non-Neuron	OPC	3T_OPC	0.00821	0.01171	0.7636	210830-4267-HPC	HPC	3T	199798
210830-4267-HPC-2-C06_F9	Inh	Inh-CGE	Inh-eCGE	3T_Inh-eCGE	0.00796	0.01109	0.75281	210830-4267-HPC	HPC	3T	193266
210830-4267-HPC-4-C08_A23	Inh	Inh-CGE	Inh-eCGE	3T_Inh-eCGE	0.00657	0.00905	0.73255	210830-4267-HPC	HPC	3T	101707
210830-4267-HPC-2-C06_C5	Non-Neuron	Glial-Non-Neuron	OPC	3T_OPC	0.00848	0.01161	0.7576	210830-4267-HPC	HPC	3T	160483
210830-4267-HPC-2-C06_J21	Exc	Exc-CA	Exc-CA-MEF2C-JCAD		0.00717	0.01334	0.74854	210830-4267-HPC	HPC	3T	263826
210830-4267-HPC-3-C07_M2	Inh	Inh-CGE	Inh-eCGE	3T_Inh-eCGE	0.00793	0.01093	0.75611	210830-4267-HPC	HPC	3T	196590
210830-4267-HPC-2-C06_G10	Inh	Inh-MGE	Inh-eMGE	3T_Inh-eMGE	0.00796	0.01137	0.76078	210830-4267-HPC	HPC	3T	242720
210830-4267-HPC-2-C06_H20	Inh	Inh-MGE	Inh-eMGE	3T_Inh-eMGE	0.00832	0.01149	0.74799	210830-4267-HPC	HPC	3T	189656
210830-4267-HPC-3-C07_G9	Exc	Exc-ENT	Exc-ENT		0.01095	0.03159	0.79443	210830-4267-HPC	HPC	3T	214588
210830-4267-HPC-2-C06_A20	Non-Neuron	Glial-Non-Neuron	Astro	3T_Astro	0.00716	0.01298	0.77639	210830-4267-HPC	HPC	3T	197519
210830-4267-HPC-2-C06_H7	Exc	Exc-ENT	Exc-ENT		0.00792	0.01414	0.74834	210830-4267-HPC	HPC	3T	238109
210830-4267-HPC-4-C08_A21	Inh	Inh-MGE	Inh-eMGE	3T_Inh-eMGE	0.00498	0.00768	0.74737	210830-4267-HPC	HPC	3T	116702
210830-4267-HPC-3-C07_P16	Non-Neuron	Glial-Non-Neuron	OPC	3T_OPC	0.00602	0.0086	0.74824	210830-4267-HPC	HPC	3T	162083
210830-4267-HPC-3-C07_E2	Inh	Inh-MGE	Inh-eMGE	3T_Inh-eMGE	0.00823	0.01126	0.75317	210830-4267-HPC	HPC	3T	200937
210830-4267-HPC-1-C05_F12	Inh	Inh-MGE	Inh-eMGE	3T_Inh-eMGE	0.00893	0.01427	0.76949	210830-4267-HPC	HPC	3T	233111
210830-4267-HPC-4-C08_A9	Non-Neuron	Non-Neuron	MGC-1	3T_MGC-1	0.00757	0.01009	0.74066	210830-4267-HPC	HPC	3T	197574
210830-4267-HPC-3-C07_M21	Non-Neuron	Glial-Non-Neuron	Astro	3T_Astro	0.00754	0.01229	0.76606	210830-4267-HPC	HPC	3T	247108
210830-4267-HPC-4-C08_A18	Exc	Exc-CA	Exc-CA-MEF2C-JCAD		0.00758	0.01218	0.73692	210830-4267-HPC	HPC	3T	117423
210830-4267-HPC-3-C07_P14	RG	RG	RG-1		0.00762	0.0103	0.75469	210830-4267-HPC	HPC	3T	200586
210830-4267-HPC-2-C06_N7	Exc	Exc-CA	Exc-CA-TSHZ2-PCP4	3T_Exc-CA-TSHZ2-PCP4	0.0087	0.02109	0.75648	210830-4267-HPC	HPC	3T	208563
210830-4267-HPC-4-C08_C17	Non-Neuron	Glial-Non-Neuron	Astro	3T_Astro	0.00858	0.01468	0.76373	210830-4267-HPC	HPC	3T	122626
210830-4267-HPC-1-C05_G17	Exc	Exc-CA	Exc-CA1	3T_Exc-CA1	0.00944	0.02382	0.74083	210830-4267-HPC	HPC	3T	164692
210830-4267-HPC-4-C08_A22	Inh	Inh-CGE	Inh-eCGE	3T_Inh-eCGE	0.00634	0.0087	0.74026	210830-4267-HPC	HPC	3T	119535
210830-4267-HPC-2-C06_J1	Exc	Exc-CA	Exc-Subiculum-FN1	3T_Exc-Subiculum-FN1	0.00917	0.01927	0.75785	210830-4267-HPC	HPC	3T	165502
210830-4267-HPC-2-C06_H6	Exc	Exc-ENT	Exc-ENT		0.00835	0.01302	0.74111	210830-4267-HPC	HPC	3T	267749
210830-4267-HPC-4-C08_A20	Exc	Exc-DG	Exc-DG	3T_Exc-DG	0.00656	0.0088	0.73828	210830-4267-HPC	HPC	3T	144116
210830-4267-HPC-4-C08_A8	Exc	Exc-CA	Exc-CA-M,B,C+CG		0.00813	0.01112	0.73883	210830-4267-HPC	HPC	3T	163821
210830-4267-HPC-1-C05_K10	Inh	Inh-CGE	Inh-eCGE	3T_Inh-eCGE	0.00757	0.0105	0.75386	210830-4267-HPC	HPC	3T	246514
210830-4267-HPC-2-C06_J24	RG	RG	RG-1		0.00767	0.0105	0.75094	210830-4267-HPC	HPC	3T	152062
210830-4267-HPC-1-C05_G14	Inh	Inh-MGE	Inh-eMGE	3T_Inh-eMGE	0.00751	0.01016	0.75816	210830-4267-HPC	HPC	3T	170432
210830-4267-HPC-3-C07_P18	Exc	Exc-DG	Exc-DG	3T_Exc-DG	0.00723	0.00974	0.74798	210830-4267-HPC	HPC	3T	175513
210830-4267-HPC-1-C05_G16	Non-Neuron	Non-Neuron	MGC-1	3T_MGC-1	0.00745	0.0102	0.75618	210830-4267-HPC	HPC	3T	178507
210830-4267-HPC-4-C08_C1	Inh	Inh-MGE	Inh-eMGE	3T_Inh-eMGE	0.00803	0.01043	0.73673	210830-4267-HPC	HPC	3T	140278
210830-4267-HPC-2-C06_F18	Non-Neuron	Glial-Non-Neuron	OPC	3T_OPC	0.00843	0.0112	0.73899	210830-4267-HPC	HPC	3T	257857
210830-4267-HPC-2-C06_O10	Non-Neuron	Non-Neuron	VLMC	3T_VLMC	0.00728	0.01095	0.76622	210830-4267-HPC	HPC	3T	244308
210830-4267-HPC-2-C06_F17	Exc	Exc-CA	Exc-CA-M,B,C+CG		0.00907	0.01277	0.74119	210830-4267-HPC	HPC	3T	229808
210830-4267-HPC-4-C08_A4	Exc	Exc-CA	Exc-Subiculum-FN1	3T_Exc-Subiculum-FN1	0.00943	0.01973	0.75523	210830-4267-HPC	HPC	3T	192847
210830-4267-HPC-4-C08_B13	Non-Neuron	Non-Neuron	MGC-1	3T_MGC-1	0.00824	0.01141	0.7524	210830-4267-HPC	HPC	3T	188096
210830-4267-HPC-4-C08_B1	Exc	Exc-CA	Exc-CA-only3T		0.00952	0.0253	0.75156	210830-4267-HPC	HPC	3T	164592
210830-4267-HPC-2-C06_O11	Non-Neuron	Glial-Non-Neuron	Astro	3T_Astro	0.00771	0.01331	0.78126	210830-4267-HPC	HPC	3T	232368
210830-4267-HPC-4-C08_B19	Exc	Exc-CA	Exc-CA-MEF2C-JCAD		0.00792	0.0139	0.74701	210830-4267-HPC	HPC	3T	154115
210830-4267-HPC-2-C06_H1	Exc	Exc-CA	Exc-CA-B-CELF2+CG		0.00865	0.01523	0.75318	210830-4267-HPC	HPC	3T	158325
210830-4267-HPC-4-C08_C20	Inh	Inh-MGE	Inh-MGE	3T_Inh-MGE	0.00838	0.02267	0.79126	210830-4267-HPC	HPC	3T	178443
210830-4267-HPC-4-C08_C6	Non-Neuron	Non-Neuron	MGC-1	3T_MGC-1	0.0084	0.01131	0.76603	210830-4267-HPC	HPC	3T	155569
210830-4267-HPC-4-C08_B11	Exc	Exc-DG	Exc-DG	3T_Exc-DG	0.00897	0.01735	0.72811	210830-4267-HPC	HPC	3T	167943
210830-4267-HPC-4-C08_B12	Inh	Inh-MGE	Inh-eMGE	3T_Inh-eMGE	0.00788	0.01091	0.74833	210830-4267-HPC	HPC	3T	249250
210830-4267-HPC-4-C08_B9	Inh	Inh-CGE	Inh-eCGE	3T_Inh-eCGE	0.00872	0.01235	0.75249	210830-4267-HPC	HPC	3T	220803
210830-4267-HPC-4-C08_C7	Exc	Exc-DG	Exc-DG	3T_Exc-DG	0.00945	0.01852	0.73606	210830-4267-HPC	HPC	3T	155820
210830-4267-HPC-4-C08_C13	Inh	Inh-CGE	Inh-eCGE	3T_Inh-eCGE	0.0085	0.01174	0.73801	210830-4267-HPC	HPC	3T	141558
210830-4267-HPC-4-C08_B7	Non-Neuron	Glial-Non-Neuron	Astro	3T_Astro	0.0077	0.01022	0.75186	210830-4267-HPC	HPC	3T	152121
210830-4267-HPC-4-C08_B6	Inh	Inh-MGE	Inh-eMGE	3T_Inh-eMGE	0.00822	0.01134	0.7476	210830-4267-HPC	HPC	3T	192136
210830-4267-HPC-4-C08_B17	Non-Neuron	Glial-Non-Neuron	OPC	3T_OPC	0.00841	0.01137	0.75369	210830-4267-HPC	HPC	3T	157107
210830-4267-HPC-4-C08_B2	Non-Neuron	Non-Neuron	MGC-1	3T_MGC-1	0.00833	0.01119	0.7436	210830-4267-HPC	HPC	3T	174008
210830-4267-HPC-4-C08_C15	Exc	Exc-CA	Exc-CA-MEF2C-JCAD		0.00869	0.01681	0.75549	210830-4267-HPC	HPC	3T	151101
210830-4267-HPC-4-C08_C9	Non-Neuron	Glial-Non-Neuron	OPC	3T_OPC	0.00811	0.01094	0.73147	210830-4267-HPC	HPC	3T	196727
210830-4267-HPC-1-C05_G18	Exc	Exc-CA	Exc-CA-MEF2C-JCAD		0.00851	0.01331	0.75113	210830-4267-HPC	HPC	3T	276807
210830-4267-HPC-4-C08_C12	Inh	Inh-MGE	Inh-eMGE	3T_Inh-eMGE	0.00803	0.01118	0.74066	210830-4267-HPC	HPC	3T	196393
210830-4267-HPC-4-C08_C4	Exc	Exc-ENT	Exc-ENT		0.00822	0.01282	0.74135	210830-4267-HPC	HPC	3T	165630
210830-4267-HPC-4-C08_D12	Non-Neuron	Non-Neuron	EC	3T_EC	0.00836	0.01121	0.72596	210830-4267-HPC	HPC	3T	179801
210830-4267-HPC-4-C08_B14	Inh	Inh-MGE	Inh-eMGE	3T_Inh-eMGE	0.00859	0.0114	0.7619	210830-4267-HPC	HPC	3T	186866
210830-4267-HPC-4-C08_B21	Inh	Inh-MGE	Inh-eMGE	3T_Inh-eMGE	0.00688	0.00933	0.74352	210830-4267-HPC	HPC	3T	188299
210830-4267-HPC-4-C08_B15	Non-Neuron	Glial-Non-Neuron	OPC	3T_OPC	0.00846	0.01147	0.73601	210830-4267-HPC	HPC	3T	203102
210830-4267-HPC-4-C08_A10	Inh	Inh-MGE	Inh-eMGE	3T_Inh-eMGE	0.00836	0.01207	0.74313	210830-4267-HPC	HPC	3T	239741
210830-4267-HPC-4-C08_D11	Non-Neuron	Glial-Non-Neuron	Astro	3T_Astro	0.00825	0.01119	0.75084	210830-4267-HPC	HPC	3T	177333
210830-4267-HPC-4-C08_B22	Non-Neuron	Glial-Non-Neuron	Astro	3T_Astro	0.00658	0.01037	0.74984	210830-4267-HPC	HPC	3T	195572
210830-4267-HPC-4-C08_C18	Non-Neuron	Non-Neuron	MGC-2	3T_MGC-2	0.0081	0.01056	0.74059	210830-4267-HPC	HPC	3T	177583
210830-4267-HPC-4-C08_B3	Exc	Exc-DG	Exc-DG	3T_Exc-DG	0.00941	0.01506	0.74001	210830-4267-HPC	HPC	3T	179447
210830-4267-HPC-4-C08_D17	Exc	Exc-DG	Exc-DG	3T_Exc-DG	0.00853	0.01187	0.74746	210830-4267-HPC	HPC	3T	152337
210830-4267-HPC-2-C06_O22	Non-Neuron	Glial-Non-Neuron	OPC	3T_OPC	0.00672	0.00945	0.75114	210830-4267-HPC	HPC	3T	224956
210830-4267-HPC-4-C08_B5	Exc	Exc-CA	Exc-CA-M,B,C+CG		0.00818	0.01271	0.74309	210830-4267-HPC	HPC	3T	173110
210830-4267-HPC-4-C08_B4	Inh	Inh-CGE	Inh-eCGE	3T_Inh-eCGE	0.00784	0.01082	0.75398	210830-4267-HPC	HPC	3T	212720
210830-4267-HPC-4-C08_B20	Exc	Exc-CA	Exc-CA-MEF2C-JCAD		0.00702	0.01154	0.74504	210830-4267-HPC	HPC	3T	195508
210830-4267-HPC-4-C08_D10	Exc	Exc-CA	Exc-RORA		0.00871	0.01833	0.72705	210830-4267-HPC	HPC	3T	229564
210830-4267-HPC-4-C08_A7	Inh	Inh-CGE	Inh-eCGE	3T_Inh-eCGE	0.00794	0.01114	0.75061	210830-4267-HPC	HPC	3T	209785
210830-4267-HPC-4-C08_E13	Non-Neuron	Glial-Non-Neuron	Astro	3T_Astro	0.00939	0.01731	0.76324	210830-4267-HPC	HPC	3T	141508
210830-4267-HPC-4-C08_C11	Inh	Inh-MGE	Inh-eMGE	3T_Inh-eMGE	0.00852	0.01585	0.76241	210830-4267-HPC	HPC	3T	187516
210830-4267-HPC-4-C08_C22	Non-Neuron	Non-Neuron	MGC-2	3T_MGC-2	0.00661	0.00851	0.77497	210830-4267-HPC	HPC	3T	161578
210830-4267-HPC-4-C08_C2	Non-Neuron	Glial-Non-Neuron	OPC	3T_OPC	0.00844	0.01144	0.75154	210830-4267-HPC	HPC	3T	168993
210830-4267-HPC-4-C08_B8	Exc	Exc-CA	Exc-CA-NTNG2	3T_Exc-CA-NTNG2	0.00806	0.01388	0.75186	210830-4267-HPC	HPC	3T	203769
210830-4267-HPC-4-C08_C14	Exc	Exc-CA	Exc-CA-M,B,C+CG		0.00871	0.01222	0.74739	210830-4267-HPC	HPC	3T	202138
210830-4267-HPC-4-C08_D6	Inh	Inh-MGE	Inh-eMGE	3T_Inh-eMGE	0.00862	0.01247	0.76278	210830-4267-HPC	HPC	3T	183211
210830-4267-HPC-2-C06_N5	Inh	Inh-MGE	Inh-eMGE	3T_Inh-eMGE	0.00835	0.01139	0.74955	210830-4267-HPC	HPC	3T	253690
210830-4267-HPC-4-C08_C16	Exc	Exc-CA	Exc-CA-MEF2C-JCAD		0.0088	0.01628	0.74546	210830-4267-HPC	HPC	3T	129357
210830-4267-HPC-4-C08_C19	Inh	Inh-CGE	Inh-eCGE	3T_Inh-eCGE	0.00748	0.01443	0.75502	210830-4267-HPC	HPC	3T	148773
210830-4267-HPC-4-C08_D9	Inh	Inh-MGE	Inh-eMGE	3T_Inh-eMGE	0.00858	0.01309	0.75321	210830-4267-HPC	HPC	3T	200071
210830-4267-HPC-4-C08_D8	Exc	Exc-CA	Exc-CA-only3T		0.00974	0.02614	0.75081	210830-4267-HPC	HPC	3T	202068
210830-4267-HPC-4-C08_E17	Inh	Inh-MGE	Inh-MGE	3T_Inh-MGE	0.00907	0.01588	0.77867	210830-4267-HPC	HPC	3T	165612
210830-4267-HPC-4-C08_C3	Non-Neuron	Non-Neuron	MGC-1	3T_MGC-1	0.00846	0.01145	0.73432	210830-4267-HPC	HPC	3T	157939
210830-4267-HPC-4-C08_C8	Non-Neuron	Glial-Non-Neuron	Astro	3T_Astro	0.00805	0.01297	0.76261	210830-4267-HPC	HPC	3T	198224
210830-4267-HPC-4-C08_C21	Inh	Inh-CGE	Inh-eCGE	3T_Inh-eCGE	0.00692	0.0101	0.7467	210830-4267-HPC	HPC	3T	181923
210830-4267-HPC-4-C08_D16	Inh	Inh-MGE	Inh-eMGE	3T_Inh-eMGE	0.00846	0.0116	0.74329	210830-4267-HPC	HPC	3T	159772
210830-4267-HPC-4-C08_B10	Inh	Inh-CGE	Inh-CGE	3T_Inh-CGE	0.00865	0.01295	0.76458	210830-4267-HPC	HPC	3T	261838
210830-4267-HPC-4-C08_E22	Inh	Inh-MGE	Inh-eMGE	3T_Inh-eMGE	0.00881	0.01163	0.75561	210830-4267-HPC	HPC	3T	171808
210830-4267-HPC-3-C07_H18	Non-Neuron	Non-Neuron	MGC-1	3T_MGC-1	0.00852	0.01168	0.76354	210830-4267-HPC	HPC	3T	178365
210830-4267-HPC-4-C08_C10	Inh	Inh-CGE	Inh-eCGE	3T_Inh-eCGE	0.0079	0.01101	0.74666	210830-4267-HPC	HPC	3T	230753
210830-4267-HPC-4-C08_E9	Exc	Exc-CA	Exc-CA-M,B,C+CG		0.0086	0.01435	0.73624	210830-4267-HPC	HPC	3T	142978
210830-4267-HPC-4-C08_E20	RG	RG	RG-1		0.00861	0.01135	0.74747	210830-4267-HPC	HPC	3T	165997
210830-4267-HPC-4-C08_C5	Non-Neuron	Glial-Non-Neuron	Astro	3T_Astro	0.00799	0.01093	0.7524	210830-4267-HPC	HPC	3T	188691
210830-4267-HPC-4-C08_E18	Non-Neuron	Glial-Non-Neuron	OPC	3T_OPC	0.0089	0.01225	0.75965	210830-4267-HPC	HPC	3T	197460
210830-4267-HPC-4-C08_E8	Non-Neuron	Glial-Non-Neuron	Astro	3T_Astro	0.00874	0.0128	0.77636	210830-4267-HPC	HPC	3T	201979
210830-4267-HPC-4-C08_D3	Exc	Exc-CA	Exc-CA-TSHZ2-MEIS2	3T_Exc-CA-TSHZ2-MEIS2	0.00978	0.02155	0.76692	210830-4267-HPC	HPC	3T	166740
210830-4267-HPC-4-C08_E19	Inh	Inh-CGE	Inh-eCGE	3T_Inh-eCGE	0.00814	0.01177	0.75291	210830-4267-HPC	HPC	3T	141648
210830-4267-HPC-4-C08_E5	Exc	Exc-ENT	Exc-ENT		0.00847	0.01366	0.73842	210830-4267-HPC	HPC	3T	148920
210830-4267-HPC-4-C08_D22	Inh	Inh-CGE	Inh-eCGE	3T_Inh-eCGE	0.00657	0.00864	0.72803	210830-4267-HPC	HPC	3T	182881
210830-4267-HPC-4-C08_D13	Exc	Exc-CA	Exc-Subiculum-FN1	3T_Exc-Subiculum-FN1	0.01054	0.02161	0.75674	210830-4267-HPC	HPC	3T	169764
210830-4267-HPC-4-C08_D14	Inh	Inh-CGE	Inh-eCGE	3T_Inh-eCGE	0.00805	0.01103	0.75171	210830-4267-HPC	HPC	3T	208066
210830-4267-HPC-4-C08_D18	Exc	Exc-CA	Exc-CA-GLIS3		0.0079	0.0107	0.75156	210830-4267-HPC	HPC	3T	160534
210830-4267-HPC-4-C08_F11	Exc	Exc-CA	Exc-CA-NTNG2	3T_Exc-CA-NTNG2	0.00929	0.01514	0.7467	210830-4267-HPC	HPC	3T	179147
210830-4267-HPC-4-C08_D21	Non-Neuron	Glial-Non-Neuron	Astro	3T_Astro	0.00664	0.00939	0.73901	210830-4267-HPC	HPC	3T	154555
210830-4267-HPC-4-C08_F4	Inh	Inh-CGE	Inh-eCGE	3T_Inh-eCGE	0.00781	0.01075	0.73547	210830-4267-HPC	HPC	3T	147655
210830-4267-HPC-4-C08_D20	Exc	Exc-CA	Exc-CA-MEF2C-JCAD		0.00718	0.01215	0.74065	210830-4267-HPC	HPC	3T	183430
210830-4267-HPC-4-C08_F13	Inh	Inh-MGE	Inh-eMGE	3T_Inh-eMGE	0.00919	0.01206	0.74922	210830-4267-HPC	HPC	3T	181005
210830-4267-HPC-4-C08_D19	Inh	Inh-CGE	Inh-eCGE	3T_Inh-eCGE	0.00746	0.01088	0.7626	210830-4267-HPC	HPC	3T	174599
210830-4267-HPC-4-C08_D5	Exc	Exc-CA	Exc-CA1	3T_Exc-CA1	0.00981	0.01959	0.75154	210830-4267-HPC	HPC	3T	185351
210830-4267-HPC-4-C08_F23	Exc	Exc-CA	Exc-CA-TSHZ2-PCP4	3T_Exc-CA-TSHZ2-PCP4	0.00952	0.01986	0.74586	210830-4267-HPC	HPC	3T	105487
210830-4267-HPC-4-C08_F2	Inh	Inh-CGE	Inh-eCGE	3T_Inh-eCGE	0.00787	0.013	0.77196	210830-4267-HPC	HPC	3T	186604
210830-4267-HPC-4-C08_F22	Exc	Exc-CA	Exc-CA1	3T_Exc-CA1	0.00816	0.01579	0.74233	210830-4267-HPC	HPC	3T	196057
210830-4267-HPC-4-C08_E1	RG	RG	RG-1		0.00857	0.0112	0.746	210830-4267-HPC	HPC	3T	154724
210830-4267-HPC-4-C08_D2	Non-Neuron	Glial-Non-Neuron	Astro	3T_Astro	0.00723	0.01038	0.74395	210830-4267-HPC	HPC	3T	181083
210830-4267-HPC-4-C08_D1	Non-Neuron	Glial-Non-Neuron	Astro	3T_Astro	0.00829	0.01354	0.77882	210830-4267-HPC	HPC	3T	192626
210830-4267-HPC-2-C06_M11	Inh	Inh-CGE	Inh-eCGE	3T_Inh-eCGE	0.00805	0.01147	0.76076	210830-4267-HPC	HPC	3T	235231
210830-4267-HPC-4-C08_F20	Non-Neuron	Non-Neuron	EC	3T_EC	0.00774	0.01082	0.74003	210830-4267-HPC	HPC	3T	185247
210830-4267-HPC-4-C08_E11	Non-Neuron	Glial-Non-Neuron	Astro	3T_Astro	0.00881	0.01267	0.77412	210830-4267-HPC	HPC	3T	191724
210830-4267-HPC-4-C08_F1	Inh	Inh-MGE	Inh-eMGE	3T_Inh-eMGE	0.00861	0.01269	0.75481	210830-4267-HPC	HPC	3T	143117
210830-4267-HPC-4-C08_F10	Exc	Exc-CA	Exc-CA-M,B,C+CG		0.00889	0.01459	0.75266	210830-4267-HPC	HPC	3T	281617
210830-4267-HPC-4-C08_E12	Inh	Inh-CGE	Inh-CGE	3T_Inh-CGE	0.00986	0.02524	0.78327	210830-4267-HPC	HPC	3T	229213
210830-4267-HPC-4-C08_F15	Exc	Exc-DG	Exc-DG	3T_Exc-DG	0.00842	0.0112	0.74713	210830-4267-HPC	HPC	3T	156832
210830-4267-HPC-4-C08_F14	Exc	Exc-CA	Exc-CA-TSHZ2-MEIS2	3T_Exc-CA-TSHZ2-MEIS2	0.00955	0.02334	0.75673	210830-4267-HPC	HPC	3T	206650
210830-4267-HPC-4-C08_E7	Non-Neuron	Non-Neuron	MGC-2	3T_MGC-2	0.00775	0.0106	0.75662	210830-4267-HPC	HPC	3T	190042
210830-4267-HPC-4-C08_E15	Non-Neuron	Non-Neuron	MGC-1	3T_MGC-1	0.00875	0.01157	0.73416	210830-4267-HPC	HPC	3T	153983
210830-4267-HPC-4-C08_D15	Exc	Exc-CA	Exc-CA-MEF2C-JCAD		0.00978	0.01552	0.75281	210830-4267-HPC	HPC	3T	153158
210830-4267-HPC-4-C08_E21	Exc	Exc-ENT	Exc-ENT		0.00917	0.01931	0.77096	210830-4267-HPC	HPC	3T	158567
210830-4267-HPC-4-C08_E2	Non-Neuron	Glial-Non-Neuron	Astro	3T_Astro	0.00826	0.01316	0.77493	210830-4267-HPC	HPC	3T	198997
210830-4267-HPC-4-C08_G17	Exc	Exc-ENT	Exc-ENT		0.00865	0.01529	0.75071	210830-4267-HPC	HPC	3T	173369
210830-4267-HPC-4-C08_G14	Exc	Exc-CA	Exc-CA-MEF2C-JCAD		0.00866	0.01299	0.73983	210830-4267-HPC	HPC	3T	182331
210830-4267-HPC-4-C08_E6	Inh	Inh-MGE	Inh-eMGE	3T_Inh-eMGE	0.00906	0.01393	0.7523	210830-4267-HPC	HPC	3T	183552
210830-4267-HPC-4-C08_G15	Exc	Exc-ENT	Exc-ENT		0.01117	0.03211	0.76725	210830-4267-HPC	HPC	3T	127422
210830-4267-HPC-4-C08_F16	Exc	Exc-CA	Exc-CA-MEF2C-JCAD		0.00935	0.01569	0.75078	210830-4267-HPC	HPC	3T	167691
210830-4267-HPC-4-C08_G2	Exc	Exc-CA	Exc-CA-TSHZ2-MEIS2	3T_Exc-CA-TSHZ2-MEIS2	0.0091	0.02359	0.76793	210830-4267-HPC	HPC	3T	153254
210830-4267-HPC-4-C08_D4	Exc	Exc-CA	Exc-CA-MEF2C-JCAD		0.00832	0.01186	0.74227	210830-4267-HPC	HPC	3T	193481
210830-4267-HPC-4-C08_F6	Non-Neuron	Glial-Non-Neuron	Astro	3T_Astro	0.00818	0.01146	0.76168	210830-4267-HPC	HPC	3T	221404
210830-4267-HPC-4-C08_F17	Inh	Inh-CGE	Inh-eCGE	3T_Inh-eCGE	0.00851	0.0125	0.7589	210830-4267-HPC	HPC	3T	202705
210830-4267-HPC-4-C08_F19	Non-Neuron	Glial-Non-Neuron	OPC	3T_OPC	0.00917	0.01269	0.7513	210830-4267-HPC	HPC	3T	168806
210830-4267-HPC-4-C08_G24	Inh	Inh-CGE	Inh-eCGE	3T_Inh-eCGE	0.00726	0.0101	0.74743	210830-4267-HPC	HPC	3T	121979
210830-4267-HPC-4-C08_E4	Non-Neuron	Glial-Non-Neuron	Astro	3T_Astro	0.00841	0.01201	0.76671	210830-4267-HPC	HPC	3T	234134
210830-4267-HPC-4-C08_G19	Inh	Inh-MGE	Inh-eMGE	3T_Inh-eMGE	0.00807	0.01054	0.74863	210830-4267-HPC	HPC	3T	130875
210830-4267-HPC-4-C08_G10	Inh	Inh-CGE	Inh-eCGE	3T_Inh-eCGE	0.00837	0.01151	0.75925	210830-4267-HPC	HPC	3T	222997
210830-4267-HPC-4-C08_G21	Exc	Exc-ENT	Exc-ENT		0.00863	0.01642	0.76219	210830-4267-HPC	HPC	3T	107176
210830-4267-HPC-4-C08_F9	Exc	Exc-ENT	Exc-ENT		0.00895	0.01532	0.74409	210830-4267-HPC	HPC	3T	222537
210830-4267-HPC-4-C08_F21	Inh	Inh-CGE	Inh-eCGE	3T_Inh-eCGE	0.00857	0.01193	0.74493	210830-4267-HPC	HPC	3T	208731
210830-4267-HPC-4-C08_G3	Non-Neuron	Glial-Non-Neuron	Astro	3T_Astro	0.00829	0.01125	0.75237	210830-4267-HPC	HPC	3T	141880
210830-4267-HPC-4-C08_F18	Inh	Inh-CGE	Inh-eCGE	3T_Inh-eCGE	0.00852	0.01168	0.75946	210830-4267-HPC	HPC	3T	224638
210830-4267-HPC-4-C08_G13	Inh	Inh-MGE	Inh-eMGE	3T_Inh-eMGE	0.009	0.01364	0.7542	210830-4267-HPC	HPC	3T	209102
210830-4267-HPC-4-C08_E3	RG	RG	RG-1		0.00816	0.01092	0.75569	210830-4267-HPC	HPC	3T	192550
210830-4267-HPC-4-C08_G22	Non-Neuron	Glial-Non-Neuron	Astro	3T_Astro	0.00768	0.0105	0.74455	210830-4267-HPC	HPC	3T	117402
210830-4267-HPC-4-C08_I15	Inh	Inh-MGE	Inh-MGE	3T_Inh-MGE	0.00894	0.02371	0.78581	210830-4267-HPC	HPC	3T	145397
210830-4267-HPC-4-C08_F12	Inh	Inh-MGE	Inh-eMGE	3T_Inh-eMGE	0.00751	0.01001	0.75287	210830-4267-HPC	HPC	3T	243836
210830-4267-HPC-4-C08_I17	Non-Neuron	Non-Neuron	MGC-1	3T_MGC-1	0.00521	0.00716	0.72354	210830-4267-HPC	HPC	3T	130105
210830-4267-HPC-4-C08_I16	Inh	Inh-CGE	Inh-eCGE	3T_Inh-eCGE	0.00785	0.01093	0.74482	210830-4267-HPC	HPC	3T	127024
210830-4267-HPC-4-C08_F5	Inh	Inh-CGE	Inh-eCGE	3T_Inh-eCGE	0.00822	0.01153	0.74616	210830-4267-HPC	HPC	3T	190545
210830-4267-HPC-4-C08_G11	Exc	Exc-CA	Exc-CA1	3T_Exc-CA1	0.00963	0.02167	0.74026	210830-4267-HPC	HPC	3T	225821
210830-4267-HPC-4-C08_H22	Inh	Inh-MGE	Inh-eMGE	3T_Inh-eMGE	0.00807	0.01136	0.74458	210830-4267-HPC	HPC	3T	143243
210830-4267-HPC-4-C08_H13	Inh	Inh-CGE	Inh-eCGE	3T_Inh-eCGE	0.0091	0.01209	0.76253	210830-4267-HPC	HPC	3T	192849
210830-4267-HPC-4-C08_E10	Exc	Exc-DG	Exc-DG	3T_Exc-DG	0.00989	0.01807	0.74255	210830-4267-HPC	HPC	3T	248347
210830-4267-HPC-4-C08_G9	Non-Neuron	Glial-Non-Neuron	Astro	3T_Astro	0.00855	0.01169	0.75841	210830-4267-HPC	HPC	3T	218205
210830-4267-HPC-4-C08_H10	Inh	Inh-MGE	Inh-eMGE	3T_Inh-eMGE	0.00787	0.01161	0.7487	210830-4267-HPC	HPC	3T	243067
210830-4267-HPC-4-C08_G1	Inh	Inh-MGE	Inh-eMGE	3T_Inh-eMGE	0.00786	0.01175	0.76146	210830-4267-HPC	HPC	3T	164890
210830-4267-HPC-4-C08_G12	Non-Neuron	Glial-Non-Neuron	Astro	3T_Astro	0.00809	0.01254	0.76297	210830-4267-HPC	HPC	3T	246800
210830-4267-HPC-4-C08_H21	Inh	Inh-CGE	Inh-eCGE	3T_Inh-eCGE	0.00859	0.01243	0.75558	210830-4267-HPC	HPC	3T	139367
210830-4267-HPC-4-C08_H1	Exc	Exc-CA	Exc-CA1	3T_Exc-CA1	0.00928	0.01951	0.74846	210830-4267-HPC	HPC	3T	176883
210830-4267-HPC-4-C08_H15	Exc	Exc-CA	Exc-CA-NTNG2	3T_Exc-CA-NTNG2	0.00878	0.01398	0.74862	210830-4267-HPC	HPC	3T	176857
210830-4267-HPC-4-C08_H16	Exc	Exc-CA	Exc-CA-M,B,C+CG		0.0081	0.01367	0.73751	210830-4267-HPC	HPC	3T	168520
210830-4267-HPC-4-C08_I19	Exc	Exc-CA	Exc-CA-MEF2C-JCAD		0.00746	0.01207	0.75348	210830-4267-HPC	HPC	3T	144713
210830-4267-HPC-4-C08_G4	Exc	Exc-ENT	Exc-ENT		0.00834	0.0125	0.74063	210830-4267-HPC	HPC	3T	149315
210830-4267-HPC-4-C08_C24	Inh	Inh-CGE	Inh-eCGE	3T_Inh-eCGE	0.00675	0.00978	0.74161	210830-4267-HPC	HPC	3T	102902
210830-4267-HPC-4-C08_H11	Exc	Exc-CA	Exc-CA-M,B,C+CG		0.00881	0.01532	0.73506	210830-4267-HPC	HPC	3T	176414
210830-4267-HPC-4-C08_G16	Exc	Exc-CA	Exc-CA-B-CELF2+CG		0.00933	0.01773	0.7532	210830-4267-HPC	HPC	3T	188019
210830-4267-HPC-4-C08_I23	Inh	Inh-CGE	Inh-eCGE	3T_Inh-eCGE	0.00583	0.00853	0.75225	210830-4267-HPC	HPC	3T	131100
210830-4267-HPC-4-C08_H19	Inh	Inh-MGE	Inh-eMGE	3T_Inh-eMGE	0.00861	0.01137	0.74309	210830-4267-HPC	HPC	3T	212366
210830-4267-HPC-4-C08_H4	Inh	Inh-CGE	Inh-eCGE	3T_Inh-eCGE	0.00809	0.01182	0.73849	210830-4267-HPC	HPC	3T	168421
210830-4267-HPC-4-C08_H9	Inh	Inh-MGE	Inh-eMGE	3T_Inh-eMGE	0.00757	0.01096	0.73749	210830-4267-HPC	HPC	3T	207844
210830-4267-HPC-4-C08_H23	Exc	Exc-CA	Exc-CA-MEF2C-JCAD		0.008	0.01251	0.74948	210830-4267-HPC	HPC	3T	135681
210830-4267-HPC-4-C08_G18	Exc	Exc-CA	Exc-CA-NTNG2	3T_Exc-CA-NTNG2	0.00879	0.01477	0.75612	210830-4267-HPC	HPC	3T	197295
210830-4267-HPC-4-C08_I18	Non-Neuron	Glial-Non-Neuron	OPC	3T_OPC	0.00843	0.01171	0.72628	210830-4267-HPC	HPC	3T	171329
210830-4267-HPC-4-C08_H18	Exc	Exc-CA	Exc-CA-TSHZ2-MEIS2	3T_Exc-CA-TSHZ2-MEIS2	0.00881	0.01679	0.75577	210830-4267-HPC	HPC	3T	186155
210830-4267-HPC-4-C08_F8	Non-Neuron	Non-Neuron	MGC-1	3T_MGC-1	0.00791	0.01031	0.69832	210830-4267-HPC	HPC	3T	217794
210830-4267-HPC-4-C08_D7	Exc	Exc-CA	Exc-CA1	3T_Exc-CA1	0.00981	0.02389	0.75014	210830-4267-HPC	HPC	3T	200925
210830-4267-HPC-4-C08_G8	Exc	Exc-CA	Exc-CA-MEF2C-JCAD		0.0086	0.01393	0.74429	210830-4267-HPC	HPC	3T	212750
210830-4267-HPC-4-C08_I10	Inh	Inh-MGE	Inh-eMGE	3T_Inh-eMGE	0.00792	0.01282	0.74939	210830-4267-HPC	HPC	3T	194101
210830-4267-HPC-4-C08_H20	Non-Neuron	Glial-Non-Neuron	Astro	3T_Astro	0.00812	0.01083	0.7612	210830-4267-HPC	HPC	3T	175672
210830-4267-HPC-4-C08_I1	Exc	Exc-ENT	Exc-ENT		0.00861	0.01265	0.74696	210830-4267-HPC	HPC	3T	165624
210830-4267-HPC-4-C08_G6	RG	RG	RG-1		0.00813	0.0109	0.7542	210830-4267-HPC	HPC	3T	199628
210830-4267-HPC-4-C08_J17	Inh	Inh-MGE	Inh-eMGE	3T_Inh-eMGE	0.00881	0.01233	0.75747	210830-4267-HPC	HPC	3T	178731
210830-4267-HPC-4-C08_F7	Non-Neuron	Glial-Non-Neuron	Astro	3T_Astro	0.00826	0.01388	0.76001	210830-4267-HPC	HPC	3T	209725
210830-4267-HPC-4-C08_I7	Inh	Inh-CGE	Inh-eCGE	3T_Inh-eCGE	0.00811	0.01448	0.74899	210830-4267-HPC	HPC	3T	231293
210830-4267-HPC-4-C08_I11	Inh	Inh-CGE	Inh-CGE	3T_Inh-CGE	0.00912	0.01529	0.7647	210830-4267-HPC	HPC	3T	217449
210830-4267-HPC-4-C08_I2	Non-Neuron	Non-Neuron	MGC-1	3T_MGC-1	0.00775	0.01051	0.74979	210830-4267-HPC	HPC	3T	199308
210830-4267-HPC-4-C08_F3	Non-Neuron	Glial-Non-Neuron	OPC	3T_OPC	0.00863	0.01156	0.76084	210830-4267-HPC	HPC	3T	185583
210830-4267-HPC-4-C08_H2	Exc	Exc-ENT	Exc-ENT		0.00871	0.01828	0.76206	210830-4267-HPC	HPC	3T	215459
210830-4267-HPC-4-C08_I13	Non-Neuron	Glial-Non-Neuron	OPC	3T_OPC	0.00816	0.01073	0.73491	210830-4267-HPC	HPC	3T	145885
210830-4267-HPC-4-C08_I5	Non-Neuron	Glial-Non-Neuron	Astro	3T_Astro	0.00761	0.01247	0.7811	210830-4267-HPC	HPC	3T	154803
210830-4267-HPC-4-C08_H24	Exc	Exc-ENT	Exc-ENT		0.00791	0.01496	0.75605	210830-4267-HPC	HPC	3T	148535
210830-4267-HPC-4-C08_G20	RG	RG	RG-1		0.00744	0.00996	0.74396	210830-4267-HPC	HPC	3T	187734
210830-4267-HPC-4-C08_H3	Inh	Inh-MGE	Inh-eMGE	3T_Inh-eMGE	0.00827	0.01287	0.73915	210830-4267-HPC	HPC	3T	163185
210830-4267-HPC-4-C08_H8	Non-Neuron	Glial-Non-Neuron	Astro	3T_Astro	0.00762	0.01309	0.77329	210830-4267-HPC	HPC	3T	223444
210830-4267-HPC-4-C08_J11	Inh	Inh-CGE	Inh-eCGE	3T_Inh-eCGE	0.00824	0.01142	0.74791	210830-4267-HPC	HPC	3T	234174
210830-4267-HPC-4-C08_G7	Inh	Inh-CGE	Inh-eCGE	3T_Inh-eCGE	0.0087	0.01153	0.75505	210830-4267-HPC	HPC	3T	182072
210830-4267-HPC-4-C08_H7	Non-Neuron	Glial-Non-Neuron	ODC	3T_ODC	0.00837	0.01132	0.71036	210830-4267-HPC	HPC	3T	208916
210830-4267-HPC-4-C08_I6	RG	RG	RG-1		0.00799	0.01067	0.74821	210830-4267-HPC	HPC	3T	186304
210830-4267-HPC-4-C08_E14	Inh	Inh-CGE	Inh-eCGE	3T_Inh-eCGE	0.00817	0.01119	0.75568	210830-4267-HPC	HPC	3T	190205
210830-4267-HPC-4-C08_K15	Non-Neuron	Non-Neuron	MGC-1	3T_MGC-1	0.00906	0.01208	0.73372	210830-4267-HPC	HPC	3T	153370
210830-4267-HPC-4-C08_H14	Non-Neuron	Glial-Non-Neuron	Astro	3T_Astro	0.00862	0.0126	0.76878	210830-4267-HPC	HPC	3T	203079
210830-4267-HPC-4-C08_J21	Non-Neuron	Glial-Non-Neuron	Astro	3T_Astro	0.00803	0.01096	0.73823	210830-4267-HPC	HPC	3T	188740
210830-4267-HPC-4-C08_J24	Inh	Inh-CGE	Inh-eCGE	3T_Inh-eCGE	0.00657	0.01129	0.75506	210830-4267-HPC	HPC	3T	137627
210830-4267-HPC-4-C08_H17	Exc	Exc-CA	Exc-CA-NTNG2	3T_Exc-CA-NTNG2	0.00862	0.01468	0.76674	210830-4267-HPC	HPC	3T	219719
210830-4267-HPC-4-C08_I8	Non-Neuron	Glial-Non-Neuron	OPC	3T_OPC	0.00773	0.01072	0.75586	210830-4267-HPC	HPC	3T	231855
210830-4267-HPC-4-C08_J8	Exc	Exc-CA	Exc-CA-M,B,C+CG		0.00864	0.01317	0.73714	210830-4267-HPC	HPC	3T	207789
210830-4267-HPC-4-C08_H12	Inh	Inh-CGE	Inh-eCGE	3T_Inh-eCGE	0.00876	0.01238	0.75281	210830-4267-HPC	HPC	3T	317929
210830-4267-HPC-4-C08_I3	Non-Neuron	Glial-Non-Neuron	OPC	3T_OPC	0.00826	0.01099	0.72288	210830-4267-HPC	HPC	3T	160657
210830-4267-HPC-4-C08_J14	Non-Neuron	Glial-Non-Neuron	Astro	3T_Astro	0.00939	0.01626	0.75994	210830-4267-HPC	HPC	3T	192607
210830-4267-HPC-4-C08_J15	Inh	Inh-MGE	Inh-eMGE	3T_Inh-eMGE	0.00869	0.01317	0.7513	210830-4267-HPC	HPC	3T	189612
210830-4267-HPC-4-C08_K18	Exc	Exc-CA	Exc-CA-M,B,C+CG		0.00893	0.01504	0.74371	210830-4267-HPC	HPC	3T	168184
210830-4267-HPC-4-C08_J19	Inh	Inh-MGE	Inh-eMGE	3T_Inh-eMGE	0.00701	0.0093	0.74632	210830-4267-HPC	HPC	3T	161862
210830-4267-HPC-4-C08_J9	Non-Neuron	Glial-Non-Neuron	OPC	3T_OPC	0.00802	0.01093	0.75901	210830-4267-HPC	HPC	3T	219796
210830-4267-HPC-4-C08_J20	Non-Neuron	Glial-Non-Neuron	OPC	3T_OPC	0.0073	0.01012	0.74891	210830-4267-HPC	HPC	3T	155011
210830-4267-HPC-4-C08_K16	Exc	Exc-CA	Exc-RORA		0.00892	0.01771	0.73045	210830-4267-HPC	HPC	3T	146174
210830-4267-HPC-4-C08_K7	Non-Neuron	Non-Neuron	EC	3T_EC	0.00824	0.01124	0.74622	210830-4267-HPC	HPC	3T	147395
210830-4267-HPC-4-C08_K5	Non-Neuron	Glial-Non-Neuron	OPC	3T_OPC	0.00775	0.01093	0.76432	210830-4267-HPC	HPC	3T	176375
210830-4267-HPC-4-C08_J7	Non-Neuron	Glial-Non-Neuron	Astro	3T_Astro	0.00868	0.01528	0.7551	210830-4267-HPC	HPC	3T	208669
210830-4267-HPC-4-C08_J13	Non-Neuron	Non-Neuron	PC	3T_PC	0.00892	0.01266	0.71572	210830-4267-HPC	HPC	3T	206672
210830-4267-HPC-4-C08_J23	Inh	Inh-MGE	Inh-eMGE	3T_Inh-eMGE	0.00715	0.00922	0.75105	210830-4267-HPC	HPC	3T	153903
210830-4267-HPC-4-C08_J5	Exc	Exc-ENT	Exc-ENT		0.00891	0.01407	0.74562	210830-4267-HPC	HPC	3T	176072
210830-4267-HPC-4-C08_K4	Inh	Inh-CGE	Inh-eCGE	3T_Inh-eCGE	0.00815	0.01105	0.74724	210830-4267-HPC	HPC	3T	154444
210830-4267-HPC-4-C08_H6	Exc	Exc-CA	Exc-CA-MEF2C-JCAD		0.00783	0.01271	0.74944	210830-4267-HPC	HPC	3T	215128
210830-4267-HPC-4-C08_J1	Inh	Inh-MGE	Inh-eMGE	3T_Inh-eMGE	0.00831	0.01187	0.7496	210830-4267-HPC	HPC	3T	191831
210830-4267-HPC-4-C08_J12	Non-Neuron	Glial-Non-Neuron	Astro	3T_Astro	0.00799	0.0123	0.75897	210830-4267-HPC	HPC	3T	255076
210830-4267-HPC-4-C08_H5	Inh	Inh-MGE	Inh-eMGE	3T_Inh-eMGE	0.00842	0.01168	0.76039	210830-4267-HPC	HPC	3T	207933
210830-4267-HPC-4-C08_J16	Exc	Exc-CA	Exc-CA-MEF2C-JCAD		0.0078	0.01623	0.74306	210830-4267-HPC	HPC	3T	144843
210830-4267-HPC-4-C08_I20	RG	RG	RG-1		0.00623	0.00801	0.75741	210830-4267-HPC	HPC	3T	158190
210830-4267-HPC-4-C08_I14	Inh	Inh-CGE	Inh-eCGE	3T_Inh-eCGE	0.00845	0.01142	0.75566	210830-4267-HPC	HPC	3T	198274
210830-4267-HPC-4-C08_I12	Inh	Inh-MGE	Inh-eMGE	3T_Inh-eMGE	0.00762	0.01056	0.74924	210830-4267-HPC	HPC	3T	215435
210830-4267-HPC-4-C08_I22	Non-Neuron	Glial-Non-Neuron	Astro	3T_Astro	0.00688	0.00919	0.76522	210830-4267-HPC	HPC	3T	183996
210830-4267-HPC-4-C08_I21	Inh	Inh-MGE	Inh-eMGE	3T_Inh-eMGE	0.00549	0.00837	0.74485	210830-4267-HPC	HPC	3T	130273
210830-4267-HPC-4-C08_L13	Exc	Exc-ENT	Exc-ENT		0.01121	0.02778	0.77904	210830-4267-HPC	HPC	3T	176869
210830-4267-HPC-4-C08_J18	Exc	Exc-DG	Exc-DG	3T_Exc-DG	0.00821	0.01498	0.73632	210830-4267-HPC	HPC	3T	183867
210830-4267-HPC-4-C08_G5	Exc	Exc-CA	Exc-CA-MEF2C-JCAD		0.00805	0.01275	0.73143	210830-4267-HPC	HPC	3T	165475
210830-4267-HPC-4-C08_K3	Non-Neuron	Glial-Non-Neuron	Astro	3T_Astro	0.00839	0.01351	0.7658	210830-4267-HPC	HPC	3T	137202
210830-4267-HPC-4-C08_J22	Exc	Exc-CA	Exc-CA1	3T_Exc-CA1	0.009	0.02176	0.73632	210830-4267-HPC	HPC	3T	182015
210830-4267-HPC-4-C08_L1	Non-Neuron	Glial-Non-Neuron	Astro	3T_Astro	0.00831	0.01106	0.73559	210830-4267-HPC	HPC	3T	193304
210830-4267-HPC-4-C08_K13	Non-Neuron	Glial-Non-Neuron	OPC	3T_OPC	0.00838	0.01117	0.75996	210830-4267-HPC	HPC	3T	168027
210830-4267-HPC-4-C08_K19	Exc	Exc-CA	Exc-CA-MEF2C-JCAD		0.00692	0.01056	0.73416	210830-4267-HPC	HPC	3T	174070
210830-4267-HPC-4-C08_K1	Non-Neuron	Non-Neuron	VLMC	3T_VLMC	0.00816	0.01308	0.77827	210830-4267-HPC	HPC	3T	177776
210830-4267-HPC-4-C08_K8	Inh	Inh-CGE	Inh-eCGE	3T_Inh-eCGE	0.00794	0.01091	0.75077	210830-4267-HPC	HPC	3T	214951
210830-4267-HPC-4-C08_K11	Exc	Exc-CA	Exc-CA1	3T_Exc-CA1	0.00904	0.01777	0.74042	210830-4267-HPC	HPC	3T	191932
210830-4267-HPC-4-C08_L11	Inh	Inh-MGE	Inh-eMGE	3T_Inh-eMGE	0.00851	0.01275	0.75525	210830-4267-HPC	HPC	3T	231016
210830-4267-HPC-4-C08_L16	Exc	Exc-ENT	Exc-ENT		0.008	0.01411	0.74455	210830-4267-HPC	HPC	3T	125862
210830-4267-HPC-4-C08_K21	Inh	Inh-MGE	Inh-eMGE	3T_Inh-eMGE	0.00727	0.00997	0.75064	210830-4267-HPC	HPC	3T	178833
210830-4267-HPC-4-C08_K20	Non-Neuron	Glial-Non-Neuron	Astro	3T_Astro	0.00815	0.01272	0.76162	210830-4267-HPC	HPC	3T	173542
210830-4267-HPC-4-C08_J10	Exc	Exc-CA	Exc-CA-M,B,C+CG		0.00844	0.01403	0.74893	210830-4267-HPC	HPC	3T	252055
210830-4267-HPC-4-C08_I9	Non-Neuron	Glial-Non-Neuron	Astro	3T_Astro	0.00842	0.01122	0.76104	210830-4267-HPC	HPC	3T	263906
210830-4267-HPC-4-C08_K17	Exc	Exc-CA	Exc-CA-GLIS3		0.00854	0.01237	0.74297	210830-4267-HPC	HPC	3T	164387
210830-4267-HPC-4-C08_L5	Non-Neuron	Glial-Non-Neuron	OPC	3T_OPC	0.00907	0.01241	0.72944	210830-4267-HPC	HPC	3T	191800
210830-4267-HPC-4-C08_L19	Exc	Exc-CA	Exc-CA-MEF2C-JCAD		0.00759	0.01139	0.73309	210830-4267-HPC	HPC	3T	187939
210830-4267-HPC-4-C08_K2	Non-Neuron	Glial-Non-Neuron	Astro	3T_Astro	0.00847	0.01436	0.78938	210830-4267-HPC	HPC	3T	208998
210830-4267-HPC-4-C08_M16	Non-Neuron	Glial-Non-Neuron	Astro	3T_Astro	0.00848	0.01397	0.77587	210830-4267-HPC	HPC	3T	165402
210830-4267-HPC-4-C08_J3	Exc	Exc-ENT	Exc-ENT		0.00846	0.0128	0.73922	210830-4267-HPC	HPC	3T	205659
210830-4267-HPC-4-C08_K22	Inh	Inh-MGE	Inh-eMGE	3T_Inh-eMGE	0.00757	0.01235	0.77072	210830-4267-HPC	HPC	3T	173211
210830-4267-HPC-4-C08_K10	Exc	Exc-CA	Exc-CA1	3T_Exc-CA1	0.00931	0.02291	0.74449	210830-4267-HPC	HPC	3T	241090
210830-4267-HPC-4-C08_K12	Non-Neuron	Glial-Non-Neuron	OPC	3T_OPC	0.00855	0.01131	0.76133	210830-4267-HPC	HPC	3T	226181
210830-4267-HPC-4-C08_J4	Exc	Exc-CA	Exc-CA-TSHZ2-MEIS2	3T_Exc-CA-TSHZ2-MEIS2	0.00884	0.01886	0.75772	210830-4267-HPC	HPC	3T	192701
210830-4267-HPC-4-C08_M19	Exc	Exc-ENT	Exc-ENT		0.00833	0.01555	0.74843	210830-4267-HPC	HPC	3T	144531
210830-4267-HPC-4-C08_M12	Inh	Inh-MGE	Inh-MGE	3T_Inh-MGE	0.00786	0.01906	0.75196	210830-4267-HPC	HPC	3T	107543
210830-4267-HPC-4-C08_L10	Inh	Inh-MGE	Inh-eMGE	3T_Inh-eMGE	0.00764	0.01088	0.74243	210830-4267-HPC	HPC	3T	206246
210830-4267-HPC-4-C08_M10	Inh	Inh-CGE	Inh-eCGE	3T_Inh-eCGE	0.00643	0.00924	0.75654	210830-4267-HPC	HPC	3T	217911
210830-4267-HPC-4-C08_L17	Non-Neuron	Glial-Non-Neuron	Astro	3T_Astro	0.00859	0.01286	0.76235	210830-4267-HPC	HPC	3T	163170
210830-4267-HPC-4-C08_M7	Inh	Inh-CGE	Inh-eCGE	3T_Inh-eCGE	0.00765	0.01099	0.7097	210830-4267-HPC	HPC	3T	123284
210830-4267-HPC-4-C08_L9	Non-Neuron	Glial-Non-Neuron	Astro	3T_Astro	0.00857	0.01253	0.76452	210830-4267-HPC	HPC	3T	238698
210830-4267-HPC-4-C08_E16	Non-Neuron	Non-Neuron	MGC-1	3T_MGC-1	0.00894	0.01185	0.72639	210830-4267-HPC	HPC	3T	161449
210830-4267-HPC-4-C08_L2	Non-Neuron	Glial-Non-Neuron	Astro	3T_Astro	0.00748	0.01009	0.74104	210830-4267-HPC	HPC	3T	158020
210830-4267-HPC-4-C08_K6	Non-Neuron	Glial-Non-Neuron	OPC	3T_OPC	0.00839	0.01117	0.70207	210830-4267-HPC	HPC	3T	194858
210830-4267-HPC-4-C08_L15	Inh	Inh-MGE	Inh-eMGE	3T_Inh-eMGE	0.00831	0.01236	0.74489	210830-4267-HPC	HPC	3T	156229
210830-4267-HPC-4-C08_L3	Exc	Exc-DG	Exc-DG	3T_Exc-DG	0.00821	0.01192	0.73508	210830-4267-HPC	HPC	3T	181238
210830-4267-HPC-4-C08_L23	Non-Neuron	Non-Neuron	MGC-1	3T_MGC-1	0.00709	0.00914	0.72501	210830-4267-HPC	HPC	3T	127418
210830-4267-HPC-4-C08_L20	Non-Neuron	Glial-Non-Neuron	OPC	3T_OPC	0.00693	0.00919	0.75035	210830-4267-HPC	HPC	3T	197108
210830-4267-HPC-4-C08_M18	Exc	Exc-CA	Exc-CA-NTNG2	3T_Exc-CA-NTNG2	0.00878	0.01399	0.75393	210830-4267-HPC	HPC	3T	194433
210830-4267-HPC-4-C08_M4	Non-Neuron	Glial-Non-Neuron	OPC	3T_OPC	0.00777	0.01043	0.74967	210830-4267-HPC	HPC	3T	177160
210830-4267-HPC-4-C08_L18	Exc	Exc-DG	Exc-DG	3T_Exc-DG	0.00855	0.01482	0.73823	210830-4267-HPC	HPC	3T	170264
210830-4267-HPC-4-C08_M5	Inh	Inh-CGE	Inh-eCGE	3T_Inh-eCGE	0.00752	0.01047	0.72608	210830-4267-HPC	HPC	3T	126633
210830-4267-HPC-4-C08_N13	Exc	Exc-CA	Exc-CA-TSHZ2-PCP4	3T_Exc-CA-TSHZ2-PCP4	0.00876	0.01989	0.74351	210830-4267-HPC	HPC	3T	192708
210830-4267-HPC-4-C08_L22	Non-Neuron	Glial-Non-Neuron	OPC	3T_OPC	0.00775	0.01052	0.74666	210830-4267-HPC	HPC	3T	188321
210830-4267-HPC-4-C08_J2	Inh	Inh-MGE	Inh-MGE	3T_Inh-MGE	0.00855	0.01553	0.77149	210830-4267-HPC	HPC	3T	188993
210830-4267-HPC-4-C08_M21	Non-Neuron	Glial-Non-Neuron	Astro	3T_Astro	0.00798	0.01219	0.75591	210830-4267-HPC	HPC	3T	186007
210830-4267-HPC-4-C08_N18	Exc	Exc-CA	Exc-CA-NTNG2	3T_Exc-CA-NTNG2	0.0078	0.01416	0.76482	210830-4267-HPC	HPC	3T	202281
210830-4267-HPC-4-C08_I4	Non-Neuron	Non-Neuron	MGC-1	3T_MGC-1	0.00774	0.01035	0.72698	210830-4267-HPC	HPC	3T	184647
210830-4267-HPC-4-C08_N22	Exc	Exc-DG	Exc-DG	3T_Exc-DG	0.00832	0.01473	0.73719	210830-4267-HPC	HPC	3T	175041
210830-4267-HPC-4-C08_L21	Exc	Exc-CA	Exc-CA1	3T_Exc-CA1	0.00888	0.02156	0.73348	210830-4267-HPC	HPC	3T	183689
210830-4267-HPC-4-C08_O16	Inh	Inh-MGE	Inh-eMGE	3T_Inh-eMGE	0.00794	0.01063	0.74315	210830-4267-HPC	HPC	3T	131420
210830-4267-HPC-4-C08_M22	Inh	Inh-CGE	Inh-eCGE	3T_Inh-eCGE	0.00837	0.01175	0.74572	210830-4267-HPC	HPC	3T	158315
210830-4267-HPC-4-C08_L6	Non-Neuron	Glial-Non-Neuron	Astro	3T_Astro	0.00828	0.01108	0.75913	210830-4267-HPC	HPC	3T	226566
210830-4267-HPC-4-C08_N24	Non-Neuron	Glial-Non-Neuron	Astro	3T_Astro	0.00783	0.01028	0.73374	210830-4267-HPC	HPC	3T	105367
210830-4267-HPC-4-C08_O20	Exc	Exc-ENT	Exc-ENT		0.00835	0.01367	0.74408	210830-4267-HPC	HPC	3T	138970
210830-4267-HPC-4-C08_M6	Non-Neuron	Glial-Non-Neuron	OPC	3T_OPC	0.00795	0.01123	0.77039	210830-4267-HPC	HPC	3T	225403
210830-4267-HPC-4-C08_L4	Inh	Inh-CGE	Inh-CGE	3T_Inh-CGE	0.00876	0.01777	0.78182	210830-4267-HPC	HPC	3T	190531
210830-4267-HPC-4-C08_M2	Non-Neuron	Glial-Non-Neuron	OPC	3T_OPC	0.00796	0.01164	0.73658	210830-4267-HPC	HPC	3T	227795
210830-4267-HPC-4-C08_O17	RG	RG	RG-1		0.00811	0.01214	0.74327	210830-4267-HPC	HPC	3T	155323
210830-4267-HPC-4-C08_N17	Non-Neuron	Non-Neuron	MGC-1	3T_MGC-1	0.0081	0.01103	0.73179	210830-4267-HPC	HPC	3T	187743
210830-4267-HPC-4-C08_M13	Exc	Exc-ENT	Exc-ENT		0.00936	0.02736	0.78125	210830-4267-HPC	HPC	3T	187557
210830-4267-HPC-4-C08_N5	Exc	Exc-CA	Exc-CA-MEF2C-JCAD		0.00921	0.01673	0.75878	210830-4267-HPC	HPC	3T	203432
210830-4267-HPC-4-C08_O10	Exc	Exc-DG	Exc-DG	3T_Exc-DG	0.00557	0.00838	0.73624	210830-4267-HPC	HPC	3T	151381
210830-4267-HPC-4-C08_M8	Non-Neuron	Non-Neuron	MGC-2	3T_MGC-2	0.00758	0.00986	0.7887	210830-4267-HPC	HPC	3T	160017
210830-4267-HPC-4-C08_M1	Exc	Exc-CA	Exc-CA-MEF2C-JCAD		0.00813	0.01246	0.74273	210830-4267-HPC	HPC	3T	197524
210830-4267-HPC-4-C08_O3	Inh	Inh-CGE	Inh-eCGE	3T_Inh-eCGE	0.00752	0.01005	0.73567	210830-4267-HPC	HPC	3T	117465
210830-4267-HPC-4-C08_N23	Non-Neuron	Non-Neuron	VLMC	3T_VLMC	0.00855	0.01301	0.71506	210830-4267-HPC	HPC	3T	102276
210830-4267-HPC-4-C08_L7	Inh	Inh-MGE	Inh-eMGE	3T_Inh-eMGE	0.00919	0.01573	0.7406	210830-4267-HPC	HPC	3T	221652
210830-4267-HPC-4-C08_L12	Exc	Exc-CA	Exc-RORA		0.00858	0.01721	0.72329	210830-4267-HPC	HPC	3T	234172
210830-4267-HPC-4-C08_M11	Inh	Inh-CGE	Inh-eCGE	3T_Inh-eCGE	0.00719	0.00944	0.75029	210830-4267-HPC	HPC	3T	210227
210830-4267-HPC-4-C08_O22	Non-Neuron	Glial-Non-Neuron	Astro	3T_Astro	0.00843	0.01409	0.77971	210830-4267-HPC	HPC	3T	108732
210830-4267-HPC-4-C08_O19	Inh	Inh-CGE	Inh-eCGE	3T_Inh-eCGE	0.00704	0.01004	0.72888	210830-4267-HPC	HPC	3T	173082
210830-4267-HPC-4-C08_N15	Inh	Inh-CGE	Inh-CGE	3T_Inh-CGE	0.0086	0.01485	0.76795	210830-4267-HPC	HPC	3T	169339
210830-4267-HPC-4-C08_N12	Exc	Exc-CA	Exc-CA1	3T_Exc-CA1	0.00741	0.01771	0.7413	210830-4267-HPC	HPC	3T	220856
210830-4267-HPC-4-C08_N20	Exc	Exc-CA	Exc-CA-M,B,C+CG		0.00849	0.01313	0.74574	210830-4267-HPC	HPC	3T	169696
210830-4267-HPC-4-C08_M3	Inh	Inh-CGE	Inh-eCGE	3T_Inh-eCGE	0.0071	0.01198	0.74952	210830-4267-HPC	HPC	3T	158833
210830-4267-HPC-4-C08_L8	Non-Neuron	Glial-Non-Neuron	OPC	3T_OPC	0.00843	0.012	0.71915	210830-4267-HPC	HPC	3T	211549
210830-4267-HPC-4-C08_N11	Inh	Inh-MGE	Inh-eMGE	3T_Inh-eMGE	0.00762	0.0111	0.74139	210830-4267-HPC	HPC	3T	197467
210830-4267-HPC-4-C08_N19	Inh	Inh-MGE	Inh-eMGE	3T_Inh-eMGE	0.00861	0.01215	0.74541	210830-4267-HPC	HPC	3T	161686
210830-4267-HPC-4-C08_O1	Exc	Exc-ENT	Exc-ENT		0.00831	0.01599	0.75654	210830-4267-HPC	HPC	3T	156340
210830-4267-HPC-4-C08_N21	Non-Neuron	Glial-Non-Neuron	OPC	3T_OPC	0.00793	0.01081	0.76138	210830-4267-HPC	HPC	3T	172460
210830-4267-HPC-4-C08_M14	Non-Neuron	Non-Neuron	MGC-1	3T_MGC-1	0.00781	0.01018	0.71251	210830-4267-HPC	HPC	3T	194504
210830-4267-HPC-4-C08_N10	Inh	Inh-CGE	Inh-eCGE	3T_Inh-eCGE	0.00731	0.01006	0.75278	210830-4267-HPC	HPC	3T	229613
210830-4267-HPC-4-C08_N16	Exc	Exc-DG	Exc-DG	3T_Exc-DG	0.00685	0.00992	0.74386	210830-4267-HPC	HPC	3T	168126
210830-4267-HPC-4-C08_P15	Non-Neuron	Glial-Non-Neuron	OPC	3T_OPC	0.00761	0.0106	0.74428	210830-4267-HPC	HPC	3T	153014
210830-4267-HPC-4-C08_O5	Exc	Exc-CA	Exc-CA-M,B,C+CG		0.00845	0.0133	0.74535	210830-4267-HPC	HPC	3T	198423
210830-4267-HPC-4-C08_P20	Non-Neuron	Glial-Non-Neuron	OPC	3T_OPC	0.0083	0.01122	0.72225	210830-4267-HPC	HPC	3T	134950
210830-4267-HPC-4-C08_O11	Non-Neuron	Glial-Non-Neuron	Astro	3T_Astro	0.00791	0.01242	0.7717	210830-4267-HPC	HPC	3T	221068
210830-4267-HPC-4-C08_O15	Inh	Inh-MGE	Inh-eMGE	3T_Inh-eMGE	0.007	0.01108	0.74551	210830-4267-HPC	HPC	3T	148639
210830-4267-HPC-4-C08_N14	Exc	Exc-CA	Exc-CA-MEF2C-JCAD		0.02555	0.03158	0.76369	210830-4267-HPC	HPC	3T	191085
210830-4267-HPC-4-C08_N6	Exc	Exc-CA	Exc-CA1	3T_Exc-CA1	0.0096	0.02493	0.74982	210830-4267-HPC	HPC	3T	219893
210830-4267-HPC-4-C08_N7	Inh	Inh-MGE	Inh-eMGE	3T_Inh-eMGE	0.0076	0.01012	0.7546	210830-4267-HPC	HPC	3T	218259
210830-4267-HPC-4-C08_N1	Non-Neuron	Glial-Non-Neuron	Astro	3T_Astro	0.00829	0.01193	0.76755	210830-4267-HPC	HPC	3T	192772
210830-4267-HPC-4-C08_N2	Inh	Inh-MGE	Inh-eMGE	3T_Inh-eMGE	0.0078	0.01034	0.75694	210830-4267-HPC	HPC	3T	223691
210830-4267-HPC-4-C08_N8	RG	RG	RG-2		0.0063	0.00818	0.74823	210830-4267-HPC	HPC	3T	186176
210830-4267-HPC-4-C08_J6	Inh	Inh-MGE	Inh-eMGE	3T_Inh-eMGE	0.00842	0.01304	0.75546	210830-4267-HPC	HPC	3T	220934
210830-4267-HPC-4-C08_P11	Non-Neuron	Non-Neuron	VLMC	3T_VLMC	0.00606	0.00901	0.72198	210830-4267-HPC	HPC	3T	196001
210830-4267-HPC-4-C08_P3	Exc	Exc-CA	Exc-CA-MEF2C-JCAD		0.0079	0.01134	0.74633	210830-4267-HPC	HPC	3T	167179
210830-4267-HPC-4-C08_P22	RG	RG	RG-1		0.00708	0.00973	0.75003	210830-4267-HPC	HPC	3T	126600
210830-4267-HPC-4-C08_O14	Non-Neuron	Glial-Non-Neuron	Astro	3T_Astro	0.00837	0.01119	0.74248	210830-4267-HPC	HPC	3T	162157
210830-4267-HPC-4-C08_O18	Inh	Inh-CGE	Inh-eCGE	3T_Inh-eCGE	0.00769	0.0116	0.75092	210830-4267-HPC	HPC	3T	194576
210830-4267-HPC-4-C08_P17	RG	RG	RG-1		0.00835	0.01309	0.74657	210830-4267-HPC	HPC	3T	173511
210830-4267-HPC-4-C08_N9	Inh	Inh-MGE	Inh-eMGE	3T_Inh-eMGE	0.00682	0.00916	0.74795	210830-4267-HPC	HPC	3T	228394
210830-4267-HPC-4-C08_O8	Non-Neuron	Non-Neuron	MGC-1	3T_MGC-1	0.00771	0.01069	0.74232	210830-4267-HPC	HPC	3T	194246
210830-4267-HPC-4-C08_P13	Exc	Exc-CA	Exc-CA-MEF2C-JCAD		0.00765	0.01182	0.74623	210830-4267-HPC	HPC	3T	179491
210830-4267-HPC-4-C08_O12	Inh	Inh-CGE	Inh-eCGE	3T_Inh-eCGE	0.00763	0.01025	0.74038	210830-4267-HPC	HPC	3T	193942
210830-4267-HPC-4-C08_O4	Inh	Inh-MGE	Inh-eMGE	3T_Inh-eMGE	0.00775	0.01327	0.75574	210830-4267-HPC	HPC	3T	157189
210830-4267-HPC-4-C08_P23	Exc	Exc-DG	Exc-DG	3T_Exc-DG	0.00721	0.01039	0.74519	210830-4267-HPC	HPC	3T	106625
210830-4267-HPC-4-C08_P1	Exc	Exc-CA	Exc-Subiculum-FN1	3T_Exc-Subiculum-FN1	0.00935	0.01858	0.75952	210830-4267-HPC	HPC	3T	120877
210830-4267-HPC-4-C08_O13	Inh	Inh-CGE	Inh-eCGE	3T_Inh-eCGE	0.00761	0.01017	0.75889	210830-4267-HPC	HPC	3T	192519
210830-4267-HPC-4-C08_M9	Exc	Exc-CA	Exc-CA1	3T_Exc-CA1	0.0073	0.01948	0.73902	210830-4267-HPC	HPC	3T	244287
210830-4267-HPC-4-C08_P12	Exc	Exc-CA	Exc-CA1	3T_Exc-CA1	0.00774	0.01912	0.75349	210830-4267-HPC	HPC	3T	219497
210830-4267-HPC-4-C08_P7	Non-Neuron	Glial-Non-Neuron	Astro	3T_Astro	0.00746	0.01226	0.76876	210830-4267-HPC	HPC	3T	173363
210830-4267-HPC-4-C08_P21	Inh	Inh-CGE	Inh-eCGE	3T_Inh-eCGE	0.00793	0.01086	0.75845	210830-4267-HPC	HPC	3T	121703
210830-4267-HPC-4-C08_P18	Inh	Inh-CGE	Inh-CGE	3T_Inh-CGE	0.01015	0.03443	0.78566	210830-4267-HPC	HPC	3T	167979
210830-4267-HPC-4-C08_O2	Exc	Exc-CA	Exc-CA1	3T_Exc-CA1	0.00855	0.02193	0.74543	210830-4267-HPC	HPC	3T	224054
210830-4267-HPC-4-C08_P14	Non-Neuron	Glial-Non-Neuron	Astro	3T_Astro	0.00859	0.01422	0.75009	210830-4267-HPC	HPC	3T	249096
210830-4267-HPC-4-C08_O7	Exc	Exc-CA	Exc-CA3	3T_Exc-CA3	0.00836	0.0148	0.73978	210830-4267-HPC	HPC	3T	204791
210830-4267-HPC-4-C08_O6	Non-Neuron	Glial-Non-Neuron	OPC	3T_OPC	0.00753	0.01055	0.74898	210830-4267-HPC	HPC	3T	217861
210830-4267-HPC-4-C08_O9	Inh	Inh-CGE	Inh-eCGE	3T_Inh-eCGE	0.00659	0.00935	0.74441	210830-4267-HPC	HPC	3T	213916
210830-4267-HPC-4-C08_P16	Inh	Inh-MGE	Inh-eMGE	3T_Inh-eMGE	0.00764	0.0102	0.75545	210830-4267-HPC	HPC	3T	169115
210830-4267-HPC-4-C08_P19	Exc	Exc-CA	Exc-CA-M,B,C+CG		0.00976	0.01435	0.74096	210830-4267-HPC	HPC	3T	179723
210830-4267-HPC-4-C08_M20	Inh	Inh-CGE	Inh-eCGE	3T_Inh-eCGE	0.00781	0.01064	0.74304	210830-4267-HPC	HPC	3T	163319
210830-4267-HPC-4-C08_P10	Non-Neuron	Glial-Non-Neuron	OPC	3T_OPC	0.00619	0.00853	0.75202	210830-4267-HPC	HPC	3T	256839
210830-4267-HPC-4-C08_P4	Non-Neuron	Glial-Non-Neuron	OPC	3T_OPC	0.00712	0.00963	0.76529	210830-4267-HPC	HPC	3T	180951
210830-4267-HPC-4-C08_P8	Exc	Exc-DG	Exc-DG	3T_Exc-DG	0.00615	0.00805	0.76105	210830-4267-HPC	HPC	3T	195860
210830-4267-HPC-4-C08_P6	Non-Neuron	Glial-Non-Neuron	Astro	3T_Astro	0.00776	0.0118	0.7707	210830-4267-HPC	HPC	3T	226722
210830-4267-HPC-4-C08_P9	Inh	Inh-CGE	Inh-eCGE	3T_Inh-eCGE	0.00733	0.01299	0.76148	210830-4267-HPC	HPC	3T	225814
210830-4267-HPC-4-C08_P5	Exc	Exc-CA	Exc-CA-M,B,C+CG		0.00806	0.01168	0.7507	210830-4267-HPC	HPC	3T	168552
210830-4267-HPC-4-C08_P2	Inh	Inh-MGE	Inh-eMGE	3T_Inh-eMGE	0.0069	0.00957	0.74611	210830-4267-HPC	HPC	3T	178499
210830-6096-HPC-1-A05_D5	Exc	Exc-CA	Exc-CA3	adult_Exc-CA3	0.02002	0.0704	0.79133	210830-6096-HPC	HPC	adult	126273
210830-6096-HPC-3-A07_C24	Non-Neuron	Glial-Non-Neuron	ODC	adult_ODC	0.00791	0.01328	0.75729	210830-6096-HPC	HPC	adult	101193
210830-6096-HPC-2-A06_G17	Exc	Exc-DG	Exc-DG	adult_Exc-DG	0.01163	0.03479	0.74225	210830-6096-HPC	HPC	adult	136618
210830-6096-HPC-2-A06_A24	Non-Neuron	Glial-Non-Neuron	Astro	adult_Astro	0.00637	0.01993	0.79213	210830-6096-HPC	HPC	adult	120967
210830-6096-HPC-1-A05_L12	Non-Neuron	Non-Neuron	EC	adult_EC	0.00862	0.01193	0.74159	210830-6096-HPC	HPC	adult	108039
210830-6096-HPC-2-A06_D15	Inh	Inh-MGE	Inh-MGE-ERBB4	adult_Inh-MGE-ERBB4	0.02429	0.09903	0.83293	210830-6096-HPC	HPC	adult	135888
210830-6096-HPC-1-A05_D21	Exc	Exc-CA	Exc-CA1	adult_Exc-CA1	0.01324	0.04416	0.74204	210830-6096-HPC	HPC	adult	112259
210830-6096-HPC-1-A05_F9	Non-Neuron	Non-Neuron	MGC-1	adult_MGC-1	0.00725	0.00916	0.73018	210830-6096-HPC	HPC	adult	194739
210830-6096-HPC-2-A06_A5	Inh	Inh-MGE	Inh-MGE-ERBB4	adult_Inh-MGE-ERBB4	0.02381	0.09769	0.81622	210830-6096-HPC	HPC	adult	107176
210830-6096-HPC-1-A05_O14	Non-Neuron	Glial-Non-Neuron	ODC	adult_ODC	0.00898	0.01752	0.77052	210830-6096-HPC	HPC	adult	152015
210830-6096-HPC-2-A06_I18	Exc	Exc-DG	Exc-DG	adult_Exc-DG	0.01277	0.04541	0.74589	210830-6096-HPC	HPC	adult	145148
210830-6096-HPC-1-A05_D3	Exc	Exc-CA	Exc-Subiculum-FN1	adult_Exc-Subiculum-FN1	0.01492	0.05276	0.76526	210830-6096-HPC	HPC	adult	120520
210830-6096-HPC-1-A05_C3	Exc	Exc-DG	Exc-DG	adult_Exc-DG	0.01186	0.03554	0.73852	210830-6096-HPC	HPC	adult	109117
210830-6096-HPC-1-A05_A13	Non-Neuron	Glial-Non-Neuron	Astro	adult_Astro	0.00807	0.01738	0.77088	210830-6096-HPC	HPC	adult	103496
210830-6096-HPC-1-A05_H7	Exc	Exc-DG	Exc-DG	adult_Exc-DG	0.01246	0.0369	0.75922	210830-6096-HPC	HPC	adult	152261
210830-6096-HPC-2-A06_G7	Exc	Exc-DG	Exc-DG	adult_Exc-DG	0.0117	0.03679	0.73941	210830-6096-HPC	HPC	adult	138727
210830-6096-HPC-2-A06_M6	Inh	Inh-MGE	Inh-MGE-ERBB4	adult_Inh-MGE-ERBB4	0.02134	0.08815	0.83399	210830-6096-HPC	HPC	adult	147778
210830-6096-HPC-1-A05_F8	Inh	Inh-CGE	Inh-CGE-MN1	adult_Inh-CGE-MN1	0.01941	0.07906	0.82662	210830-6096-HPC	HPC	adult	220594
210830-6096-HPC-2-A06_F7	Non-Neuron	Glial-Non-Neuron	Astro	adult_Astro	0.00928	0.02094	0.76616	210830-6096-HPC	HPC	adult	140956
210830-6096-HPC-2-A06_D13	Exc	Exc-CA	Exc-CA1	adult_Exc-CA1	0.01371	0.05307	0.75884	210830-6096-HPC	HPC	adult	130092
210830-6096-HPC-2-A06_J17	Exc	Exc-DG	Exc-DG	adult_Exc-DG	0.01147	0.03512	0.74829	210830-6096-HPC	HPC	adult	154879
210830-6096-HPC-3-A07_C16	Exc	Exc-DG	Exc-DG	adult_Exc-DG	0.01057	0.03152	0.72799	210830-6096-HPC	HPC	adult	143093
210830-6096-HPC-2-A06_F8	Exc	Exc-CA	Exc-CA-MEF2C-JCAD		0.01895	0.07263	0.78338	210830-6096-HPC	HPC	adult	146825
210830-6096-HPC-2-A06_J4	Exc	Exc-CA	Exc-CA1-ADCY1	adult_Exc-CA1-ADCY1	0.02021	0.07663	0.79771	210830-6096-HPC	HPC	adult	101044
210830-6096-HPC-1-A05_K11	Non-Neuron	Glial-Non-Neuron	OPC	adult_OPC	0.00907	0.01327	0.77525	210830-6096-HPC	HPC	adult	136231
210830-6096-HPC-1-A05_B2	Non-Neuron	Glial-Non-Neuron	ODC	adult_ODC	0.00829	0.01341	0.75803	210830-6096-HPC	HPC	adult	153852
210830-6096-HPC-1-A05_C4	Non-Neuron	Glial-Non-Neuron	Astro	adult_Astro	0.01034	0.02111	0.77871	210830-6096-HPC	HPC	adult	116534
210830-6096-HPC-2-A06_J7	Exc	Exc-DG	Exc-DG	adult_Exc-DG	0.01278	0.03719	0.75269	210830-6096-HPC	HPC	adult	102144
210830-6096-HPC-1-A05_G13	Exc	Exc-ENT	Exc-ENT-GRIK4	adult_Exc-ENT-GRIK4	0.01774	0.065	0.80423	210830-6096-HPC	HPC	adult	185663
210830-6096-HPC-1-A05_L13	Exc	Exc-DG	Exc-DG	adult_Exc-DG	0.01569	0.05101	0.7701	210830-6096-HPC	HPC	adult	135067
210830-6096-HPC-3-A07_H17	Exc	Exc-CA	Exc-CA1	adult_Exc-CA1	0.01444	0.04989	0.76147	210830-6096-HPC	HPC	adult	166406
210830-6096-HPC-2-A06_I22	Non-Neuron	Glial-Non-Neuron	ODC	adult_ODC	0.00913	0.01475	0.75831	210830-6096-HPC	HPC	adult	168027
210830-6096-HPC-3-A07_G1	Exc	Exc-DG	Exc-DG	adult_Exc-DG	0.01257	0.03761	0.75072	210830-6096-HPC	HPC	adult	119354
210830-6096-HPC-3-A07_D24	Non-Neuron	Glial-Non-Neuron	ODC	adult_ODC	0.00757	0.01272	0.76187	210830-6096-HPC	HPC	adult	216575
210830-6096-HPC-2-A06_H5	Exc	Exc-DG	Exc-DG	adult_Exc-DG	0.01359	0.03606	0.7484	210830-6096-HPC	HPC	adult	126857
210830-6096-HPC-2-A06_O1	Exc	Exc-CA	Exc-CA1	adult_Exc-CA1	0.01307	0.04683	0.74775	210830-6096-HPC	HPC	adult	128928
210830-6096-HPC-3-A07_F3	Exc	Exc-ENT	Exc-ENT-TSHZ2	adult_Exc-ENT-TSHZ2	0.01991	0.0754	0.8226	210830-6096-HPC	HPC	adult	106362
210830-6096-HPC-2-A06_L20	Exc	Exc-DG	Exc-DG	adult_Exc-DG	0.01168	0.03645	0.74713	210830-6096-HPC	HPC	adult	145319
210830-6096-HPC-2-A06_L1	Exc	Exc-DG	Exc-DG	adult_Exc-DG	0.01056	0.03349	0.7437	210830-6096-HPC	HPC	adult	135760
210830-6096-HPC-2-A06_H11	Exc	Exc-ENT	Exc-ENT-TSHZ2	adult_Exc-ENT-TSHZ2	0.01396	0.05519	0.78626	210830-6096-HPC	HPC	adult	120384
210830-6096-HPC-1-A05_D18	Exc	Exc-DG	Exc-DG	adult_Exc-DG	0.01244	0.0373	0.76707	210830-6096-HPC	HPC	adult	146951
210830-6096-HPC-3-A07_B20	Non-Neuron	Glial-Non-Neuron	ODC	adult_ODC	0.01031	0.01638	0.76619	210830-6096-HPC	HPC	adult	183602
210830-6096-HPC-1-A05_G12	Non-Neuron	Glial-Non-Neuron	Astro	adult_Astro	0.01076	0.01783	0.77871	210830-6096-HPC	HPC	adult	189917
210830-6096-HPC-2-A06_K5	Inh	Inh-CGE	Inh-CGE-MN1	adult_Inh-CGE-MN1	0.01826	0.07526	0.83787	210830-6096-HPC	HPC	adult	165147
210830-6096-HPC-3-A07_I5	Non-Neuron	Glial-Non-Neuron	ODC	adult_ODC	0.01069	0.02355	0.78777	210830-6096-HPC	HPC	adult	134010
210830-6096-HPC-2-A06_E9	Exc	Exc-DG	Exc-DG	adult_Exc-DG	0.01034	0.03037	0.70804	210830-6096-HPC	HPC	adult	158908
210830-6096-HPC-3-A07_H21	Exc	Exc-DG	Exc-DG	adult_Exc-DG	0.0134	0.04203	0.7541	210830-6096-HPC	HPC	adult	198695
210830-6096-HPC-3-A07_E20	Exc	Exc-DG	Exc-DG	adult_Exc-DG	0.01305	0.03651	0.76681	210830-6096-HPC	HPC	adult	122754
210830-6096-HPC-2-A06_I2	Inh	Inh-MGE	Inh-MGE-CNTNAP4	adult_Inh-MGE-CNTNAP4	0.01259	0.04575	0.8093	210830-6096-HPC	HPC	adult	197940
210830-6096-HPC-3-A07_H18	Exc	Exc-DG	Exc-DG	adult_Exc-DG	0.01218	0.03729	0.73566	210830-6096-HPC	HPC	adult	210328
210830-6096-HPC-2-A06_D21	Non-Neuron	Non-Neuron	EC	adult_EC	0.00873	0.01248	0.72322	210830-6096-HPC	HPC	adult	242439
210830-6096-HPC-1-A05_D4	Exc	Exc-DG	Exc-DG	adult_Exc-DG	0.01123	0.0335	0.73969	210830-6096-HPC	HPC	adult	325847
210830-6096-HPC-2-A06_L19	Exc	Exc-CA	Exc-CA1	adult_Exc-CA1	0.01278	0.04411	0.74559	210830-6096-HPC	HPC	adult	124834
210830-6096-HPC-1-A05_D13	Exc	Exc-DG	Exc-DG	adult_Exc-DG	0.01321	0.03911	0.7516	210830-6096-HPC	HPC	adult	140736
210830-6096-HPC-1-A05_L16	Exc	Exc-DG	Exc-DG	adult_Exc-DG	0.01055	0.0321	0.74103	210830-6096-HPC	HPC	adult	130205
210830-6096-HPC-2-A06_F3	Exc	Exc-DG	Exc-DG	adult_Exc-DG	0.01209	0.03509	0.75129	210830-6096-HPC	HPC	adult	101530
210830-6096-HPC-2-A06_I4	Exc	Exc-DG	Exc-DG	adult_Exc-DG	0.01153	0.03501	0.73673	210830-6096-HPC	HPC	adult	199128
210830-6096-HPC-2-A06_K4	Non-Neuron	Glial-Non-Neuron	Astro	adult_Astro	0.01108	0.03289	0.79147	210830-6096-HPC	HPC	adult	169752
210830-6096-HPC-1-A05_K5	Exc	Exc-CA	Exc-CA1	adult_Exc-CA1	0.01516	0.04744	0.77177	210830-6096-HPC	HPC	adult	105072
210830-6096-HPC-1-A05_G10	Exc	Exc-CA	Exc-CA1	adult_Exc-CA1	0.01355	0.04534	0.74956	210830-6096-HPC	HPC	adult	345181
210830-6096-HPC-1-A05_I15	Exc	Exc-DG	Exc-DG	adult_Exc-DG	0.01198	0.03586	0.7558	210830-6096-HPC	HPC	adult	106675
210830-6096-HPC-2-A06_A1	Exc	Exc-DG	Exc-DG	adult_Exc-DG	0.01042	0.03765	0.7297	210830-6096-HPC	HPC	adult	119503
210830-6096-HPC-1-A05_E1	Non-Neuron	Glial-Non-Neuron	Astro	adult_Astro	0.01134	0.02795	0.79822	210830-6096-HPC	HPC	adult	231291
210830-6096-HPC-3-A07_H22	Non-Neuron	Glial-Non-Neuron	ODC	adult_ODC	0.01078	0.02096	0.77899	210830-6096-HPC	HPC	adult	304601
210830-6096-HPC-2-A06_H12	Exc	Exc-CA	Exc-CA1	adult_Exc-CA1	0.01321	0.0477	0.75323	210830-6096-HPC	HPC	adult	180329
210830-6096-HPC-2-A06_A6	Non-Neuron	Glial-Non-Neuron	Astro	adult_Astro	0.02844	0.03853	0.78201	210830-6096-HPC	HPC	adult	183844
210830-6096-HPC-1-A05_L1	Exc	Exc-CA	Exc-CA1	adult_Exc-CA1	0.01326	0.04602	0.76798	210830-6096-HPC	HPC	adult	182385
210830-6096-HPC-1-A05_H6	Non-Neuron	Glial-Non-Neuron	OPC	adult_OPC	0.00998	0.01345	0.78316	210830-6096-HPC	HPC	adult	220757
210830-6096-HPC-2-A06_M8	Non-Neuron	Glial-Non-Neuron	ODC	adult_ODC	0.00982	0.01979	0.76164	210830-6096-HPC	HPC	adult	202947
210830-6096-HPC-1-A05_H19	Exc	Exc-DG	Exc-DG	adult_Exc-DG	0.01241	0.03723	0.76318	210830-6096-HPC	HPC	adult	151910
210830-6096-HPC-2-A06_B3	Non-Neuron	Glial-Non-Neuron	Astro	adult_Astro	0.00913	0.01724	0.78864	210830-6096-HPC	HPC	adult	142058
210830-6096-HPC-1-A05_H18	Non-Neuron	Glial-Non-Neuron	ODC	adult_ODC	0.00994	0.01783	0.77662	210830-6096-HPC	HPC	adult	111300
210830-6096-HPC-3-A07_L13	Exc	Exc-CA	Exc-CA3	adult_Exc-CA3	0.02362	0.08299	0.79179	210830-6096-HPC	HPC	adult	105797
210830-6096-HPC-1-A05_E12	Non-Neuron	Glial-Non-Neuron	ODC	adult_ODC	0.00964	0.01758	0.77351	210830-6096-HPC	HPC	adult	115249
210830-6096-HPC-1-A05_H17	Non-Neuron	Non-Neuron	EC	adult_EC	0.00951	0.01426	0.7494	210830-6096-HPC	HPC	adult	127388
210830-6096-HPC-1-A05_E11	Non-Neuron	Non-Neuron	VLMC	adult_VLMC	0.00884	0.01381	0.73505	210830-6096-HPC	HPC	adult	167728
210830-6096-HPC-1-A05_D15	Exc	Exc-CA	Exc-CA3	adult_Exc-CA3	0.02345	0.08477	0.79104	210830-6096-HPC	HPC	adult	182054
210830-6096-HPC-2-A06_I10	Exc	Exc-DG	Exc-DG	adult_Exc-DG	0.01031	0.0307	0.7328	210830-6096-HPC	HPC	adult	125791
210830-6096-HPC-1-A05_P13	Non-Neuron	Glial-Non-Neuron	ODC	adult_ODC	0.00903	0.02023	0.77159	210830-6096-HPC	HPC	adult	216189
210830-6096-HPC-2-A06_B23	Non-Neuron	Glial-Non-Neuron	ODC	adult_ODC	0.00928	0.01873	0.7647	210830-6096-HPC	HPC	adult	158815
210830-6096-HPC-3-A07_J7	Non-Neuron	Glial-Non-Neuron	Astro	adult_Astro	0.01048	0.02493	0.79481	210830-6096-HPC	HPC	adult	136359
210830-6096-HPC-3-A07_B2	Non-Neuron	Non-Neuron	EC	adult_EC	0.00857	0.01304	0.75624	210830-6096-HPC	HPC	adult	120542
210830-6096-HPC-3-A07_L15	Non-Neuron	Glial-Non-Neuron	ODC	adult_ODC	0.00866	0.0138	0.7745	210830-6096-HPC	HPC	adult	104830
210830-6096-HPC-2-A06_F21	Exc	Exc-CA	Exc-CA1	adult_Exc-CA1	0.01317	0.04617	0.73969	210830-6096-HPC	HPC	adult	200459
210830-6096-HPC-3-A07_J16	Exc	Exc-DG	Exc-DG	adult_Exc-DG	0.01282	0.04284	0.75943	210830-6096-HPC	HPC	adult	185907
210830-6096-HPC-2-A06_D16	Exc	Exc-DG	Exc-DG	adult_Exc-DG	0.01145	0.03627	0.73842	210830-6096-HPC	HPC	adult	158448
210830-6096-HPC-2-A06_B18	Non-Neuron	Glial-Non-Neuron	ODC	adult_ODC	0.00843	0.01395	0.76401	210830-6096-HPC	HPC	adult	268962
210830-6096-HPC-1-A05_K4	Exc	Exc-ENT	Exc-ENT-TSHZ2	adult_Exc-ENT-TSHZ2	0.01786	0.07459	0.80878	210830-6096-HPC	HPC	adult	268327
210830-6096-HPC-3-A07_A1	Exc	Exc-CA	Exc-CA3	adult_Exc-CA3	0.01689	0.06457	0.77529	210830-6096-HPC	HPC	adult	121486
210830-6096-HPC-1-A05_C6	Non-Neuron	Glial-Non-Neuron	Astro	adult_Astro	0.00998	0.02238	0.79175	210830-6096-HPC	HPC	adult	119390
210830-6096-HPC-2-A06_K6	Non-Neuron	Glial-Non-Neuron	ODC	adult_ODC	0.0088	0.01537	0.78248	210830-6096-HPC	HPC	adult	173273
210830-6096-HPC-2-A06_D14	Exc	Exc-ENT	Exc-ENT-TSHZ2	adult_Exc-ENT-TSHZ2	0.01771	0.07226	0.81661	210830-6096-HPC	HPC	adult	195924
210830-6096-HPC-3-A07_L14	Non-Neuron	Glial-Non-Neuron	ODC	adult_ODC	0.01012	0.02312	0.7613	210830-6096-HPC	HPC	adult	285039
210830-6096-HPC-2-A06_B1	Non-Neuron	Glial-Non-Neuron	ODC	adult_ODC	0.00924	0.01948	0.74601	210830-6096-HPC	HPC	adult	201775
210830-6096-HPC-1-A05_E21	Exc	Exc-DG	Exc-DG	adult_Exc-DG	0.01416	0.04071	0.74805	210830-6096-HPC	HPC	adult	101608
210830-6096-HPC-3-A07_J17	Non-Neuron	Glial-Non-Neuron	OPC	adult_OPC	0.00959	0.01273	0.76412	210830-6096-HPC	HPC	adult	259606
210830-6096-HPC-1-A05_I2	Exc	Exc-ENT	Exc-ENT-TSHZ2	adult_Exc-ENT-TSHZ2	0.01818	0.07041	0.82053	210830-6096-HPC	HPC	adult	144294
210830-6096-HPC-1-A05_F11	Non-Neuron	Glial-Non-Neuron	ODC	adult_ODC	0.00925	0.0179	0.76179	210830-6096-HPC	HPC	adult	259330
210830-6096-HPC-1-A05_P1	Exc	Exc-DG	Exc-DG	adult_Exc-DG	0.01057	0.03321	0.74822	210830-6096-HPC	HPC	adult	183151
210830-6096-HPC-2-A06_O8	Exc	Exc-CA	Exc-CA3	adult_Exc-CA3	0.0208	0.07582	0.7535	210830-6096-HPC	HPC	adult	123055
210830-6096-HPC-1-A05_O17	Exc	Exc-DG	Exc-DG	adult_Exc-DG	0.01304	0.03987	0.74816	210830-6096-HPC	HPC	adult	175384
210830-6096-HPC-2-A06_G9	Non-Neuron	Non-Neuron	MGC-1	adult_MGC-1	0.0086	0.01126	0.74199	210830-6096-HPC	HPC	adult	215933
210830-6096-HPC-1-A05_I8	Non-Neuron	Glial-Non-Neuron	Astro	adult_Astro	0.00969	0.02055	0.78843	210830-6096-HPC	HPC	adult	228296
210830-6096-HPC-3-A07_C8	Non-Neuron	Glial-Non-Neuron	ODC	adult_ODC	0.00919	0.01739	0.76265	210830-6096-HPC	HPC	adult	148848
210830-6096-HPC-2-A06_B17	Exc	Exc-CA	Exc-CA1	adult_Exc-CA1	0.01349	0.04579	0.76533	210830-6096-HPC	HPC	adult	151682
210830-6096-HPC-2-A06_I12	Exc	Exc-DG	Exc-DG	adult_Exc-DG	0.00946	0.0267	0.72814	210830-6096-HPC	HPC	adult	174444
210830-6096-HPC-2-A06_H10	Exc	Exc-DG	Exc-DG	adult_Exc-DG	0.01273	0.03832	0.73701	210830-6096-HPC	HPC	adult	245644
210830-6096-HPC-1-A05_L11	Exc	Exc-DG	Exc-DG	adult_Exc-DG	0.01328	0.0348	0.74353	210830-6096-HPC	HPC	adult	121075
210830-6096-HPC-3-A07_D15	Exc	Exc-DG	Exc-DG	adult_Exc-DG	0.01209	0.0398	0.75069	210830-6096-HPC	HPC	adult	152276
210830-6096-HPC-2-A06_B24	Non-Neuron	Glial-Non-Neuron	Astro	adult_Astro	0.00963	0.02032	0.76626	210830-6096-HPC	HPC	adult	193568
210830-6096-HPC-1-A05_I14	Exc	Exc-CA	Exc-Subiculum-FN1	adult_Exc-Subiculum-FN1	0.01457	0.05104	0.79011	210830-6096-HPC	HPC	adult	130930
210830-6096-HPC-3-A07_K11	Exc	Exc-CA	Exc-CA1-ADCY1	adult_Exc-CA1-ADCY1	0.01776	0.06649	0.78055	210830-6096-HPC	HPC	adult	156451
210830-6096-HPC-2-A06_B21	Exc	Exc-DG	Exc-DG	adult_Exc-DG	0.01261	0.0397	0.72364	210830-6096-HPC	HPC	adult	229413
210830-6096-HPC-2-A06_G16	Exc	Exc-ENT	Exc-ENT-TSHZ2	adult_Exc-ENT-TSHZ2	0.01849	0.07562	0.79923	210830-6096-HPC	HPC	adult	158799
210830-6096-HPC-2-A06_M2	Inh	Inh-CGE	Inh-CGE-MN1	adult_Inh-CGE-MN1	0.01487	0.05555	0.82001	210830-6096-HPC	HPC	adult	193023
210830-6096-HPC-2-A06_N10	Non-Neuron	Glial-Non-Neuron	Astro	adult_Astro	0.01009	0.02079	0.77793	210830-6096-HPC	HPC	adult	260461
210830-6096-HPC-3-A07_A2	Exc	Exc-DG	Exc-DG	adult_Exc-DG	0.01149	0.034	0.74631	210830-6096-HPC	HPC	adult	136085
210830-6096-HPC-2-A06_A2	Non-Neuron	Glial-Non-Neuron	ODC	adult_ODC	0.00909	0.01515	0.76992	210830-6096-HPC	HPC	adult	136070
210830-6096-HPC-1-A05_D17	Non-Neuron	Glial-Non-Neuron	ODC	adult_ODC	0.01013	0.01627	0.76606	210830-6096-HPC	HPC	adult	244783
210830-6096-HPC-2-A06_G13	Non-Neuron	Non-Neuron	EC	adult_EC	0.00762	0.01024	0.74214	210830-6096-HPC	HPC	adult	140728
210830-6096-HPC-1-A05_B15	Inh	Inh-CGE	Inh-CGE-FRAS1	adult_Inh-CGE-FRAS1	0.0147	0.05328	0.81581	210830-6096-HPC	HPC	adult	141220
210830-6096-HPC-1-A05_O15	Exc	Exc-DG	Exc-DG	adult_Exc-DG	0.01117	0.03568	0.75391	210830-6096-HPC	HPC	adult	109032
210830-6096-HPC-2-A06_F9	Exc	Exc-DG	Exc-DG	adult_Exc-DG	0.01103	0.03625	0.72365	210830-6096-HPC	HPC	adult	158325
210830-6096-HPC-1-A05_E9	Non-Neuron	Glial-Non-Neuron	ODC	adult_ODC	0.00902	0.01346	0.72866	210830-6096-HPC	HPC	adult	295542
210830-6096-HPC-3-A07_C13	Non-Neuron	Glial-Non-Neuron	ODC	adult_ODC	0.0099	0.01729	0.76305	210830-6096-HPC	HPC	adult	107280
210830-6096-HPC-3-A07_F23	Non-Neuron	Glial-Non-Neuron	Astro	adult_Astro	0.01111	0.02805	0.80248	210830-6096-HPC	HPC	adult	179172
210830-6096-HPC-1-A05_D23	Non-Neuron	Glial-Non-Neuron	ODC	adult_ODC	0.00877	0.01377	0.75645	210830-6096-HPC	HPC	adult	108537
210830-6096-HPC-3-A07_B23	Non-Neuron	Non-Neuron	MGC-1	adult_MGC-1	0.0093	0.01619	0.72597	210830-6096-HPC	HPC	adult	115785
210830-6096-HPC-3-A07_L16	Exc	Exc-DG	Exc-DG	adult_Exc-DG	0.01082	0.03297	0.73382	210830-6096-HPC	HPC	adult	195870
210830-6096-HPC-2-A06_N20	Non-Neuron	Glial-Non-Neuron	ODC	adult_ODC	0.00935	0.01733	0.7679	210830-6096-HPC	HPC	adult	150484
210830-6096-HPC-2-A06_D18	Inh	Inh-MGE	Inh-MGE-CNTNAP4	adult_Inh-MGE-CNTNAP4	0.01546	0.05857	0.81514	210830-6096-HPC	HPC	adult	231882
210830-6096-HPC-3-A07_L22	Exc	Exc-CA	Exc-CA1	adult_Exc-CA1	0.01768	0.0498	0.75905	210830-6096-HPC	HPC	adult	214929
210830-6096-HPC-2-A06_G11	Non-Neuron	Glial-Non-Neuron	Astro	adult_Astro	0.00897	0.01797	0.77767	210830-6096-HPC	HPC	adult	237285
210830-6096-HPC-3-A07_L23	Non-Neuron	Glial-Non-Neuron	ODC	adult_ODC	0.00987	0.01575	0.76105	210830-6096-HPC	HPC	adult	186809
210830-6096-HPC-1-A05_P8	Non-Neuron	Glial-Non-Neuron	ODC	adult_ODC	0.00853	0.01626	0.77453	210830-6096-HPC	HPC	adult	164895
210830-6096-HPC-2-A06_A14	Exc	Exc-DG	Exc-DG	adult_Exc-DG	0.0107	0.03387	0.75469	210830-6096-HPC	HPC	adult	102080
210830-6096-HPC-3-A07_C14	Non-Neuron	Non-Neuron	EC	adult_EC	0.01144	0.02765	0.73476	210830-6096-HPC	HPC	adult	114688
210830-6096-HPC-1-A05_H8	Non-Neuron	Glial-Non-Neuron	Astro	adult_Astro	0.01029	0.02254	0.78615	210830-6096-HPC	HPC	adult	300036
210830-6096-HPC-3-A07_G4	Inh	Inh-MGE	Inh-MGE-CNTNAP4	adult_Inh-MGE-CNTNAP4	0.01599	0.05313	0.81449	210830-6096-HPC	HPC	adult	134038
210830-6096-HPC-3-A07_A6	Non-Neuron	Non-Neuron	MGC-2	adult_MGC-2	0.00811	0.01043	0.75333	210830-6096-HPC	HPC	adult	168432
210830-6096-HPC-3-A07_L3	Non-Neuron	Non-Neuron	EC	adult_EC	0.00921	0.01424	0.73809	210830-6096-HPC	HPC	adult	141191
210830-6096-HPC-2-A06_P24	Non-Neuron	Glial-Non-Neuron	ODC	adult_ODC	0.00709	0.01405	0.75254	210830-6096-HPC	HPC	adult	125199
210830-6096-HPC-1-A05_O11	Exc	Exc-DG	Exc-DG	adult_Exc-DG	0.01242	0.03879	0.74653	210830-6096-HPC	HPC	adult	114493
210830-6096-HPC-2-A06_G5	Non-Neuron	Glial-Non-Neuron	ODC	adult_ODC	0.00938	0.02234	0.7732	210830-6096-HPC	HPC	adult	127049
210830-6096-HPC-1-A05_F4	Non-Neuron	Glial-Non-Neuron	ODC	adult_ODC	0.01031	0.01955	0.7745	210830-6096-HPC	HPC	adult	199737
210830-6096-HPC-1-A05_L4	Exc	Exc-CA	Exc-CA3	adult_Exc-CA3	0.0204	0.07354	0.77536	210830-6096-HPC	HPC	adult	138971
210830-6096-HPC-1-A05_E17	Exc	Exc-DG	Exc-DG	adult_Exc-DG	0.01289	0.03694	0.77464	210830-6096-HPC	HPC	adult	101373
210830-6096-HPC-1-A05_C8	Exc	Exc-DG	Exc-DG	adult_Exc-DG	0.01219	0.03406	0.74564	210830-6096-HPC	HPC	adult	140008
210830-6096-HPC-2-A06_B10	Non-Neuron	Glial-Non-Neuron	ODC	adult_ODC	0.01062	0.0164	0.76019	210830-6096-HPC	HPC	adult	220595
210830-6096-HPC-1-A05_L19	Non-Neuron	Non-Neuron	MGC-2	adult_MGC-2	0.00969	0.01272	0.75762	210830-6096-HPC	HPC	adult	106714
210830-6096-HPC-3-A07_L18	Non-Neuron	Glial-Non-Neuron	ODC	adult_ODC	0.00964	0.01539	0.76085	210830-6096-HPC	HPC	adult	230497
210830-6096-HPC-3-A07_A23	Non-Neuron	Non-Neuron	EC	adult_EC	0.00861	0.01264	0.73959	210830-6096-HPC	HPC	adult	167086
210830-6096-HPC-1-A05_P21	Non-Neuron	Glial-Non-Neuron	OPC	adult_OPC	0.00826	0.01152	0.76525	210830-6096-HPC	HPC	adult	233792
210830-6096-HPC-2-A06_I5	Non-Neuron	Glial-Non-Neuron	ODC	adult_ODC	0.00805	0.01432	0.76808	210830-6096-HPC	HPC	adult	170070
210830-6096-HPC-1-A05_L21	Inh	Inh-CGE	Inh-CGE-SOX13	adult_Inh-CGE-SOX13	0.01455	0.04941	0.8143	210830-6096-HPC	HPC	adult	151457
210830-6096-HPC-3-A07_L9	Exc	Exc-CA	Exc-CA-M,B,C+CG		0.01166	0.02896	0.76432	210830-6096-HPC	HPC	adult	139383
210830-6096-HPC-2-A06_D20	Non-Neuron	Non-Neuron	EC	adult_EC	0.00779	0.01136	0.71737	210830-6096-HPC	HPC	adult	219296
210830-6096-HPC-1-A05_L5	Non-Neuron	Glial-Non-Neuron	ODC	adult_ODC	0.01	0.01892	0.78677	210830-6096-HPC	HPC	adult	180907
210830-6096-HPC-2-A06_N19	Non-Neuron	Glial-Non-Neuron	OPC	adult_OPC	0.00864	0.01199	0.77143	210830-6096-HPC	HPC	adult	128481
210830-6096-HPC-3-A07_L20	Non-Neuron	Glial-Non-Neuron	OPC	adult_OPC	0.00878	0.01276	0.79468	210830-6096-HPC	HPC	adult	228259
210830-6096-HPC-2-A06_O6	Exc	Exc-CA	Exc-CA1	adult_Exc-CA1	0.01335	0.04655	0.74777	210830-6096-HPC	HPC	adult	138186
210830-6096-HPC-2-A06_H8	Non-Neuron	Non-Neuron	EC	adult_EC	0.00927	0.01447	0.75311	210830-6096-HPC	HPC	adult	219174
210830-6096-HPC-2-A06_G20	Non-Neuron	Glial-Non-Neuron	ODC	adult_ODC	0.00875	0.01821	0.77686	210830-6096-HPC	HPC	adult	130669
210830-6096-HPC-2-A06_H13	Exc	Exc-CA	Exc-CA-MEF2C-JCAD		0.01304	0.04693	0.77117	210830-6096-HPC	HPC	adult	162414
210830-6096-HPC-1-A05_B16	Non-Neuron	Glial-Non-Neuron	Astro	adult_Astro	0.00916	0.02244	0.77488	210830-6096-HPC	HPC	adult	238435
210830-6096-HPC-3-A07_L24	Non-Neuron	Glial-Non-Neuron	Astro	adult_Astro	0.01037	0.02997	0.8139	210830-6096-HPC	HPC	adult	269980
210830-6096-HPC-1-A05_E8	Exc	Exc-DG	Exc-DG	adult_Exc-DG	0.01252	0.03539	0.75516	210830-6096-HPC	HPC	adult	316945
210830-6096-HPC-3-A07_B4	Exc	Exc-DG	Exc-DG	adult_Exc-DG	0.01359	0.03954	0.76037	210830-6096-HPC	HPC	adult	155581
210830-6096-HPC-1-A05_L3	Exc	Exc-DG	Exc-DG	adult_Exc-DG	0.01262	0.03791	0.74949	210830-6096-HPC	HPC	adult	119849
210830-6096-HPC-2-A06_A13	Non-Neuron	Glial-Non-Neuron	ODC	adult_ODC	0.00789	0.01605	0.77442	210830-6096-HPC	HPC	adult	141030
210830-6096-HPC-3-A07_K16	Exc	Exc-DG	Exc-DG	adult_Exc-DG	0.01428	0.04378	0.75469	210830-6096-HPC	HPC	adult	121778
210830-6096-HPC-2-A06_I8	Exc	Exc-CA	Exc-CA1	adult_Exc-CA1	0.01371	0.04795	0.75672	210830-6096-HPC	HPC	adult	132291
210830-6096-HPC-2-A06_N21	Non-Neuron	Glial-Non-Neuron	ODC	adult_ODC	0.00949	0.02288	0.75746	210830-6096-HPC	HPC	adult	150933
210830-6096-HPC-3-A07_L21	Exc	Exc-CA	Exc-CA1	adult_Exc-CA1	0.01384	0.0477	0.762	210830-6096-HPC	HPC	adult	161908
210830-6096-HPC-2-A06_A23	Non-Neuron	Glial-Non-Neuron	ODC	adult_ODC	0.02277	0.03148	0.77321	210830-6096-HPC	HPC	adult	111055
210830-6096-HPC-3-A07_K13	Exc	Exc-ENT	Exc-ENT-TSHZ2	adult_Exc-ENT-TSHZ2	0.01896	0.07249	0.81526	210830-6096-HPC	HPC	adult	104815
210830-6096-HPC-2-A06_N22	Non-Neuron	Glial-Non-Neuron	ODC	adult_ODC	0.00905	0.01539	0.75493	210830-6096-HPC	HPC	adult	201176
210830-6096-HPC-3-A07_F8	Exc	Exc-DG	Exc-DG	adult_Exc-DG	0.0121	0.03656	0.73721	210830-6096-HPC	HPC	adult	250952
210830-6096-HPC-1-A05_F13	Exc	Exc-DG	Exc-DG	adult_Exc-DG	0.01213	0.03489	0.74607	210830-6096-HPC	HPC	adult	106341
210830-6096-HPC-1-A05_L20	Non-Neuron	Glial-Non-Neuron	Astro	adult_Astro	0.01105	0.02528	0.79656	210830-6096-HPC	HPC	adult	142135
210830-6096-HPC-1-A05_D7	Exc	Exc-CA	Exc-CA-TSHZ2-PCP4	adult_Exc-CA-TSHZ2-PCP4	0.01448	0.04981	0.7792	210830-6096-HPC	HPC	adult	424937
210830-6096-HPC-2-A06_I9	Non-Neuron	Non-Neuron	MGC-2	adult_MGC-2	0.00846	0.01069	0.75088	210830-6096-HPC	HPC	adult	117263
210830-6096-HPC-2-A06_A10	Exc	Exc-DG	Exc-DG	adult_Exc-DG	0.01241	0.03809	0.73894	210830-6096-HPC	HPC	adult	199647
210830-6096-HPC-2-A06_O5	Non-Neuron	Glial-Non-Neuron	ODC	adult_ODC	0.00785	0.01265	0.7454	210830-6096-HPC	HPC	adult	316795
210830-6096-HPC-1-A05_O8	Non-Neuron	Glial-Non-Neuron	ODC	adult_ODC	0.00928	0.0144	0.77005	210830-6096-HPC	HPC	adult	108751
210830-6096-HPC-3-A07_L2	Non-Neuron	Glial-Non-Neuron	ODC	adult_ODC	0.01102	0.031	0.78321	210830-6096-HPC	HPC	adult	149181
210830-6096-HPC-3-A07_B8	Exc	Exc-DG	Exc-DG	adult_Exc-DG	0.0121	0.03727	0.75426	210830-6096-HPC	HPC	adult	199763
210830-6096-HPC-3-A07_L8	Exc	Exc-ENT	Exc-ENT-GALNT17	adult_Exc-ENT-GALNT17	0.02333	0.089	0.8252	210830-6096-HPC	HPC	adult	168790
210830-6096-HPC-1-A05_B19	Non-Neuron	Glial-Non-Neuron	ODC	adult_ODC	0.0103	0.02249	0.78151	210830-6096-HPC	HPC	adult	357513
210830-6096-HPC-3-A07_M10	Inh	Inh-MGE	Inh-MGE-MAN1A1	adult_Inh-MGE-MAN1A1	0.01749	0.0693	0.82622	210830-6096-HPC	HPC	adult	158361
210830-6096-HPC-2-A06_A7	Exc	Exc-CA	Exc-CA3	adult_Exc-CA3	0.01993	0.07068	0.76983	210830-6096-HPC	HPC	adult	128133
210830-6096-HPC-3-A07_A4	Exc	Exc-DG	Exc-DG	adult_Exc-DG	0.01183	0.03638	0.76506	210830-6096-HPC	HPC	adult	132700
210830-6096-HPC-2-A06_A11	Exc	Exc-DG	Exc-DG	adult_Exc-DG	0.01154	0.03413	0.74288	210830-6096-HPC	HPC	adult	254935
210830-6096-HPC-3-A07_M11	Exc	Exc-CA	Exc-CA3	adult_Exc-CA3	0.01852	0.05916	0.78728	210830-6096-HPC	HPC	adult	140946
210830-6096-HPC-3-A07_F14	Exc	Exc-DG	Exc-DG	adult_Exc-DG	0.01224	0.03717	0.74873	210830-6096-HPC	HPC	adult	100492
210830-6096-HPC-3-A07_M13	Inh	Inh-CGE	Inh-CGE-EPHA4	adult_Inh-CGE-EPHA4	0.02003	0.08083	0.82536	210830-6096-HPC	HPC	adult	165982
210830-6096-HPC-3-A07_A17	Exc	Exc-CA	Exc-CA1	adult_Exc-CA1	0.01395	0.04725	0.75518	210830-6096-HPC	HPC	adult	127256
210830-6096-HPC-3-A07_L5	Inh	Inh-CGE	Inh-CGE-FRAS1	adult_Inh-CGE-FRAS1	0.0133	0.04376	0.81967	210830-6096-HPC	HPC	adult	136009
210830-6096-HPC-1-A05_B10	Inh	Inh-MGE	Inh-MGE-ERBB4	adult_Inh-MGE-ERBB4	0.02228	0.08923	0.81647	210830-6096-HPC	HPC	adult	203366
210830-6096-HPC-2-A06_J21	Exc	Exc-DG	Exc-DG	adult_Exc-DG	0.01255	0.03763	0.73764	210830-6096-HPC	HPC	adult	191915
210830-6096-HPC-2-A06_N1	Non-Neuron	Non-Neuron	PC	adult_PC	0.00763	0.01065	0.73378	210830-6096-HPC	HPC	adult	282595
210830-6096-HPC-3-A07_F9	Non-Neuron	Glial-Non-Neuron	ODC	adult_ODC	0.0077	0.01558	0.75766	210830-6096-HPC	HPC	adult	366969
210830-6096-HPC-2-A06_G6	Exc	Exc-DG	Exc-DG	adult_Exc-DG	0.01136	0.03433	0.74237	210830-6096-HPC	HPC	adult	251268
210830-6096-HPC-3-A07_B18	Inh	Inh-MGE	Inh-MGE-CNTNAP4	adult_Inh-MGE-CNTNAP4	0.01113	0.02991	0.80599	210830-6096-HPC	HPC	adult	205459
210830-6096-HPC-3-A07_M12	Non-Neuron	Glial-Non-Neuron	ODC	adult_ODC	0.00901	0.01487	0.76176	210830-6096-HPC	HPC	adult	136566
210830-6096-HPC-3-A07_J11	Non-Neuron	Glial-Non-Neuron	ODC	adult_ODC	0.00933	0.01505	0.75556	210830-6096-HPC	HPC	adult	182214
210830-6096-HPC-1-A05_B21	Inh	Inh-MGE	Inh-MGE-CNTNAP4	adult_Inh-MGE-CNTNAP4	0.01427	0.04564	0.81933	210830-6096-HPC	HPC	adult	104584
210830-6096-HPC-1-A05_F6	Exc	Exc-ENT	Exc-ENT-TSHZ2	adult_Exc-ENT-TSHZ2	0.02007	0.0791	0.81962	210830-6096-HPC	HPC	adult	216675
210830-6096-HPC-3-A07_L4	Non-Neuron	Glial-Non-Neuron	ODC	adult_ODC	0.01074	0.01618	0.77397	210830-6096-HPC	HPC	adult	137511
210830-6096-HPC-3-A07_L7	Exc	Exc-CA	Exc-CA1	adult_Exc-CA1	0.01337	0.04492	0.74954	210830-6096-HPC	HPC	adult	188350
210830-6096-HPC-1-A05_A8	Exc	Exc-DG	Exc-DG	adult_Exc-DG	0.01164	0.03439	0.7176	210830-6096-HPC	HPC	adult	267025
210830-6096-HPC-2-A06_A12	Exc	Exc-ENT	Exc-ENT-GRIK4	adult_Exc-ENT-GRIK4	0.01701	0.06568	0.79998	210830-6096-HPC	HPC	adult	266985
210830-6096-HPC-1-A05_O16	Non-Neuron	Glial-Non-Neuron	ODC	adult_ODC	0.00849	0.01416	0.77351	210830-6096-HPC	HPC	adult	104174
210830-6096-HPC-3-A07_K17	Non-Neuron	Glial-Non-Neuron	OPC	adult_OPC	0.00905	0.01306	0.77006	210830-6096-HPC	HPC	adult	215311
210830-6096-HPC-3-A07_G15	Exc	Exc-DG	Exc-DG	adult_Exc-DG	0.01174	0.03771	0.74834	210830-6096-HPC	HPC	adult	126468
210830-6096-HPC-3-A07_M16	Exc	Exc-DG	Exc-DG	adult_Exc-DG	0.01219	0.03312	0.75965	210830-6096-HPC	HPC	adult	142900
210830-6096-HPC-1-A05_F14	Non-Neuron	Glial-Non-Neuron	Astro	adult_Astro	0.00981	0.01894	0.76821	210830-6096-HPC	HPC	adult	260974
210830-6096-HPC-1-A05_G14	Exc	Exc-DG	Exc-DG	adult_Exc-DG	0.01127	0.03219	0.74986	210830-6096-HPC	HPC	adult	265517
210830-6096-HPC-1-A05_L8	Exc	Exc-CA	Exc-CA1	adult_Exc-CA1	0.016	0.056	0.77192	210830-6096-HPC	HPC	adult	129842
210830-6096-HPC-3-A07_J19	Exc	Exc-CA	Exc-CA3	adult_Exc-CA3	0.0214	0.07867	0.78073	210830-6096-HPC	HPC	adult	130012
210830-6096-HPC-1-A05_A16	Exc	Exc-CA	Exc-CA1	adult_Exc-CA1	0.01497	0.05197	0.75206	210830-6096-HPC	HPC	adult	235803
210830-6096-HPC-1-A05_F12	Non-Neuron	Glial-Non-Neuron	Astro	adult_Astro	0.01035	0.02061	0.78751	210830-6096-HPC	HPC	adult	208751
210830-6096-HPC-2-A06_D2	Exc	Exc-ENT	Exc-ENT-TSHZ2	adult_Exc-ENT-TSHZ2	0.01788	0.07161	0.80983	210830-6096-HPC	HPC	adult	108823
210830-6096-HPC-3-A07_J13	Non-Neuron	Non-Neuron	EC	adult_EC	0.00884	0.01472	0.7436	210830-6096-HPC	HPC	adult	134405
210830-6096-HPC-2-A06_H7	Non-Neuron	Glial-Non-Neuron	ODC	adult_ODC	0.00822	0.01494	0.76789	210830-6096-HPC	HPC	adult	232991
210830-6096-HPC-3-A07_G23	Non-Neuron	Non-Neuron	VLMC	adult_VLMC	0.00984	0.0228	0.75316	210830-6096-HPC	HPC	adult	138736
210830-6096-HPC-1-A05_H2	Non-Neuron	Glial-Non-Neuron	Astro	adult_Astro	0.01095	0.02442	0.78977	210830-6096-HPC	HPC	adult	133022
210830-6096-HPC-1-A05_H23	Non-Neuron	Glial-Non-Neuron	ODC	adult_ODC	0.00951	0.0149	0.76258	210830-6096-HPC	HPC	adult	116664
210830-6096-HPC-3-A07_F19	Exc	Exc-CA	Exc-CA1	adult_Exc-CA1	0.01475	0.04755	0.75384	210830-6096-HPC	HPC	adult	113745
210830-6096-HPC-2-A06_M4	Exc	Exc-DG	Exc-DG	adult_Exc-DG	0.01436	0.03657	0.74356	210830-6096-HPC	HPC	adult	178288
210830-6096-HPC-1-A05_G16	Exc	Exc-DG	Exc-DG	adult_Exc-DG	0.01266	0.04005	0.74247	210830-6096-HPC	HPC	adult	119215
210830-6096-HPC-3-A07_G21	Non-Neuron	Non-Neuron	PC	adult_PC	0.00995	0.01414	0.74425	210830-6096-HPC	HPC	adult	185064
210830-6096-HPC-2-A06_F15	Exc	Exc-CA	Exc-CA1	adult_Exc-CA1	0.01214	0.04324	0.75276	210830-6096-HPC	HPC	adult	132575
210830-6096-HPC-2-A06_L9	Non-Neuron	Glial-Non-Neuron	Astro	adult_Astro	0.01113	0.02367	0.78155	210830-6096-HPC	HPC	adult	136189
210830-6096-HPC-3-A07_F18	Exc	Exc-DG	Exc-DG	adult_Exc-DG	0.01296	0.03844	0.76594	210830-6096-HPC	HPC	adult	210141
210830-6096-HPC-1-A05_L7	Exc	Exc-CA	Exc-CA-TSHZ2-PCP4	adult_Exc-CA-TSHZ2-PCP4	0.01646	0.05971	0.78944	210830-6096-HPC	HPC	adult	188921
210830-6096-HPC-3-A07_M14	Exc	Exc-ENT	Exc-ENT-TSHZ2	adult_Exc-ENT-TSHZ2	0.01911	0.07516	0.82035	210830-6096-HPC	HPC	adult	170884
210830-6096-HPC-2-A06_B6	Exc	Exc-CA	Exc-CA1	adult_Exc-CA1	0.01415	0.04668	0.7529	210830-6096-HPC	HPC	adult	170731
210830-6096-HPC-3-A07_B10	Exc	Exc-CA	Exc-CA1	adult_Exc-CA1	0.01654	0.05603	0.76824	210830-6096-HPC	HPC	adult	237682
210830-6096-HPC-3-A07_J18	Exc	Exc-CA	Exc-CA1	adult_Exc-CA1	0.01482	0.04921	0.76004	210830-6096-HPC	HPC	adult	187768
210830-6096-HPC-3-A07_J10	Exc	Exc-DG	Exc-DG	adult_Exc-DG	0.01255	0.03544	0.753	210830-6096-HPC	HPC	adult	315238
210830-6096-HPC-1-A05_D1	Non-Neuron	Glial-Non-Neuron	ODC	adult_ODC	0.00866	0.01488	0.7769	210830-6096-HPC	HPC	adult	238560
210830-6096-HPC-3-A07_K12	Non-Neuron	Non-Neuron	EC	adult_EC	0.00983	0.01343	0.73918	210830-6096-HPC	HPC	adult	250116
210830-6096-HPC-2-A06_J1	Non-Neuron	Glial-Non-Neuron	ODC	adult_ODC	0.00884	0.01317	0.74915	210830-6096-HPC	HPC	adult	155487
210830-6096-HPC-1-A05_M10	Non-Neuron	Non-Neuron	EC	adult_EC	0.00887	0.01316	0.75066	210830-6096-HPC	HPC	adult	138998
210830-6096-HPC-3-A07_F17	Non-Neuron	Glial-Non-Neuron	ODC	adult_ODC	0.00983	0.01449	0.76806	210830-6096-HPC	HPC	adult	155241
210830-6096-HPC-1-A05_L24	Non-Neuron	Glial-Non-Neuron	ODC	adult_ODC	0.00886	0.01507	0.75909	210830-6096-HPC	HPC	adult	115197
210830-6096-HPC-3-A07_E19	Exc	Exc-DG	Exc-DG	adult_Exc-DG	0.01187	0.03532	0.73843	210830-6096-HPC	HPC	adult	115789
210830-6096-HPC-1-A05_F17	Non-Neuron	Glial-Non-Neuron	Astro	adult_Astro	0.01118	0.02817	0.79416	210830-6096-HPC	HPC	adult	139105
210830-6096-HPC-1-A05_B11	Exc	Exc-CA	Exc-CA1	adult_Exc-CA1	0.01501	0.04968	0.73935	210830-6096-HPC	HPC	adult	100334
210830-6096-HPC-1-A05_L6	Non-Neuron	Glial-Non-Neuron	ODC	adult_ODC	0.00972	0.01761	0.77902	210830-6096-HPC	HPC	adult	176447
210830-6096-HPC-1-A05_G15	Non-Neuron	Glial-Non-Neuron	ODC	adult_ODC	0.01157	0.01766	0.76459	210830-6096-HPC	HPC	adult	143665
210830-6096-HPC-1-A05_H21	Non-Neuron	Non-Neuron	VLMC	adult_VLMC	0.0093	0.01513	0.73135	210830-6096-HPC	HPC	adult	133285
210830-6096-HPC-2-A06_B19	Exc	Exc-CA	Exc-CA1-ADCY1	adult_Exc-CA1-ADCY1	0.01756	0.0676	0.7952	210830-6096-HPC	HPC	adult	175483
210830-6096-HPC-1-A05_F2	Exc	Exc-DG	Exc-DG	adult_Exc-DG	0.01321	0.03852	0.73913	210830-6096-HPC	HPC	adult	106811
210830-6096-HPC-2-A06_D5	Exc	Exc-DG	Exc-DG	adult_Exc-DG	0.01385	0.04066	0.76067	210830-6096-HPC	HPC	adult	117506
210830-6096-HPC-1-A05_H20	Exc	Exc-DG	Exc-DG	adult_Exc-DG	0.01268	0.04011	0.75881	210830-6096-HPC	HPC	adult	131665
210830-6096-HPC-2-A06_G12	Exc	Exc-DG	Exc-DG	adult_Exc-DG	0.0113	0.03931	0.75132	210830-6096-HPC	HPC	adult	264337
210830-6096-HPC-2-A06_I14	Non-Neuron	Non-Neuron	MGC-2	adult_MGC-2	0.00776	0.01032	0.76001	210830-6096-HPC	HPC	adult	102127
210830-6096-HPC-3-A07_G16	Non-Neuron	Non-Neuron	EC	adult_EC	0.00986	0.01528	0.73547	210830-6096-HPC	HPC	adult	141274
210830-6096-HPC-3-A07_E9	Exc	Exc-ENT	Exc-ENT-TSHZ2	adult_Exc-ENT-TSHZ2	0.01654	0.06975	0.79239	210830-6096-HPC	HPC	adult	245652
210830-6096-HPC-2-A06_J8	Exc	Exc-DG	Exc-DG	adult_Exc-DG	0.01197	0.03501	0.74265	210830-6096-HPC	HPC	adult	132296
210830-6096-HPC-2-A06_B22	Exc	Exc-CA	Exc-CA-NTNG2	adult_Exc-CA-NTNG2	0.01489	0.05474	0.76692	210830-6096-HPC	HPC	adult	142195
210830-6096-HPC-1-A05_K19	Exc	Exc-DG	Exc-DG	adult_Exc-DG	0.01192	0.03414	0.77124	210830-6096-HPC	HPC	adult	115476
210830-6096-HPC-1-A05_K18	Non-Neuron	Non-Neuron	MGC-1	adult_MGC-1	0.00824	0.01113	0.73944	210830-6096-HPC	HPC	adult	207973
210830-6096-HPC-3-A07_H13	Non-Neuron	Glial-Non-Neuron	Astro	adult_Astro	0.01046	0.02063	0.78369	210830-6096-HPC	HPC	adult	139813
210830-6096-HPC-1-A05_D20	Exc	Exc-CA	Exc-CA3	adult_Exc-CA3	0.01937	0.07346	0.76586	210830-6096-HPC	HPC	adult	188090
210830-6096-HPC-2-A06_M3	Non-Neuron	Glial-Non-Neuron	ODC	adult_ODC	0.00967	0.01501	0.75653	210830-6096-HPC	HPC	adult	118543
210830-6096-HPC-2-A06_L23	Non-Neuron	Glial-Non-Neuron	ODC	adult_ODC	0.00948	0.01759	0.77281	210830-6096-HPC	HPC	adult	204414
210830-6096-HPC-3-A07_I7	Exc	Exc-DG	Exc-DG	adult_Exc-DG	0.01212	0.03988	0.73043	210830-6096-HPC	HPC	adult	186074
210830-6096-HPC-2-A06_H1	Non-Neuron	Non-Neuron	VLMC	adult_VLMC	0.00907	0.01373	0.72733	210830-6096-HPC	HPC	adult	186709
210830-6096-HPC-1-A05_G18	Exc	Exc-DG	Exc-DG	adult_Exc-DG	0.01218	0.03887	0.74391	210830-6096-HPC	HPC	adult	112392
210830-6096-HPC-2-A06_L3	Exc	Exc-CA	Exc-CA1	adult_Exc-CA1	0.01226	0.04385	0.75735	210830-6096-HPC	HPC	adult	116099
210830-6096-HPC-3-A07_G19	Exc	Exc-CA	Exc-CA1	adult_Exc-CA1	0.01518	0.05052	0.76223	210830-6096-HPC	HPC	adult	140824
210830-6096-HPC-1-A05_J17	Non-Neuron	Glial-Non-Neuron	Astro	adult_Astro	0.01104	0.02718	0.7951	210830-6096-HPC	HPC	adult	101270
210830-6096-HPC-3-A07_I8	Exc	Exc-DG	Exc-DG	adult_Exc-DG	0.0128	0.03691	0.76073	210830-6096-HPC	HPC	adult	121273
210830-6096-HPC-1-A05_E7	Exc	Exc-CA	Exc-CA1	adult_Exc-CA1	0.01486	0.05205	0.74008	210830-6096-HPC	HPC	adult	340235
210830-6096-HPC-2-A06_G15	Exc	Exc-CA	Exc-CA1	adult_Exc-CA1	0.01225	0.04742	0.74323	210830-6096-HPC	HPC	adult	103373
210830-6096-HPC-2-A06_D9	Exc	Exc-DG	Exc-DG	adult_Exc-DG	0.01224	0.0365	0.74863	210830-6096-HPC	HPC	adult	153140
210830-6096-HPC-2-A06_E8	Exc	Exc-DG	Exc-DG	adult_Exc-DG	0.01183	0.037	0.7425	210830-6096-HPC	HPC	adult	278224
210830-6096-HPC-3-A07_E1	Non-Neuron	Glial-Non-Neuron	ODC	adult_ODC	0.00879	0.01179	0.74316	210830-6096-HPC	HPC	adult	122866
210830-6096-HPC-1-A05_D8	Exc	Exc-CA	Exc-CA-NTNG2	adult_Exc-CA-NTNG2	0.0173	0.06585	0.79098	210830-6096-HPC	HPC	adult	123863
210830-6096-HPC-2-A06_J12	Non-Neuron	Non-Neuron	MGC-1	adult_MGC-1	0.00825	0.01089	0.7455	210830-6096-HPC	HPC	adult	178727
210830-6096-HPC-1-A05_P15	Exc	Exc-DG	Exc-DG	adult_Exc-DG	0.01175	0.03567	0.74321	210830-6096-HPC	HPC	adult	163843
210830-6096-HPC-1-A05_C7	Exc	Exc-DG	Exc-DG	adult_Exc-DG	0.01149	0.03295	0.7498	210830-6096-HPC	HPC	adult	177526
210830-6096-HPC-3-A07_E17	Exc	Exc-ENT	Exc-ENT-GALNT17	adult_Exc-ENT-GALNT17	0.02457	0.0928	0.82054	210830-6096-HPC	HPC	adult	162816
210830-6096-HPC-2-A06_O10	Non-Neuron	Glial-Non-Neuron	Astro	adult_Astro	0.00876	0.01918	0.75327	210830-6096-HPC	HPC	adult	118631
210830-6096-HPC-3-A07_M18	Exc	Exc-CA	Exc-CA1	adult_Exc-CA1	0.01639	0.0584	0.77659	210830-6096-HPC	HPC	adult	110101
210830-6096-HPC-3-A07_L6	Exc	Exc-DG	Exc-DG	adult_Exc-DG	0.01247	0.03734	0.76444	210830-6096-HPC	HPC	adult	233706
210830-6096-HPC-1-A05_D2	Exc	Exc-CA	Exc-CA1	adult_Exc-CA1	0.0136	0.04733	0.74291	210830-6096-HPC	HPC	adult	117833
210830-6096-HPC-2-A06_N18	Exc	Exc-DG	Exc-DG	adult_Exc-DG	0.01126	0.03619	0.73922	210830-6096-HPC	HPC	adult	186409
210830-6096-HPC-2-A06_G10	Non-Neuron	Glial-Non-Neuron	Astro	adult_Astro	0.01049	0.03102	0.79462	210830-6096-HPC	HPC	adult	222548
210830-6096-HPC-1-A05_I12	Exc	Exc-ENT	Exc-ENT-GRIK4	adult_Exc-ENT-GRIK4	0.01798	0.06985	0.80289	210830-6096-HPC	HPC	adult	198511
210830-6096-HPC-2-A06_P11	Non-Neuron	Glial-Non-Neuron	ODC	adult_ODC	0.00862	0.01303	0.76186	210830-6096-HPC	HPC	adult	111164
210830-6096-HPC-2-A06_D22	Non-Neuron	Non-Neuron	MGC-1	adult_MGC-1	0.0083	0.01084	0.74913	210830-6096-HPC	HPC	adult	271465
210830-6096-HPC-3-A07_I9	Exc	Exc-DG	Exc-DG	adult_Exc-DG	0.01254	0.03578	0.76089	210830-6096-HPC	HPC	adult	220162
210830-6096-HPC-2-A06_D4	Non-Neuron	Glial-Non-Neuron	Astro	adult_Astro	0.01003	0.01908	0.77494	210830-6096-HPC	HPC	adult	148205
210830-6096-HPC-2-A06_J16	Non-Neuron	Non-Neuron	EC	adult_EC	0.00875	0.01152	0.74817	210830-6096-HPC	HPC	adult	106206
210830-6096-HPC-2-A06_M24	Non-Neuron	Glial-Non-Neuron	ODC	adult_ODC	0.00818	0.01147	0.75284	210830-6096-HPC	HPC	adult	104169
210830-6096-HPC-1-A05_M11	Exc	Exc-CA	Exc-CA1	adult_Exc-CA1	0.01473	0.05127	0.76621	210830-6096-HPC	HPC	adult	109673
210830-6096-HPC-3-A07_C12	Non-Neuron	Glial-Non-Neuron	Astro	adult_Astro	0.01181	0.02928	0.79938	210830-6096-HPC	HPC	adult	116237
210830-6096-HPC-1-A05_E14	Non-Neuron	Glial-Non-Neuron	ODC	adult_ODC	0.00961	0.01942	0.77049	210830-6096-HPC	HPC	adult	165776
210830-6096-HPC-1-A05_D11	Non-Neuron	Glial-Non-Neuron	ODC	adult_ODC	0.0093	0.01265	0.73828	210830-6096-HPC	HPC	adult	322726
210830-6096-HPC-2-A06_J5	Non-Neuron	Glial-Non-Neuron	Astro	adult_Astro	0.0099	0.024	0.77947	210830-6096-HPC	HPC	adult	126264
210830-6096-HPC-3-A07_K20	Exc	Exc-DG	Exc-DG	adult_Exc-DG	0.01251	0.03817	0.753	210830-6096-HPC	HPC	adult	110154
210830-6096-HPC-1-A05_H4	Non-Neuron	Glial-Non-Neuron	Astro	adult_Astro	0.00981	0.02073	0.76835	210830-6096-HPC	HPC	adult	207236
210830-6096-HPC-1-A05_D6	Non-Neuron	Non-Neuron	EC	adult_EC	0.00923	0.01301	0.79071	210830-6096-HPC	HPC	adult	156877
210830-6096-HPC-1-A05_H22	Non-Neuron	Glial-Non-Neuron	Astro	adult_Astro	0.01182	0.0267	0.7888	210830-6096-HPC	HPC	adult	115754
210830-6096-HPC-1-A05_C9	Exc	Exc-DG	Exc-DG	adult_Exc-DG	0.01162	0.03791	0.72697	210830-6096-HPC	HPC	adult	296707
210830-6096-HPC-1-A05_F3	Exc	Exc-DG	Exc-DG	adult_Exc-DG	0.01386	0.04098	0.74454	210830-6096-HPC	HPC	adult	116021
210830-6096-HPC-2-A06_K12	Exc	Exc-DG	Exc-DG	adult_Exc-DG	0.01177	0.03603	0.75512	210830-6096-HPC	HPC	adult	113795
210830-6096-HPC-2-A06_H4	Exc	Exc-DG	Exc-DG	adult_Exc-DG	0.01172	0.03434	0.73606	210830-6096-HPC	HPC	adult	165549
210830-6096-HPC-3-A07_D18	Non-Neuron	Non-Neuron	MGC-2	adult_MGC-2	0.00965	0.01244	0.78755	210830-6096-HPC	HPC	adult	116152
210830-6096-HPC-3-A07_J14	Non-Neuron	Non-Neuron	EC	adult_EC	0.01018	0.01512	0.74058	210830-6096-HPC	HPC	adult	175970
210830-6096-HPC-2-A06_I11	Inh	Inh-MGE	Inh-MGE-MAN1A1	adult_Inh-MGE-MAN1A1	0.01892	0.07648	0.8244	210830-6096-HPC	HPC	adult	172081
210830-6096-HPC-3-A07_I6	Exc	Exc-CA	Exc-CA1	adult_Exc-CA1	0.01658	0.0609	0.7691	210830-6096-HPC	HPC	adult	143757
210830-6096-HPC-2-A06_I7	Non-Neuron	Glial-Non-Neuron	OPC	adult_OPC	0.00734	0.01062	0.75166	210830-6096-HPC	HPC	adult	164593
210830-6096-HPC-3-A07_B19	Exc	Exc-DG	Exc-DG	adult_Exc-DG	0.01313	0.03729	0.73881	210830-6096-HPC	HPC	adult	107447
210830-6096-HPC-3-A07_M21	Exc	Exc-CA	Exc-Subiculum-FN1	adult_Exc-Subiculum-FN1	0.01383	0.0518	0.75957	210830-6096-HPC	HPC	adult	181129
210830-6096-HPC-3-A07_M22	Exc	Exc-DG	Exc-DG	adult_Exc-DG	0.01177	0.03389	0.75603	210830-6096-HPC	HPC	adult	110699
210830-6096-HPC-3-A07_M24	Non-Neuron	Glial-Non-Neuron	ODC	adult_ODC	0.0083	0.01139	0.76308	210830-6096-HPC	HPC	adult	109250
210830-6096-HPC-3-A07_I2	Exc	Exc-DG	Exc-DG	adult_Exc-DG	0.01136	0.03387	0.74618	210830-6096-HPC	HPC	adult	221322
210830-6096-HPC-3-A07_H12	Exc	Exc-DG	Exc-DG	adult_Exc-DG	0.01257	0.03978	0.74796	210830-6096-HPC	HPC	adult	213534
210830-6096-HPC-3-A07_M1	Non-Neuron	Glial-Non-Neuron	Astro	adult_Astro	0.0117	0.03533	0.80534	210830-6096-HPC	HPC	adult	111427
210830-6096-HPC-1-A05_F16	Non-Neuron	Glial-Non-Neuron	ODC	adult_ODC	0.01052	0.01618	0.76278	210830-6096-HPC	HPC	adult	337838
210830-6096-HPC-3-A07_M19	Non-Neuron	Glial-Non-Neuron	Astro	adult_Astro	0.01009	0.02179	0.76927	210830-6096-HPC	HPC	adult	122006
210830-6096-HPC-2-A06_P14	Exc	Exc-CA	Exc-CA1	adult_Exc-CA1	0.01308	0.04508	0.75866	210830-6096-HPC	HPC	adult	139231
210830-6096-HPC-2-A06_J9	Exc	Exc-DG	Exc-DG	adult_Exc-DG	0.01123	0.03284	0.73226	210830-6096-HPC	HPC	adult	109591
210830-6096-HPC-2-A06_O9	Non-Neuron	Glial-Non-Neuron	ODC	adult_ODC	0.00944	0.0191	0.77038	210830-6096-HPC	HPC	adult	213286
210830-6096-HPC-2-A06_D7	Exc	Exc-CA	Exc-Subiculum-FN1	adult_Exc-Subiculum-FN1	0.01455	0.05114	0.76627	210830-6096-HPC	HPC	adult	147202
210830-6096-HPC-3-A07_H11	Non-Neuron	Glial-Non-Neuron	ODC	adult_ODC	0.00946	0.01573	0.74027	210830-6096-HPC	HPC	adult	116401
210830-6096-HPC-2-A06_D8	Non-Neuron	Glial-Non-Neuron	ODC	adult_ODC	0.00903	0.01416	0.76926	210830-6096-HPC	HPC	adult	133072
210830-6096-HPC-3-A07_J12	Exc	Exc-CA	Exc-CA1-ADCY1	adult_Exc-CA1-ADCY1	0.01664	0.06275	0.78563	210830-6096-HPC	HPC	adult	272446
210830-6096-HPC-1-A05_D9	Exc	Exc-DG	Exc-DG	adult_Exc-DG	0.01338	0.03801	0.75404	210830-6096-HPC	HPC	adult	371747
210830-6096-HPC-1-A05_F10	Non-Neuron	Glial-Non-Neuron	ODC	adult_ODC	0.01024	0.0158	0.75445	210830-6096-HPC	HPC	adult	405849
210830-6096-HPC-3-A07_B21	Non-Neuron	Glial-Non-Neuron	ODC	adult_ODC	0.00933	0.01401	0.76228	210830-6096-HPC	HPC	adult	262988
210830-6096-HPC-2-A06_I17	Exc	Exc-CA	Exc-CA1	adult_Exc-CA1	0.01275	0.0476	0.7395	210830-6096-HPC	HPC	adult	115727
210830-6096-HPC-1-A05_K16	Non-Neuron	Glial-Non-Neuron	ODC	adult_ODC	0.00911	0.01435	0.76092	210830-6096-HPC	HPC	adult	312700
210830-6096-HPC-2-A06_L21	Exc	Exc-DG	Exc-DG	adult_Exc-DG	0.01168	0.03385	0.73608	210830-6096-HPC	HPC	adult	171573
210830-6096-HPC-1-A05_A12	Non-Neuron	Glial-Non-Neuron	OPC	adult_OPC	0.00891	0.01197	0.76597	210830-6096-HPC	HPC	adult	354893
210830-6096-HPC-3-A07_A20	Non-Neuron	Non-Neuron	VLMC	adult_VLMC	0.00804	0.01133	0.73786	210830-6096-HPC	HPC	adult	120949
210830-6096-HPC-1-A05_E13	Exc	Exc-CA	Exc-CA1	adult_Exc-CA1	0.0143	0.05036	0.76327	210830-6096-HPC	HPC	adult	127117
210830-6096-HPC-3-A07_H1	Non-Neuron	Glial-Non-Neuron	Astro	adult_Astro	0.01085	0.02583	0.78376	210830-6096-HPC	HPC	adult	170906
210830-6096-HPC-3-A07_D16	Non-Neuron	Glial-Non-Neuron	ODC	adult_ODC	0.01228	0.03258	0.7746	210830-6096-HPC	HPC	adult	150003
210830-6096-HPC-2-A06_F13	Exc	Exc-CA	Exc-CA1	adult_Exc-CA1	0.01328	0.04836	0.7506	210830-6096-HPC	HPC	adult	131619
210830-6096-HPC-3-A07_A7	Non-Neuron	Non-Neuron	EC	adult_EC	0.00925	0.01525	0.73362	210830-6096-HPC	HPC	adult	205210
210830-6096-HPC-3-A07_K19	Exc	Exc-DG	Exc-DG	adult_Exc-DG	0.0122	0.03603	0.7527	210830-6096-HPC	HPC	adult	138848
210830-6096-HPC-3-A07_M2	Non-Neuron	Non-Neuron	MGC-2	adult_MGC-2	0.00853	0.01101	0.74173	210830-6096-HPC	HPC	adult	126582
210830-6096-HPC-1-A05_B18	Exc	Exc-CA	Exc-CA1	adult_Exc-CA1	0.01443	0.04965	0.76103	210830-6096-HPC	HPC	adult	109865
210830-6096-HPC-3-A07_H9	Non-Neuron	Glial-Non-Neuron	ODC	adult_ODC	0.00812	0.01316	0.74833	210830-6096-HPC	HPC	adult	179132
210830-6096-HPC-1-A05_I22	Non-Neuron	Glial-Non-Neuron	Astro	adult_Astro	0.00899	0.01957	0.78963	210830-6096-HPC	HPC	adult	130285
210830-6096-HPC-1-A05_A10	Inh	Inh-CGE	Inh-CGE-OXR1	adult_Inh-CGE-OXR1	0.01484	0.05758	0.81241	210830-6096-HPC	HPC	adult	250011
210830-6096-HPC-2-A06_O14	Exc	Exc-DG	Exc-DG	adult_Exc-DG	0.01095	0.03465	0.75189	210830-6096-HPC	HPC	adult	111014
210830-6096-HPC-1-A05_B4	Non-Neuron	Glial-Non-Neuron	OPC	adult_OPC	0.00893	0.01229	0.77529	210830-6096-HPC	HPC	adult	165055
210830-6096-HPC-2-A06_A18	Non-Neuron	Glial-Non-Neuron	Astro	adult_Astro	0.01113	0.03394	0.7915	210830-6096-HPC	HPC	adult	213470
210830-6096-HPC-2-A06_G21	Exc	Exc-CA	Exc-Subiculum-FN1	adult_Exc-Subiculum-FN1	0.01301	0.04848	0.76872	210830-6096-HPC	HPC	adult	126925
210830-6096-HPC-2-A06_F1	Non-Neuron	Glial-Non-Neuron	Astro	adult_Astro	0.01048	0.03094	0.78226	210830-6096-HPC	HPC	adult	111167
210830-6096-HPC-2-A06_J2	Exc	Exc-DG	Exc-DG	adult_Exc-DG	0.01204	0.03936	0.75755	210830-6096-HPC	HPC	adult	181004
210830-6096-HPC-1-A05_I20	Non-Neuron	Glial-Non-Neuron	Astro	adult_Astro	0.01172	0.03048	0.80448	210830-6096-HPC	HPC	adult	134818
210830-6096-HPC-3-A07_M20	Exc	Exc-DG	Exc-DG	adult_Exc-DG	0.0114	0.03374	0.75285	210830-6096-HPC	HPC	adult	131715
210830-6096-HPC-3-A07_H15	Exc	Exc-DG	Exc-DG	adult_Exc-DG	0.01189	0.03711	0.76568	210830-6096-HPC	HPC	adult	144793
210830-6096-HPC-1-A05_D10	Exc	Exc-DG	Exc-DG	adult_Exc-DG	0.01303	0.03834	0.74407	210830-6096-HPC	HPC	adult	361050
210830-6096-HPC-2-A06_J6	Non-Neuron	Non-Neuron	MGC-1	adult_MGC-1	0.0095	0.01228	0.76708	210830-6096-HPC	HPC	adult	306899
210830-6096-HPC-2-A06_H19	Exc	Exc-CA	Exc-CA1	adult_Exc-CA1	0.01314	0.04539	0.75507	210830-6096-HPC	HPC	adult	170846
210830-6096-HPC-2-A06_N23	Non-Neuron	Glial-Non-Neuron	ODC	adult_ODC	0.00736	0.01142	0.75019	210830-6096-HPC	HPC	adult	155754
210830-6096-HPC-1-A05_I1	Exc	Exc-CA	Exc-CA-M,B,C+CG		0.013	0.03542	0.75533	210830-6096-HPC	HPC	adult	127300
210830-6096-HPC-1-A05_N7	Exc	Exc-DG	Exc-DG	adult_Exc-DG	0.01289	0.03806	0.74475	210830-6096-HPC	HPC	adult	165645
210830-6096-HPC-1-A05_J14	Non-Neuron	Glial-Non-Neuron	ODC	adult_ODC	0.0096	0.01343	0.76242	210830-6096-HPC	HPC	adult	189795
210830-6096-HPC-1-A05_H9	Exc	Exc-DG	Exc-DG	adult_Exc-DG	0.01155	0.03524	0.72535	210830-6096-HPC	HPC	adult	137188
210830-6096-HPC-1-A05_A15	Exc	Exc-DG	Exc-DG	adult_Exc-DG	0.01087	0.03665	0.75173	210830-6096-HPC	HPC	adult	187124
210830-6096-HPC-2-A06_H15	Exc	Exc-DG	Exc-DG	adult_Exc-DG	0.01013	0.03178	0.74279	210830-6096-HPC	HPC	adult	150387
210830-6096-HPC-1-A05_E18	Exc	Exc-DG	Exc-DG	adult_Exc-DG	0.01262	0.03703	0.76593	210830-6096-HPC	HPC	adult	233473
210830-6096-HPC-3-A07_M6	Exc	Exc-DG	Exc-DG	adult_Exc-DG	0.01272	0.03936	0.7562	210830-6096-HPC	HPC	adult	139333
210830-6096-HPC-2-A06_G19	Non-Neuron	Glial-Non-Neuron	OPC	adult_OPC	0.00908	0.01239	0.78325	210830-6096-HPC	HPC	adult	124023
210830-6096-HPC-2-A06_B7	Non-Neuron	Non-Neuron	EC	adult_EC	0.00769	0.01123	0.72561	210830-6096-HPC	HPC	adult	142580
210830-6096-HPC-3-A07_K21	Non-Neuron	Glial-Non-Neuron	OPC	adult_OPC	0.00808	0.01243	0.77607	210830-6096-HPC	HPC	adult	241819
210830-6096-HPC-1-A05_C10	Exc	Exc-CA	Exc-CA1-ADCY1	adult_Exc-CA1-ADCY1	0.02097	0.07312	0.78698	210830-6096-HPC	HPC	adult	135455
210830-6096-HPC-3-A07_N12	Exc	Exc-CA	Exc-CA1-ADCY1	adult_Exc-CA1-ADCY1	0.01774	0.06635	0.78603	210830-6096-HPC	HPC	adult	115903
210830-6096-HPC-2-A06_E10	Exc	Exc-DG	Exc-DG	adult_Exc-DG	0.0124	0.03655	0.73867	210830-6096-HPC	HPC	adult	204844
210830-6096-HPC-2-A06_H2	Exc	Exc-DG	Exc-DG	adult_Exc-DG	0.01206	0.03793	0.73747	210830-6096-HPC	HPC	adult	207651
210830-6096-HPC-1-A05_G1	Exc	Exc-DG	Exc-DG	adult_Exc-DG	0.01333	0.0419	0.75825	210830-6096-HPC	HPC	adult	214240
210830-6096-HPC-2-A06_F14	Non-Neuron	Glial-Non-Neuron	Astro	adult_Astro	0.01326	0.0376	0.78879	210830-6096-HPC	HPC	adult	107431
210830-6096-HPC-1-A05_A11	Exc	Exc-CA	Exc-CA1	adult_Exc-CA1	0.01402	0.04821	0.74786	210830-6096-HPC	HPC	adult	235571
210830-6096-HPC-3-A07_B22	Exc	Exc-DG	Exc-DG	adult_Exc-DG	0.01295	0.03986	0.74745	210830-6096-HPC	HPC	adult	147567
210830-6096-HPC-2-A06_H18	Exc	Exc-CA	Exc-CA3	adult_Exc-CA3	0.02226	0.08414	0.78201	210830-6096-HPC	HPC	adult	114658
210830-6096-HPC-3-A07_I23	Non-Neuron	Glial-Non-Neuron	ODC	adult_ODC	0.00896	0.01647	0.77345	210830-6096-HPC	HPC	adult	258304
210830-6096-HPC-2-A06_P19	Exc	Exc-DG	Exc-DG	adult_Exc-DG	0.01143	0.03677	0.74206	210830-6096-HPC	HPC	adult	114036
210830-6096-HPC-2-A06_F12	Exc	Exc-DG	Exc-DG	adult_Exc-DG	0.01156	0.03673	0.75105	210830-6096-HPC	HPC	adult	305676
210830-6096-HPC-2-A06_D23	Non-Neuron	Glial-Non-Neuron	ODC	adult_ODC	0.00918	0.01398	0.75252	210830-6096-HPC	HPC	adult	193373
210830-6096-HPC-1-A05_K22	Non-Neuron	Non-Neuron	EC	adult_EC	0.00963	0.01572	0.75395	210830-6096-HPC	HPC	adult	148166
210830-6096-HPC-1-A05_J8	Exc	Exc-CA	Exc-CA1-ADCY1	adult_Exc-CA1-ADCY1	0.02062	0.07954	0.79028	210830-6096-HPC	HPC	adult	263891
210830-6096-HPC-2-A06_P12	Exc	Exc-DG	Exc-DG	adult_Exc-DG	0.0109	0.03225	0.74932	210830-6096-HPC	HPC	adult	249997
210830-6096-HPC-2-A06_G4	Non-Neuron	Glial-Non-Neuron	ODC	adult_ODC	0.0097	0.01595	0.77072	210830-6096-HPC	HPC	adult	157640
210830-6096-HPC-2-A06_A21	Non-Neuron	Glial-Non-Neuron	Astro	adult_Astro	0.00929	0.01844	0.77311	210830-6096-HPC	HPC	adult	242244
210830-6096-HPC-3-A07_N14	Exc	Exc-DG	Exc-DG	adult_Exc-DG	0.01281	0.03891	0.75094	210830-6096-HPC	HPC	adult	176969
210830-6096-HPC-2-A06_D24	Non-Neuron	Glial-Non-Neuron	ODC	adult_ODC	0.00761	0.01171	0.73796	210830-6096-HPC	HPC	adult	222665
210830-6096-HPC-2-A06_F16	Non-Neuron	Glial-Non-Neuron	ODC	adult_ODC	0.00899	0.01447	0.776	210830-6096-HPC	HPC	adult	116276
210830-6096-HPC-1-A05_P7	Exc	Exc-ENT	Exc-ENT-GRIK4	adult_Exc-ENT-GRIK4	0.01401	0.05149	0.77619	210830-6096-HPC	HPC	adult	105373
210830-6096-HPC-3-A07_K18	Non-Neuron	Non-Neuron	EC	adult_EC	0.00948	0.015	0.75344	210830-6096-HPC	HPC	adult	143785
210830-6096-HPC-2-A06_I23	Non-Neuron	Glial-Non-Neuron	ODC	adult_ODC	0.00831	0.01301	0.76025	210830-6096-HPC	HPC	adult	159104
210830-6096-HPC-3-A07_M3	Exc	Exc-DG	Exc-DG	adult_Exc-DG	0.01332	0.03939	0.75727	210830-6096-HPC	HPC	adult	117726
210830-6096-HPC-3-A07_I11	Exc	Exc-DG	Exc-DG	adult_Exc-DG	0.01236	0.0347	0.7361	210830-6096-HPC	HPC	adult	122388
210830-6096-HPC-1-A05_P2	Non-Neuron	Glial-Non-Neuron	ODC	adult_ODC	0.00829	0.0146	0.78119	210830-6096-HPC	HPC	adult	183313
210830-6096-HPC-2-A06_L18	Non-Neuron	Glial-Non-Neuron	ODC	adult_ODC	0.00984	0.01995	0.78502	210830-6096-HPC	HPC	adult	243409
210830-6096-HPC-1-A05_J18	Exc	Exc-CA	Exc-CA1	adult_Exc-CA1	0.0159	0.05841	0.77925	210830-6096-HPC	HPC	adult	118839
210830-6096-HPC-1-A05_P3	Non-Neuron	Glial-Non-Neuron	Astro	adult_Astro	0.00979	0.02157	0.78995	210830-6096-HPC	HPC	adult	137530
210830-6096-HPC-2-A06_E11	Exc	Exc-DG	Exc-DG	adult_Exc-DG	0.01091	0.03444	0.73674	210830-6096-HPC	HPC	adult	139862
210830-6096-HPC-2-A06_F17	Exc	Exc-CA	Exc-CA1	adult_Exc-CA1	0.01442	0.04609	0.75091	210830-6096-HPC	HPC	adult	151319
210830-6096-HPC-2-A06_I6	Exc	Exc-DG	Exc-DG	adult_Exc-DG	0.01192	0.03841	0.73659	210830-6096-HPC	HPC	adult	105757
210830-6096-HPC-1-A05_H5	Non-Neuron	Non-Neuron	MGC-2	adult_MGC-2	0.00961	0.01244	0.76355	210830-6096-HPC	HPC	adult	110594
210830-6096-HPC-2-A06_A19	Exc	Exc-DG	Exc-DG	adult_Exc-DG	0.01066	0.03417	0.73711	210830-6096-HPC	HPC	adult	190020
210830-6096-HPC-2-A06_B4	Exc	Exc-DG	Exc-DG	adult_Exc-DG	0.01215	0.03809	0.75303	210830-6096-HPC	HPC	adult	171974
210830-6096-HPC-2-A06_P10	Exc	Exc-DG	Exc-DG	adult_Exc-DG	0.01058	0.03077	0.73741	210830-6096-HPC	HPC	adult	205568
210830-6096-HPC-2-A06_J3	Exc	Exc-DG	Exc-DG	adult_Exc-DG	0.01165	0.03611	0.74919	210830-6096-HPC	HPC	adult	128916
210830-6096-HPC-1-A05_A7	Exc	Exc-DG	Exc-DG	adult_Exc-DG	0.01366	0.04049	0.74915	210830-6096-HPC	HPC	adult	115067
210830-6096-HPC-2-A06_N11	Inh	Inh-CGE	Inh-CGE-CHRNA2	adult_Inh-CGE-CHRNA2	0.01388	0.05061	0.81515	210830-6096-HPC	HPC	adult	146441
210830-6096-HPC-1-A05_I21	Non-Neuron	Glial-Non-Neuron	Astro	adult_Astro	0.00962	0.02351	0.77564	210830-6096-HPC	HPC	adult	307508
210830-6096-HPC-2-A06_N2	Exc	Exc-DG	Exc-DG	adult_Exc-DG	0.01143	0.03504	0.7574	210830-6096-HPC	HPC	adult	186844
210830-6096-HPC-2-A06_C22	Exc	Exc-DG	Exc-DG	adult_Exc-DG	0.01156	0.0356	0.73664	210830-6096-HPC	HPC	adult	130161
210830-6096-HPC-3-A07_E7	Exc	Exc-DG	Exc-DG	adult_Exc-DG	0.01499	0.04837	0.7531	210830-6096-HPC	HPC	adult	134152
210830-6096-HPC-2-A06_B9	Exc	Exc-CA	Exc-CA1-ADCY1	adult_Exc-CA1-ADCY1	0.01873	0.07363	0.77006	210830-6096-HPC	HPC	adult	143967
210830-6096-HPC-3-A07_B9	Exc	Exc-DG	Exc-DG	adult_Exc-DG	0.0146	0.03983	0.74234	210830-6096-HPC	HPC	adult	253947
210830-6096-HPC-3-A07_F6	Exc	Exc-CA	Exc-CA1	adult_Exc-CA1	0.01525	0.04888	0.75979	210830-6096-HPC	HPC	adult	185642
210830-6096-HPC-3-A07_F10	Exc	Exc-DG	Exc-DG	adult_Exc-DG	0.01316	0.03879	0.7464	210830-6096-HPC	HPC	adult	300313
210830-6096-HPC-2-A06_J22	Exc	Exc-CA	Exc-CA1-ADCY1	adult_Exc-CA1-ADCY1	0.01921	0.07517	0.77398	210830-6096-HPC	HPC	adult	116245
210830-6096-HPC-2-A06_L4	Non-Neuron	Non-Neuron	MGC-2	adult_MGC-2	0.00851	0.01105	0.74388	210830-6096-HPC	HPC	adult	165555
210830-6096-HPC-2-A06_N12	Non-Neuron	Non-Neuron	PC	adult_PC	0.00862	0.01256	0.73859	210830-6096-HPC	HPC	adult	272317
210830-6096-HPC-3-A07_I15	Non-Neuron	Non-Neuron	VLMC	adult_VLMC	0.01013	0.01549	0.74739	210830-6096-HPC	HPC	adult	127487
210830-6096-HPC-3-A07_B7	Exc	Exc-DG	Exc-DG	adult_Exc-DG	0.01121	0.03401	0.73561	210830-6096-HPC	HPC	adult	195142
210830-6096-HPC-2-A06_D3	Exc	Exc-DG	Exc-DG	adult_Exc-DG	0.0107	0.03473	0.74006	210830-6096-HPC	HPC	adult	103045
210830-6096-HPC-2-A06_A17	Non-Neuron	Glial-Non-Neuron	Astro	adult_Astro	0.00882	0.01937	0.7778	210830-6096-HPC	HPC	adult	160005
210830-6096-HPC-3-A07_M9	Non-Neuron	Glial-Non-Neuron	Astro	adult_Astro	0.01169	0.02358	0.79834	210830-6096-HPC	HPC	adult	127220
210830-6096-HPC-3-A07_H14	Exc	Exc-DG	Exc-DG	adult_Exc-DG	0.01231	0.0362	0.74482	210830-6096-HPC	HPC	adult	171363
210830-6096-HPC-1-A05_A3	Inh	Inh-MGE	Inh-MGE-MAN1A1	adult_Inh-MGE-MAN1A1	0.02181	0.0912	0.82408	210830-6096-HPC	HPC	adult	101872
210830-6096-HPC-3-A07_I18	Exc	Exc-CA	Exc-CA1	adult_Exc-CA1	0.01443	0.04696	0.76026	210830-6096-HPC	HPC	adult	109835
210830-6096-HPC-1-A05_N4	Exc	Exc-ENT	Exc-ENT-GRIK4	adult_Exc-ENT-GRIK4	0.0156	0.05947	0.80534	210830-6096-HPC	HPC	adult	134955
210830-6096-HPC-1-A05_J20	Exc	Exc-DG	Exc-DG	adult_Exc-DG	0.01283	0.03915	0.74184	210830-6096-HPC	HPC	adult	130616
210830-6096-HPC-1-A05_J13	Exc	Exc-CA	Exc-CA1	adult_Exc-CA1	0.0135	0.04527	0.75043	210830-6096-HPC	HPC	adult	110137
210830-6096-HPC-1-A05_I10	Non-Neuron	Glial-Non-Neuron	OPC	adult_OPC	0.00911	0.01238	0.74512	210830-6096-HPC	HPC	adult	132131
210830-6096-HPC-2-A06_O2	Exc	Exc-DG	Exc-DG	adult_Exc-DG	0.01055	0.03223	0.75596	210830-6096-HPC	HPC	adult	185723
210830-6096-HPC-3-A07_G24	Non-Neuron	Glial-Non-Neuron	ODC	adult_ODC	0.00905	0.01352	0.76086	210830-6096-HPC	HPC	adult	201319
210830-6096-HPC-2-A06_C15	Exc	Exc-DG	Exc-DG	adult_Exc-DG	0.01003	0.03498	0.75771	210830-6096-HPC	HPC	adult	122788
210830-6096-HPC-1-A05_A2	Exc	Exc-CA	Exc-CA1	adult_Exc-CA1	0.0136	0.04536	0.74508	210830-6096-HPC	HPC	adult	171972
210830-6096-HPC-1-A05_B13	Non-Neuron	Glial-Non-Neuron	ODC	adult_ODC	0.00968	0.01459	0.77095	210830-6096-HPC	HPC	adult	188302
210830-6096-HPC-1-A05_O7	Non-Neuron	Glial-Non-Neuron	ODC	adult_ODC	0.00805	0.01332	0.76074	210830-6096-HPC	HPC	adult	128985
210830-6096-HPC-3-A07_C9	Exc	Exc-DG	Exc-DG	adult_Exc-DG	0.01051	0.03425	0.72823	210830-6096-HPC	HPC	adult	167769
210830-6096-HPC-3-A07_H5	Exc	Exc-CA	Exc-CA1	adult_Exc-CA1	0.01448	0.04771	0.76087	210830-6096-HPC	HPC	adult	159644
210830-6096-HPC-2-A06_L14	Non-Neuron	Non-Neuron	MGC-1	adult_MGC-1	0.00912	0.01333	0.77122	210830-6096-HPC	HPC	adult	185475
210830-6096-HPC-1-A05_C13	Non-Neuron	Glial-Non-Neuron	ODC	adult_ODC	0.01013	0.02116	0.78231	210830-6096-HPC	HPC	adult	162790
210830-6096-HPC-2-A06_K8	Non-Neuron	Glial-Non-Neuron	ODC	adult_ODC	0.00919	0.01951	0.77536	210830-6096-HPC	HPC	adult	204347
210830-6096-HPC-1-A05_I11	Non-Neuron	Glial-Non-Neuron	ODC	adult_ODC	0.01093	0.0245	0.77619	210830-6096-HPC	HPC	adult	179838
210830-6096-HPC-3-A07_D8	Non-Neuron	Glial-Non-Neuron	OPC	adult_OPC	0.00989	0.01367	0.77266	210830-6096-HPC	HPC	adult	123073
210830-6096-HPC-3-A07_D2	Exc	Exc-DG	Exc-DG	adult_Exc-DG	0.01165	0.03472	0.74921	210830-6096-HPC	HPC	adult	139749
210830-6096-HPC-3-A07_H4	Inh	Inh-MGE	Inh-MGE-CNTNAP4	adult_Inh-MGE-CNTNAP4	0.01419	0.05094	0.80708	210830-6096-HPC	HPC	adult	170626
210830-6096-HPC-2-A06_L2	Exc	Exc-DG	Exc-DG	adult_Exc-DG	0.01147	0.03689	0.73759	210830-6096-HPC	HPC	adult	152169
210830-6096-HPC-3-A07_G22	Non-Neuron	Glial-Non-Neuron	ODC	adult_ODC	0.00981	0.01418	0.74415	210830-6096-HPC	HPC	adult	177141
210830-6096-HPC-1-A05_J15	Exc	Exc-CA	Exc-CA1	adult_Exc-CA1	0.01433	0.05009	0.75069	210830-6096-HPC	HPC	adult	169893
210830-6096-HPC-1-A05_M4	Exc	Exc-ENT	Exc-ENT-GRIK4	adult_Exc-ENT-GRIK4	0.01719	0.06695	0.79954	210830-6096-HPC	HPC	adult	124568
210830-6096-HPC-1-A05_C18	Non-Neuron	Glial-Non-Neuron	ODC	adult_ODC	0.00823	0.01241	0.7598	210830-6096-HPC	HPC	adult	207388
210830-6096-HPC-2-A06_C18	Exc	Exc-DG	Exc-DG	adult_Exc-DG	0.01141	0.03597	0.73369	210830-6096-HPC	HPC	adult	126741
210830-6096-HPC-2-A06_N3	Non-Neuron	Glial-Non-Neuron	Astro	adult_Astro	0.0079	0.01378	0.75244	210830-6096-HPC	HPC	adult	139970
210830-6096-HPC-3-A07_E2	Non-Neuron	Non-Neuron	MGC-2	adult_MGC-2	0.00804	0.01075	0.7901	210830-6096-HPC	HPC	adult	132475
210830-6096-HPC-2-A06_I3	Exc	Exc-DG	Exc-DG	adult_Exc-DG	0.01277	0.04172	0.73509	210830-6096-HPC	HPC	adult	117072
210830-6096-HPC-2-A06_D6	Exc	Exc-ENT	Exc-ENT-TSHZ2	adult_Exc-ENT-TSHZ2	0.01789	0.06799	0.81805	210830-6096-HPC	HPC	adult	169270
210830-6096-HPC-3-A07_M8	Non-Neuron	Glial-Non-Neuron	ODC	adult_ODC	0.00988	0.01622	0.76185	210830-6096-HPC	HPC	adult	205457
210830-6096-HPC-2-A06_K18	Exc	Exc-CA	Exc-CA1	adult_Exc-CA1	0.01628	0.05232	0.75918	210830-6096-HPC	HPC	adult	116920
210830-6096-HPC-3-A07_E15	Exc	Exc-CA	Exc-CA1	adult_Exc-CA1	0.0133	0.04687	0.75045	210830-6096-HPC	HPC	adult	134847
210830-6096-HPC-3-A07_A9	Non-Neuron	Non-Neuron	MGC-1	adult_MGC-1	0.00903	0.01171	0.74545	210830-6096-HPC	HPC	adult	127173
210830-6096-HPC-1-A05_B7	Exc	Exc-CA	Exc-CA1	adult_Exc-CA1	0.01474	0.0485	0.75542	210830-6096-HPC	HPC	adult	204178
210830-6096-HPC-2-A06_N8	Exc	Exc-DG	Exc-DG	adult_Exc-DG	0.01214	0.03455	0.74458	210830-6096-HPC	HPC	adult	208874
210830-6096-HPC-3-A07_N11	Exc	Exc-CA	Exc-CA1	adult_Exc-CA1	0.01404	0.04878	0.75716	210830-6096-HPC	HPC	adult	118256
210830-6096-HPC-3-A07_A19	Non-Neuron	Glial-Non-Neuron	Astro	adult_Astro	0.00964	0.01779	0.79009	210830-6096-HPC	HPC	adult	119221
210830-6096-HPC-1-A05_M3	Exc	Exc-DG	Exc-DG	adult_Exc-DG	0.0157	0.04309	0.75293	210830-6096-HPC	HPC	adult	122395
210830-6096-HPC-2-A06_C2	Non-Neuron	Glial-Non-Neuron	ODC	adult_ODC	0.01004	0.02279	0.74258	210830-6096-HPC	HPC	adult	102488
210830-6096-HPC-2-A06_E15	Exc	Exc-DG	Exc-DG	adult_Exc-DG	0.01181	0.0386	0.74862	210830-6096-HPC	HPC	adult	110879
210830-6096-HPC-1-A05_J1	Non-Neuron	Glial-Non-Neuron	Astro	adult_Astro	0.01022	0.02669	0.79925	210830-6096-HPC	HPC	adult	243533
210830-6096-HPC-2-A06_E14	Exc	Exc-CA	Exc-CA1	adult_Exc-CA1	0.01357	0.04718	0.75776	210830-6096-HPC	HPC	adult	109827
210830-6096-HPC-1-A05_C20	Non-Neuron	Glial-Non-Neuron	ODC	adult_ODC	0.01258	0.03222	0.79302	210830-6096-HPC	HPC	adult	133840
210830-6096-HPC-3-A07_A14	Non-Neuron	Glial-Non-Neuron	Astro	adult_Astro	0.00969	0.01777	0.79317	210830-6096-HPC	HPC	adult	101203
210830-6096-HPC-2-A06_C10	Exc	Exc-DG	Exc-DG	adult_Exc-DG	0.0115	0.03324	0.72544	210830-6096-HPC	HPC	adult	169649
210830-6096-HPC-2-A06_L10	Exc	Exc-DG	Exc-DG	adult_Exc-DG	0.01168	0.03529	0.72659	210830-6096-HPC	HPC	adult	134981
210830-6096-HPC-1-A05_M2	Exc	Exc-CA	Exc-CA1	adult_Exc-CA1	0.01356	0.04779	0.75782	210830-6096-HPC	HPC	adult	191192
210830-6096-HPC-3-A07_E21	Exc	Exc-DG	Exc-DG	adult_Exc-DG	0.01308	0.03676	0.75319	210830-6096-HPC	HPC	adult	214978
210830-6096-HPC-1-A05_C14	Inh	Inh-MGE	Inh-MGE-ERBB4	adult_Inh-MGE-ERBB4	0.01949	0.08052	0.82955	210830-6096-HPC	HPC	adult	110286
210830-6096-HPC-2-A06_P15	Exc	Exc-DG	Exc-DG	adult_Exc-DG	0.01023	0.03108	0.74835	210830-6096-HPC	HPC	adult	122493
210830-6096-HPC-2-A06_F10	Exc	Exc-CA	Exc-CA1	adult_Exc-CA1	0.01486	0.05021	0.75842	210830-6096-HPC	HPC	adult	219226
210830-6096-HPC-1-A05_J19	Exc	Exc-DG	Exc-DG	adult_Exc-DG	0.01194	0.03758	0.76366	210830-6096-HPC	HPC	adult	119489
210830-6096-HPC-3-A07_C15	Non-Neuron	Glial-Non-Neuron	ODC	adult_ODC	0.01036	0.01656	0.75899	210830-6096-HPC	HPC	adult	150946
210830-6096-HPC-1-A05_B12	Exc	Exc-CA	Exc-CA1	adult_Exc-CA1	0.01357	0.0443	0.75313	210830-6096-HPC	HPC	adult	314623
210830-6096-HPC-3-A07_N17	Exc	Exc-CA	Exc-CA-NTNG2	adult_Exc-CA-NTNG2	0.01684	0.06285	0.81541	210830-6096-HPC	HPC	adult	147834
210830-6096-HPC-2-A06_H24	Non-Neuron	Glial-Non-Neuron	ODC	adult_ODC	0.00915	0.01411	0.75101	210830-6096-HPC	HPC	adult	167724
210830-6096-HPC-3-A07_H2	Non-Neuron	Glial-Non-Neuron	ODC	adult_ODC	0.00996	0.02126	0.78093	210830-6096-HPC	HPC	adult	120403
210830-6096-HPC-3-A07_A3	Exc	Exc-DG	Exc-DG	adult_Exc-DG	0.01146	0.03664	0.74037	210830-6096-HPC	HPC	adult	146945
210830-6096-HPC-2-A06_L24	Non-Neuron	Glial-Non-Neuron	ODC	adult_ODC	0.00925	0.01889	0.78252	210830-6096-HPC	HPC	adult	154724
210830-6096-HPC-1-A05_B17	Exc	Exc-DG	Exc-DG	adult_Exc-DG	0.01576	0.04086	0.74677	210830-6096-HPC	HPC	adult	181983
210830-6096-HPC-3-A07_F24	Non-Neuron	Glial-Non-Neuron	ODC	adult_ODC	0.0069	0.0112	0.75559	210830-6096-HPC	HPC	adult	175858
210830-6096-HPC-3-A07_C22	Non-Neuron	Glial-Non-Neuron	ODC	adult_ODC	0.01102	0.0245	0.78914	210830-6096-HPC	HPC	adult	198574
210830-6096-HPC-2-A06_K15	Non-Neuron	Non-Neuron	PC	adult_PC	0.00757	0.01133	0.74239	210830-6096-HPC	HPC	adult	103046
210830-6096-HPC-3-A07_H6	Inh	Inh-MGE	Inh-MGE-ERBB4	adult_Inh-MGE-ERBB4	0.02445	0.09696	0.84093	210830-6096-HPC	HPC	adult	115942
210830-6096-HPC-1-A05_A5	Inh	Inh-MGE	Inh-MGE-MAN1A1	adult_Inh-MGE-MAN1A1	0.01813	0.07519	0.83248	210830-6096-HPC	HPC	adult	216170
210830-6096-HPC-2-A06_C19	Inh	Inh-CGE	Inh-CGE-SOX13	adult_Inh-CGE-SOX13	0.01261	0.04136	0.80468	210830-6096-HPC	HPC	adult	125370
210830-6096-HPC-2-A06_O22	Non-Neuron	Glial-Non-Neuron	ODC	adult_ODC	0.00915	0.01316	0.75952	210830-6096-HPC	HPC	adult	132653
210830-6096-HPC-3-A07_F4	Non-Neuron	Glial-Non-Neuron	ODC	adult_ODC	0.01038	0.02038	0.7744	210830-6096-HPC	HPC	adult	159443
210830-6096-HPC-1-A05_A6	Exc	Exc-CA	Exc-CA1	adult_Exc-CA1	0.01311	0.04574	0.75321	210830-6096-HPC	HPC	adult	237003
210830-6096-HPC-2-A06_F20	Exc	Exc-CA	Exc-CA1	adult_Exc-CA1	0.01345	0.0452	0.74149	210830-6096-HPC	HPC	adult	133858
210830-6096-HPC-3-A07_N10	Non-Neuron	Non-Neuron	PC	adult_PC	0.00888	0.01303	0.73208	210830-6096-HPC	HPC	adult	336406
210830-6096-HPC-2-A06_F18	Exc	Exc-DG	Exc-DG	adult_Exc-DG	0.01186	0.03858	0.7428	210830-6096-HPC	HPC	adult	186051
210830-6096-HPC-1-A05_F20	Exc	Exc-CA	Exc-CA1	adult_Exc-CA1	0.01265	0.04217	0.75181	210830-6096-HPC	HPC	adult	122257
210830-6096-HPC-2-A06_K23	Non-Neuron	Non-Neuron	MGC-1	adult_MGC-1	0.00786	0.01052	0.74335	210830-6096-HPC	HPC	adult	152703
210830-6096-HPC-3-A07_N19	Exc	Exc-CA	Exc-CA1	adult_Exc-CA1	0.01371	0.0461	0.75713	210830-6096-HPC	HPC	adult	186259
210830-6096-HPC-2-A06_F11	Non-Neuron	Glial-Non-Neuron	Astro	adult_Astro	0.00877	0.01228	0.77019	210830-6096-HPC	HPC	adult	180829
210830-6096-HPC-3-A07_F7	Exc	Exc-ENT	Exc-ENT-TSHZ2	adult_Exc-ENT-TSHZ2	0.0177	0.0723	0.797	210830-6096-HPC	HPC	adult	164155
210830-6096-HPC-2-A06_K17	Exc	Exc-DG	Exc-DG	adult_Exc-DG	0.01153	0.03757	0.74233	210830-6096-HPC	HPC	adult	122093
210830-6096-HPC-2-A06_N6	Exc	Exc-CA	Exc-CA1	adult_Exc-CA1	0.01356	0.04516	0.74673	210830-6096-HPC	HPC	adult	104873
210830-6096-HPC-3-A07_J24	Non-Neuron	Glial-Non-Neuron	ODC	adult_ODC	0.00914	0.01465	0.75236	210830-6096-HPC	HPC	adult	137703
210830-6096-HPC-2-A06_L6	Exc	Exc-DG	Exc-DG	adult_Exc-DG	0.0108	0.03246	0.75326	210830-6096-HPC	HPC	adult	188094
210830-6096-HPC-1-A05_B8	Exc	Exc-CA	Exc-CA1-ADCY1	adult_Exc-CA1-ADCY1	0.01844	0.06998	0.77609	210830-6096-HPC	HPC	adult	221572
210830-6096-HPC-1-A05_C11	Exc	Exc-DG	Exc-DG	adult_Exc-DG	0.01244	0.03801	0.74557	210830-6096-HPC	HPC	adult	228193
210830-6096-HPC-2-A06_L22	Inh	Inh-CGE	Inh-CGE-CHRNA2	adult_Inh-CGE-CHRNA2	0.01415	0.05157	0.80791	210830-6096-HPC	HPC	adult	190979
210830-6096-HPC-2-A06_C20	Non-Neuron	Glial-Non-Neuron	ODC	adult_ODC	0.00921	0.02011	0.77039	210830-6096-HPC	HPC	adult	303050
210830-6096-HPC-1-A05_I19	Exc	Exc-DG	Exc-DG	adult_Exc-DG	0.01037	0.03495	0.74616	210830-6096-HPC	HPC	adult	113922
210830-6096-HPC-1-A05_F1	Non-Neuron	Glial-Non-Neuron	ODC	adult_ODC	0.0105	0.0246	0.77959	210830-6096-HPC	HPC	adult	111576
210830-6096-HPC-2-A06_H17	Inh	Inh-MGE	Inh-MGE-CNTNAP4	adult_Inh-MGE-CNTNAP4	0.01442	0.05784	0.81551	210830-6096-HPC	HPC	adult	197216
210830-6096-HPC-2-A06_N7	Exc	Exc-DG	Exc-DG	adult_Exc-DG	0.01109	0.03331	0.74518	210830-6096-HPC	HPC	adult	129665
210830-6096-HPC-3-A07_H23	Non-Neuron	Glial-Non-Neuron	ODC	adult_ODC	0.00856	0.01294	0.76442	210830-6096-HPC	HPC	adult	147554
210830-6096-HPC-1-A05_F19	Exc	Exc-DG	Exc-DG	adult_Exc-DG	0.01258	0.03558	0.74524	210830-6096-HPC	HPC	adult	112094
210830-6096-HPC-2-A06_F19	Non-Neuron	Glial-Non-Neuron	Astro	adult_Astro	0.01006	0.03058	0.79019	210830-6096-HPC	HPC	adult	169465
210830-6096-HPC-3-A07_I12	Exc	Exc-DG	Exc-DG	adult_Exc-DG	0.01215	0.03845	0.73024	210830-6096-HPC	HPC	adult	244832
210830-6096-HPC-3-A07_K23	Non-Neuron	Glial-Non-Neuron	ODC	adult_ODC	0.0081	0.01193	0.74277	210830-6096-HPC	HPC	adult	299473
210830-6096-HPC-2-A06_J15	Exc	Exc-CA	Exc-CA1	adult_Exc-CA1	0.01264	0.04439	0.74543	210830-6096-HPC	HPC	adult	119855
210830-6096-HPC-2-A06_C13	Non-Neuron	Glial-Non-Neuron	ODC	adult_ODC	0.00907	0.01404	0.75423	210830-6096-HPC	HPC	adult	139474
210830-6096-HPC-3-A07_E11	Exc	Exc-DG	Exc-DG	adult_Exc-DG	0.01178	0.03809	0.75306	210830-6096-HPC	HPC	adult	191046
210830-6096-HPC-2-A06_H22	Non-Neuron	Glial-Non-Neuron	Astro	adult_Astro	0.0099	0.02241	0.7829	210830-6096-HPC	HPC	adult	191862
210830-6096-HPC-3-A07_N15	Inh	Inh-MGE	Inh-MGE-CNTNAP4	adult_Inh-MGE-CNTNAP4	0.01378	0.04474	0.81711	210830-6096-HPC	HPC	adult	121680
210830-6096-HPC-1-A05_F15	Exc	Exc-CA	Exc-CA1	adult_Exc-CA1	0.01333	0.04248	0.76318	210830-6096-HPC	HPC	adult	208146
210830-6096-HPC-2-A06_E18	Exc	Exc-DG	Exc-DG	adult_Exc-DG	0.01232	0.03777	0.74458	210830-6096-HPC	HPC	adult	161897
210830-6096-HPC-3-A07_C5	Exc	Exc-DG	Exc-DG	adult_Exc-DG	0.01352	0.03832	0.74618	210830-6096-HPC	HPC	adult	105203
210830-6096-HPC-3-A07_D19	Exc	Exc-DG	Exc-DG	adult_Exc-DG	0.0127	0.03965	0.73788	210830-6096-HPC	HPC	adult	216698
210830-6096-HPC-3-A07_D12	Exc	Exc-CA	Exc-CA-NTNG2	adult_Exc-CA-NTNG2	0.01565	0.06043	0.79297	210830-6096-HPC	HPC	adult	131366
210830-6096-HPC-3-A07_C21	Inh	Inh-CGE	Inh-CGE-FRAS1	adult_Inh-CGE-FRAS1	0.01196	0.03705	0.80798	210830-6096-HPC	HPC	adult	278437
210830-6096-HPC-1-A05_K10	Inh	Inh-CGE	Inh-CGE-FRAS1	adult_Inh-CGE-FRAS1	0.01391	0.04679	0.81051	210830-6096-HPC	HPC	adult	177163
210830-6096-HPC-3-A07_H24	Non-Neuron	Glial-Non-Neuron	Astro	adult_Astro	0.00871	0.0178	0.79962	210830-6096-HPC	HPC	adult	218881
210830-6096-HPC-3-A07_N18	Exc	Exc-DG	Exc-DG	adult_Exc-DG	0.0105	0.03379	0.74879	210830-6096-HPC	HPC	adult	206808
210830-6096-HPC-2-A06_C9	Exc	Exc-CA	Exc-CA1	adult_Exc-CA1	0.01301	0.04439	0.7289	210830-6096-HPC	HPC	adult	115068
210830-6096-HPC-1-A05_N11	Non-Neuron	Glial-Non-Neuron	Astro	adult_Astro	0.01038	0.0261	0.7782	210830-6096-HPC	HPC	adult	114545
210830-6096-HPC-1-A05_F21	Inh	Inh-CGE	Inh-CGE-OXR1	adult_Inh-CGE-OXR1	0.01509	0.05078	0.82172	210830-6096-HPC	HPC	adult	113641
210830-6096-HPC-3-A07_E24	Non-Neuron	Glial-Non-Neuron	ODC	adult_ODC	0.00882	0.01372	0.76178	210830-6096-HPC	HPC	adult	172139
210830-6096-HPC-3-A07_D10	Exc	Exc-DG	Exc-DG	adult_Exc-DG	0.01224	0.03745	0.76652	210830-6096-HPC	HPC	adult	255163
210830-6096-HPC-3-A07_K22	Exc	Exc-DG	Exc-DG	adult_Exc-DG	0.01296	0.04095	0.75119	210830-6096-HPC	HPC	adult	162082
210830-6096-HPC-2-A06_P9	Exc	Exc-DG	Exc-DG	adult_Exc-DG	0.01111	0.0327	0.73983	210830-6096-HPC	HPC	adult	173865
210830-6096-HPC-2-A06_M10	Exc	Exc-DG	Exc-DG	adult_Exc-DG	0.01385	0.04211	0.75302	210830-6096-HPC	HPC	adult	131611
210830-6096-HPC-3-A07_N20	Exc	Exc-CA	Exc-CA1	adult_Exc-CA1	0.01404	0.04733	0.76437	210830-6096-HPC	HPC	adult	188499
210830-6096-HPC-2-A06_J18	Exc	Exc-DG	Exc-DG	adult_Exc-DG	0.01496	0.04346	0.74925	210830-6096-HPC	HPC	adult	130296
210830-6096-HPC-1-A05_G3	Exc	Exc-ENT	Exc-ENT-GRIK4	adult_Exc-ENT-GRIK4	0.01689	0.05153	0.78909	210830-6096-HPC	HPC	adult	102408
210830-6096-HPC-2-A06_E13	Exc	Exc-ENT	Exc-ENT-TSHZ2	adult_Exc-ENT-TSHZ2	0.01775	0.07292	0.80635	210830-6096-HPC	HPC	adult	115787
210830-6096-HPC-3-A07_B12	Exc	Exc-CA	Exc-CA1	adult_Exc-CA1	0.013	0.04679	0.76723	210830-6096-HPC	HPC	adult	304389
210830-6096-HPC-1-A05_E19	Non-Neuron	Glial-Non-Neuron	ODC	adult_ODC	0.01015	0.01663	0.78053	210830-6096-HPC	HPC	adult	143997
210830-6096-HPC-2-A06_K1	Exc	Exc-CA	Exc-CA-MEF2C-JCAD		0.02031	0.07945	0.77277	210830-6096-HPC	HPC	adult	167799
210830-6096-HPC-2-A06_G3	Non-Neuron	Glial-Non-Neuron	ODC	adult_ODC	0.0109	0.02502	0.75024	210830-6096-HPC	HPC	adult	126383
210830-6096-HPC-3-A07_J2	Non-Neuron	Non-Neuron	PC	adult_PC	0.00904	0.01454	0.7553	210830-6096-HPC	HPC	adult	242900
210830-6096-HPC-3-A07_E13	Exc	Exc-CA	Exc-CA1	adult_Exc-CA1	0.014	0.046	0.7642	210830-6096-HPC	HPC	adult	111556
210830-6096-HPC-2-A06_L5	Inh	Inh-CGE	Inh-CGE-ALK	adult_Inh-CGE-ALK	0.01668	0.06137	0.81871	210830-6096-HPC	HPC	adult	183816
210830-6096-HPC-3-A07_K24	Non-Neuron	Glial-Non-Neuron	ODC	adult_ODC	0.01063	0.02297	0.78544	210830-6096-HPC	HPC	adult	193805
210830-6096-HPC-1-A05_J3	Non-Neuron	Glial-Non-Neuron	ODC	adult_ODC	0.00924	0.0143	0.75419	210830-6096-HPC	HPC	adult	258367
210830-6096-HPC-2-A06_E1	Non-Neuron	Glial-Non-Neuron	Astro	adult_Astro	0.00858	0.01472	0.77751	210830-6096-HPC	HPC	adult	110394
210830-6096-HPC-3-A07_D17	Exc	Exc-DG	Exc-DG	adult_Exc-DG	0.01149	0.03351	0.75983	210830-6096-HPC	HPC	adult	165056
210830-6096-HPC-2-A06_P8	Non-Neuron	Glial-Non-Neuron	ODC	adult_ODC	0.00772	0.01282	0.77009	210830-6096-HPC	HPC	adult	265007
210830-6096-HPC-2-A06_L12	Non-Neuron	Glial-Non-Neuron	ODC	adult_ODC	0.00993	0.01425	0.73844	210830-6096-HPC	HPC	adult	173675
210830-6096-HPC-3-A07_N6	Exc	Exc-DG	Exc-DG	adult_Exc-DG	0.01154	0.03492	0.75713	210830-6096-HPC	HPC	adult	211113
210830-6096-HPC-3-A07_J4	Exc	Exc-CA	Exc-CA1	adult_Exc-CA1	0.01321	0.04448	0.75497	210830-6096-HPC	HPC	adult	187815
210830-6096-HPC-3-A07_J6	Exc	Exc-DG	Exc-DG	adult_Exc-DG	0.01271	0.04068	0.75283	210830-6096-HPC	HPC	adult	256630
210830-6096-HPC-3-A07_I24	Non-Neuron	Non-Neuron	MGC-2	adult_MGC-2	0.00958	0.01219	0.78382	210830-6096-HPC	HPC	adult	106660
210830-6096-HPC-1-A05_B9	Non-Neuron	Glial-Non-Neuron	OPC	adult_OPC	0.01007	0.01355	0.75687	210830-6096-HPC	HPC	adult	368291
210830-6096-HPC-1-A05_I5	Non-Neuron	Glial-Non-Neuron	Astro	adult_Astro	0.01085	0.01966	0.79068	210830-6096-HPC	HPC	adult	131423
210830-6096-HPC-1-A05_N12	Non-Neuron	Glial-Non-Neuron	ODC	adult_ODC	0.00874	0.01487	0.75239	210830-6096-HPC	HPC	adult	319929
210830-6096-HPC-3-A07_N21	Exc	Exc-DG	Exc-DG	adult_Exc-DG	0.01154	0.0352	0.73758	210830-6096-HPC	HPC	adult	133949
210830-6096-HPC-2-A06_H21	Non-Neuron	Glial-Non-Neuron	ODC	adult_ODC	0.01106	0.03035	0.78284	210830-6096-HPC	HPC	adult	305802
210830-6096-HPC-2-A06_K22	Non-Neuron	Glial-Non-Neuron	ODC	adult_ODC	0.01009	0.01998	0.78783	210830-6096-HPC	HPC	adult	136879
210830-6096-HPC-3-A07_N5	Non-Neuron	Glial-Non-Neuron	ODC	adult_ODC	0.00958	0.01431	0.77555	210830-6096-HPC	HPC	adult	120166
210830-6096-HPC-3-A07_I14	Non-Neuron	Glial-Non-Neuron	Astro	adult_Astro	0.01031	0.02155	0.79028	210830-6096-HPC	HPC	adult	198645
210830-6096-HPC-3-A07_C20	Exc	Exc-DG	Exc-DG	adult_Exc-DG	0.0128	0.03939	0.73743	210830-6096-HPC	HPC	adult	225286
210830-6096-HPC-2-A06_P17	Exc	Exc-DG	Exc-DG	adult_Exc-DG	0.01058	0.03431	0.73353	210830-6096-HPC	HPC	adult	148084
210830-6096-HPC-3-A07_D23	Non-Neuron	Glial-Non-Neuron	OPC	adult_OPC	0.0094	0.01206	0.7611	210830-6096-HPC	HPC	adult	304806
[truncated: 51,065 more rows]
