# Supplementary material for: Temporally distinct 3D multi-omic dynamics in the developing human brain
Source: Nature. 2024 Oct 9;635(8038):481–9. doi: 10.1038/s41586-024-08030-7 (PMC11560841; doi:10.1038/s41586-024-08030-7)
Supplement: Supplementary file 6 — Probes for chromatin tracing. [file 41586_2024_8030_MOESM6_ESM.xlsx]

## Sheet: Encoding Probes
Supplementary Table 4. Probes for Chromatin Tracing
Probe Names	Probe Sequences
DNA-DEV_W1A11__W1A04__bcm_28245__chr14_locus00007_50kb_pb_348	TTGCTAGCGTGGGCCAATCGgtagcttgacccgttcgcgtGAGGGTCTGGATGCTTGTCCTACCCGTAGGATTCCAGAACgtagcttgacccgttcgcgtGTAGCTTGACCCGTTCGCGTgcgtggagggcatacaacgc
DNA-DEV_W1A11__W1A04__bcm_28245__chr14_locus00007_50kb_pb_411	TTGCTAGCGTGGGCCAATCGgtagcttgacccgttcgcgtTCAAAACACTCCTGCCGTGTTGTCAATGTATTTTCCTCACgtagcttgacccgttcgcgtGTAGCTTGACCCGTTCGCGTgcgtggagggcatacaacgc
DNA-DEV_W1A11__W1A04__bcm_28245__chr14_locus00007_50kb_pb_535	TTGCTAGCGTGGGCCAATCGgtagcttgacccgttcgcgtTCTGAGTGTCCGTGCCTCACGTATGATTCCAAAACACTGCgtagcttgacccgttcgcgtGTAGCTTGACCCGTTCGCGTgcgtggagggcatacaacgc
DNA-DEV_W1A11__W1A04__bcm_28245__chr14_locus00007_50kb_pb_701	TTGCTAGCGTGGGCCAATCGgtagcttgacccgttcgcgtCTCCATAACACTACCATTGGGGTATGAATGTTTGTTCCTCgtagcttgacccgttcgcgtGTAGCTTGACCCGTTCGCGTgcgtggagggcatacaacgc
DNA-DEV_W1A11__W1A04__bcm_28245__chr14_locus00007_50kb_pb_1111	TTGCTAGCGTGGGCCAATCGgtagcttgacccgttcgcgtGTGTGGGGGTTTGCGCCACACATGGAATTCCAGAACAATCgtagcttgacccgttcgcgtGTAGCTTGACCCGTTCGCGTgcgtggagggcatacaacgc
DNA-DEV_W1A11__W1A04__bcm_28245__chr14_locus00007_50kb_pb_1214	TTGCTAGCGTGGGCCAATCGgtagcttgacccgttcgcgtCTATGAGGGTTTGCATGCTTGCCCCACACTTAGGATTCCAgtagcttgacccgttcgcgtGTAGCTTGACCCGTTCGCGTgcgtggagggcatacaacgc
DNA-DEV_W1A11__W1A04__bcm_28245__chr14_locus00007_50kb_pb_1281	TTGCTAGCGTGGGCCAATCGgtagcttgacccgttcgcgtAAGGGAGTCCAGAACACTCCAGCGGTGTTCTGAATGTATTgtagcttgacccgttcgcgtGTAGCTTGACCCGTTCGCGTgcgtggagggcatacaacgc
DNA-DEV_W1A11__W1A04__bcm_28245__chr14_locus00007_50kb_pb_1330	TTGCTAGCGTGGGCCAATCGgtagcttgacccgttcgcgtATAGGATTTCTGAACACTGCTATGAATGGTCTGAATGTTTgtagcttgacccgttcgcgtGTAGCTTGACCCGTTCGCGTgcgtggagggcatacaacgc
DNA-DEV_W1A11__W1A04__bcm_28245__chr14_locus00007_50kb_pb_1554	TTGCTAGCGTGGGCCAATCGgtagcttgacccgttcgcgtCTGCCTTGACGGTCTGAATGATTATACCTCACATAGGATTgtagcttgacccgttcgcgtGTAGCTTGACCCGTTCGCGTgcgtggagggcatacaacgc
DNA-DEV_W1A11__W1A04__bcm_28245__chr14_locus00007_50kb_pb_1929	TTGCTAGCGTGGGCCAATCGgtagcttgacccgttcgcgtTGGGTCTAAATGATTGTGCTTCAAATACGATTCCAGAACAgtagcttgacccgttcgcgtGTAGCTTGACCCGTTCGCGTgcgtggagggcatacaacgc
DNA-DEV_W1A11__W1A04__bcm_28245__chr14_locus00007_50kb_pb_2072	TTGCTAGCGTGGGCCAATCGgtagcttgacccgttcgcgtTGATCTGAAAGTGTGTCCCTCCCCTAGGATACCAGAACACgtagcttgacccgttcgcgtGTAGCTTGACCCGTTCGCGTgcgtggagggcatacaacgc
DNA-DEV_W1A11__W1A04__bcm_28245__chr14_locus00007_50kb_pb_2312	TTGCTAGCGTGGGCCAATCGgtagcttgacccgttcgcgtTGGTCTGGGTGTTTGTTCCTCAGGTGAGATTCCAGAACAAgtagcttgacccgttcgcgtGTAGCTTGACCCGTTCGCGTgcgtggagggcatacaacgc
DNA-DEV_W1A11__W1A04__bcm_28245__chr14_locus00007_50kb_pb_2469	TTGCTAGCGTGGGCCAATCGgtagcttgacccgttcgcgtAACATTGCTAAGAGGGTCCGCATTATTGTCCCTCACATAAgtagcttgacccgttcgcgtGTAGCTTGACCCGTTCGCGTgcgtggagggcatacaacgc
DNA-DEV_W1A11__W1A04__bcm_28245__chr14_locus00007_50kb_pb_3116	TTGCTAGCGTGGGCCAATCGgtagcttgacccgttcgcgtTTGTACCTGCCTTAGGATTTCAGGACACTGTTACGAGGGTgtagcttgacccgttcgcgtGTAGCTTGACCCGTTCGCGTgcgtggagggcatacaacgc
DNA-DEV_W1A11__W1A04__bcm_28245__chr14_locus00007_50kb_pb_3235	TTGCTAGCGTGGGCCAATCGgtagcttgacccgttcgcgtCACTGCTTCTGTAGTATGAAAGGCTGTCCCTCACAGAGGAgtagcttgacccgttcgcgtGTAGCTTGACCCGTTCGCGTgcgtggagggcatacaacgc
DNA-DEV_W1A11__W1A04__bcm_28245__chr14_locus00007_50kb_pb_3618	TTGCTAGCGTGGGCCAATCGgtagcttgacccgttcgcgtAGAGCTTCGGGGGTCTGAATATCAGTCCCTCACATAGGACgtagcttgacccgttcgcgtGTAGCTTGACCCGTTCGCGTgcgtggagggcatacaacgc
DNA-DEV_W1A11__W1A04__bcm_28245__chr14_locus00007_50kb_pb_5232	TTGCTAGCGTGGGCCAATCGgtagcttgacccgttcgcgtGAATGTATTTTCCTAACCTAGGAATCCAGAACAGTGCTACgtagcttgacccgttcgcgtGTAGCTTGACCCGTTCGCGTgcgtggagggcatacaacgc
DNA-DEV_W1A11__W1A04__bcm_28245__chr14_locus00007_50kb_pb_6001	TTGCTAGCGTGGGCCAATCGgtagcttgacccgttcgcgtCAGCACCCGGCAGCGGTGAGCAGATGGATGCTCCAGGGATgtagcttgacccgttcgcgtGTAGCTTGACCCGTTCGCGTgcgtggagggcatacaacgc
DNA-DEV_W1A11__W1A04__bcm_28245__chr14_locus00007_50kb_pb_6071	TTGCTAGCGTGGGCCAATCGgtagcttgacccgttcgcgtCTCAGCGTGGGGTCCTGGTTGGTGCCCCTCAGAGCCCCTCgtagcttgacccgttcgcgtGTAGCTTGACCCGTTCGCGTgcgtggagggcatacaacgc
DNA-DEV_W1A11__W1A04__bcm_28245__chr14_locus00007_50kb_pb_6114	TTGCTAGCGTGGGCCAATCGgtagcttgacccgttcgcgtCCTGCCAGCGAATATCCTGACAATGCCCGGCCTGTGCCCTgtagcttgacccgttcgcgtGTAGCTTGACCCGTTCGCGTgcgtggagggcatacaacgc
DNA-DEV_W1A11__W1A04__bcm_28245__chr14_locus00007_50kb_pb_6154	TTGCTAGCGTGGGCCAATCGgtagcttgacccgttcgcgtCCGCCCTTCCTCCTGGCGTCTGAGGCGGGCATGGGGATAGgtagcttgacccgttcgcgtGTAGCTTGACCCGTTCGCGTgcgtggagggcatacaacgc
DNA-DEV_W1A11__W1A04__bcm_28245__chr14_locus00007_50kb_pb_6228	TTGCTAGCGTGGGCCAATCGgtagcttgacccgttcgcgtTTATGGCATTCGCCTCTGTGTCCCTGTTGGCTCAGGAAACgtagcttgacccgttcgcgtGTAGCTTGACCCGTTCGCGTgcgtggagggcatacaacgc
DNA-DEV_W1A11__W1A04__bcm_28245__chr14_locus00007_50kb_pb_6328	TTGCTAGCGTGGGCCAATCGgtagcttgacccgttcgcgtGATAATTTTTGGTGCCATTTCAGCATAATAATCTTTGGAGgtagcttgacccgttcgcgtGTAGCTTGACCCGTTCGCGTgcgtggagggcatacaacgc
DNA-DEV_W1A11__W1A04__bcm_28245__chr14_locus00007_50kb_pb_6578	TTGCTAGCGTGGGCCAATCGgtagcttgacccgttcgcgtGGGGGTTAAAGGAGCTGAGTGGGGAAGCGGAGGGACGAGGgtagcttgacccgttcgcgtGTAGCTTGACCCGTTCGCGTgcgtggagggcatacaacgc
DNA-DEV_W1A11__W1A04__bcm_28245__chr14_locus00007_50kb_pb_6835	TTGCTAGCGTGGGCCAATCGgtagcttgacccgttcgcgtACCTACCAGGAGGGGCCTATCCCTACTCCCAGGTGAGTGGgtagcttgacccgttcgcgtGTAGCTTGACCCGTTCGCGTgcgtggagggcatacaacgc
DNA-DEV_W1A11__W1A04__bcm_28245__chr14_locus00007_50kb_pb_8192	TTGCTAGCGTGGGCCAATCGgtagcttgacccgttcgcgtAGTATCAATTGGGACAGAATACGCAGAAAAAGTTAAATAAgtagcttgacccgttcgcgtGTAGCTTGACCCGTTCGCGTgcgtggagggcatacaacgc
DNA-DEV_W1A11__W1A04__bcm_28245__chr14_locus00007_50kb_pb_8232	TTGCTAGCGTGGGCCAATCGgtagcttgacccgttcgcgtGTATTCCTCGTATATCTGTAAGCGTATTTTCTTACATTTGgtagcttgacccgttcgcgtGTAGCTTGACCCGTTCGCGTgcgtggagggcatacaacgc
DNA-DEV_W1A11__W1A04__bcm_28245__chr14_locus00007_50kb_pb_8479	TTGCTAGCGTGGGCCAATCGgtagcttgacccgttcgcgtGCAGCCCAAAGAGCGTTTCAGCCTTGCTGCATACTGAATTgtagcttgacccgttcgcgtGTAGCTTGACCCGTTCGCGTgcgtggagggcatacaacgc
DNA-DEV_W1A11__W1A04__bcm_28245__chr14_locus00007_50kb_pb_8686	TTGCTAGCGTGGGCCAATCGgtagcttgacccgttcgcgtACCAGAATCCCTGATGGGGTGTACCCTATAACAGTGTTCTgtagcttgacccgttcgcgtGTAGCTTGACCCGTTCGCGTgcgtggagggcatacaacgc
DNA-DEV_W1A11__W1A04__bcm_28245__chr14_locus00007_50kb_pb_8869	TTGCTAGCGTGGGCCAATCGgtagcttgacccgttcgcgtACTCCATATGGCACCGCACCCCCCCTTTGTCTGGAGGCCTgtagcttgacccgttcgcgtGTAGCTTGACCCGTTCGCGTgcgtggagggcatacaacgc
DNA-DEV_W1A11__W1A04__bcm_28245__chr14_locus00007_50kb_pb_8924	TTGCTAGCGTGGGCCAATCGgtagcttgacccgttcgcgtCTACCCCATATACCTGGAAAGACATATACAGGGAACCTACgtagcttgacccgttcgcgtGTAGCTTGACCCGTTCGCGTgcgtggagggcatacaacgc
DNA-DEV_W1A11__W1A04__bcm_28245__chr14_locus00007_50kb_pb_9068	TTGCTAGCGTGGGCCAATCGgtagcttgacccgttcgcgtGGTTACATCACTACCAAGGGGGTCAGGAGAATAGCACCTGgtagcttgacccgttcgcgtGTAGCTTGACCCGTTCGCGTgcgtggagggcatacaacgc
DNA-DEV_W1A11__W1A04__bcm_28245__chr14_locus00007_50kb_pb_9151	TTGCTAGCGTGGGCCAATCGgtagcttgacccgttcgcgtTTAGAGCTGCCTTTTAGTCGAATTGCCACAGGCTGCAGGGgtagcttgacccgttcgcgtGTAGCTTGACCCGTTCGCGTgcgtggagggcatacaacgc
DNA-DEV_W1A11__W1A04__bcm_28245__chr14_locus00007_50kb_pb_9382	TTGCTAGCGTGGGCCAATCGgtagcttgacccgttcgcgtCTGGAGGATATGGGTCCACCAAAGTGGGCAGCTTAAATCCgtagcttgacccgttcgcgtGTAGCTTGACCCGTTCGCGTgcgtggagggcatacaacgc
DNA-DEV_W1A11__W1A04__bcm_28245__chr14_locus00007_50kb_pb_9599	TTGCTAGCGTGGGCCAATCGgtagcttgacccgttcgcgtATTACAACACGTGCAAGCATTGGAATGAGAGGCATTATAGgtagcttgacccgttcgcgtGTAGCTTGACCCGTTCGCGTgcgtggagggcatacaacgc
DNA-DEV_W1A11__W1A04__bcm_28245__chr14_locus00007_50kb_pb_9833	TTGCTAGCGTGGGCCAATCGgtagcttgacccgttcgcgtATGGTCTTACTATCTAGATGCCTCAATGGCAATGAGGCAAgtagcttgacccgttcgcgtGTAGCTTGACCCGTTCGCGTgcgtggagggcatacaacgc
DNA-DEV_W1A11__W1A04__bcm_28245__chr14_locus00007_50kb_pb_10337	TTGCTAGCGTGGGCCAATCGgtagcttgacccgttcgcgtGCGACTGTTAGCTTGCTATCGGGCTTTGCTGGAAATGGAGgtagcttgacccgttcgcgtGTAGCTTGACCCGTTCGCGTgcgtggagggcatacaacgc
DNA-DEV_W1A11__W1A04__bcm_28245__chr14_locus00007_50kb_pb_10403	TTGCTAGCGTGGGCCAATCGgtagcttgacccgttcgcgtGGGACTCTTGGGGTTTCAAACCTGGAAGCTGCCAGAGGCTgtagcttgacccgttcgcgtGTAGCTTGACCCGTTCGCGTgcgtggagggcatacaacgc
DNA-DEV_W1A11__W1A04__bcm_28245__chr14_locus00007_50kb_pb_10501	TTGCTAGCGTGGGCCAATCGgtagcttgacccgttcgcgtCCTGGATGGCCCATATGGGATGGGACAGTAGAATTGCAAAgtagcttgacccgttcgcgtGTAGCTTGACCCGTTCGCGTgcgtggagggcatacaacgc
DNA-DEV_W1A11__W1A04__bcm_28245__chr14_locus00007_50kb_pb_10642	TTGCTAGCGTGGGCCAATCGgtagcttgacccgttcgcgtGTTTGAATTCTGGAGACATCTTCCCGGTTTGGGTAACATCgtagcttgacccgttcgcgtGTAGCTTGACCCGTTCGCGTgcgtggagggcatacaacgc
DNA-DEV_W1A11__W1A04__bcm_28245__chr14_locus00007_50kb_pb_10759	TTGCTAGCGTGGGCCAATCGgtagcttgacccgttcgcgtATTGCTTTGCATCCCATGGAACGCAAGGAAAAAGTCCATTgtagcttgacccgttcgcgtGTAGCTTGACCCGTTCGCGTgcgtggagggcatacaacgc
DNA-DEV_W1A11__W1A04__bcm_28245__chr14_locus00007_50kb_pb_10851	TTGCTAGCGTGGGCCAATCGgtagcttgacccgttcgcgtAGCTGGGGCTTGGTGTGGGTAAAAACCCAGTTCCTATCTGgtagcttgacccgttcgcgtGTAGCTTGACCCGTTCGCGTgcgtggagggcatacaacgc
DNA-DEV_W1A11__W1A04__bcm_28245__chr14_locus00007_50kb_pb_10908	TTGCTAGCGTGGGCCAATCGgtagcttgacccgttcgcgtTGATGAGAAAAACAGCTGTGCAAGTGGTGTGGTCAGGGTAgtagcttgacccgttcgcgtGTAGCTTGACCCGTTCGCGTgcgtggagggcatacaacgc
DNA-DEV_W1A11__W1A04__bcm_28245__chr14_locus00007_50kb_pb_11187	TTGCTAGCGTGGGCCAATCGgtagcttgacccgttcgcgtCCTTAGTGAAAATTGGGTATCTAAATTAGTGGAATTTGAAgtagcttgacccgttcgcgtGTAGCTTGACCCGTTCGCGTgcgtggagggcatacaacgc
DNA-DEV_W1A11__W1A04__bcm_28245__chr14_locus00007_50kb_pb_11282	TTGCTAGCGTGGGCCAATCGgtagcttgacccgttcgcgtAAGATCACCACTGGAAGCTCAGGGACTTCCCACATTCCAGgtagcttgacccgttcgcgtGTAGCTTGACCCGTTCGCGTgcgtggagggcatacaacgc
DNA-DEV_W1A11__W1A04__bcm_28245__chr14_locus00007_50kb_pb_11398	TTGCTAGCGTGGGCCAATCGgtagcttgacccgttcgcgtTGTATATGTACTCACCAGACTATACAGCATTCATGGCCAGgtagcttgacccgttcgcgtGTAGCTTGACCCGTTCGCGTgcgtggagggcatacaacgc
DNA-DEV_W1A11__W1A04__bcm_28245__chr14_locus00007_50kb_pb_11787	TTGCTAGCGTGGGCCAATCGgtagcttgacccgttcgcgtTAGCAAGATTGCTGACCTGCATGCATGGCTTAACACTTGCgtagcttgacccgttcgcgtGTAGCTTGACCCGTTCGCGTgcgtggagggcatacaacgc
DNA-DEV_W1A11__W1A04__bcm_28245__chr14_locus00007_50kb_pb_11883	TTGCTAGCGTGGGCCAATCGgtagcttgacccgttcgcgtCTCTTGCTTCACTGTTAAAGGGGTAATGTTCTATCTAAAAgtagcttgacccgttcgcgtGTAGCTTGACCCGTTCGCGTgcgtggagggcatacaacgc
DNA-DEV_W1A11__W1A04__bcm_28245__chr14_locus00007_50kb_pb_18480	TTGCTAGCGTGGGCCAATCGgtagcttgacccgttcgcgtTACTTCACTGCTATACTTTTAAAGGGGCTGTGAATAAATGgtagcttgacccgttcgcgtGTAGCTTGACCCGTTCGCGTgcgtggagggcatacaacgc
DNA-DEV_W1A11__W1A04__bcm_28245__chr14_locus00007_50kb_pb_18520	TTGCTAGCGTGGGCCAATCGgtagcttgacccgttcgcgtTTAAGTAACAAGTTAATGGGCAGTAGTTTAATTGGGGTTTgtagcttgacccgttcgcgtGTAGCTTGACCCGTTCGCGTgcgtggagggcatacaacgc
DNA-DEV_W1A11__W1A04__bcm_28245__chr14_locus00007_50kb_pb_18966	TTGCTAGCGTGGGCCAATCGgtagcttgacccgttcgcgtGGACTATGGGAGGCTGCCCTGTACGGAAAATAAGAAGAAAgtagcttgacccgttcgcgtGTAGCTTGACCCGTTCGCGTgcgtggagggcatacaacgc
DNA-DEV_W1A11__W1A04__bcm_28245__chr14_locus00007_50kb_pb_20332	TTGCTAGCGTGGGCCAATCGgtagcttgacccgttcgcgtGAGGAAATTAAGCAAGATCTTACATATAGTCTTGCTCAAGgtagcttgacccgttcgcgtGTAGCTTGACCCGTTCGCGTgcgtggagggcatacaacgc
DNA-DEV_W1A11__W1A04__bcm_28245__chr14_locus00007_50kb_pb_20462	TTGCTAGCGTGGGCCAATCGgtagcttgacccgttcgcgtCAATATTCTCAATCACACATGGCACATTCTGTTAGGATACgtagcttgacccgttcgcgtGTAGCTTGACCCGTTCGCGTgcgtggagggcatacaacgc
DNA-DEV_W1A11__W1A04__bcm_28245__chr14_locus00007_50kb_pb_20605	TTGCTAGCGTGGGCCAATCGgtagcttgacccgttcgcgtAACACAACAATTGCGGACTCCAAGACTCCACTTTCAATAAgtagcttgacccgttcgcgtGTAGCTTGACCCGTTCGCGTgcgtggagggcatacaacgc
DNA-DEV_W1A11__W1A04__bcm_28245__chr14_locus00007_50kb_pb_20727	TTGCTAGCGTGGGCCAATCGgtagcttgacccgttcgcgtGAGGACAATGGCACTATCTCGCGATTGGCTCACTTCAACCgtagcttgacccgttcgcgtGTAGCTTGACCCGTTCGCGTgcgtggagggcatacaacgc
DNA-DEV_W1A11__W1A04__bcm_28245__chr14_locus00007_50kb_pb_20920	TTGCTAGCGTGGGCCAATCGgtagcttgacccgttcgcgtCGGTGACATGGATTAACTTGCAAGAAATCCATAACAATAAgtagcttgacccgttcgcgtGTAGCTTGACCCGTTCGCGTgcgtggagggcatacaacgc
DNA-DEV_W1A11__W1A04__bcm_28245__chr14_locus00007_50kb_pb_21100	TTGCTAGCGTGGGCCAATCGgtagcttgacccgttcgcgtTGTACTCTCTACAAGAGTCATTTTAGCTCTAAGGACCCAAgtagcttgacccgttcgcgtGTAGCTTGACCCGTTCGCGTgcgtggagggcatacaacgc
DNA-DEV_W1A11__W1A04__bcm_28245__chr14_locus00007_50kb_pb_21682	TTGCTAGCGTGGGCCAATCGgtagcttgacccgttcgcgtATGACAATATATGCTGCACAGCGTCATAAAAGCATATGAAgtagcttgacccgttcgcgtGTAGCTTGACCCGTTCGCGTgcgtggagggcatacaacgc
DNA-DEV_W1A11__W1A04__bcm_28245__chr14_locus00007_50kb_pb_21744	TTGCTAGCGTGGGCCAATCGgtagcttgacccgttcgcgtGTGTTACTGACCACTGGAACACTGCTAAAGGAAATGTAAAgtagcttgacccgttcgcgtGTAGCTTGACCCGTTCGCGTgcgtggagggcatacaacgc
DNA-DEV_W1A11__W1A04__bcm_28245__chr14_locus00007_50kb_pb_23637	TTGCTAGCGTGGGCCAATCGgtagcttgacccgttcgcgtCAGCGCTTTGGTCCGTAATAAACCAGCAAGAAATTCATCCgtagcttgacccgttcgcgtGTAGCTTGACCCGTTCGCGTgcgtggagggcatacaacgc
DNA-DEV_W1A11__W1A04__bcm_28245__chr14_locus00007_50kb_pb_23834	TTGCTAGCGTGGGCCAATCGgtagcttgacccgttcgcgtGTCGGAGCCCTTTAGTTTTGCTCGGGGTCTGTTGAAAGATgtagcttgacccgttcgcgtGTAGCTTGACCCGTTCGCGTgcgtggagggcatacaacgc
DNA-DEV_W1A11__W1A04__bcm_28245__chr14_locus00007_50kb_pb_23875	TTGCTAGCGTGGGCCAATCGgtagcttgacccgttcgcgtAAGGAGGACAGAATACGAGGGGCAGCCCTCGACGTGAATGgtagcttgacccgttcgcgtGTAGCTTGACCCGTTCGCGTgcgtggagggcatacaacgc
DNA-DEV_W1A11__W1A04__bcm_28245__chr14_locus00007_50kb_pb_24299	TTGCTAGCGTGGGCCAATCGgtagcttgacccgttcgcgtACAGCCGATTCCACCACCGGCCACATCCTCAATCTGTACTgtagcttgacccgttcgcgtGTAGCTTGACCCGTTCGCGTgcgtggagggcatacaacgc
DNA-DEV_W1A11__W1A04__bcm_28245__chr14_locus00007_50kb_pb_24641	TTGCTAGCGTGGGCCAATCGgtagcttgacccgttcgcgtGAGGAATTCGCCCCCAGATCATGAAAGTCACCCTGAACCCgtagcttgacccgttcgcgtGTAGCTTGACCCGTTCGCGTgcgtggagggcatacaacgc
DNA-DEV_W1A11__W1A04__bcm_28245__chr14_locus00007_50kb_pb_24720	TTGCTAGCGTGGGCCAATCGgtagcttgacccgttcgcgtTGAGAGTTGCAAATTTCCCTAAAGAATGGCCCTTGTGGATgtagcttgacccgttcgcgtGTAGCTTGACCCGTTCGCGTgcgtggagggcatacaacgc
DNA-DEV_W1A11__W1A04__bcm_28245__chr14_locus00007_50kb_pb_25006	TTGCTAGCGTGGGCCAATCGgtagcttgacccgttcgcgtAGAGCGCCCGGAGTCCGCCATCCCTGGGAATGGAGGCGGCgtagcttgacccgttcgcgtGTAGCTTGACCCGTTCGCGTgcgtggagggcatacaacgc
DNA-DEV_W1A11__W1A04__bcm_28245__chr14_locus00007_50kb_pb_25219	TTGCTAGCGTGGGCCAATCGgtagcttgacccgttcgcgtGGATCTTCCAGAACCAATTTCATTGAAGCGAACTTCCCACgtagcttgacccgttcgcgtGTAGCTTGACCCGTTCGCGTgcgtggagggcatacaacgc
DNA-DEV_W1A11__W1A04__bcm_28245__chr14_locus00007_50kb_pb_27191	TTGCTAGCGTGGGCCAATCGgtagcttgacccgttcgcgtATTACCCCCGCATCACAGAGGTGTTTTCCTCACGCAAACGgtagcttgacccgttcgcgtGTAGCTTGACCCGTTCGCGTgcgtggagggcatacaacgc
DNA-DEV_W1A11__W1A04__bcm_28245__chr14_locus00007_50kb_pb_27497	TTGCTAGCGTGGGCCAATCGgtagcttgacccgttcgcgtGGCGAGCTTCTATGCAGGCGTGGGGTCTGGGGCTCCTGGAgtagcttgacccgttcgcgtGTAGCTTGACCCGTTCGCGTgcgtggagggcatacaacgc
DNA-DEV_W1A11__W1A04__bcm_28245__chr14_locus00007_50kb_pb_27537	TTGCTAGCGTGGGCCAATCGgtagcttgacccgttcgcgtTCCAGTCGCCCAACTAAAGTGCTCAGCAGGTCAGCAGCGCgtagcttgacccgttcgcgtGTAGCTTGACCCGTTCGCGTgcgtggagggcatacaacgc
DNA-DEV_W1A11__W1A04__bcm_28245__chr14_locus00007_50kb_pb_27577	TTGCTAGCGTGGGCCAATCGgtagcttgacccgttcgcgtCGCACCTTCTCCATCAACTACTACCTGTCCCTGTGATCTGgtagcttgacccgttcgcgtGTAGCTTGACCCGTTCGCGTgcgtggagggcatacaacgc
DNA-DEV_W1A11__W1A04__bcm_28245__chr14_locus00007_50kb_pb_27618	TTGCTAGCGTGGGCCAATCGgtagcttgacccgttcgcgtTCGCTTTCCTCCCCGTGCACAGCGAGCTTCACCACTTGCTgtagcttgacccgttcgcgtGTAGCTTGACCCGTTCGCGTgcgtggagggcatacaacgc
DNA-DEV_W1A11__W1A04__bcm_28245__chr14_locus00007_50kb_pb_27995	TTGCTAGCGTGGGCCAATCGgtagcttgacccgttcgcgtAAGCCAGCCACAAGACAGATACTGAGTGTATCCACATGTAgtagcttgacccgttcgcgtGTAGCTTGACCCGTTCGCGTgcgtggagggcatacaacgc
DNA-DEV_W1A11__W1A04__bcm_28245__chr14_locus00007_50kb_pb_28479	TTGCTAGCGTGGGCCAATCGgtagcttgacccgttcgcgtCTTAATATCTTGAACATGTCTATAATGCCAAAAGTGACCTgtagcttgacccgttcgcgtGTAGCTTGACCCGTTCGCGTgcgtggagggcatacaacgc
DNA-DEV_W1A11__W1A04__bcm_28245__chr14_locus00007_50kb_pb_28781	TTGCTAGCGTGGGCCAATCGgtagcttgacccgttcgcgtTGTTTGGGGGTGACGGACTATGAAAGGAATAGCGTTAGGAgtagcttgacccgttcgcgtGTAGCTTGACCCGTTCGCGTgcgtggagggcatacaacgc
DNA-DEV_W1A11__W1A04__bcm_28245__chr14_locus00007_50kb_pb_29636	TTGCTAGCGTGGGCCAATCGgtagcttgacccgttcgcgtCTTGCTCACGGCCCCGGGACCGTAGCGTACCTGGTTCGAAgtagcttgacccgttcgcgtGTAGCTTGACCCGTTCGCGTgcgtggagggcatacaacgc
DNA-DEV_W1A11__W1A04__bcm_28245__chr14_locus00007_50kb_pb_29904	TTGCTAGCGTGGGCCAATCGgtagcttgacccgttcgcgtGTTCCTGGGTCTCCCACTGACGAAGGTGCCTTCCCATCAGgtagcttgacccgttcgcgtGTAGCTTGACCCGTTCGCGTgcgtggagggcatacaacgc
DNA-DEV_W1A11__W1A04__bcm_28245__chr14_locus00007_50kb_pb_30057	TTGCTAGCGTGGGCCAATCGgtagcttgacccgttcgcgtCCCTGATTCGAACCCATGGAGCTTCTCGGGCCTGCTAGGGgtagcttgacccgttcgcgtGTAGCTTGACCCGTTCGCGTgcgtggagggcatacaacgc
DNA-DEV_W1A11__W1A04__bcm_28245__chr14_locus00007_50kb_pb_30367	TTGCTAGCGTGGGCCAATCGgtagcttgacccgttcgcgtAAAACAAAACTCGCCACCAGGAAGCGTTCCTGGGTCCTGCgtagcttgacccgttcgcgtGTAGCTTGACCCGTTCGCGTgcgtggagggcatacaacgc
DNA-DEV_W1A11__W1A04__bcm_28245__chr14_locus00007_50kb_pb_30437	TTGCTAGCGTGGGCCAATCGgtagcttgacccgttcgcgtCAGAAGGCACCTGAGGGGAAGGTGGGGTTTGAGGGAGGGAgtagcttgacccgttcgcgtGTAGCTTGACCCGTTCGCGTgcgtggagggcatacaacgc
DNA-DEV_W1A11__W1A04__bcm_28245__chr14_locus00007_50kb_pb_30477	TTGCTAGCGTGGGCCAATCGgtagcttgacccgttcgcgtCAGGGAGAATCTCGGCTTGCTATGGTTTCCCCAGTGTGGGgtagcttgacccgttcgcgtGTAGCTTGACCCGTTCGCGTgcgtggagggcatacaacgc
DNA-DEV_W1A11__W1A04__bcm_28245__chr14_locus00007_50kb_pb_30585	TTGCTAGCGTGGGCCAATCGgtagcttgacccgttcgcgtAAAAACAGCGCGCCTCCGAGTAGCGTTCCTGGGTCCTTCTgtagcttgacccgttcgcgtGTAGCTTGACCCGTTCGCGTgcgtggagggcatacaacgc
DNA-DEV_W1A11__W1A04__bcm_28245__chr14_locus00007_50kb_pb_31135	TTGCTAGCGTGGGCCAATCGgtagcttgacccgttcgcgtAGGAGCGTCTCGGGCCCACTAGGGATACCTCAAAGTGGGCgtagcttgacccgttcgcgtGTAGCTTGACCCGTTCGCGTgcgtggagggcatacaacgc
DNA-DEV_W1A11__W1A04__bcm_28245__chr14_locus00007_50kb_pb_31243	TTGCTAGCGTGGGCCAATCGgtagcttgacccgttcgcgtCAAACCGATCCGTCGAGAAGCCGAGACTGGGTCCCCCACGgtagcttgacccgttcgcgtGTAGCTTGACCCGTTCGCGTgcgtggagggcatacaacgc
DNA-DEV_W1A11__W1A04__bcm_28245__chr14_locus00007_50kb_pb_31396	TTGCTAGCGTGGGCCAATCGgtagcttgacccgttcgcgtAGCCCCCGCGCATGGCCCCGGGAACCTGGCGTCCCTGGTTgtagcttgacccgttcgcgtGTAGCTTGACCCGTTCGCGTgcgtggagggcatacaacgc
DNA-DEV_W1A11__W1A04__bcm_28245__chr14_locus00007_50kb_pb_31439	TTGCTAGCGTGGGCCAATCGgtagcttgacccgttcgcgtGAAGCGGGCCTGTGTCCATCACATAAGAAAGTGCCTTCCCgtagcttgacccgttcgcgtGTAGCTTGACCCGTTCGCGTgcgtggagggcatacaacgc
DNA-DEV_W1A11__W1A04__bcm_28245__chr14_locus00007_50kb_pb_31613	TTGCTAGCGTGGGCCAATCGgtagcttgacccgttcgcgtATGGCCCCGGGACCCTGACATCTCTGGTTTGAACCCAGGGgtagcttgacccgttcgcgtGTAGCTTGACCCGTTCGCGTgcgtggagggcatacaacgc
DNA-DEV_W1A11__W1A04__bcm_28245__chr14_locus00007_50kb_pb_31788	TTGCTAGCGTGGGCCAATCGgtagcttgacccgttcgcgtTTCTGCCAGCTTTGGGGTATCCCTAGCGGGCCCGGGACGCgtagcttgacccgttcgcgtGTAGCTTGACCCGTTCGCGTgcgtggagggcatacaacgc
DNA-DEV_W1A11__W1A04__bcm_28245__chr14_locus00007_50kb_pb_31828	TTGCTAGCGTGGGCCAATCGgtagcttgacccgttcgcgtGGCCCCGGTGACCCTGGCTTCCCCGGTTCGAACCAAGGGTgtagcttgacccgttcgcgtGTAGCTTGACCCGTTCGCGTgcgtggagggcatacaacgc
DNA-DEV_W1A11__W1A04__bcm_28245__chr14_locus00007_50kb_pb_32128	TTGCTAGCGTGGGCCAATCGgtagcttgacccgttcgcgtCAAAAAAAAACTCGCCGCCAAGAAGCGTTCCTGGTTCCCCgtagcttgacccgttcgcgtGTAGCTTGACCCGTTCGCGTgcgtggagggcatacaacgc
DNA-DEV_W1A11__W1A04__bcm_28245__chr14_locus00007_50kb_pb_32247	TTGCTAGCGTGGGCCAATCGgtagcttgacccgttcgcgtTTGTAAAGGGCCCGCTAGGCATATCCAAAGCGGGCAGAAGgtagcttgacccgttcgcgtGTAGCTTGACCCGTTCGCGTgcgtggagggcatacaacgc
DNA-DEV_W1A11__W1A04__bcm_28245__chr14_locus00007_50kb_pb_34730	TTGCTAGCGTGGGCCAATCGgtagcttgacccgttcgcgtCCAAATGAGGACAATGTCACAATTATAGTATGCAAAATGCgtagcttgacccgttcgcgtGTAGCTTGACCCGTTCGCGTgcgtggagggcatacaacgc
DNA-DEV_W1A11__W1A04__bcm_28245__chr14_locus00007_50kb_pb_35525	TTGCTAGCGTGGGCCAATCGgtagcttgacccgttcgcgtATAATAAGCAATTTGCAATGGGACGGAGAGAAGGGAAAAGgtagcttgacccgttcgcgtGTAGCTTGACCCGTTCGCGTgcgtggagggcatacaacgc
DNA-DEV_W1A11__W1A04__bcm_28245__chr14_locus00007_50kb_pb_35767	TTGCTAGCGTGGGCCAATCGgtagcttgacccgttcgcgtGAAGATATGGAAAGTCCCTGAGCTCCCAGTCTGGTCCCTGgtagcttgacccgttcgcgtGTAGCTTGACCCGTTCGCGTgcgtggagggcatacaacgc
DNA-DEV_W1A11__W1A04__bcm_28245__chr14_locus00007_50kb_pb_36587	TTGCTAGCGTGGGCCAATCGgtagcttgacccgttcgcgtTTCTACCTAAGGCCCCAATGAGCGTGTTGATCTAGGACAGgtagcttgacccgttcgcgtGTAGCTTGACCCGTTCGCGTgcgtggagggcatacaacgc
DNA-DEV_W1A11__W1A04__bcm_28245__chr14_locus00007_50kb_pb_37069	TTGCTAGCGTGGGCCAATCGgtagcttgacccgttcgcgtCAGGATTATAAGACACGGCCTCCCAGCATCGGGTCCCATCgtagcttgacccgttcgcgtGTAGCTTGACCCGTTCGCGTgcgtggagggcatacaacgc
DNA-DEV_W1A11__W1A04__bcm_28245__chr14_locus00007_50kb_pb_38138	TTGCTAGCGTGGGCCAATCGgtagcttgacccgttcgcgtACAGGAGAGCTATGTCGCCTGTGTTTTGGACCCAGAAATAgtagcttgacccgttcgcgtGTAGCTTGACCCGTTCGCGTgcgtggagggcatacaacgc
DNA-DEV_W1A11__W1A04__bcm_28245__chr14_locus00007_50kb_pb_38227	TTGCTAGCGTGGGCCAATCGgtagcttgacccgttcgcgtATAAGCAGGGACTAGACAGAAGGTAGAGTTACATCATCTGgtagcttgacccgttcgcgtGTAGCTTGACCCGTTCGCGTgcgtggagggcatacaacgc
DNA-DEV_W1A11__W1A04__bcm_28245__chr14_locus00007_50kb_pb_38560	TTGCTAGCGTGGGCCAATCGgtagcttgacccgttcgcgtTACCTAAACACTGGACCAAGAAATACGTCACAGTCTTTCTgtagcttgacccgttcgcgtGTAGCTTGACCCGTTCGCGTgcgtggagggcatacaacgc
DNA-DEV_W1A11__W1A04__bcm_28245__chr14_locus00007_50kb_pb_39266	TTGCTAGCGTGGGCCAATCGgtagcttgacccgttcgcgtGGGTGAGCACAGAAGTGATGGGACTCCCTTCCTAGCCTCCgtagcttgacccgttcgcgtGTAGCTTGACCCGTTCGCGTgcgtggagggcatacaacgc
DNA-DEV_W1A11__W1A04__bcm_28245__chr14_locus00007_50kb_pb_39700	TTGCTAGCGTGGGCCAATCGgtagcttgacccgttcgcgtTCCCAATTTTATTTGTGAGATGGTCTTAAACAGGAGAGTCgtagcttgacccgttcgcgtGTAGCTTGACCCGTTCGCGTgcgtggagggcatacaacgc
DNA-DEV_W1A11__W1A04__bcm_28245__chr14_locus00007_50kb_pb_39841	TTGCTAGCGTGGGCCAATCGgtagcttgacccgttcgcgtTGTGTACTTAGATCGAACTTACAGAAGGTGTTCACTCTCAgtagcttgacccgttcgcgtGTAGCTTGACCCGTTCGCGTgcgtggagggcatacaacgc
DNA-DEV_W1A11__W1A04__bcm_28245__chr14_locus00007_50kb_pb_42190	TTGCTAGCGTGGGCCAATCGgtagcttgacccgttcgcgtCATATCCCCGGGCCCAACACTTAGGGGATAAAAGGCTTATgtagcttgacccgttcgcgtGTAGCTTGACCCGTTCGCGTgcgtggagggcatacaacgc
DNA-DEV_W1A11__W1A04__bcm_28245__chr14_locus00007_50kb_pb_43290	TTGCTAGCGTGGGCCAATCGgtagcttgacccgttcgcgtGGAAGGAGACTGTAATACATTGGTGGGTCCAACTTCGAGGgtagcttgacccgttcgcgtGTAGCTTGACCCGTTCGCGTgcgtggagggcatacaacgc
DNA-DEV_W1A11__W1A04__bcm_28245__chr14_locus00007_50kb_pb_45217	TTGCTAGCGTGGGCCAATCGgtagcttgacccgttcgcgtGTCTAAACCTCATACCTGAGTGCCGTCCACAGTTGGAATTgtagcttgacccgttcgcgtGTAGCTTGACCCGTTCGCGTgcgtggagggcatacaacgc
DNA-DEV_W1A11__W1A04__bcm_28245__chr14_locus00007_50kb_pb_45272	TTGCTAGCGTGGGCCAATCGgtagcttgacccgttcgcgtACCCACCAATCATGAGAATTGTCATTCCTACACAGGAACAgtagcttgacccgttcgcgtGTAGCTTGACCCGTTCGCGTgcgtggagggcatacaacgc
DNA-DEV_W1A11__W1A04__bcm_28245__chr14_locus00007_50kb_pb_45905	TTGCTAGCGTGGGCCAATCGgtagcttgacccgttcgcgtGAATCTTCTGCCAAGACCCTGACTACTGGGGACCTTGTGAgtagcttgacccgttcgcgtGTAGCTTGACCCGTTCGCGTgcgtggagggcatacaacgc
DNA-DEV_W1A11__W1A04__bcm_28245__chr14_locus00007_50kb_pb_46880	TTGCTAGCGTGGGCCAATCGgtagcttgacccgttcgcgtATGGAAAAAACCCATTCCTCCGTTGAGATTGTGACTTATGgtagcttgacccgttcgcgtGTAGCTTGACCCGTTCGCGTgcgtggagggcatacaacgc
DNA-DEV_W1A11__W1A04__bcm_28245__chr14_locus00007_50kb_pb_47318	TTGCTAGCGTGGGCCAATCGgtagcttgacccgttcgcgtTCTCATGTATAGGTCCTACCCGCAGGGACATTATGACATTgtagcttgacccgttcgcgtGTAGCTTGACCCGTTCGCGTgcgtggagggcatacaacgc
DNA-DEV_W1A11__W1A04__bcm_28245__chr14_locus00007_50kb_pb_47689	TTGCTAGCGTGGGCCAATCGgtagcttgacccgttcgcgtTCTCTACTTCTTCCTATGGCCGGCTCACATAAGGATTGTGgtagcttgacccgttcgcgtGTAGCTTGACCCGTTCGCGTgcgtggagggcatacaacgc
DNA-DEV_W1A11__W1A04__bcm_28245__chr14_locus00007_50kb_pb_48152	TTGCTAGCGTGGGCCAATCGgtagcttgacccgttcgcgtCACTACTCAGGCTATGTAACCCAACAGCCTGGGCCCTGCCgtagcttgacccgttcgcgtGTAGCTTGACCCGTTCGCGTgcgtggagggcatacaacgc
DNA-DEV_W1A11__W1A04__bcm_28245__chr14_locus00007_50kb_pb_48309	TTGCTAGCGTGGGCCAATCGgtagcttgacccgttcgcgtATCGCTAGACCTCGCACCCGGAGATGTGAGTCTCCTCTTCgtagcttgacccgttcgcgtGTAGCTTGACCCGTTCGCGTgcgtggagggcatacaacgc
DNA-DEV_W1A11__W1A04__bcm_28245__chr14_locus00007_50kb_pb_48775	TTGCTAGCGTGGGCCAATCGgtagcttgacccgttcgcgtGATTGCGACTCTCATGCATAGTGTATAGGGCCATTGGGTAgtagcttgacccgttcgcgtGTAGCTTGACCCGTTCGCGTgcgtggagggcatacaacgc
DNA-DEV_W1A11__W1A04__bcm_28245__chr14_locus00007_50kb_pb_49106	TTGCTAGCGTGGGCCAATCGgtagcttgacccgttcgcgtTGTCTAGACATATGTCATATCTCTTTTATGGGGAAAGCTCgtagcttgacccgttcgcgtGTAGCTTGACCCGTTCGCGTgcgtggagggcatacaacgc
DNA-DEV_W1A11__W1A04__bcm_28245__chr14_locus00007_50kb_pb_49498	TTGCTAGCGTGGGCCAATCGgtagcttgacccgttcgcgtTAGTCGTGTTAAATAGTTTCTGGCCCCAGGGATATGTCACgtagcttgacccgttcgcgtGTAGCTTGACCCGTTCGCGTgcgtggagggcatacaacgc
DNA-DEV_W1A11__W1A04__bcm_28245__chr14_locus00007_50kb_pb_49808	TTGCTAGCGTGGGCCAATCGgtagcttgacccgttcgcgtCTGTCTCACTCTTACGAGCAGCCCGCCCTGGAGTATCTCTgtagcttgacccgttcgcgtGTAGCTTGACCCGTTCGCGTgcgtggagggcatacaacgc
DNA-DEV_W1A11__W1A04__bcm_28515__chr14_locus00008_50kb_pb_0	TTGCTAGCGTGGGCCAATCGggtgcgttatgccatcgcatGGAGGCTGATTGCAGACAATACATGACAGAGGCATTTCAAggtgcgttatgccatcgcatGGTGCGTTATGCCATCGCATgcgtggagggcatacaacgc
DNA-DEV_W1A11__W1A04__bcm_28515__chr14_locus00008_50kb_pb_243	TTGCTAGCGTGGGCCAATCGggtgcgttatgccatcgcatCCTAAACAATCACGACAGAGATTCAAAATTGCCTCTCAATggtgcgttatgccatcgcatGGTGCGTTATGCCATCGCATgcgtggagggcatacaacgc
DNA-DEV_W1A11__W1A04__bcm_28515__chr14_locus00008_50kb_pb_336	TTGCTAGCGTGGGCCAATCGggtgcgttatgccatcgcatCGCGTTAGATTTTTCAGAAGGATGATAGTTAAGATCATTAggtgcgttatgccatcgcatGGTGCGTTATGCCATCGCATgcgtggagggcatacaacgc
DNA-DEV_W1A11__W1A04__bcm_28515__chr14_locus00008_50kb_pb_417	TTGCTAGCGTGGGCCAATCGggtgcgttatgccatcgcatCAACTTCGTAATGTTAAAAGCAACGGCAGCTCCTGGTTTAggtgcgttatgccatcgcatGGTGCGTTATGCCATCGCATgcgtggagggcatacaacgc
DNA-DEV_W1A11__W1A04__bcm_28515__chr14_locus00008_50kb_pb_504	TTGCTAGCGTGGGCCAATCGggtgcgttatgccatcgcatGATGTTATAATTTCCAACTCTGCCTGTACACTTCAAGTCAggtgcgttatgccatcgcatGGTGCGTTATGCCATCGCATgcgtggagggcatacaacgc
DNA-DEV_W1A11__W1A04__bcm_28515__chr14_locus00008_50kb_pb_965	TTGCTAGCGTGGGCCAATCGggtgcgttatgccatcgcatGGCCTTTTATTAATGGTTACAGTGTATTTTCTGTGAAATTggtgcgttatgccatcgcatGGTGCGTTATGCCATCGCATgcgtggagggcatacaacgc
DNA-DEV_W1A11__W1A04__bcm_28515__chr14_locus00008_50kb_pb_2680	TTGCTAGCGTGGGCCAATCGggtgcgttatgccatcgcatGAGTCACTGCTCCCGGCGACCAGCCAAGACTTTTACTTTAggtgcgttatgccatcgcatGGTGCGTTATGCCATCGCATgcgtggagggcatacaacgc
DNA-DEV_W1A11__W1A04__bcm_28515__chr14_locus00008_50kb_pb_2838	TTGCTAGCGTGGGCCAATCGggtgcgttatgccatcgcatGCTTTCTCTTACAGGTTCCTGCGAATTAAGTTGCAAATATggtgcgttatgccatcgcatGGTGCGTTATGCCATCGCATgcgtggagggcatacaacgc
DNA-DEV_W1A11__W1A04__bcm_28515__chr14_locus00008_50kb_pb_3155	TTGCTAGCGTGGGCCAATCGggtgcgttatgccatcgcatTTCTCCACAATATATGGGCTTACCTCCTTTTCTATTTTGTggtgcgttatgccatcgcatGGTGCGTTATGCCATCGCATgcgtggagggcatacaacgc
DNA-DEV_W1A11__W1A04__bcm_28515__chr14_locus00008_50kb_pb_3432	TTGCTAGCGTGGGCCAATCGggtgcgttatgccatcgcatGATTGATTGTGAAGCTGGGCATGTTGTCCTTGGCCTCATAggtgcgttatgccatcgcatGGTGCGTTATGCCATCGCATgcgtggagggcatacaacgc
DNA-DEV_W1A11__W1A04__bcm_28515__chr14_locus00008_50kb_pb_3576	TTGCTAGCGTGGGCCAATCGggtgcgttatgccatcgcatGTAGGGATTCCACCCCCGACTACCTAAGTCACTGTACACTggtgcgttatgccatcgcatGGTGCGTTATGCCATCGCATgcgtggagggcatacaacgc
DNA-DEV_W1A11__W1A04__bcm_28515__chr14_locus00008_50kb_pb_3616	TTGCTAGCGTGGGCCAATCGggtgcgttatgccatcgcatTTCCTGGGAACTCACTGTGTAGCTGCAATTCAGAGAATATggtgcgttatgccatcgcatGGTGCGTTATGCCATCGCATgcgtggagggcatacaacgc
DNA-DEV_W1A11__W1A04__bcm_28515__chr14_locus00008_50kb_pb_3881	TTGCTAGCGTGGGCCAATCGggtgcgttatgccatcgcatCCATCATCTATCATCTTAATAATTAGTGAAGAGAAGAGCCggtgcgttatgccatcgcatGGTGCGTTATGCCATCGCATgcgtggagggcatacaacgc
DNA-DEV_W1A11__W1A04__bcm_28515__chr14_locus00008_50kb_pb_3950	TTGCTAGCGTGGGCCAATCGggtgcgttatgccatcgcatGTATTTAGGTGTGGGTTTCTGAATTCACTTGTCCACAGCGggtgcgttatgccatcgcatGGTGCGTTATGCCATCGCATgcgtggagggcatacaacgc
DNA-DEV_W1A11__W1A04__bcm_28515__chr14_locus00008_50kb_pb_4340	TTGCTAGCGTGGGCCAATCGggtgcgttatgccatcgcatGCATCTAATCTGTATAAACCTGTGTATTTCTCTATGTGAAggtgcgttatgccatcgcatGGTGCGTTATGCCATCGCATgcgtggagggcatacaacgc
DNA-DEV_W1A11__W1A04__bcm_28515__chr14_locus00008_50kb_pb_4411	TTGCTAGCGTGGGCCAATCGggtgcgttatgccatcgcatTCGACGTCCCTAAGTTCCTTATGTCCTCAGGATAGTTCCTggtgcgttatgccatcgcatGGTGCGTTATGCCATCGCATgcgtggagggcatacaacgc
DNA-DEV_W1A11__W1A04__bcm_28515__chr14_locus00008_50kb_pb_4496	TTGCTAGCGTGGGCCAATCGggtgcgttatgccatcgcatTTAATATACTGGGGCTTATGAGTTAAATTTTTCTGTCTAGggtgcgttatgccatcgcatGGTGCGTTATGCCATCGCATgcgtggagggcatacaacgc
DNA-DEV_W1A11__W1A04__bcm_28515__chr14_locus00008_50kb_pb_5070	TTGCTAGCGTGGGCCAATCGggtgcgttatgccatcgcatCACTGAACAGCCCGCTGAACATCTCGGTGTCCTCTCACATggtgcgttatgccatcgcatGGTGCGTTATGCCATCGCATgcgtggagggcatacaacgc
DNA-DEV_W1A11__W1A04__bcm_28515__chr14_locus00008_50kb_pb_5240	TTGCTAGCGTGGGCCAATCGggtgcgttatgccatcgcatGGCGGTGTGGACTCGTCCTTTCCTAAGCGATGCCACATGCggtgcgttatgccatcgcatGGTGCGTTATGCCATCGCATgcgtggagggcatacaacgc
DNA-DEV_W1A11__W1A04__bcm_28515__chr14_locus00008_50kb_pb_5284	TTGCTAGCGTGGGCCAATCGggtgcgttatgccatcgcatTGTCTGTCCTACCCCGTGGTGCGCAGCCCTGGAGGGAGGGggtgcgttatgccatcgcatGGTGCGTTATGCCATCGCATgcgtggagggcatacaacgc
DNA-DEV_W1A11__W1A04__bcm_28515__chr14_locus00008_50kb_pb_5359	TTGCTAGCGTGGGCCAATCGggtgcgttatgccatcgcatTGCTGGGAGTTATGGTGTCTTAACGGTTTCCAGCCCATTGggtgcgttatgccatcgcatGGTGCGTTATGCCATCGCATgcgtggagggcatacaacgc
DNA-DEV_W1A11__W1A04__bcm_28515__chr14_locus00008_50kb_pb_5403	TTGCTAGCGTGGGCCAATCGggtgcgttatgccatcgcatTAGTATGGAAGCGAAGGATAGGGAGGCGCGTCCCTAGCTAggtgcgttatgccatcgcatGGTGCGTTATGCCATCGCATgcgtggagggcatacaacgc
DNA-DEV_W1A11__W1A04__bcm_28515__chr14_locus00008_50kb_pb_5511	TTGCTAGCGTGGGCCAATCGggtgcgttatgccatcgcatACCTCGCAAAGCATCCTGGGAGTCATAGTCCTTTCAGTATggtgcgttatgccatcgcatGGTGCGTTATGCCATCGCATgcgtggagggcatacaacgc
DNA-DEV_W1A11__W1A04__bcm_28515__chr14_locus00008_50kb_pb_5574	TTGCTAGCGTGGGCCAATCGggtgcgttatgccatcgcatTCCCAGTATGCGTTGGGCTTGGGGGCGGTGCGCAGCCCTAggtgcgttatgccatcgcatGGTGCGTTATGCCATCGCATgcgtggagggcatacaacgc
DNA-DEV_W1A11__W1A04__bcm_28515__chr14_locus00008_50kb_pb_5614	TTGCTAGCGTGGGCCAATCGggtgcgttatgccatcgcatCAGTTTCCAGTCAGTTGGTCCCAGGACTACCTGACTACAAggtgcgttatgccatcgcatGGTGCGTTATGCCATCGCATgcgtggagggcatacaacgc
DNA-DEV_W1A11__W1A04__bcm_28515__chr14_locus00008_50kb_pb_5746	TTGCTAGCGTGGGCCAATCGggtgcgttatgccatcgcatTTCCAGCGATGGCCCCCGGCCTGCAGACTACAATCCCAGCggtgcgttatgccatcgcatGGTGCGTTATGCCATCGCATgcgtggagggcatacaacgc
DNA-DEV_W1A11__W1A04__bcm_28515__chr14_locus00008_50kb_pb_5986	TTGCTAGCGTGGGCCAATCGggtgcgttatgccatcgcatCCCAGCATGCGCTGGGCTTAGGGGAGGTTCCCAGCCCTGGggtgcgttatgccatcgcatGGTGCGTTATGCCATCGCATgcgtggagggcatacaacgc
DNA-DEV_W1A11__W1A04__bcm_28515__chr14_locus00008_50kb_pb_6108	TTGCTAGCGTGGGCCAATCGggtgcgttatgccatcgcatATGAAATTATCCCCGCAGTGTTGGAACTGTAGTCTCAGAGggtgcgttatgccatcgcatGGTGCGTTATGCCATCGCATgcgtggagggcatacaacgc
DNA-DEV_W1A11__W1A04__bcm_28515__chr14_locus00008_50kb_pb_6264	TTGCTAGCGTGGGCCAATCGggtgcgttatgccatcgcatGTCGTACAACTGGCACGTGGGGAGACTGTGTCACAATTACggtgcgttatgccatcgcatGGTGCGTTATGCCATCGCATgcgtggagggcatacaacgc
DNA-DEV_W1A11__W1A04__bcm_28515__chr14_locus00008_50kb_pb_6328	TTGCTAGCGTGGGCCAATCGggtgcgttatgccatcgcatGCAGGCTGTTAGAGGCTCCCGGGCTCTGTCTTGTCAGAGAggtgcgttatgccatcgcatGGTGCGTTATGCCATCGCATgcgtggagggcatacaacgc
DNA-DEV_W1A11__W1A04__bcm_28515__chr14_locus00008_50kb_pb_6368	TTGCTAGCGTGGGCCAATCGggtgcgttatgccatcgcatGCGCCCAGCTCCCCGAGAGCAAGCGTTACGGCAACGCTGGggtgcgttatgccatcgcatGGTGCGTTATGCCATCGCATgcgtggagggcatacaacgc
DNA-DEV_W1A11__W1A04__bcm_28515__chr14_locus00008_50kb_pb_7292	TTGCTAGCGTGGGCCAATCGggtgcgttatgccatcgcatCCACTGTAGCGGACACAAGCATTGGTTTGACACTAGCCCAggtgcgttatgccatcgcatGGTGCGTTATGCCATCGCATgcgtggagggcatacaacgc
DNA-DEV_W1A11__W1A04__bcm_28515__chr14_locus00008_50kb_pb_8077	TTGCTAGCGTGGGCCAATCGggtgcgttatgccatcgcatAAAGGGCAATGGAAGCGGAGTGTTGTTTACTGGGTACAGAggtgcgttatgccatcgcatGGTGCGTTATGCCATCGCATgcgtggagggcatacaacgc
DNA-DEV_W1A11__W1A04__bcm_28515__chr14_locus00008_50kb_pb_8747	TTGCTAGCGTGGGCCAATCGggtgcgttatgccatcgcatTTCGGGCTTGGTGCCAAGCCTGGAGCAGCACAATCAGAATggtgcgttatgccatcgcatGGTGCGTTATGCCATCGCATgcgtggagggcatacaacgc
DNA-DEV_W1A11__W1A04__bcm_28515__chr14_locus00008_50kb_pb_9008	TTGCTAGCGTGGGCCAATCGggtgcgttatgccatcgcatCCTAGAGGAAGGGCCGTTTACATTCAACTCTGAGAACCAGggtgcgttatgccatcgcatGGTGCGTTATGCCATCGCATgcgtggagggcatacaacgc
DNA-DEV_W1A11__W1A04__bcm_28515__chr14_locus00008_50kb_pb_9192	TTGCTAGCGTGGGCCAATCGggtgcgttatgccatcgcatAGCAGTAGCTGAAGTCCTCACTTTGAGGGAGGGTGGAGGTggtgcgttatgccatcgcatGGTGCGTTATGCCATCGCATgcgtggagggcatacaacgc
DNA-DEV_W1A11__W1A04__bcm_28515__chr14_locus00008_50kb_pb_9349	TTGCTAGCGTGGGCCAATCGggtgcgttatgccatcgcatTTTGTGCACATTCCGTGACCCTGGTGGCTCTGGTGGTGGTggtgcgttatgccatcgcatGGTGCGTTATGCCATCGCATgcgtggagggcatacaacgc
DNA-DEV_W1A11__W1A04__bcm_28515__chr14_locus00008_50kb_pb_9505	TTGCTAGCGTGGGCCAATCGggtgcgttatgccatcgcatGCTCCTAGATCCCAGTCCTTGCCAAAATTTTTTGCGAGGGggtgcgttatgccatcgcatGGTGCGTTATGCCATCGCATgcgtggagggcatacaacgc
DNA-DEV_W1A11__W1A04__bcm_28515__chr14_locus00008_50kb_pb_10311	TTGCTAGCGTGGGCCAATCGggtgcgttatgccatcgcatGAGTGTTGGACCTGGGAGTGAGTCTAGAGTCAGAGCTCACggtgcgttatgccatcgcatGGTGCGTTATGCCATCGCATgcgtggagggcatacaacgc
DNA-DEV_W1A11__W1A04__bcm_28515__chr14_locus00008_50kb_pb_10354	TTGCTAGCGTGGGCCAATCGggtgcgttatgccatcgcatGCTCAGGGAAACCCGACTGCATGCCCAAAATGACACATCCggtgcgttatgccatcgcatGGTGCGTTATGCCATCGCATgcgtggagggcatacaacgc
DNA-DEV_W1A11__W1A04__bcm_28515__chr14_locus00008_50kb_pb_10654	TTGCTAGCGTGGGCCAATCGggtgcgttatgccatcgcatGCCGGGACAGTGCCTCCAGGTTGAGGGAGGAGCTGGCCTCggtgcgttatgccatcgcatGGTGCGTTATGCCATCGCATgcgtggagggcatacaacgc
DNA-DEV_W1A11__W1A04__bcm_28515__chr14_locus00008_50kb_pb_11264	TTGCTAGCGTGGGCCAATCGggtgcgttatgccatcgcatAGTGTATGGCAATACAGACTTGAGAAGCAAATAATATAATggtgcgttatgccatcgcatGGTGCGTTATGCCATCGCATgcgtggagggcatacaacgc
DNA-DEV_W1A11__W1A04__bcm_28515__chr14_locus00008_50kb_pb_12452	TTGCTAGCGTGGGCCAATCGggtgcgttatgccatcgcatTTTATTGTTATATCTACCCACCCCACATACTTCCTGGAGCggtgcgttatgccatcgcatGGTGCGTTATGCCATCGCATgcgtggagggcatacaacgc
DNA-DEV_W1A11__W1A04__bcm_28515__chr14_locus00008_50kb_pb_12492	TTGCTAGCGTGGGCCAATCGggtgcgttatgccatcgcatTAAGACTTAGAGAAGGTCTGGCAAGGCAGTGAAGCTGCCTggtgcgttatgccatcgcatGGTGCGTTATGCCATCGCATgcgtggagggcatacaacgc
DNA-DEV_W1A11__W1A04__bcm_28515__chr14_locus00008_50kb_pb_12540	TTGCTAGCGTGGGCCAATCGggtgcgttatgccatcgcatTCCCACTTTTTGGGTGAAACCTCTCTCTCTAGTAACAGTGggtgcgttatgccatcgcatGGTGCGTTATGCCATCGCATgcgtggagggcatacaacgc
DNA-DEV_W1A11__W1A04__bcm_28515__chr14_locus00008_50kb_pb_12591	TTGCTAGCGTGGGCCAATCGggtgcgttatgccatcgcatTGGGCTCTGGGATACATATGTAAAGAGTCATATAAGACCCggtgcgttatgccatcgcatGGTGCGTTATGCCATCGCATgcgtggagggcatacaacgc
DNA-DEV_W1A11__W1A04__bcm_28515__chr14_locus00008_50kb_pb_13236	TTGCTAGCGTGGGCCAATCGggtgcgttatgccatcgcatCTCAGAGAAACCACACGGCCAGTAGCTTGAGGTTGGATTTggtgcgttatgccatcgcatGGTGCGTTATGCCATCGCATgcgtggagggcatacaacgc
DNA-DEV_W1A11__W1A04__bcm_28515__chr14_locus00008_50kb_pb_13276	TTGCTAGCGTGGGCCAATCGggtgcgttatgccatcgcatAGATATAATAGATGACGATCTACAAGCCGAGGATGGAGACggtgcgttatgccatcgcatGGTGCGTTATGCCATCGCATgcgtggagggcatacaacgc
DNA-DEV_W1A11__W1A04__bcm_28515__chr14_locus00008_50kb_pb_13449	TTGCTAGCGTGGGCCAATCGggtgcgttatgccatcgcatAAATATAGTCATGTTCTGAGGCACTAAGTGTTAGGACATGggtgcgttatgccatcgcatGGTGCGTTATGCCATCGCATgcgtggagggcatacaacgc
DNA-DEV_W1A11__W1A04__bcm_28515__chr14_locus00008_50kb_pb_13589	TTGCTAGCGTGGGCCAATCGggtgcgttatgccatcgcatTATATTCCGGCTTCTCCTATTAAACCTTTACACTTTCCTAggtgcgttatgccatcgcatGGTGCGTTATGCCATCGCATgcgtggagggcatacaacgc
DNA-DEV_W1A11__W1A04__bcm_28515__chr14_locus00008_50kb_pb_14972	TTGCTAGCGTGGGCCAATCGggtgcgttatgccatcgcatTGAATCCTCCGCAGTCTGGTGGGCGTAAATATGTATATATggtgcgttatgccatcgcatGGTGCGTTATGCCATCGCATgcgtggagggcatacaacgc
DNA-DEV_W1A11__W1A04__bcm_28515__chr14_locus00008_50kb_pb_15080	TTGCTAGCGTGGGCCAATCGggtgcgttatgccatcgcatAAGAACTAGGGCTCTAGGCCACGCTGAAACTTCCTAAGACggtgcgttatgccatcgcatGGTGCGTTATGCCATCGCATgcgtggagggcatacaacgc
DNA-DEV_W1A11__W1A04__bcm_28515__chr14_locus00008_50kb_pb_15279	TTGCTAGCGTGGGCCAATCGggtgcgttatgccatcgcatTCTCAGACAGGTTGCATGAGCCGCTTGAAGCATTCATCTGggtgcgttatgccatcgcatGGTGCGTTATGCCATCGCATgcgtggagggcatacaacgc
DNA-DEV_W1A11__W1A04__bcm_28515__chr14_locus00008_50kb_pb_15810	TTGCTAGCGTGGGCCAATCGggtgcgttatgccatcgcatGACCTGCTTATAATGTCCACTCTGAGTGTCTGACTCCCTGggtgcgttatgccatcgcatGGTGCGTTATGCCATCGCATgcgtggagggcatacaacgc
DNA-DEV_W1A11__W1A04__bcm_28515__chr14_locus00008_50kb_pb_16904	TTGCTAGCGTGGGCCAATCGggtgcgttatgccatcgcatGTTGATAATAACTTGAGGTGTGTGACTCTTACTTGCTCCAggtgcgttatgccatcgcatGGTGCGTTATGCCATCGCATgcgtggagggcatacaacgc
DNA-DEV_W1A11__W1A04__bcm_28515__chr14_locus00008_50kb_pb_17062	TTGCTAGCGTGGGCCAATCGggtgcgttatgccatcgcatAGTGCTTTTGTCGAGCTGGCTTCAGACTGTTCTGTCCTTGggtgcgttatgccatcgcatGGTGCGTTATGCCATCGCATgcgtggagggcatacaacgc
DNA-DEV_W1A11__W1A04__bcm_28515__chr14_locus00008_50kb_pb_17158	TTGCTAGCGTGGGCCAATCGggtgcgttatgccatcgcatTTTGGGCCCCCCCATGCAATGACTTTGCAGCTCTTCTTCTggtgcgttatgccatcgcatGGTGCGTTATGCCATCGCATgcgtggagggcatacaacgc
DNA-DEV_W1A11__W1A04__bcm_28515__chr14_locus00008_50kb_pb_17975	TTGCTAGCGTGGGCCAATCGggtgcgttatgccatcgcatAAGGAGATAGACATCCCTCTGGGGTTTCCTGTATAAAGCCggtgcgttatgccatcgcatGGTGCGTTATGCCATCGCATgcgtggagggcatacaacgc
DNA-DEV_W1A11__W1A04__bcm_28515__chr14_locus00008_50kb_pb_19361	TTGCTAGCGTGGGCCAATCGggtgcgttatgccatcgcatGGTGTAGTTTCACCTGTAAGTAATGCACACACTTAGAGATggtgcgttatgccatcgcatGGTGCGTTATGCCATCGCATgcgtggagggcatacaacgc
DNA-DEV_W1A11__W1A04__bcm_28515__chr14_locus00008_50kb_pb_19436	TTGCTAGCGTGGGCCAATCGggtgcgttatgccatcgcatGTGCACAGTGGGGATAACGTTATCTACTTCCTAGGGAATGggtgcgttatgccatcgcatGGTGCGTTATGCCATCGCATgcgtggagggcatacaacgc
DNA-DEV_W1A11__W1A04__bcm_28515__chr14_locus00008_50kb_pb_19697	TTGCTAGCGTGGGCCAATCGggtgcgttatgccatcgcatCCATCTACTGGGCCCCTTCTTTCTATAAGACCTACCCAAAggtgcgttatgccatcgcatGGTGCGTTATGCCATCGCATgcgtggagggcatacaacgc
DNA-DEV_W1A11__W1A04__bcm_28515__chr14_locus00008_50kb_pb_19822	TTGCTAGCGTGGGCCAATCGggtgcgttatgccatcgcatTGTATCCACCTCTGTTGGTGAGAGATGCTCAAGGGAGTGAggtgcgttatgccatcgcatGGTGCGTTATGCCATCGCATgcgtggagggcatacaacgc
DNA-DEV_W1A11__W1A04__bcm_28515__chr14_locus00008_50kb_pb_19932	TTGCTAGCGTGGGCCAATCGggtgcgttatgccatcgcatTGATAACACAGATGTCAACTCAGCCCTCATCCCTGATACCggtgcgttatgccatcgcatGGTGCGTTATGCCATCGCATgcgtggagggcatacaacgc
DNA-DEV_W1A11__W1A04__bcm_28515__chr14_locus00008_50kb_pb_21281	TTGCTAGCGTGGGCCAATCGggtgcgttatgccatcgcatAAGAAATGTTACCAGCTGCTCTTTATGCTTCTGGTAAAATggtgcgttatgccatcgcatGGTGCGTTATGCCATCGCATgcgtggagggcatacaacgc
DNA-DEV_W1A11__W1A04__bcm_28515__chr14_locus00008_50kb_pb_22688	TTGCTAGCGTGGGCCAATCGggtgcgttatgccatcgcatTCTCTTAATTGAGGTATTTAGGCCACTTATATTTATGGTTggtgcgttatgccatcgcatGGTGCGTTATGCCATCGCATgcgtggagggcatacaacgc
DNA-DEV_W1A11__W1A04__bcm_28515__chr14_locus00008_50kb_pb_23943	TTGCTAGCGTGGGCCAATCGggtgcgttatgccatcgcatCAGTTGGCATTGGGCGGGTATCCTCCTGGGATGAAGTTTCggtgcgttatgccatcgcatGGTGCGTTATGCCATCGCATgcgtggagggcatacaacgc
DNA-DEV_W1A11__W1A04__bcm_28515__chr14_locus00008_50kb_pb_24333	TTGCTAGCGTGGGCCAATCGggtgcgttatgccatcgcatTCCCCTGACGGTGCCAAGGAGGCTGGAAGGTCCGGGTTGGggtgcgttatgccatcgcatGGTGCGTTATGCCATCGCATgcgtggagggcatacaacgc
DNA-DEV_W1A11__W1A04__bcm_28515__chr14_locus00008_50kb_pb_24406	TTGCTAGCGTGGGCCAATCGggtgcgttatgccatcgcatAGTTGACCTGGGCCAATTGAGGTCAGTTGGAGGGAGTGGAggtgcgttatgccatcgcatGGTGCGTTATGCCATCGCATgcgtggagggcatacaacgc
DNA-DEV_W1A11__W1A04__bcm_28515__chr14_locus00008_50kb_pb_24463	TTGCTAGCGTGGGCCAATCGggtgcgttatgccatcgcatACAAACAGCTAATGCGTTCCTCATCCTGAAATTCTCGCTGggtgcgttatgccatcgcatGGTGCGTTATGCCATCGCATgcgtggagggcatacaacgc
DNA-DEV_W1A11__W1A04__bcm_28515__chr14_locus00008_50kb_pb_24663	TTGCTAGCGTGGGCCAATCGggtgcgttatgccatcgcatGTGCCAGAGACAATCTCGTGTCTAAAAGCAAGTGACATAAggtgcgttatgccatcgcatGGTGCGTTATGCCATCGCATgcgtggagggcatacaacgc
DNA-DEV_W1A11__W1A04__bcm_28515__chr14_locus00008_50kb_pb_25278	TTGCTAGCGTGGGCCAATCGggtgcgttatgccatcgcatACTCTGGAGAGTGACGCTTCTGCAAATAGAGGCATAATTTggtgcgttatgccatcgcatGGTGCGTTATGCCATCGCATgcgtggagggcatacaacgc
DNA-DEV_W1A11__W1A04__bcm_28515__chr14_locus00008_50kb_pb_25333	TTGCTAGCGTGGGCCAATCGggtgcgttatgccatcgcatTTTGCTAAATGTCCATAAACTACTCTACCTCATGGAAATTggtgcgttatgccatcgcatGGTGCGTTATGCCATCGCATgcgtggagggcatacaacgc
DNA-DEV_W1A11__W1A04__bcm_28515__chr14_locus00008_50kb_pb_25373	TTGCTAGCGTGGGCCAATCGggtgcgttatgccatcgcatGCACATCTATTAAGAGGCTGAGTCAGCAGTCAGGACCAACggtgcgttatgccatcgcatGGTGCGTTATGCCATCGCATgcgtggagggcatacaacgc
DNA-DEV_W1A11__W1A04__bcm_28515__chr14_locus00008_50kb_pb_25418	TTGCTAGCGTGGGCCAATCGggtgcgttatgccatcgcatCCAGGTTTATATAACTGTTCTAAGTCCAGTAAATTGTCTAggtgcgttatgccatcgcatGGTGCGTTATGCCATCGCATgcgtggagggcatacaacgc
DNA-DEV_W1A11__W1A04__bcm_28515__chr14_locus00008_50kb_pb_25642	TTGCTAGCGTGGGCCAATCGggtgcgttatgccatcgcatAAGATAAAGGCTGGGATGAGACGCTAAACATCTTAATTATggtgcgttatgccatcgcatGGTGCGTTATGCCATCGCATgcgtggagggcatacaacgc
DNA-DEV_W1A11__W1A04__bcm_28515__chr14_locus00008_50kb_pb_26340	TTGCTAGCGTGGGCCAATCGggtgcgttatgccatcgcatCCCCTTACAAGTGACTCTTACTACATATTTGAGAGAGATGggtgcgttatgccatcgcatGGTGCGTTATGCCATCGCATgcgtggagggcatacaacgc
DNA-DEV_W1A11__W1A04__bcm_28515__chr14_locus00008_50kb_pb_26646	TTGCTAGCGTGGGCCAATCGggtgcgttatgccatcgcatAAATAAATGGCAAGGGTTTAGGCCTAACAATATCATTCATggtgcgttatgccatcgcatGGTGCGTTATGCCATCGCATgcgtggagggcatacaacgc
DNA-DEV_W1A11__W1A04__bcm_28515__chr14_locus00008_50kb_pb_27274	TTGCTAGCGTGGGCCAATCGggtgcgttatgccatcgcatGTAGCTTTGTGAAAGTTTTACGTATTATGTGGGATAATGTggtgcgttatgccatcgcatGGTGCGTTATGCCATCGCATgcgtggagggcatacaacgc
DNA-DEV_W1A11__W1A04__bcm_28515__chr14_locus00008_50kb_pb_27314	TTGCTAGCGTGGGCCAATCGggtgcgttatgccatcgcatCCAGATCTAGGCAGCTGGTATGCCTGTTATGTGGGATAATggtgcgttatgccatcgcatGGTGCGTTATGCCATCGCATgcgtggagggcatacaacgc
DNA-DEV_W1A11__W1A04__bcm_28515__chr14_locus00008_50kb_pb_27408	TTGCTAGCGTGGGCCAATCGggtgcgttatgccatcgcatTCATTATAGGTCTCATATCTCCCACTTCTTGAGCTTCATTggtgcgttatgccatcgcatGGTGCGTTATGCCATCGCATgcgtggagggcatacaacgc
DNA-DEV_W1A11__W1A04__bcm_28515__chr14_locus00008_50kb_pb_27851	TTGCTAGCGTGGGCCAATCGggtgcgttatgccatcgcatGAATCAGTGTTGTTTGTTTCACAAGCTTTTCTGTGTCTATggtgcgttatgccatcgcatGGTGCGTTATGCCATCGCATgcgtggagggcatacaacgc
DNA-DEV_W1A11__W1A04__bcm_28515__chr14_locus00008_50kb_pb_28247	TTGCTAGCGTGGGCCAATCGggtgcgttatgccatcgcatTATTTACTGATTGCCCTTAGTTACTGTATAAAAGTGCAATggtgcgttatgccatcgcatGGTGCGTTATGCCATCGCATgcgtggagggcatacaacgc
DNA-DEV_W1A11__W1A04__bcm_28515__chr14_locus00008_50kb_pb_29276	TTGCTAGCGTGGGCCAATCGggtgcgttatgccatcgcatGGGCTCGGGAACTACAGCCCGCCTTGCCTGAGCCTCTCCCggtgcgttatgccatcgcatGGTGCGTTATGCCATCGCATgcgtggagggcatacaacgc
DNA-DEV_W1A11__W1A04__bcm_28515__chr14_locus00008_50kb_pb_29458	TTGCTAGCGTGGGCCAATCGggtgcgttatgccatcgcatACCGCGGCTGCCCGCGGTGCTTCCAGGCCAGCGCGAGTTCggtgcgttatgccatcgcatGGTGCGTTATGCCATCGCATgcgtggagggcatacaacgc
DNA-DEV_W1A11__W1A04__bcm_28515__chr14_locus00008_50kb_pb_29788	TTGCTAGCGTGGGCCAATCGggtgcgttatgccatcgcatGACAGAGAATAGAGAGAGTGCCCTGACCAAAGACAGAAAGggtgcgttatgccatcgcatGGTGCGTTATGCCATCGCATgcgtggagggcatacaacgc
DNA-DEV_W1A11__W1A04__bcm_28515__chr14_locus00008_50kb_pb_30094	TTGCTAGCGTGGGCCAATCGggtgcgttatgccatcgcatTCACCTTGGCATACATAGTGCACAGCCTTCATGATGGCTCggtgcgttatgccatcgcatGGTGCGTTATGCCATCGCATgcgtggagggcatacaacgc
DNA-DEV_W1A11__W1A04__bcm_28515__chr14_locus00008_50kb_pb_30134	TTGCTAGCGTGGGCCAATCGggtgcgttatgccatcgcatTAGTACCTTCTCATTATATTTAGAATCAGGCCCATTTGTCggtgcgttatgccatcgcatGGTGCGTTATGCCATCGCATgcgtggagggcatacaacgc
DNA-DEV_W1A11__W1A04__bcm_28515__chr14_locus00008_50kb_pb_30390	TTGCTAGCGTGGGCCAATCGggtgcgttatgccatcgcatAAAATGATATGCATGACTGTTGGGTTTGATATTAAACACAggtgcgttatgccatcgcatGGTGCGTTATGCCATCGCATgcgtggagggcatacaacgc
DNA-DEV_W1A11__W1A04__bcm_28515__chr14_locus00008_50kb_pb_30566	TTGCTAGCGTGGGCCAATCGggtgcgttatgccatcgcatTGCAGCCAGAGCCACAAGTTTGAGGATACAAGCTGAGTTAggtgcgttatgccatcgcatGGTGCGTTATGCCATCGCATgcgtggagggcatacaacgc
DNA-DEV_W1A11__W1A04__bcm_28515__chr14_locus00008_50kb_pb_30657	TTGCTAGCGTGGGCCAATCGggtgcgttatgccatcgcatACTGCTCGCCATTCTCTCCCAAGTCATCTGATTACTTGTGggtgcgttatgccatcgcatGGTGCGTTATGCCATCGCATgcgtggagggcatacaacgc
DNA-DEV_W1A11__W1A04__bcm_28515__chr14_locus00008_50kb_pb_30784	TTGCTAGCGTGGGCCAATCGggtgcgttatgccatcgcatAGAATACTTAGTACTGTTAGGGCCTTTCACCAAAGAAATGggtgcgttatgccatcgcatGGTGCGTTATGCCATCGCATgcgtggagggcatacaacgc
DNA-DEV_W1A11__W1A04__bcm_28515__chr14_locus00008_50kb_pb_30824	TTGCTAGCGTGGGCCAATCGggtgcgttatgccatcgcatGTATGGTCGACAGTCTTTAGAATGTGAGTTTTTGGTTACCggtgcgttatgccatcgcatGGTGCGTTATGCCATCGCATgcgtggagggcatacaacgc
DNA-DEV_W1A11__W1A04__bcm_28515__chr14_locus00008_50kb_pb_30928	TTGCTAGCGTGGGCCAATCGggtgcgttatgccatcgcatGAAAGTGCTACTTGTGAGGAACAGAACCTCACAAGAAAGAggtgcgttatgccatcgcatGGTGCGTTATGCCATCGCATgcgtggagggcatacaacgc
DNA-DEV_W1A11__W1A04__bcm_28515__chr14_locus00008_50kb_pb_31644	TTGCTAGCGTGGGCCAATCGggtgcgttatgccatcgcatTCTGGCACAATCTGTTATAATTAACCTTATCAGAGCTTGAggtgcgttatgccatcgcatGGTGCGTTATGCCATCGCATgcgtggagggcatacaacgc
DNA-DEV_W1A11__W1A04__bcm_28515__chr14_locus00008_50kb_pb_31684	TTGCTAGCGTGGGCCAATCGggtgcgttatgccatcgcatGAAACTCTTGGGCTCTGTCCATCGCCAGAAATCTCAAAATggtgcgttatgccatcgcatGGTGCGTTATGCCATCGCATgcgtggagggcatacaacgc
DNA-DEV_W1A11__W1A04__bcm_28515__chr14_locus00008_50kb_pb_32079	TTGCTAGCGTGGGCCAATCGggtgcgttatgccatcgcatAGCCAGGGCAGAGCTATTTGAGAGGGTAGAATCACTGTAGggtgcgttatgccatcgcatGGTGCGTTATGCCATCGCATgcgtggagggcatacaacgc
DNA-DEV_W1A11__W1A04__bcm_28515__chr14_locus00008_50kb_pb_32126	TTGCTAGCGTGGGCCAATCGggtgcgttatgccatcgcatCTTTCAGTGTACCTGTTTCTGGTAGATGAATCCAGAAAAGggtgcgttatgccatcgcatGGTGCGTTATGCCATCGCATgcgtggagggcatacaacgc
DNA-DEV_W1A11__W1A04__bcm_28515__chr14_locus00008_50kb_pb_32285	TTGCTAGCGTGGGCCAATCGggtgcgttatgccatcgcatTCAAGATAATCTGAGTCTTGCTCCTTTCTCTTCTCAATTAggtgcgttatgccatcgcatGGTGCGTTATGCCATCGCATgcgtggagggcatacaacgc
DNA-DEV_W1A11__W1A04__bcm_28515__chr14_locus00008_50kb_pb_33055	TTGCTAGCGTGGGCCAATCGggtgcgttatgccatcgcatTAATTTCGGGATAGGATGAGAGTAGGGTTAGTTAGACCAGggtgcgttatgccatcgcatGGTGCGTTATGCCATCGCATgcgtggagggcatacaacgc
DNA-DEV_W1A11__W1A04__bcm_28515__chr14_locus00008_50kb_pb_33095	TTGCTAGCGTGGGCCAATCGggtgcgttatgccatcgcatCTTCTGAATTGCCCCGGCACACTCCAGAAAAGTCTGGCAAggtgcgttatgccatcgcatGGTGCGTTATGCCATCGCATgcgtggagggcatacaacgc
DNA-DEV_W1A11__W1A04__bcm_28515__chr14_locus00008_50kb_pb_33136	TTGCTAGCGTGGGCCAATCGggtgcgttatgccatcgcatAGGAGCTATAGGAAATGGATAGGCATGAATAACCTCTTTTggtgcgttatgccatcgcatGGTGCGTTATGCCATCGCATgcgtggagggcatacaacgc
DNA-DEV_W1A11__W1A04__bcm_28515__chr14_locus00008_50kb_pb_33176	TTGCTAGCGTGGGCCAATCGggtgcgttatgccatcgcatGCAACAACCTGAAACCAGGGGACTGAACGACTTAGATCTCggtgcgttatgccatcgcatGGTGCGTTATGCCATCGCATgcgtggagggcatacaacgc
DNA-DEV_W1A11__W1A04__bcm_28515__chr14_locus00008_50kb_pb_33291	TTGCTAGCGTGGGCCAATCGggtgcgttatgccatcgcatATTACAACTGGCTCTACTACATAAAATGTCTACAGCAAAAggtgcgttatgccatcgcatGGTGCGTTATGCCATCGCATgcgtggagggcatacaacgc
DNA-DEV_W1A11__W1A04__bcm_28515__chr14_locus00008_50kb_pb_33357	TTGCTAGCGTGGGCCAATCGggtgcgttatgccatcgcatTCAAAAAGGGGGTTATGGAACTCCAATTTAGTTCTGATTAggtgcgttatgccatcgcatGGTGCGTTATGCCATCGCATgcgtggagggcatacaacgc
DNA-DEV_W1A11__W1A04__bcm_28515__chr14_locus00008_50kb_pb_33463	TTGCTAGCGTGGGCCAATCGggtgcgttatgccatcgcatTTTCCAAATTTGAGGTTCCACACTGACATTCCTGGGCAAGggtgcgttatgccatcgcatGGTGCGTTATGCCATCGCATgcgtggagggcatacaacgc
DNA-DEV_W1A11__W1A04__bcm_28515__chr14_locus00008_50kb_pb_33662	TTGCTAGCGTGGGCCAATCGggtgcgttatgccatcgcatATTTGGCCATATTGATTCCACCAATTTAAGCCAGTTTGTTggtgcgttatgccatcgcatGGTGCGTTATGCCATCGCATgcgtggagggcatacaacgc
DNA-DEV_W1A11__W1A04__bcm_28515__chr14_locus00008_50kb_pb_33706	TTGCTAGCGTGGGCCAATCGggtgcgttatgccatcgcatAAATTCAGACTGTGACCTCAGCAAGGTGATTCTGCCAAAAggtgcgttatgccatcgcatGGTGCGTTATGCCATCGCATgcgtggagggcatacaacgc
DNA-DEV_W1A11__W1A04__bcm_28515__chr14_locus00008_50kb_pb_33756	TTGCTAGCGTGGGCCAATCGggtgcgttatgccatcgcatATGGATCTCATGGGCAAACTGAAGGGGAGTTGTGATGAAAggtgcgttatgccatcgcatGGTGCGTTATGCCATCGCATgcgtggagggcatacaacgc
DNA-DEV_W1A11__W1A04__bcm_28515__chr14_locus00008_50kb_pb_34206	TTGCTAGCGTGGGCCAATCGggtgcgttatgccatcgcatCTTTTGACCCATTACTTGAAGTATTTGTCACTACTGTTGAggtgcgttatgccatcgcatGGTGCGTTATGCCATCGCATgcgtggagggcatacaacgc
DNA-DEV_W1A11__W1A04__bcm_28515__chr14_locus00008_50kb_pb_34262	TTGCTAGCGTGGGCCAATCGggtgcgttatgccatcgcatCGTGTCCCATGTATGGGGAAGTCCCAGAACATTTCTGGCAggtgcgttatgccatcgcatGGTGCGTTATGCCATCGCATgcgtggagggcatacaacgc
DNA-DEV_W1A11__W1A04__bcm_28515__chr14_locus00008_50kb_pb_34995	TTGCTAGCGTGGGCCAATCGggtgcgttatgccatcgcatCCACCATGACATTACTATTGGTTACACTAATTTGTAAGTCggtgcgttatgccatcgcatGGTGCGTTATGCCATCGCATgcgtggagggcatacaacgc
DNA-DEV_W1A11__W1A04__bcm_28515__chr14_locus00008_50kb_pb_35254	TTGCTAGCGTGGGCCAATCGggtgcgttatgccatcgcatGGCACAAGCACAGTTAGGACTTTATGGCACACATAGAGATggtgcgttatgccatcgcatGGTGCGTTATGCCATCGCATgcgtggagggcatacaacgc
DNA-DEV_W1A11__W1A04__bcm_28515__chr14_locus00008_50kb_pb_36785	TTGCTAGCGTGGGCCAATCGggtgcgttatgccatcgcatGATTTGGAAGTAACATAGGTGTTTATCGACAGATGAATAAggtgcgttatgccatcgcatGGTGCGTTATGCCATCGCATgcgtggagggcatacaacgc
DNA-DEV_W1A11__W1A04__bcm_28515__chr14_locus00008_50kb_pb_36851	TTGCTAGCGTGGGCCAATCGggtgcgttatgccatcgcatAAAATCTGTGTATTGAAGTGATAGCTGTACTCCTGTGTTTggtgcgttatgccatcgcatGGTGCGTTATGCCATCGCATgcgtggagggcatacaacgc
DNA-DEV_W1A11__W1A04__bcm_28515__chr14_locus00008_50kb_pb_38705	TTGCTAGCGTGGGCCAATCGggtgcgttatgccatcgcatCGAATTCCCCGCCAAATTCTACTGGATATGCAAAGAAGAAggtgcgttatgccatcgcatGGTGCGTTATGCCATCGCATgcgtggagggcatacaacgc
DNA-DEV_W1A11__W1A04__bcm_28515__chr14_locus00008_50kb_pb_38907	TTGCTAGCGTGGGCCAATCGggtgcgttatgccatcgcatTAGAAATAAACATCGGAGAATACGATGAACACCTTTATGCggtgcgttatgccatcgcatGGTGCGTTATGCCATCGCATgcgtggagggcatacaacgc
DNA-DEV_W1A11__W1A04__bcm_28515__chr14_locus00008_50kb_pb_39695	TTGCTAGCGTGGGCCAATCGggtgcgttatgccatcgcatGATTCCTACACACTTATAGTGAAAAACTTCAACAACCCATggtgcgttatgccatcgcatGGTGCGTTATGCCATCGCATgcgtggagggcatacaacgc
DNA-DEV_W1A11__W1A04__bcm_28515__chr14_locus00008_50kb_pb_39838	TTGCTAGCGTGGGCCAATCGggtgcgttatgccatcgcatGGCATTACAAAATGCTAAAGGTTTAAATTCAACAAGAATAggtgcgttatgccatcgcatGGTGCGTTATGCCATCGCATgcgtggagggcatacaacgc
DNA-DEV_W1A11__W1A04__bcm_28515__chr14_locus00008_50kb_pb_39966	TTGCTAGCGTGGGCCAATCGggtgcgttatgccatcgcatTTGGTAGATTTTTTATCCCGTCATTTTCAGCCTGTGAAACggtgcgttatgccatcgcatGGTGCGTTATGCCATCGCATgcgtggagggcatacaacgc
DNA-DEV_W1A11__W1A04__bcm_28515__chr14_locus00008_50kb_pb_41299	TTGCTAGCGTGGGCCAATCGggtgcgttatgccatcgcatCCACTCGACTGAGACAACCTTATAACACAATTAAACCCTTggtgcgttatgccatcgcatGGTGCGTTATGCCATCGCATgcgtggagggcatacaacgc
DNA-DEV_W1A11__W1A04__bcm_28515__chr14_locus00008_50kb_pb_41417	TTGCTAGCGTGGGCCAATCGggtgcgttatgccatcgcatCAACGCCAGCACCCTGCTCCTTTGTCAACACTGTCATTTGggtgcgttatgccatcgcatGGTGCGTTATGCCATCGCATgcgtggagggcatacaacgc
DNA-DEV_W1A11__W1A04__bcm_28515__chr14_locus00008_50kb_pb_42280	TTGCTAGCGTGGGCCAATCGggtgcgttatgccatcgcatCTTAACCGAGGGCAGGTACTGATAGTGGATGGAGGAAAGAggtgcgttatgccatcgcatGGTGCGTTATGCCATCGCATgcgtggagggcatacaacgc
DNA-DEV_W1A11__W1A04__bcm_28515__chr14_locus00008_50kb_pb_42321	TTGCTAGCGTGGGCCAATCGggtgcgttatgccatcgcatTGGAACAGCTGACACCCAGGGACCAGGATGACTGGCACACggtgcgttatgccatcgcatGGTGCGTTATGCCATCGCATgcgtggagggcatacaacgc
DNA-DEV_W1A11__W1A04__bcm_28515__chr14_locus00008_50kb_pb_42375	TTGCTAGCGTGGGCCAATCGggtgcgttatgccatcgcatTTCAGCCATCTTGCTCAAACACACAAAGTCTTATAAATCAggtgcgttatgccatcgcatGGTGCGTTATGCCATCGCATgcgtggagggcatacaacgc
DNA-DEV_W1A11__W1A04__bcm_28515__chr14_locus00008_50kb_pb_42542	TTGCTAGCGTGGGCCAATCGggtgcgttatgccatcgcatTTTACAGGTCTTCTAGTAAGTATGTCATTGAGCTTTTGATggtgcgttatgccatcgcatGGTGCGTTATGCCATCGCATgcgtggagggcatacaacgc
DNA-DEV_W1A11__W1A04__bcm_28515__chr14_locus00008_50kb_pb_43427	TTGCTAGCGTGGGCCAATCGggtgcgttatgccatcgcatTACATTTCTGGCCTGGTAAATCTAAGCAGGTAATTTATGTggtgcgttatgccatcgcatGGTGCGTTATGCCATCGCATgcgtggagggcatacaacgc
DNA-DEV_W1A11__W1A04__bcm_28515__chr14_locus00008_50kb_pb_43534	TTGCTAGCGTGGGCCAATCGggtgcgttatgccatcgcatCATCATAGGGTTAAAATATTCCTCATCAAAAATGACTCACggtgcgttatgccatcgcatGGTGCGTTATGCCATCGCATgcgtggagggcatacaacgc
DNA-DEV_W1A11__W1A04__bcm_28515__chr14_locus00008_50kb_pb_44126	TTGCTAGCGTGGGCCAATCGggtgcgttatgccatcgcatTATTTCTTATAAAGTCTTGGAGGTTGCTAAGTTCTACTGTggtgcgttatgccatcgcatGGTGCGTTATGCCATCGCATgcgtggagggcatacaacgc
DNA-DEV_W1A11__W1A04__bcm_28515__chr14_locus00008_50kb_pb_44166	TTGCTAGCGTGGGCCAATCGggtgcgttatgccatcgcatTCACTTTGAGTCTCCAGGATAAATATCAGTCTTAAATTGTggtgcgttatgccatcgcatGGTGCGTTATGCCATCGCATgcgtggagggcatacaacgc
DNA-DEV_W1A11__W1A04__bcm_28515__chr14_locus00008_50kb_pb_44276	TTGCTAGCGTGGGCCAATCGggtgcgttatgccatcgcatTACAGCACAAGGCCCATGTCTAGTAACAAAGGTGTCAGCCggtgcgttatgccatcgcatGGTGCGTTATGCCATCGCATgcgtggagggcatacaacgc
DNA-DEV_W1A11__W1A04__bcm_28515__chr14_locus00008_50kb_pb_44404	TTGCTAGCGTGGGCCAATCGggtgcgttatgccatcgcatAGGGCTTTTTAAATTCCGTGCTTTAAAAGCTGGCCTCACAggtgcgttatgccatcgcatGGTGCGTTATGCCATCGCATgcgtggagggcatacaacgc
DNA-DEV_W1A11__W1A04__bcm_28515__chr14_locus00008_50kb_pb_44816	TTGCTAGCGTGGGCCAATCGggtgcgttatgccatcgcatTCCACACTGGAAGTCCACATATAAAATCGTGTGTGAAACTggtgcgttatgccatcgcatGGTGCGTTATGCCATCGCATgcgtggagggcatacaacgc
DNA-DEV_W1A11__W1A04__bcm_28515__chr14_locus00008_50kb_pb_45479	TTGCTAGCGTGGGCCAATCGggtgcgttatgccatcgcatGTACAGTCTGTACAGTTGATGCATTAACCAGATATCAGCCggtgcgttatgccatcgcatGGTGCGTTATGCCATCGCATgcgtggagggcatacaacgc
DNA-DEV_W1A11__W1A04__bcm_28515__chr14_locus00008_50kb_pb_45837	TTGCTAGCGTGGGCCAATCGggtgcgttatgccatcgcatGCTATATATCAGAATAGGCTGGCTTTAAATTATCTCTTATggtgcgttatgccatcgcatGGTGCGTTATGCCATCGCATgcgtggagggcatacaacgc
DNA-DEV_W1A11__W1A04__bcm_28515__chr14_locus00008_50kb_pb_45956	TTGCTAGCGTGGGCCAATCGggtgcgttatgccatcgcatGCACCATAATCTATATCCTCAGCCGCATCATGAAGTTGCAggtgcgttatgccatcgcatGGTGCGTTATGCCATCGCATgcgtggagggcatacaacgc
DNA-DEV_W1A11__W1A04__bcm_28515__chr14_locus00008_50kb_pb_46725	TTGCTAGCGTGGGCCAATCGggtgcgttatgccatcgcatTTTTGATCAGCCAGTGCCCGAGGTTCCCCCATCAACCAAAggtgcgttatgccatcgcatGGTGCGTTATGCCATCGCATgcgtggagggcatacaacgc
DNA-DEV_W1A11__W1A04__bcm_28515__chr14_locus00008_50kb_pb_47267	TTGCTAGCGTGGGCCAATCGggtgcgttatgccatcgcatTCTTGAAGGATGTCCATGCTGTGTACACATTACCTGGATAggtgcgttatgccatcgcatGGTGCGTTATGCCATCGCATgcgtggagggcatacaacgc
DNA-DEV_W1A11__W1A04__bcm_28515__chr14_locus00008_50kb_pb_47817	TTGCTAGCGTGGGCCAATCGggtgcgttatgccatcgcatTCTAGGACCCATATACGATAGGCGCCATATTGTAATCATGggtgcgttatgccatcgcatGGTGCGTTATGCCATCGCATgcgtggagggcatacaacgc
DNA-DEV_W1A11__W1A04__bcm_28515__chr14_locus00008_50kb_pb_47930	TTGCTAGCGTGGGCCAATCGggtgcgttatgccatcgcatCTATACTAAAACGCATGGTTAAGTATGTAAAAAAATGCCTggtgcgttatgccatcgcatGGTGCGTTATGCCATCGCATgcgtggagggcatacaacgc
DNA-DEV_W1A11__W1A04__bcm_28515__chr14_locus00008_50kb_pb_48017	TTGCTAGCGTGGGCCAATCGggtgcgttatgccatcgcatCCACCCCCCATAAAAATCAGATTCAGGGTAATCTCTGTAAggtgcgttatgccatcgcatGGTGCGTTATGCCATCGCATgcgtggagggcatacaacgc
DNA-DEV_W1A11__W1A04__bcm_28515__chr14_locus00008_50kb_pb_48323	TTGCTAGCGTGGGCCAATCGggtgcgttatgccatcgcatAGACATTGTTCCCAGATTTGGGCTGCCTCTAACTCTAAGAggtgcgttatgccatcgcatGGTGCGTTATGCCATCGCATgcgtggagggcatacaacgc
DNA-DEV_W1A11__W1A04__bcm_28515__chr14_locus00008_50kb_pb_48363	TTGCTAGCGTGGGCCAATCGggtgcgttatgccatcgcatCCAGGACAGAGAGGGCACTAGACATGACCAAGGCGTTAAGggtgcgttatgccatcgcatGGTGCGTTATGCCATCGCATgcgtggagggcatacaacgc
DNA-DEV_W1A11__W1A04__bcm_28515__chr14_locus00008_50kb_pb_48780	TTGCTAGCGTGGGCCAATCGggtgcgttatgccatcgcatAATCTTCACTCCCAATAACAGAGCTTGGCTTCCCCAGGAAggtgcgttatgccatcgcatGGTGCGTTATGCCATCGCATgcgtggagggcatacaacgc
DNA-DEV_W1A11__W1A04__bcm_28515__chr14_locus00008_50kb_pb_48992	TTGCTAGCGTGGGCCAATCGggtgcgttatgccatcgcatGTACAAGGAAGACATCCTACAGCTCTTAAACGCTGTATGGggtgcgttatgccatcgcatGGTGCGTTATGCCATCGCATgcgtggagggcatacaacgc
DNA-DEV_W1A11__W1A04__bcm_28515__chr14_locus00008_50kb_pb_49236	TTGCTAGCGTGGGCCAATCGggtgcgttatgccatcgcatAGCCCGCCAAGCTGCGTATGCAGTGGTGACTTTAGACTCAggtgcgttatgccatcgcatGGTGCGTTATGCCATCGCATgcgtggagggcatacaacgc
DNA-DEV_W1A11__W1A04__bcm_28515__chr14_locus00008_50kb_pb_49468	TTGCTAGCGTGGGCCAATCGggtgcgttatgccatcgcatCTAGTAGCCACTGCCGTACTGGTGCAGGAAGCTAGTAAACggtgcgttatgccatcgcatGGTGCGTTATGCCATCGCATgcgtggagggcatacaacgc
DNA-DEV_W1A11__W1A04__bcm_28613__chr14_locus00017_50kb_pb_802	TTGCTAGCGTGGGCCAATCGgcaccgcgttagatcgttcaTCTAGGCTCTATTTATGGTGGCTATTTGACATATCTCTGCgcaccgcgttagatcgttcaGCACCGCGTTAGATCGTTCAgcgtggagggcatacaacgc
DNA-DEV_W1A11__W1A04__bcm_28613__chr14_locus00017_50kb_pb_1418	TTGCTAGCGTGGGCCAATCGgcaccgcgttagatcgttcaTCTACTCTATGCTCTGCTAAAGTGGGCATTGTGTCATATCgcaccgcgttagatcgttcaGCACCGCGTTAGATCGTTCAgcgtggagggcatacaacgc
DNA-DEV_W1A11__W1A04__bcm_28613__chr14_locus00017_50kb_pb_2247	TTGCTAGCGTGGGCCAATCGgcaccgcgttagatcgttcaGGTGATGTACTCTTGTCTTAGATTTGCCTACATGGACATTgcaccgcgttagatcgttcaGCACCGCGTTAGATCGTTCAgcgtggagggcatacaacgc
DNA-DEV_W1A11__W1A04__bcm_28613__chr14_locus00017_50kb_pb_2521	TTGCTAGCGTGGGCCAATCGgcaccgcgttagatcgttcaGTGAAGAAAGTCTTGTCTATGCTTTGTCTATGGGGGCATTgcaccgcgttagatcgttcaGCACCGCGTTAGATCGTTCAgcgtggagggcatacaacgc
DNA-DEV_W1A11__W1A04__bcm_28613__chr14_locus00017_50kb_pb_2665	TTGCTAGCGTGGGCCAATCGgcaccgcgttagatcgttcaACCTAGGTTATGTAAATCATGTCAACTCTCTGCCTACAGGgcaccgcgttagatcgttcaGCACCGCGTTAGATCGTTCAgcgtggagggcatacaacgc
DNA-DEV_W1A11__W1A04__bcm_28613__chr14_locus00017_50kb_pb_2780	TTGCTAGCGTGGGCCAATCGgcaccgcgttagatcgttcaCAAGGCTCCACCTACAGGTGTTAATGTGAAGTATCTCTGCgcaccgcgttagatcgttcaGCACCGCGTTAGATCGTTCAgcgtggagggcatacaacgc
DNA-DEV_W1A11__W1A04__bcm_28613__chr14_locus00017_50kb_pb_2930	TTGCTAGCGTGGGCCAATCGgcaccgcgttagatcgttcaGTAACGACTCTTGTCTACGCTCGGCCTACAGTGGCTTTGTgcaccgcgttagatcgttcaGCACCGCGTTAGATCGTTCAgcgtggagggcatacaacgc
DNA-DEV_W1A11__W1A04__bcm_28613__chr14_locus00017_50kb_pb_3179	TTGCTAGCGTGGGCCAATCGgcaccgcgttagatcgttcaTACAGTGGGCATTGTACATATCTCTGCTCTGGTCACCCAGgcaccgcgttagatcgttcaGCACCGCGTTAGATCGTTCAgcgtggagggcatacaacgc
DNA-DEV_W1A11__W1A04__bcm_28613__chr14_locus00017_50kb_pb_4061	TTGCTAGCGTGGGCCAATCGgcaccgcgttagatcgttcaTGCTTTGTGAGATAACTGTACACTGATCATCCAGATGATGgcaccgcgttagatcgttcaGCACCGCGTTAGATCGTTCAgcgtggagggcatacaacgc
DNA-DEV_W1A11__W1A04__bcm_28613__chr14_locus00017_50kb_pb_4256	TTGCTAGCGTGGGCCAATCGgcaccgcgttagatcgttcaCATATTCTTGCAATGATCACCGATGTGATATACCACTTGTgcaccgcgttagatcgttcaGCACCGCGTTAGATCGTTCAgcgtggagggcatacaacgc
DNA-DEV_W1A11__W1A04__bcm_28613__chr14_locus00017_50kb_pb_4458	TTGCTAGCGTGGGCCAATCGgcaccgcgttagatcgttcaTATCTCTGTACTGATGTCTCTGGCGCTGCAACTTTAGTCTgcaccgcgttagatcgttcaGCACCGCGTTAGATCGTTCAgcgtggagggcatacaacgc
DNA-DEV_W1A11__W1A04__bcm_28613__chr14_locus00017_50kb_pb_4755	TTGCTAGCGTGGGCCAATCGgcaccgcgttagatcgttcaCTGTGCCTAAAGGGTCACTGTGACAGATCTCCGCACTGATgcaccgcgttagatcgttcaGCACCGCGTTAGATCGTTCAgcgtggagggcatacaacgc
DNA-DEV_W1A11__W1A04__bcm_28613__chr14_locus00017_50kb_pb_5375	TTGCTAGCGTGGGCCAATCGgcaccgcgttagatcgttcaTCTTGTCTACACTGTGCCTACAGAGTGATTGAGACATATCgcaccgcgttagatcgttcaGCACCGCGTTAGATCGTTCAgcgtggagggcatacaacgc
DNA-DEV_W1A11__W1A04__bcm_28613__chr14_locus00017_50kb_pb_5944	TTGCTAGCGTGGGCCAATCGgcaccgcgttagatcgttcaATCGGGTGTCTGCAGTGTGATCGATTTGGAAACTGGCAAGgcaccgcgttagatcgttcaGCACCGCGTTAGATCGTTCAgcgtggagggcatacaacgc
DNA-DEV_W1A11__W1A04__bcm_28613__chr14_locus00017_50kb_pb_6079	TTGCTAGCGTGGGCCAATCGgcaccgcgttagatcgttcaCCGTTGCCGGGGCAGTCTCAAACTCGCAGGCGTGTGGCTCgcaccgcgttagatcgttcaGCACCGCGTTAGATCGTTCAgcgtggagggcatacaacgc
DNA-DEV_W1A11__W1A04__bcm_28613__chr14_locus00017_50kb_pb_6155	TTGCTAGCGTGGGCCAATCGgcaccgcgttagatcgttcaTGGAGCTGAACCTCCGTGGCAGTTTTGAGTGTTCCAGGCCgcaccgcgttagatcgttcaGCACCGCGTTAGATCGTTCAgcgtggagggcatacaacgc
DNA-DEV_W1A11__W1A04__bcm_28613__chr14_locus00017_50kb_pb_6203	TTGCTAGCGTGGGCCAATCGgcaccgcgttagatcgttcaACGCATCTTCAGCAGGCAGAACATGGCCTGGGAGGGTGGAgcaccgcgttagatcgttcaGCACCGCGTTAGATCGTTCAgcgtggagggcatacaacgc
DNA-DEV_W1A11__W1A04__bcm_28613__chr14_locus00017_50kb_pb_6243	TTGCTAGCGTGGGCCAATCGgcaccgcgttagatcgttcaAGGAAACAAACCGGAACTGGAAGCGGCTCTCTGGGCTACCgcaccgcgttagatcgttcaGCACCGCGTTAGATCGTTCAgcgtggagggcatacaacgc
DNA-DEV_W1A11__W1A04__bcm_28613__chr14_locus00017_50kb_pb_6300	TTGCTAGCGTGGGCCAATCGgcaccgcgttagatcgttcaGCGAAGGGGAGGTTGTGAGGGGGTCGCGTTTCAGGGGCTGgcaccgcgttagatcgttcaGCACCGCGTTAGATCGTTCAgcgtggagggcatacaacgc
DNA-DEV_W1A11__W1A04__bcm_28613__chr14_locus00017_50kb_pb_6408	TTGCTAGCGTGGGCCAATCGgcaccgcgttagatcgttcaACGACGGAAGGGTCTCAGGGCGACGAGGCCTGCGGCCGGGgcaccgcgttagatcgttcaGCACCGCGTTAGATCGTTCAgcgtggagggcatacaacgc
DNA-DEV_W1A11__W1A04__bcm_28613__chr14_locus00017_50kb_pb_6457	TTGCTAGCGTGGGCCAATCGgcaccgcgttagatcgttcaAGGCTCCACACATACATGAATGGCTGTGAGCCCTGGGACAgcaccgcgttagatcgttcaGCACCGCGTTAGATCGTTCAgcgtggagggcatacaacgc
DNA-DEV_W1A11__W1A04__bcm_28613__chr14_locus00017_50kb_pb_6659	TTGCTAGCGTGGGCCAATCGgcaccgcgttagatcgttcaGCTTCCGCGGTGAGCGTGCCGTCCGAAGGTGTGGGGAGGGgcaccgcgttagatcgttcaGCACCGCGTTAGATCGTTCAgcgtggagggcatacaacgc
DNA-DEV_W1A11__W1A04__bcm_28613__chr14_locus00017_50kb_pb_6732	TTGCTAGCGTGGGCCAATCGgcaccgcgttagatcgttcaGCTCATAGCAGGTTGCAGGGCCTAGCTTTGGCTCGGGGTCgcaccgcgttagatcgttcaGCACCGCGTTAGATCGTTCAgcgtggagggcatacaacgc
DNA-DEV_W1A11__W1A04__bcm_28613__chr14_locus00017_50kb_pb_6906	TTGCTAGCGTGGGCCAATCGgcaccgcgttagatcgttcaGCTTTTGCCAGACTTCTTTCAGGCCACGTCTCCCGGGCCAgcaccgcgttagatcgttcaGCACCGCGTTAGATCGTTCAgcgtggagggcatacaacgc
DNA-DEV_W1A11__W1A04__bcm_28613__chr14_locus00017_50kb_pb_6951	TTGCTAGCGTGGGCCAATCGgcaccgcgttagatcgttcaATGCTCGGAGGAGCAGGTAGGTTCGGGATCCGGTGACGGCgcaccgcgttagatcgttcaGCACCGCGTTAGATCGTTCAgcgtggagggcatacaacgc
DNA-DEV_W1A11__W1A04__bcm_28613__chr14_locus00017_50kb_pb_7106	TTGCTAGCGTGGGCCAATCGgcaccgcgttagatcgttcaGTACAGGCTGCCTGCATGCGCTGGCACCCTGCCAGCCTGTgcaccgcgttagatcgttcaGCACCGCGTTAGATCGTTCAgcgtggagggcatacaacgc
DNA-DEV_W1A11__W1A04__bcm_28613__chr14_locus00017_50kb_pb_7320	TTGCTAGCGTGGGCCAATCGgcaccgcgttagatcgttcaCTGCTAGGGCAGGTTGGGATATACCCTCTGCTGGCGCGGCgcaccgcgttagatcgttcaGCACCGCGTTAGATCGTTCAgcgtggagggcatacaacgc
DNA-DEV_W1A11__W1A04__bcm_28613__chr14_locus00017_50kb_pb_7448	TTGCTAGCGTGGGCCAATCGgcaccgcgttagatcgttcaCGGCAAGCCGTCGCGCTGCGTGACCCAGTCCTCCCGGCTTgcaccgcgttagatcgttcaGCACCGCGTTAGATCGTTCAgcgtggagggcatacaacgc
DNA-DEV_W1A11__W1A04__bcm_28613__chr14_locus00017_50kb_pb_7493	TTGCTAGCGTGGGCCAATCGgcaccgcgttagatcgttcaTGGCCCCACTTGAGTGGGCCCAGACTGTCCCACCGCGCAAgcaccgcgttagatcgttcaGCACCGCGTTAGATCGTTCAgcgtggagggcatacaacgc
DNA-DEV_W1A11__W1A04__bcm_28613__chr14_locus00017_50kb_pb_7543	TTGCTAGCGTGGGCCAATCGgcaccgcgttagatcgttcaAACCACGATATCCCCTGGGACGCAGGTGGCGCAAGCACACgcaccgcgttagatcgttcaGCACCGCGTTAGATCGTTCAgcgtggagggcatacaacgc
DNA-DEV_W1A11__W1A04__bcm_28613__chr14_locus00017_50kb_pb_7583	TTGCTAGCGTGGGCCAATCGgcaccgcgttagatcgttcaCCACCAGGCCCCAGTGAGATGGAGACCCCGGCCCTAGCCCgcaccgcgttagatcgttcaGCACCGCGTTAGATCGTTCAgcgtggagggcatacaacgc
DNA-DEV_W1A11__W1A04__bcm_28613__chr14_locus00017_50kb_pb_7639	TTGCTAGCGTGGGCCAATCGgcaccgcgttagatcgttcaGCAGATGCCTCCGGTGGTGCGAGCTGGTGAGGTGGAGCTGgcaccgcgttagatcgttcaGCACCGCGTTAGATCGTTCAgcgtggagggcatacaacgc
DNA-DEV_W1A11__W1A04__bcm_28613__chr14_locus00017_50kb_pb_7679	TTGCTAGCGTGGGCCAATCGgcaccgcgttagatcgttcaCTGGGAGGGAACCAGGATGCCTTGCATTTGTCTGTGCCACgcaccgcgttagatcgttcaGCACCGCGTTAGATCGTTCAgcgtggagggcatacaacgc
DNA-DEV_W1A11__W1A04__bcm_28613__chr14_locus00017_50kb_pb_7719	TTGCTAGCGTGGGCCAATCGgcaccgcgttagatcgttcaCGGAGGGGAGTGCATACGAGCGCCATGGCTCCTGGAGCACgcaccgcgttagatcgttcaGCACCGCGTTAGATCGTTCAgcgtggagggcatacaacgc
DNA-DEV_W1A11__W1A04__bcm_28613__chr14_locus00017_50kb_pb_7875	TTGCTAGCGTGGGCCAATCGgcaccgcgttagatcgttcaCCTGCAGGAGAGCACCGTATTCTTCCTCCCTGAGGGGTGCgcaccgcgttagatcgttcaGCACCGCGTTAGATCGTTCAgcgtggagggcatacaacgc
DNA-DEV_W1A11__W1A04__bcm_28613__chr14_locus00017_50kb_pb_7943	TTGCTAGCGTGGGCCAATCGgcaccgcgttagatcgttcaTTCCCCTCAAAAGAGAGGTCACAACCCTGCCCCGACCCGAgcaccgcgttagatcgttcaGCACCGCGTTAGATCGTTCAgcgtggagggcatacaacgc
DNA-DEV_W1A11__W1A04__bcm_28613__chr14_locus00017_50kb_pb_8008	TTGCTAGCGTGGGCCAATCGgcaccgcgttagatcgttcaCCCAGGCCGTTCAGCCTGGTGGATGGGGCAGGGGGAAGACgcaccgcgttagatcgttcaGCACCGCGTTAGATCGTTCAgcgtggagggcatacaacgc
DNA-DEV_W1A11__W1A04__bcm_28613__chr14_locus00017_50kb_pb_8149	TTGCTAGCGTGGGCCAATCGgcaccgcgttagatcgttcaCCGCAAACCTGCGCGGGTGCAGTGGGCGGCCCACCTGCTGgcaccgcgttagatcgttcaGCACCGCGTTAGATCGTTCAgcgtggagggcatacaacgc
DNA-DEV_W1A11__W1A04__bcm_28613__chr14_locus00017_50kb_pb_8278	TTGCTAGCGTGGGCCAATCGgcaccgcgttagatcgttcaGTTTCACGGGATGGGGTTTTCCAACCAGCCCAGGGGAGGAgcaccgcgttagatcgttcaGCACCGCGTTAGATCGTTCAgcgtggagggcatacaacgc
DNA-DEV_W1A11__W1A04__bcm_28613__chr14_locus00017_50kb_pb_8342	TTGCTAGCGTGGGCCAATCGgcaccgcgttagatcgttcaGCGGAGTCGCAGAGGAGGCGAGTGGCCGGAGCGGTGTCAGgcaccgcgttagatcgttcaGCACCGCGTTAGATCGTTCAgcgtggagggcatacaacgc
DNA-DEV_W1A11__W1A04__bcm_28613__chr14_locus00017_50kb_pb_8416	TTGCTAGCGTGGGCCAATCGgcaccgcgttagatcgttcaTGCGTTCCGCCGCTGGGCGCTTCATGGTGGCAGCTGAGAGgcaccgcgttagatcgttcaGCACCGCGTTAGATCGTTCAgcgtggagggcatacaacgc
DNA-DEV_W1A11__W1A04__bcm_28613__chr14_locus00017_50kb_pb_8489	TTGCTAGCGTGGGCCAATCGgcaccgcgttagatcgttcaTCCCTTGCATGTCTGCTGGTGTCGGCAATGAGCGCAGGTCgcaccgcgttagatcgttcaGCACCGCGTTAGATCGTTCAgcgtggagggcatacaacgc
DNA-DEV_W1A11__W1A04__bcm_28613__chr14_locus00017_50kb_pb_8533	TTGCTAGCGTGGGCCAATCGgcaccgcgttagatcgttcaCCAGAATTTCACAGGCAGACAATTGCACAGAGAGGCCAGCgcaccgcgttagatcgttcaGCACCGCGTTAGATCGTTCAgcgtggagggcatacaacgc
DNA-DEV_W1A11__W1A04__bcm_28613__chr14_locus00017_50kb_pb_8949	TTGCTAGCGTGGGCCAATCGgcaccgcgttagatcgttcaCTGATCACCCCAGGGCGGAAACACTTTTCTATGCTCTGCCgcaccgcgttagatcgttcaGCACCGCGTTAGATCGTTCAgcgtggagggcatacaacgc
DNA-DEV_W1A11__W1A04__bcm_28613__chr14_locus00017_50kb_pb_9147	TTGCTAGCGTGGGCCAATCGgcaccgcgttagatcgttcaCTCAGGTGATGTAAACCTTTTCTAAGCTCTGGCTACAGGGgcaccgcgttagatcgttcaGCACCGCGTTAGATCGTTCAgcgtggagggcatacaacgc
DNA-DEV_W1A11__W1A04__bcm_28613__chr14_locus00017_50kb_pb_9193	TTGCTAGCGTGGGCCAATCGgcaccgcgttagatcgttcaCTAGGTGTAGCCTGCGGGAGCATTTGGCATATCTCTGCACgcaccgcgttagatcgttcaGCACCGCGTTAGATCGTTCAgcgtggagggcatacaacgc
DNA-DEV_W1A11__W1A04__bcm_28613__chr14_locus00017_50kb_pb_10230	TTGCTAGCGTGGGCCAATCGgcaccgcgttagatcgttcaAATTCTTTTCAAGGCTCGACCTCCAGGGGATTTGTGACATgcaccgcgttagatcgttcaGCACCGCGTTAGATCGTTCAgcgtggagggcatacaacgc
DNA-DEV_W1A11__W1A04__bcm_28613__chr14_locus00017_50kb_pb_10385	TTGCTAGCGTGGGCCAATCGgcaccgcgttagatcgttcaTGATAACTCATGACATGTAAGGCTTGTCTAAGCTCTGTCTgcaccgcgttagatcgttcaGCACCGCGTTAGATCGTTCAgcgtggagggcatacaacgc
DNA-DEV_W1A11__W1A04__bcm_28613__chr14_locus00017_50kb_pb_10566	TTGCTAGCGTGGGCCAATCGgcaccgcgttagatcgttcaATTGTCTAAACTCTGCCAGAGGGACTTTGGGACATATCTCgcaccgcgttagatcgttcaGCACCGCGTTAGATCGTTCAgcgtggagggcatacaacgc
DNA-DEV_W1A11__W1A04__bcm_28613__chr14_locus00017_50kb_pb_10708	TTGCTAGCGTGGGCCAATCGgcaccgcgttagatcgttcaTAACTGTTTTCTAGCCTCTGTCTACAGAGGGCGGTGTGACgcaccgcgttagatcgttcaGCACCGCGTTAGATCGTTCAgcgtggagggcatacaacgc
DNA-DEV_W1A11__W1A04__bcm_28613__chr14_locus00017_50kb_pb_11809	TTGCTAGCGTGGGCCAATCGgcaccgcgttagatcgttcaCCAGGTGTTGTAACACTTTTCTGCGATCTGCCTACAGGGTgcaccgcgttagatcgttcaGCACCGCGTTAGATCGTTCAgcgtggagggcatacaacgc
DNA-DEV_W1A11__W1A04__bcm_28613__chr14_locus00017_50kb_pb_12215	TTGCTAGCGTGGGCCAATCGgcaccgcgttagatcgttcaAGGTGGTCCAACCCTTGCCTAGTCTCTGCCTACTTGGGACgcaccgcgttagatcgttcaGCACCGCGTTAGATCGTTCAgcgtggagggcatacaacgc
DNA-DEV_W1A11__W1A04__bcm_28613__chr14_locus00017_50kb_pb_12937	TTGCTAGCGTGGGCCAATCGgcaccgcgttagatcgttcaCTGGCTACAGGAGGCATTATGACTTATATCTGCACTGATAgcaccgcgttagatcgttcaGCACCGCGTTAGATCGTTCAgcgtggagggcatacaacgc
DNA-DEV_W1A11__W1A04__bcm_28613__chr14_locus00017_50kb_pb_13218	TTGCTAGCGTGGGCCAATCGgcaccgcgttagatcgttcaTATGGGCTTTCCCTACAGAAGGCTTTTTGAAATATCTCTGgcaccgcgttagatcgttcaGCACCGCGTTAGATCGTTCAgcgtggagggcatacaacgc
DNA-DEV_W1A11__W1A04__bcm_28613__chr14_locus00017_50kb_pb_13350	TTGCTAGCGTGGGCCAATCGgcaccgcgttagatcgttcaCTCTGTCTATGGGGGCCTTGTGCCAAATGTCTGCACTGATgcaccgcgttagatcgttcaGCACCGCGTTAGATCGTTCAgcgtggagggcatacaacgc
DNA-DEV_W1A11__W1A04__bcm_28613__chr14_locus00017_50kb_pb_13422	TTGCTAGCGTGGGCCAATCGgcaccgcgttagatcgttcaGTACTCTGCCTTGAGGGGGATTTATGACATGTCTCTGCACgcaccgcgttagatcgttcaGCACCGCGTTAGATCGTTCAgcgtggagggcatacaacgc
DNA-DEV_W1A11__W1A04__bcm_28613__chr14_locus00017_50kb_pb_14819	TTGCTAGCGTGGGCCAATCGgcaccgcgttagatcgttcaTTTCACAGGAGATGTGACTATTGCCTAAGCTCTTCCTAAAgcaccgcgttagatcgttcaGCACCGCGTTAGATCGTTCAgcgtggagggcatacaacgc
DNA-DEV_W1A11__W1A04__bcm_28613__chr14_locus00017_50kb_pb_15031	TTGCTAGCGTGGGCCAATCGgcaccgcgttagatcgttcaCCCTGATCAAAGAGGTGATATAAATCATTTCCAGGATTTTgcaccgcgttagatcgttcaGCACCGCGTTAGATCGTTCAgcgtggagggcatacaacgc
DNA-DEV_W1A11__W1A04__bcm_28613__chr14_locus00017_50kb_pb_15071	TTGCTAGCGTGGGCCAATCGgcaccgcgttagatcgttcaGTCTAGGTTCAGCCTGTAGGGGATTTCTGACATTACTATGgcaccgcgttagatcgttcaGCACCGCGTTAGATCGTTCAgcgtggagggcatacaacgc
DNA-DEV_W1A11__W1A04__bcm_28613__chr14_locus00017_50kb_pb_15187	TTGCTAGCGTGGGCCAATCGgcaccgcgttagatcgttcaAGGCTTTACGAATTATCCCTGCAGTGATCACTAGGTGATGgcaccgcgttagatcgttcaGCACCGCGTTAGATCGTTCAgcgtggagggcatacaacgc
DNA-DEV_W1A11__W1A04__bcm_28613__chr14_locus00017_50kb_pb_15287	TTGCTAGCGTGGGCCAATCGgcaccgcgttagatcgttcaGATATAATCCTTGTCAAGGTTCTACTTACAGGGGCTTTGTgcaccgcgttagatcgttcaGCACCGCGTTAGATCGTTCAgcgtggagggcatacaacgc
DNA-DEV_W1A11__W1A04__bcm_28613__chr14_locus00017_50kb_pb_15423	TTGCTAGCGTGGGCCAATCGgcaccgcgttagatcgttcaATGTAACCCTTGTATAAGTTCTGACTACAGGGGCATTGTGgcaccgcgttagatcgttcaGCACCGCGTTAGATCGTTCAgcgtggagggcatacaacgc
DNA-DEV_W1A11__W1A04__bcm_28613__chr14_locus00017_50kb_pb_15837	TTGCTAGCGTGGGCCAATCGgcaccgcgttagatcgttcaTAACTCTAGTATAGGCTTGGCCGCCAGGGGGCATTGAGACgcaccgcgttagatcgttcaGCACCGCGTTAGATCGTTCAgcgtggagggcatacaacgc
DNA-DEV_W1A11__W1A04__bcm_28613__chr14_locus00017_50kb_pb_16048	TTGCTAGCGTGGGCCAATCGgcaccgcgttagatcgttcaTGACGTAAAACTTCTCTAGGCTTAGCCTACAGTGGGATTTgcaccgcgttagatcgttcaGCACCGCGTTAGATCGTTCAgcgtggagggcatacaacgc
DNA-DEV_W1A11__W1A04__bcm_28613__chr14_locus00017_50kb_pb_16196	TTGCTAGCGTGGGCCAATCGgcaccgcgttagatcgttcaCCATCACCCTGGTTATATAACTCTCATCTAGGCTCTGCCTgcaccgcgttagatcgttcaGCACCGCGTTAGATCGTTCAgcgtggagggcatacaacgc
DNA-DEV_W1A11__W1A04__bcm_28613__chr14_locus00017_50kb_pb_16637	TTGCTAGCGTGGGCCAATCGgcaccgcgttagatcgttcaGGATCTGCCTAAAGGGCCTTTGTTACATAACTCTGCACTGgcaccgcgttagatcgttcaGCACCGCGTTAGATCGTTCAgcgtggagggcatacaacgc
DNA-DEV_W1A11__W1A04__bcm_28613__chr14_locus00017_50kb_pb_16690	TTGCTAGCGTGGGCCAATCGgcaccgcgttagatcgttcaCATCTCTTGGATGATCTGTGCAGATATATCATAATGCCACgcaccgcgttagatcgttcaGCACCGCGTTAGATCGTTCAgcgtggagggcatacaacgc
DNA-DEV_W1A11__W1A04__bcm_28613__chr14_locus00017_50kb_pb_17068	TTGCTAGCGTGGGCCAATCGgcaccgcgttagatcgttcaCCGAGGTGATCTAACTCGTCCTTTGTCTCTGCCTACTGGGgcaccgcgttagatcgttcaGCACCGCGTTAGATCGTTCAgcgtggagggcatacaacgc
DNA-DEV_W1A11__W1A04__bcm_28613__chr14_locus00017_50kb_pb_17123	TTGCTAGCGTGGGCCAATCGgcaccgcgttagatcgttcaAACTCTTGTCTTGGCTGTACCCTCAGGGGAATTGAGACATgcaccgcgttagatcgttcaGCACCGCGTTAGATCGTTCAgcgtggagggcatacaacgc
DNA-DEV_W1A11__W1A04__bcm_28613__chr14_locus00017_50kb_pb_17257	TTGCTAGCGTGGGCCAATCGgcaccgcgttagatcgttcaCTCTTGTCTTTGATTTGACTATCTGGGCATTGTGAAATATgcaccgcgttagatcgttcaGCACCGCGTTAGATCGTTCAgcgtggagggcatacaacgc
DNA-DEV_W1A11__W1A04__bcm_28613__chr14_locus00017_50kb_pb_17861	TTGCTAGCGTGGGCCAATCGgcaccgcgttagatcgttcaCACTCTCTGCCTAGAGGGGGCACAGTGAAATATCTCTGCAgcaccgcgttagatcgttcaGCACCGCGTTAGATCGTTCAgcgtggagggcatacaacgc
DNA-DEV_W1A11__W1A04__bcm_28613__chr14_locus00017_50kb_pb_18120	TTGCTAGCGTGGGCCAATCGgcaccgcgttagatcgttcaATGGGCTTTGTGACCTATTTCTATACTGATCACCGAGGTGgcaccgcgttagatcgttcaGCACCGCGTTAGATCGTTCAgcgtggagggcatacaacgc
DNA-DEV_W1A11__W1A04__bcm_28613__chr14_locus00017_50kb_pb_18214	TTGCTAGCGTGGGCCAATCGgcaccgcgttagatcgttcaCAATTTTCTGCGATTTGTGTACAGGGGCCTTTGTGACATAgcaccgcgttagatcgttcaGCACCGCGTTAGATCGTTCAgcgtggagggcatacaacgc
DNA-DEV_W1A11__W1A04__bcm_28613__chr14_locus00017_50kb_pb_18455	TTGCTAGCGTGGGCCAATCGgcaccgcgttagatcgttcaTTGTGACTTTCTCTGCAGTGATATCGCAGGTGATGTAACTgcaccgcgttagatcgttcaGCACCGCGTTAGATCGTTCAgcgtggagggcatacaacgc
DNA-DEV_W1A11__W1A04__bcm_28613__chr14_locus00017_50kb_pb_19229	TTGCTAGCGTGGGCCAATCGgcaccgcgttagatcgttcaTAGTCTCGGCCTACAGAGGGCGTAGTGACATCACTCTGCAgcaccgcgttagatcgttcaGCACCGCGTTAGATCGTTCAgcgtggagggcatacaacgc
DNA-DEV_W1A11__W1A04__bcm_28613__chr14_locus00017_50kb_pb_19834	TTGCTAGCGTGGGCCAATCGgcaccgcgttagatcgttcaAGGGGCTTTTTCACATATGCCTGTACTGATGACAAAGGTGgcaccgcgttagatcgttcaGCACCGCGTTAGATCGTTCAgcgtggagggcatacaacgc
DNA-DEV_W1A11__W1A04__bcm_28613__chr14_locus00017_50kb_pb_20888	TTGCTAGCGTGGGCCAATCGgcaccgcgttagatcgttcaGGTGATGAAAATCTTGTCTAGGCCCTGTCTATGGGGGCATgcaccgcgttagatcgttcaGCACCGCGTTAGATCGTTCAgcgtggagggcatacaacgc
DNA-DEV_W1A11__W1A04__bcm_28613__chr14_locus00017_50kb_pb_21230	TTGCTAGCGTGGGCCAATCGgcaccgcgttagatcgttcaGAGATGTGACTCTTGTTTAGGTTATGCCTACAGGGGCTTTgcaccgcgttagatcgttcaGCACCGCGTTAGATCGTTCAgcgtggagggcatacaacgc
DNA-DEV_W1A11__W1A04__bcm_28613__chr14_locus00017_50kb_pb_22166	TTGCTAGCGTGGGCCAATCGgcaccgcgttagatcgttcaCAAGGCTCTGCCTTTAGGGGCATTGTGATGTGTCTCTGCAgcaccgcgttagatcgttcaGCACCGCGTTAGATCGTTCAgcgtggagggcatacaacgc
DNA-DEV_W1A11__W1A04__bcm_28613__chr14_locus00017_50kb_pb_22403	TTGCTAGCGTGGGCCAATCGgcaccgcgttagatcgttcaCTGCACTGATCTCTCTGGTGCTTTAACTTTAGACTAGGCTgcaccgcgttagatcgttcaGCACCGCGTTAGATCGTTCAgcgtggagggcatacaacgc
DNA-DEV_W1A11__W1A04__bcm_28613__chr14_locus00017_50kb_pb_22702	TTGCTAGCGTGGGCCAATCGgcaccgcgttagatcgttcaTGCCTAAAGGGGCACTGTGACAGTTCTCCGCACTGATCACgcaccgcgttagatcgttcaGCACCGCGTTAGATCGTTCAgcgtggagggcatacaacgc
DNA-DEV_W1A11__W1A04__bcm_28613__chr14_locus00017_50kb_pb_23122	TTGCTAGCGTGGGCCAATCGgcaccgcgttagatcgttcaCTTTTCTTGGATCTGTCTATAGGGTGCTTTATGACATATCgcaccgcgttagatcgttcaGCACCGCGTTAGATCGTTCAgcgtggagggcatacaacgc
DNA-DEV_W1A11__W1A04__bcm_28613__chr14_locus00017_50kb_pb_23246	TTGCTAGCGTGGGCCAATCGgcaccgcgttagatcgttcaTCTGCTACAGGGCCATTGTGATGTATCTGTACACTGATCAgcaccgcgttagatcgttcaGCACCGCGTTAGATCGTTCAgcgtggagggcatacaacgc
DNA-DEV_W1A11__W1A04__bcm_28613__chr14_locus00017_50kb_pb_23794	TTGCTAGCGTGGGCCAATCGgcaccgcgttagatcgttcaAAGCTCTGCCAAAAGGGGTATTGCGACAGATCTCTGCACTgcaccgcgttagatcgttcaGCACCGCGTTAGATCGTTCAgcgtggagggcatacaacgc
DNA-DEV_W1A11__W1A04__bcm_28613__chr14_locus00017_50kb_pb_24044	TTGCTAGCGTGGGCCAATCGgcaccgcgttagatcgttcaGTGGCACATTTCTGCACTGATTATCTAGCTGATGTAACACgcaccgcgttagatcgttcaGCACCGCGTTAGATCGTTCAgcgtggagggcatacaacgc
DNA-DEV_W1A11__W1A04__bcm_28613__chr14_locus00017_50kb_pb_24149	TTGCTAGCGTGGGCCAATCGgcaccgcgttagatcgttcaATGCAAAGCTTGACTAGGCTCTCCCTATGGGGCATAGTGAgcaccgcgttagatcgttcaGCACCGCGTTAGATCGTTCAgcgtggagggcatacaacgc
DNA-DEV_W1A11__W1A04__bcm_28613__chr14_locus00017_50kb_pb_24208	TTGCTAGCGTGGGCCAATCGgcaccgcgttagatcgttcaTTTTGTTGGATCGGTCTATGGAGTCATTGTGACATATATCgcaccgcgttagatcgttcaGCACCGCGTTAGATCGTTCAgcgtggagggcatacaacgc
DNA-DEV_W1A11__W1A04__bcm_28613__chr14_locus00017_50kb_pb_24390	TTGCTAGCGTGGGCCAATCGgcaccgcgttagatcgttcaGTCAGCATGATACATCTCTGAACAGATCAACAAAGTGATGgcaccgcgttagatcgttcaGCACCGCGTTAGATCGTTCAgcgtggagggcatacaacgc
DNA-DEV_W1A11__W1A04__bcm_28613__chr14_locus00017_50kb_pb_24527	TTGCTAGCGTGGGCCAATCGgcaccgcgttagatcgttcaGGAATCCCTTGTGCGGCAACATGTGGAGTCTGCAGTGTGGgcaccgcgttagatcgttcaGCACCGCGTTAGATCGTTCAgcgtggagggcatacaacgc
DNA-DEV_W1A11__W1A04__bcm_28613__chr14_locus00017_50kb_pb_24647	TTGCTAGCGTGGGCCAATCGgcaccgcgttagatcgttcaTGTCGCCGTTGCCGGAACAGTCTCACACGTGCAGGCGTGTgcaccgcgttagatcgttcaGCACCGCGTTAGATCGTTCAgcgtggagggcatacaacgc
DNA-DEV_W1A11__W1A04__bcm_28613__chr14_locus00017_50kb_pb_24687	TTGCTAGCGTGGGCCAATCGgcaccgcgttagatcgttcaTTCCAGGCCCTCTGTCCGTGAAGGAGGTAATGCCTGCTGGgcaccgcgttagatcgttcaGCACCGCGTTAGATCGTTCAgcgtggagggcatacaacgc
DNA-DEV_W1A11__W1A04__bcm_28613__chr14_locus00017_50kb_pb_24742	TTGCTAGCGTGGGCCAATCGgcaccgcgttagatcgttcaAGCCTGGGAGTGTGGACGGGAGTGTGGAACTTAACCTCCGgcaccgcgttagatcgttcaGCACCGCGTTAGATCGTTCAgcgtggagggcatacaacgc
DNA-DEV_W1A11__W1A04__bcm_28613__chr14_locus00017_50kb_pb_24855	TTGCTAGCGTGGGCCAATCGgcaccgcgttagatcgttcaGAAGGGGTGCAGGGGGCGCGTTTAGGGGGCTGGCTCTCCGgcaccgcgttagatcgttcaGCACCGCGTTAGATCGTTCAgcgtggagggcatacaacgc
DNA-DEV_W1A11__W1A04__bcm_28613__chr14_locus00017_50kb_pb_24939	TTGCTAGCGTGGGCCAATCGgcaccgcgttagatcgttcaAGCCGGGTTGTGGTGGGGTGGTGCGGGAGGGCGTGGTGATgcaccgcgttagatcgttcaGCACCGCGTTAGATCGTTCAgcgtggagggcatacaacgc
DNA-DEV_W1A11__W1A04__bcm_28613__chr14_locus00017_50kb_pb_25048	TTGCTAGCGTGGGCCAATCGgcaccgcgttagatcgttcaGGCTCTTATAAAGGCCGGCAGGCCGGCAGGCTCCACCCCTgcaccgcgttagatcgttcaGCACCGCGTTAGATCGTTCAgcgtggagggcatacaacgc
DNA-DEV_W1A11__W1A04__bcm_28613__chr14_locus00017_50kb_pb_25196	TTGCTAGCGTGGGCCAATCGgcaccgcgttagatcgttcaAGGTTCCGGAGGGCCATCGCGGGCAGCCCCGGCCGGAATTgcaccgcgttagatcgttcaGCACCGCGTTAGATCGTTCAgcgtggagggcatacaacgc
DNA-DEV_W1A11__W1A04__bcm_28613__chr14_locus00017_50kb_pb_25332	TTGCTAGCGTGGGCCAATCGgcaccgcgttagatcgttcaAGCCGTTCTCGGGTGGCGATGCCAGGTACGGGTTCCGCTCgcaccgcgttagatcgttcaGCACCGCGTTAGATCGTTCAgcgtggagggcatacaacgc
DNA-DEV_W1A11__W1A04__bcm_28613__chr14_locus00017_50kb_pb_25372	TTGCTAGCGTGGGCCAATCGgcaccgcgttagatcgttcaAATCTGGACCCTGGGTTCCGGAATGCTGAATGCCTGGGCCgcaccgcgttagatcgttcaGCACCGCGTTAGATCGTTCAgcgtggagggcatacaacgc
DNA-DEV_W1A11__W1A04__bcm_28613__chr14_locus00017_50kb_pb_25418	TTGCTAGCGTGGGCCAATCGgcaccgcgttagatcgttcaCCCGCCGGTACTGCGTCAGCTAGTGTGACCTCTCATTCTGgcaccgcgttagatcgttcaGCACCGCGTTAGATCGTTCAgcgtggagggcatacaacgc
DNA-DEV_W1A11__W1A04__bcm_28613__chr14_locus00017_50kb_pb_25635	TTGCTAGCGTGGGCCAATCGgcaccgcgttagatcgttcaACCTGTCTCGGGTTCCTGGCCCTGCGATTCTGAAACCAGAgcaccgcgttagatcgttcaGCACCGCGTTAGATCGTTCAgcgtggagggcatacaacgc
DNA-DEV_W1A11__W1A04__bcm_28613__chr14_locus00017_50kb_pb_25779	TTGCTAGCGTGGGCCAATCGgcaccgcgttagatcgttcaGCCCCAGGTGCGCAGAGCATGTGCGGTGCGGGAAGCCCCGgcaccgcgttagatcgttcaGCACCGCGTTAGATCGTTCAgcgtggagggcatacaacgc
DNA-DEV_W1A11__W1A04__bcm_28613__chr14_locus00017_50kb_pb_25896	TTGCTAGCGTGGGCCAATCGgcaccgcgttagatcgttcaGCAAAATCCCCGCCTGCCGGGGCGGGTTGGGAGATCCCCTgcaccgcgttagatcgttcaGCACCGCGTTAGATCGTTCAgcgtggagggcatacaacgc
DNA-DEV_W1A11__W1A04__bcm_28613__chr14_locus00017_50kb_pb_26008	TTGCTAGCGTGGGCCAATCGgcaccgcgttagatcgttcaCAGGCCATCGCGCTGCCGGTCCCTGTCCTCCCGGCTTTTGgcaccgcgttagatcgttcaGCACCGCGTTAGATCGTTCAgcgtggagggcatacaacgc
DNA-DEV_W1A11__W1A04__bcm_28613__chr14_locus00017_50kb_pb_26198	TTGCTAGCGTGGGCCAATCGgcaccgcgttagatcgttcaTGCCGCGTGGAGGCATCCTGGGTCGCGGGCTGGCGAGGTGgcaccgcgttagatcgttcaGCACCGCGTTAGATCGTTCAgcgtggagggcatacaacgc
DNA-DEV_W1A11__W1A04__bcm_28613__chr14_locus00017_50kb_pb_26265	TTGCTAGCGTGGGCCAATCGgcaccgcgttagatcgttcaGAGTGTAGACGAGCGCCCCGGATACTGGAGCGCCTGGGAGgcaccgcgttagatcgttcaGCACCGCGTTAGATCGTTCAgcgtggagggcatacaacgc
DNA-DEV_W1A11__W1A04__bcm_28613__chr14_locus00017_50kb_pb_26315	TTGCTAGCGTGGGCCAATCGgcaccgcgttagatcgttcaTGCAGGAACTCCGAGCTCGCCAGTAGCTCATCCAGCAGCAgcaccgcgttagatcgttcaGCACCGCGTTAGATCGTTCAgcgtggagggcatacaacgc
DNA-DEV_W1A11__W1A04__bcm_28613__chr14_locus00017_50kb_pb_26414	TTGCTAGCGTGGGCCAATCGgcaccgcgttagatcgttcaCCGTATTCTTCCTAGCTGAGGTGTGCTTCCAGCGAGGTGGgcaccgcgttagatcgttcaGCACCGCGTTAGATCGTTCAgcgtggagggcatacaacgc
DNA-DEV_W1A11__W1A04__bcm_28613__chr14_locus00017_50kb_pb_26475	TTGCTAGCGTGGGCCAATCGgcaccgcgttagatcgttcaGGACGCAGGGTTGGGACAGGGTCAGGTCTGGGCAGGGCGGgcaccgcgttagatcgttcaGCACCGCGTTAGATCGTTCAgcgtggagggcatacaacgc
DNA-DEV_W1A11__W1A04__bcm_28613__chr14_locus00017_50kb_pb_26538	TTGCTAGCGTGGGCCAATCGgcaccgcgttagatcgttcaGGGGGCAGTGGGAAGACACACCCATCCATAGCCAGCCAGGgcaccgcgttagatcgttcaGCACCGCGTTAGATCGTTCAgcgtggagggcatacaacgc
DNA-DEV_W1A11__W1A04__bcm_28613__chr14_locus00017_50kb_pb_26709	TTGCTAGCGTGGGCCAATCGgcaccgcgttagatcgttcaCAGCTGCCCGAAAACCCGCGCATGTGCAGTAGGCGGCCCAgcaccgcgttagatcgttcaGCACCGCGTTAGATCGTTCAgcgtggagggcatacaacgc
DNA-DEV_W1A11__W1A04__bcm_28613__chr14_locus00017_50kb_pb_26757	TTGCTAGCGTGGGCCAATCGgcaccgcgttagatcgttcaTGGTGGAAAGGCGTGAGAGCTCTACCCGGGCTGCTCCCACgcaccgcgttagatcgttcaGCACCGCGTTAGATCGTTCAgcgtggagggcatacaacgc
DNA-DEV_W1A11__W1A04__bcm_28613__chr14_locus00017_50kb_pb_26820	TTGCTAGCGTGGGCCAATCGgcaccgcgttagatcgttcaGAGGACGGATTTTCCGGAGCTGGGGGGTGGGTGTGTGGAGgcaccgcgttagatcgttcaGCACCGCGTTAGATCGTTCAgcgtggagggcatacaacgc
DNA-DEV_W1A11__W1A04__bcm_28613__chr14_locus00017_50kb_pb_26885	TTGCTAGCGTGGGCCAATCGgcaccgcgttagatcgttcaTGTCAGTCCTGGAAGCTGAGCCTGCCCGGTGTTTCACGGGgcaccgcgttagatcgttcaGCACCGCGTTAGATCGTTCAgcgtggagggcatacaacgc
DNA-DEV_W1A11__W1A04__bcm_28613__chr14_locus00017_50kb_pb_26995	TTGCTAGCGTGGGCCAATCGgcaccgcgttagatcgttcaTCTGCGTTCCACCGCCCGTCGCTGCATGGTGGCAGCTGGGgcaccgcgttagatcgttcaGCACCGCGTTAGATCGTTCAgcgtggagggcatacaacgc
DNA-DEV_W1A11__W1A04__bcm_28613__chr14_locus00017_50kb_pb_27050	TTGCTAGCGTGGGCCAATCGgcaccgcgttagatcgttcaTCGGGTGCGCATTGATTGCAGGTGTAGCCAGGAGGCCGGCgcaccgcgttagatcgttcaGCACCGCGTTAGATCGTTCAgcgtggagggcatacaacgc
DNA-DEV_W1A11__W1A04__bcm_28613__chr14_locus00017_50kb_pb_27120	TTGCTAGCGTGGGCCAATCGgcaccgcgttagatcgttcaAGAGCCTCAGCCCGAATTTCACGGAGGGACAAGGGCACAGgcaccgcgttagatcgttcaGCACCGCGTTAGATCGTTCAgcgtggagggcatacaacgc
DNA-DEV_W1A11__W1A04__bcm_28613__chr14_locus00017_50kb_pb_27476	TTGCTAGCGTGGGCCAATCGgcaccgcgttagatcgttcaTTTTCACTTATCCCTGAATTGATGACGAAGGTGATGTAACgcaccgcgttagatcgttcaGCACCGCGTTAGATCGTTCAgcgtggagggcatacaacgc
DNA-DEV_W1A11__W1A04__bcm_28613__chr14_locus00017_50kb_pb_28152	TTGCTAGCGTGGGCCAATCGgcaccgcgttagatcgttcaTGACAGATCTGTGAACCGATCAACCAAGAGATGAAACTCTgcaccgcgttagatcgttcaGCACCGCGTTAGATCGTTCAgcgtggagggcatacaacgc
DNA-DEV_W1A11__W1A04__bcm_28613__chr14_locus00017_50kb_pb_28447	TTGCTAGCGTGGGCCAATCGgcaccgcgttagatcgttcaGCTCTGTCTATGGGGGTACTGTGTCAAATGTCTGCACTGAgcaccgcgttagatcgttcaGCACCGCGTTAGATCGTTCAgcgtggagggcatacaacgc
DNA-DEV_W1A11__W1A04__bcm_28613__chr14_locus00017_50kb_pb_30180	TTGCTAGCGTGGGCCAATCGgcaccgcgttagatcgttcaCATCTCTGAACTGATCTACAAAGTGACGTAACTATTGTCTgcaccgcgttagatcgttcaGCACCGCGTTAGATCGTTCAgcgtggagggcatacaacgc
DNA-DEV_W1A11__W1A04__bcm_28613__chr14_locus00017_50kb_pb_30297	TTGCTAGCGTGGGCCAATCGgcaccgcgttagatcgttcaCAGTGTGGCCAGTTAGGAAACTAGCAAGGAGAGCAAAGGCgcaccgcgttagatcgttcaGCACCGCGTTAGATCGTTCAgcgtggagggcatacaacgc
DNA-DEV_W1A11__W1A04__bcm_28613__chr14_locus00017_50kb_pb_30493	TTGCTAGCGTGGGCCAATCGgcaccgcgttagatcgttcaAGTATTCCAGGCACTCTCTCCGTAAAGGAGGCAGTGCCTGgcaccgcgttagatcgttcaGCACCGCGTTAGATCGTTCAgcgtggagggcatacaacgc
DNA-DEV_W1A11__W1A04__bcm_28613__chr14_locus00017_50kb_pb_30653	TTGCTAGCGTGGGCCAATCGgcaccgcgttagatcgttcaGAGTGAGGGGTGCGCGTTTTGGGCGCTGGCTCTCCGGACCgcaccgcgttagatcgttcaGCACCGCGTTAGATCGTTCAgcgtggagggcatacaacgc
DNA-DEV_W1A11__W1A04__bcm_28613__chr14_locus00017_50kb_pb_30750	TTGCTAGCGTGGGCCAATCGgcaccgcgttagatcgttcaCAAGACCTGCAGCCGTGGGTGATGGAGTGGGTGGGGAGGGgcaccgcgttagatcgttcaGCACCGCGTTAGATCGTTCAgcgtggagggcatacaacgc
DNA-DEV_W1A11__W1A04__bcm_28613__chr14_locus00017_50kb_pb_30835	TTGCTAGCGTGGGCCAATCGgcaccgcgttagatcgttcaCTTGCAGGCAGGCAAGCTCCACCGCTTCATGAATGGCGGTgcaccgcgttagatcgttcaGCACCGCGTTAGATCGTTCAgcgtggagggcatacaacgc
DNA-DEV_W1A11__W1A04__bcm_28613__chr14_locus00017_50kb_pb_30973	TTGCTAGCGTGGGCCAATCGgcaccgcgttagatcgttcaAGCCACTGCCGGAATTTCATGGAAGGACATGGGCAGAGAGgcaccgcgttagatcgttcaGCACCGCGTTAGATCGTTCAgcgtggagggcatacaacgc
DNA-DEV_W1A11__W1A04__bcm_28613__chr14_locus00017_50kb_pb_31047	TTGCTAGCGTGGGCCAATCGgcaccgcgttagatcgttcaTCCTTCCCGGTACCCTTCCCCGGGCTTCCACGGGGATGGTgcaccgcgttagatcgttcaGCACCGCGTTAGATCGTTCAgcgtggagggcatacaacgc
DNA-DEV_W1A11__W1A04__bcm_28613__chr14_locus00017_50kb_pb_31152	TTGCTAGCGTGGGCCAATCGgcaccgcgttagatcgttcaTGCTGATGGACTTTGCCAGCCGTACTCTGGTGGCGATGCCgcaccgcgttagatcgttcaGCACCGCGTTAGATCGTTCAgcgtggagggcatacaacgc
DNA-DEV_W1A11__W1A04__bcm_28613__chr14_locus00017_50kb_pb_31244	TTGCTAGCGTGGGCCAATCGgcaccgcgttagatcgttcaTCTCCCAGGCCAGGGCCTAGATTCCTGCCGCTGCTTCCTCgcaccgcgttagatcgttcaGCACCGCGTTAGATCGTTCAgcgtggagggcatacaacgc
DNA-DEV_W1A11__W1A04__bcm_28613__chr14_locus00017_50kb_pb_31339	TTGCTAGCGTGGGCCAATCGgcaccgcgttagatcgttcaCCTGGAAAGCGATACTTCTCAAACGCTCGGAGGAGCAGGGgcaccgcgttagatcgttcaGCACCGCGTTAGATCGTTCAgcgtggagggcatacaacgc
DNA-DEV_W1A11__W1A04__bcm_28613__chr14_locus00017_50kb_pb_31499	TTGCTAGCGTGGGCCAATCGgcaccgcgttagatcgttcaAGGGTGACACCCGCTGGGGGCAGCGTTGCACCGGCCGCCTgcaccgcgttagatcgttcaGCACCGCGTTAGATCGTTCAgcgtggagggcatacaacgc
DNA-DEV_W1A11__W1A04__bcm_28613__chr14_locus00017_50kb_pb_31541	TTGCTAGCGTGGGCCAATCGgcaccgcgttagatcgttcaTCCCCATGCACCGGTGTGAGCGATGGCGACCCACGAGGGAgcaccgcgttagatcgttcaGCACCGCGTTAGATCGTTCAgcgtggagggcatacaacgc
DNA-DEV_W1A11__W1A04__bcm_28613__chr14_locus00017_50kb_pb_31583	TTGCTAGCGTGGGCCAATCGgcaccgcgttagatcgttcaAGCCCCAGGTGCTCAGGGCACGTGGGGAGCGGGAAGCCCCgcaccgcgttagatcgttcaGCACCGCGTTAGATCGTTCAgcgtggagggcatacaacgc
DNA-DEV_W1A11__W1A04__bcm_28613__chr14_locus00017_50kb_pb_31644	TTGCTAGCGTGGGCCAATCGgcaccgcgttagatcgttcaGGCTGGGCTGGAGCACTGGGACTGCCCTTGCTCCCTGGCTgcaccgcgttagatcgttcaGCACCGCGTTAGATCGTTCAgcgtggagggcatacaacgc
DNA-DEV_W1A11__W1A04__bcm_28613__chr14_locus00017_50kb_pb_31697	TTGCTAGCGTGGGCCAATCGgcaccgcgttagatcgttcaAAAATCCCCGCGAGACTGGGCAGGTTGGGATATCCCCTCTgcaccgcgttagatcgttcaGCACCGCGTTAGATCGTTCAgcgtggagggcatacaacgc
DNA-DEV_W1A11__W1A04__bcm_28613__chr14_locus00017_50kb_pb_31737	TTGCTAGCGTGGGCCAATCGgcaccgcgttagatcgttcaGAGAGAGCGCCGCTTCCAGAGGAGTCAGGGCAGCGTAGGCgcaccgcgttagatcgttcaGCACCGCGTTAGATCGTTCAgcgtggagggcatacaacgc
DNA-DEV_W1A11__W1A04__bcm_28613__chr14_locus00017_50kb_pb_32020	TTGCTAGCGTGGGCCAATCGgcaccgcgttagatcgttcaATCTGCCCCTGCTGGGCGGAGGACTCCGGTGGCGCGGGCTgcaccgcgttagatcgttcaGCACCGCGTTAGATCGTTCAgcgtggagggcatacaacgc
DNA-DEV_W1A11__W1A04__bcm_28613__chr14_locus00017_50kb_pb_32068	TTGCTAGCGTGGGCCAATCGgcaccgcgttagatcgttcaGAGCGCCATGGCTCCTGGAGCGCATGGGAGGGCGCCGGGAgcaccgcgttagatcgttcaGCACCGCGTTAGATCGTTCAgcgtggagggcatacaacgc
DNA-DEV_W1A11__W1A04__bcm_28613__chr14_locus00017_50kb_pb_32157	TTGCTAGCGTGGGCCAATCGgcaccgcgttagatcgttcaCCTCCGTTTCTTGGAAATGTTGCTCCTGCTGCAGAAACTCgcaccgcgttagatcgttcaGCACCGCGTTAGATCGTTCAgcgtggagggcatacaacgc
DNA-DEV_W1A11__W1A04__bcm_28613__chr14_locus00017_50kb_pb_32324	TTGCTAGCGTGGGCCAATCGgcaccgcgttagatcgttcaATAGCCAGCCAAGTGTTCCCCTTGAAAGAGAGGCCACCACgcaccgcgttagatcgttcaGCACCGCGTTAGATCGTTCAgcgtggagggcatacaacgc
DNA-DEV_W1A11__W1A04__bcm_28613__chr14_locus00017_50kb_pb_32389	TTGCTAGCGTGGGCCAATCGgcaccgcgttagatcgttcaTTAGAAGGCAAGAATCCCATTCTGGTCAGCCTGGTGGAGGgcaccgcgttagatcgttcaGCACCGCGTTAGATCGTTCAgcgtggagggcatacaacgc
DNA-DEV_W1A11__W1A04__bcm_28613__chr14_locus00017_50kb_pb_32511	TTGCTAGCGTGGGCCAATCGgcaccgcgttagatcgttcaAAACCCGCGCGTTTGCAGTAGGTAGCCCACCTGCTGGTACgcaccgcgttagatcgttcaGCACCGCGTTAGATCGTTCAgcgtggagggcatacaacgc
DNA-DEV_W1A11__W1A04__bcm_28613__chr14_locus00017_50kb_pb_32612	TTGCTAGCGTGGGCCAATCGgcaccgcgttagatcgttcaACACCCCCACCTGACCACCCCGTCTGCACCCCCAAAACCCgcaccgcgttagatcgttcaGCACCGCGTTAGATCGTTCAgcgtggagggcatacaacgc
DNA-DEV_W1A11__W1A04__bcm_28613__chr14_locus00017_50kb_pb_32668	TTGCTAGCGTGGGCCAATCGgcaccgcgttagatcgttcaGTTTCTCGGGATGGTAGTCTCCAACCAGCCCAGGGGAGGAgcaccgcgttagatcgttcaGCACCGCGTTAGATCGTTCAgcgtggagggcatacaacgc
DNA-DEV_W1A11__W1A04__bcm_28613__chr14_locus00017_50kb_pb_32715	TTGCTAGCGTGGGCCAATCGgcaccgcgttagatcgttcaGCGAGCGGCCGGAGGGGTGTCAGACCTGGACGCTGTGCGGgcaccgcgttagatcgttcaGCACCGCGTTAGATCGTTCAgcgtggagggcatacaacgc
DNA-DEV_W1A11__W1A04__bcm_28613__chr14_locus00017_50kb_pb_32800	TTGCTAGCGTGGGCCAATCGgcaccgcgttagatcgttcaCCGCCACCGGGGTCTCCATTGTGTCAGCTGGGAGGCTGCAgcaccgcgttagatcgttcaGCACCGCGTTAGATCGTTCAgcgtggagggcatacaacgc
DNA-DEV_W1A11__W1A04__bcm_28613__chr14_locus00017_50kb_pb_32883	TTGCTAGCGTGGGCCAATCGgcaccgcgttagatcgttcaGGGCTCTGTTGCAAGTCAGCTGGAGTGCGCAATGAGCGCAgcaccgcgttagatcgttcaGCACCGCGTTAGATCGTTCAgcgtggagggcatacaacgc
DNA-DEV_W1A11__W1A04__bcm_28613__chr14_locus00017_50kb_pb_32923	TTGCTAGCGTGGGCCAATCGgcaccgcgttagatcgttcaCCTTAATTTCATGGACGGCCTAGTGCACAGAGAGGCCAGCgcaccgcgttagatcgttcaGCACCGCGTTAGATCGTTCAgcgtggagggcatacaacgc
DNA-DEV_W1A11__W1A04__bcm_28613__chr14_locus00017_50kb_pb_34554	TTGCTAGCGTGGGCCAATCGgcaccgcgttagatcgttcaTGTAACTCTTGTTTATGCTGTGCCAAAGGGGCTTTGTGACgcaccgcgttagatcgttcaGCACCGCGTTAGATCGTTCAgcgtggagggcatacaacgc
DNA-DEV_W1A11__W1A04__bcm_28613__chr14_locus00017_50kb_pb_34854	TTGCTAGCGTGGGCCAATCGgcaccgcgttagatcgttcaATATCTATTCATTGATCACTTGGGTGATGCAACACTTTTGgcaccgcgttagatcgttcaGCACCGCGTTAGATCGTTCAgcgtggagggcatacaacgc
DNA-DEV_W1A11__W1A04__bcm_28613__chr14_locus00017_50kb_pb_34894	TTGCTAGCGTGGGCCAATCGgcaccgcgttagatcgttcaATGGAACTCATCTAACTTCAGCCTACAGGAGTTTTGTGACgcaccgcgttagatcgttcaGCACCGCGTTAGATCGTTCAgcgtggagggcatacaacgc
DNA-DEV_W1A11__W1A04__bcm_28613__chr14_locus00017_50kb_pb_35184	TTGCTAGCGTGGGCCAATCGgcaccgcgttagatcgttcaTGCACTGATCTTCCAGGTATTGTGGCTTTTGTCCAGGCTCgcaccgcgttagatcgttcaGCACCGCGTTAGATCGTTCAgcgtggagggcatacaacgc
DNA-DEV_W1A11__W1A04__bcm_28613__chr14_locus00017_50kb_pb_35467	TTGCTAGCGTGGGCCAATCGgcaccgcgttagatcgttcaTGACATATCTCTTCATTGATCACTTGGGTTATGTAACACTgcaccgcgttagatcgttcaGCACCGCGTTAGATCGTTCAgcgtggagggcatacaacgc
DNA-DEV_W1A11__W1A04__bcm_28613__chr14_locus00017_50kb_pb_35946	TTGCTAGCGTGGGCCAATCGgcaccgcgttagatcgttcaATTGTGACACATGTCTGAACTGAACAACCAAGTGATGAAAgcaccgcgttagatcgttcaGCACCGCGTTAGATCGTTCAgcgtggagggcatacaacgc
DNA-DEV_W1A11__W1A04__bcm_28613__chr14_locus00017_50kb_pb_36051	TTGCTAGCGTGGGCCAATCGgcaccgcgttagatcgttcaGTGATGCAACTCTTATCTAGGCAATGCCTACAGGGGACATgcaccgcgttagatcgttcaGCACCGCGTTAGATCGTTCAgcgtggagggcatacaacgc
DNA-DEV_W1A11__W1A04__bcm_28613__chr14_locus00017_50kb_pb_37194	TTGCTAGCGTGGGCCAATCGgcaccgcgttagatcgttcaTGCTTAGAGGGAGCCTTGGGATACATCTCTGCCCTGATCAgcaccgcgttagatcgttcaGCACCGCGTTAGATCGTTCAgcgtggagggcatacaacgc
DNA-DEV_W1A11__W1A04__bcm_28613__chr14_locus00017_50kb_pb_37568	TTGCTAGCGTGGGCCAATCGgcaccgcgttagatcgttcaGACAAATGTGATGTAATTCTTGCGTAGGCTTTGCCTACAGgcaccgcgttagatcgttcaGCACCGCGTTAGATCGTTCAgcgtggagggcatacaacgc
DNA-DEV_W1A11__W1A04__bcm_28716__chr14_locus00018_50kb_pb_0	TTGCTAGCGTGGGCCAATCGctcaggttggcgtagcgataCAGCTACAGCCCACTTGGCCTGGGTTCCATGTTCGACGTGctcaggttggcgtagcgataCTCAGGTTGGCGTAGCGATAgcgtggagggcatacaacgc
DNA-DEV_W1A11__W1A04__bcm_28716__chr14_locus00018_50kb_pb_40	TTGCTAGCGTGGGCCAATCGctcaggttggcgtagcgataTGTGCACCTTCTTACCTAAGGTTGTGTATCCCCTTCTCTGctcaggttggcgtagcgataCTCAGGTTGGCGTAGCGATAgcgtggagggcatacaacgc
DNA-DEV_W1A11__W1A04__bcm_28716__chr14_locus00018_50kb_pb_92	TTGCTAGCGTGGGCCAATCGctcaggttggcgtagcgataGATGTGGGGCTGGAGGAAGACATTTGGCTGCGCTCCTACCctcaggttggcgtagcgataCTCAGGTTGGCGTAGCGATAgcgtggagggcatacaacgc
DNA-DEV_W1A11__W1A04__bcm_28716__chr14_locus00018_50kb_pb_132	TTGCTAGCGTGGGCCAATCGctcaggttggcgtagcgataACCTGTCTCTTACTAACCCTAACAGTATAATAGTATACACctcaggttggcgtagcgataCTCAGGTTGGCGTAGCGATAgcgtggagggcatacaacgc
DNA-DEV_W1A11__W1A04__bcm_28716__chr14_locus00018_50kb_pb_209	TTGCTAGCGTGGGCCAATCGctcaggttggcgtagcgataAGCAAGTTAGACTCCCAGGACAATTCCACACTTCACTAAGctcaggttggcgtagcgataCTCAGGTTGGCGTAGCGATAgcgtggagggcatacaacgc
DNA-DEV_W1A11__W1A04__bcm_28716__chr14_locus00018_50kb_pb_249	TTGCTAGCGTGGGCCAATCGctcaggttggcgtagcgataGGTGTGGACAAGCTGTGGGAGTTAGGTGTGAAATTAGCTTctcaggttggcgtagcgataCTCAGGTTGGCGTAGCGATAgcgtggagggcatacaacgc
DNA-DEV_W1A11__W1A04__bcm_28716__chr14_locus00018_50kb_pb_320	TTGCTAGCGTGGGCCAATCGctcaggttggcgtagcgataGGACCACTGATGTAACTTATATACCAGTATATCACATTTActcaggttggcgtagcgataCTCAGGTTGGCGTAGCGATAgcgtggagggcatacaacgc
DNA-DEV_W1A11__W1A04__bcm_28716__chr14_locus00018_50kb_pb_404	TTGCTAGCGTGGGCCAATCGctcaggttggcgtagcgataAATTTCATCCTAAAACTGTCCTCCCTGCCATCTGTGGAAActcaggttggcgtagcgataCTCAGGTTGGCGTAGCGATAgcgtggagggcatacaacgc
DNA-DEV_W1A11__W1A04__bcm_28716__chr14_locus00018_50kb_pb_568	TTGCTAGCGTGGGCCAATCGctcaggttggcgtagcgataAGTGGTGGCTGAGTGAGCATTAAGACCTGAGCTCTGCCTCctcaggttggcgtagcgataCTCAGGTTGGCGTAGCGATAgcgtggagggcatacaacgc
DNA-DEV_W1A11__W1A04__bcm_28716__chr14_locus00018_50kb_pb_619	TTGCTAGCGTGGGCCAATCGctcaggttggcgtagcgataACAGGTATGTGTCCGTGACCTCTGAGGAACCGGGCTGCACctcaggttggcgtagcgataCTCAGGTTGGCGTAGCGATAgcgtggagggcatacaacgc
DNA-DEV_W1A11__W1A04__bcm_28716__chr14_locus00018_50kb_pb_668	TTGCTAGCGTGGGCCAATCGctcaggttggcgtagcgataTTGATAGTATGTATAATGTAACTCAGGGGTCCCCACCCCTctcaggttggcgtagcgataCTCAGGTTGGCGTAGCGATAgcgtggagggcatacaacgc
DNA-DEV_W1A11__W1A04__bcm_28716__chr14_locus00018_50kb_pb_1105	TTGCTAGCGTGGGCCAATCGctcaggttggcgtagcgataTGGTTTTTGCTATGAGAGGACCAAAAAGATAGAAACCACActcaggttggcgtagcgataCTCAGGTTGGCGTAGCGATAgcgtggagggcatacaacgc
DNA-DEV_W1A11__W1A04__bcm_28716__chr14_locus00018_50kb_pb_1212	TTGCTAGCGTGGGCCAATCGctcaggttggcgtagcgataTAGGCAATCTGACAGATAATGTAGTTCAGTAAAAGTGTTTctcaggttggcgtagcgataCTCAGGTTGGCGTAGCGATAgcgtggagggcatacaacgc
DNA-DEV_W1A11__W1A04__bcm_28716__chr14_locus00018_50kb_pb_1291	TTGCTAGCGTGGGCCAATCGctcaggttggcgtagcgataAATTATGATAGAAACCACTATAGCAATGTCTGTGTCAAGActcaggttggcgtagcgataCTCAGGTTGGCGTAGCGATAgcgtggagggcatacaacgc
DNA-DEV_W1A11__W1A04__bcm_28716__chr14_locus00018_50kb_pb_1354	TTGCTAGCGTGGGCCAATCGctcaggttggcgtagcgataATTTCTTAGGGCACACACTGAGGCAGATGGCATCTCACTGctcaggttggcgtagcgataCTCAGGTTGGCGTAGCGATAgcgtggagggcatacaacgc
DNA-DEV_W1A11__W1A04__bcm_28716__chr14_locus00018_50kb_pb_1992	TTGCTAGCGTGGGCCAATCGctcaggttggcgtagcgataCTTTGTCGTATTCATCATTAATGTGCACCTAAGTTGATTCctcaggttggcgtagcgataCTCAGGTTGGCGTAGCGATAgcgtggagggcatacaacgc
DNA-DEV_W1A11__W1A04__bcm_28716__chr14_locus00018_50kb_pb_2103	TTGCTAGCGTGGGCCAATCGctcaggttggcgtagcgataTAAGTTGCTTGGGATTATGGGCACCAGATGCATCCATGTTctcaggttggcgtagcgataCTCAGGTTGGCGTAGCGATAgcgtggagggcatacaacgc
DNA-DEV_W1A11__W1A04__bcm_28716__chr14_locus00018_50kb_pb_2254	TTGCTAGCGTGGGCCAATCGctcaggttggcgtagcgataATAGGAAGCTTCTCAGGTCTTGTGCCATTCCCTCCTCCCTctcaggttggcgtagcgataCTCAGGTTGGCGTAGCGATAgcgtggagggcatacaacgc
DNA-DEV_W1A11__W1A04__bcm_28716__chr14_locus00018_50kb_pb_2294	TTGCTAGCGTGGGCCAATCGctcaggttggcgtagcgataTCTATTGGTCCCATCAACCAGATAGCGAACATAGTACCTActcaggttggcgtagcgataCTCAGGTTGGCGTAGCGATAgcgtggagggcatacaacgc
DNA-DEV_W1A11__W1A04__bcm_28716__chr14_locus00018_50kb_pb_2334	TTGCTAGCGTGGGCCAATCGctcaggttggcgtagcgataTTGGTTTAAGGGTAAATAGCATGGTGCTTAAGTTTGGGCTctcaggttggcgtagcgataCTCAGGTTGGCGTAGCGATAgcgtggagggcatacaacgc
DNA-DEV_W1A11__W1A04__bcm_28716__chr14_locus00018_50kb_pb_2956	TTGCTAGCGTGGGCCAATCGctcaggttggcgtagcgataTTAGGCATTAATTCTATCACTTACCAGAGCTTAATATTTTctcaggttggcgtagcgataCTCAGGTTGGCGTAGCGATAgcgtggagggcatacaacgc
DNA-DEV_W1A11__W1A04__bcm_28716__chr14_locus00018_50kb_pb_3360	TTGCTAGCGTGGGCCAATCGctcaggttggcgtagcgataATTTGTACTTAGCACCATGAATTGCTTAGGGATTGTTCTTctcaggttggcgtagcgataCTCAGGTTGGCGTAGCGATAgcgtggagggcatacaacgc
DNA-DEV_W1A11__W1A04__bcm_28716__chr14_locus00018_50kb_pb_3416	TTGCTAGCGTGGGCCAATCGctcaggttggcgtagcgataACATAACTTTTTTTTCTGCAGGACTTCATAATTCAGTTGGctcaggttggcgtagcgataCTCAGGTTGGCGTAGCGATAgcgtggagggcatacaacgc
DNA-DEV_W1A11__W1A04__bcm_28716__chr14_locus00018_50kb_pb_3502	TTGCTAGCGTGGGCCAATCGctcaggttggcgtagcgataATAGAGACCTATTCCTCCACACTCCTTTAGTTTCATTTTTctcaggttggcgtagcgataCTCAGGTTGGCGTAGCGATAgcgtggagggcatacaacgc
DNA-DEV_W1A11__W1A04__bcm_28716__chr14_locus00018_50kb_pb_4134	TTGCTAGCGTGGGCCAATCGctcaggttggcgtagcgataGCAAAATGTCTGGCTTAACTGAAGACAGCTTGATACTCATctcaggttggcgtagcgataCTCAGGTTGGCGTAGCGATAgcgtggagggcatacaacgc
DNA-DEV_W1A11__W1A04__bcm_28716__chr14_locus00018_50kb_pb_4598	TTGCTAGCGTGGGCCAATCGctcaggttggcgtagcgataTAACCTGAATAAAGCATTTGTTTGCAGATCAAAGAAGAAGctcaggttggcgtagcgataCTCAGGTTGGCGTAGCGATAgcgtggagggcatacaacgc
DNA-DEV_W1A11__W1A04__bcm_28716__chr14_locus00018_50kb_pb_4700	TTGCTAGCGTGGGCCAATCGctcaggttggcgtagcgataCATGATCGGTAAAAGACCCATTAACATTGAAAATAGACCTctcaggttggcgtagcgataCTCAGGTTGGCGTAGCGATAgcgtggagggcatacaacgc
DNA-DEV_W1A11__W1A04__bcm_28716__chr14_locus00018_50kb_pb_4832	TTGCTAGCGTGGGCCAATCGctcaggttggcgtagcgataTTTGAAATTCAGTAATATTACCCTTGATCTCCTCAGAAAActcaggttggcgtagcgataCTCAGGTTGGCGTAGCGATAgcgtggagggcatacaacgc
DNA-DEV_W1A11__W1A04__bcm_28716__chr14_locus00018_50kb_pb_4891	TTGCTAGCGTGGGCCAATCGctcaggttggcgtagcgataTAAAATTTGGAAAACGTATGTGCATTCTTGAACATGACAActcaggttggcgtagcgataCTCAGGTTGGCGTAGCGATAgcgtggagggcatacaacgc
DNA-DEV_W1A11__W1A04__bcm_28716__chr14_locus00018_50kb_pb_5110	TTGCTAGCGTGGGCCAATCGctcaggttggcgtagcgataTGGGTGGCTTGAGGCCCACAGTCTACTACTGGGGAGGCTGctcaggttggcgtagcgataCTCAGGTTGGCGTAGCGATAgcgtggagggcatacaacgc
DNA-DEV_W1A11__W1A04__bcm_28716__chr14_locus00018_50kb_pb_5158	TTGCTAGCGTGGGCCAATCGctcaggttggcgtagcgataTTTATTACACTGGAACCGCTCATGCCCTCAGTCTCTTGCCctcaggttggcgtagcgataCTCAGGTTGGCGTAGCGATAgcgtggagggcatacaacgc
DNA-DEV_W1A11__W1A04__bcm_28716__chr14_locus00018_50kb_pb_5298	TTGCTAGCGTGGGCCAATCGctcaggttggcgtagcgataTATTTCCTAGGTTATAGTCGTGGAACAGAGATTATTATAActcaggttggcgtagcgataCTCAGGTTGGCGTAGCGATAgcgtggagggcatacaacgc
DNA-DEV_W1A11__W1A04__bcm_28716__chr14_locus00018_50kb_pb_5369	TTGCTAGCGTGGGCCAATCGctcaggttggcgtagcgataGAGGGCTCATACTCTTGTCTTCTAGTCACTTCTCACCATGctcaggttggcgtagcgataCTCAGGTTGGCGTAGCGATAgcgtggagggcatacaacgc
DNA-DEV_W1A11__W1A04__bcm_28716__chr14_locus00018_50kb_pb_5601	TTGCTAGCGTGGGCCAATCGctcaggttggcgtagcgataCTGCGGGAGAGCTTGACTGATGTCGCCTTCCACAAGAGGTctcaggttggcgtagcgataCTCAGGTTGGCGTAGCGATAgcgtggagggcatacaacgc
DNA-DEV_W1A11__W1A04__bcm_28716__chr14_locus00018_50kb_pb_5692	TTGCTAGCGTGGGCCAATCGctcaggttggcgtagcgataTGGTCTGCTTTCATGTTCCGTCCTCTGCACCTGGCTTGGCctcaggttggcgtagcgataCTCAGGTTGGCGTAGCGATAgcgtggagggcatacaacgc
DNA-DEV_W1A11__W1A04__bcm_28716__chr14_locus00018_50kb_pb_5767	TTGCTAGCGTGGGCCAATCGctcaggttggcgtagcgataCTTACGCCATTATTCCGTCTGTGCATTCCAAATACTTTTActcaggttggcgtagcgataCTCAGGTTGGCGTAGCGATAgcgtggagggcatacaacgc
DNA-DEV_W1A11__W1A04__bcm_28716__chr14_locus00018_50kb_pb_5828	TTGCTAGCGTGGGCCAATCGctcaggttggcgtagcgataTGTCCACCAGTCGGGGGACCTTCCTTGTTTGGCAGCCGAGctcaggttggcgtagcgataCTCAGGTTGGCGTAGCGATAgcgtggagggcatacaacgc
DNA-DEV_W1A11__W1A04__bcm_28716__chr14_locus00018_50kb_pb_5922	TTGCTAGCGTGGGCCAATCGctcaggttggcgtagcgataCCTGGCCAAACTGTTATTTATTGAATACAAGGCAAGGGGGctcaggttggcgtagcgataCTCAGGTTGGCGTAGCGATAgcgtggagggcatacaacgc
DNA-DEV_W1A11__W1A04__bcm_28716__chr14_locus00018_50kb_pb_5962	TTGCTAGCGTGGGCCAATCGctcaggttggcgtagcgataCATTCGGGGCCATTACCAGTCTCCACATCTTGGTGGCAGTctcaggttggcgtagcgataCTCAGGTTGGCGTAGCGATAgcgtggagggcatacaacgc
DNA-DEV_W1A11__W1A04__bcm_28716__chr14_locus00018_50kb_pb_6087	TTGCTAGCGTGGGCCAATCGctcaggttggcgtagcgataTCTACTGTAGGGATGAGCCCTACAGGGTCTTTGGGTTTTCctcaggttggcgtagcgataCTCAGGTTGGCGTAGCGATAgcgtggagggcatacaacgc
DNA-DEV_W1A11__W1A04__bcm_28716__chr14_locus00018_50kb_pb_6403	TTGCTAGCGTGGGCCAATCGctcaggttggcgtagcgataCATGAAAATAAAATTGGCCTGTTTACTTATTTAGGCAACCctcaggttggcgtagcgataCTCAGGTTGGCGTAGCGATAgcgtggagggcatacaacgc
DNA-DEV_W1A11__W1A04__bcm_28716__chr14_locus00018_50kb_pb_6444	TTGCTAGCGTGGGCCAATCGctcaggttggcgtagcgataGCTCCAAATAATAGTAGCAGTTCTATTATTTACAGTCACTctcaggttggcgtagcgataCTCAGGTTGGCGTAGCGATAgcgtggagggcatacaacgc
DNA-DEV_W1A11__W1A04__bcm_28716__chr14_locus00018_50kb_pb_6532	TTGCTAGCGTGGGCCAATCGctcaggttggcgtagcgataCTATGTTACTTGTATTTTTCGCTTTTTTTGTTCTCTGCTTctcaggttggcgtagcgataCTCAGGTTGGCGTAGCGATAgcgtggagggcatacaacgc
DNA-DEV_W1A11__W1A04__bcm_28716__chr14_locus00018_50kb_pb_6607	TTGCTAGCGTGGGCCAATCGctcaggttggcgtagcgataTGGGAGAGAACTATATCTGGAACAGTGGATCTCAGAGTGCctcaggttggcgtagcgataCTCAGGTTGGCGTAGCGATAgcgtggagggcatacaacgc
DNA-DEV_W1A11__W1A04__bcm_28716__chr14_locus00018_50kb_pb_6684	TTGCTAGCGTGGGCCAATCGctcaggttggcgtagcgataTTGTGGAGAAGAAGCAGTGAGTAGAATACTTAAGAAGTAGctcaggttggcgtagcgataCTCAGGTTGGCGTAGCGATAgcgtggagggcatacaacgc
DNA-DEV_W1A11__W1A04__bcm_28716__chr14_locus00018_50kb_pb_6777	TTGCTAGCGTGGGCCAATCGctcaggttggcgtagcgataTCACTGAGTATAAGAGTGCAGGCTGATGGAAACATGATGGctcaggttggcgtagcgataCTCAGGTTGGCGTAGCGATAgcgtggagggcatacaacgc
DNA-DEV_W1A11__W1A04__bcm_28716__chr14_locus00018_50kb_pb_6869	TTGCTAGCGTGGGCCAATCGctcaggttggcgtagcgataAAGTGAACAAGATAACGGGAAGTAAGAGGAGTGCAGGCTGctcaggttggcgtagcgataCTCAGGTTGGCGTAGCGATAgcgtggagggcatacaacgc
DNA-DEV_W1A11__W1A04__bcm_28716__chr14_locus00018_50kb_pb_6909	TTGCTAGCGTGGGCCAATCGctcaggttggcgtagcgataCTTGAGGAACACAGTTACCTGTCTAGAGATGTTAGTCTGGctcaggttggcgtagcgataCTCAGGTTGGCGTAGCGATAgcgtggagggcatacaacgc
DNA-DEV_W1A11__W1A04__bcm_28716__chr14_locus00018_50kb_pb_7017	TTGCTAGCGTGGGCCAATCGctcaggttggcgtagcgataAAAAATGAGGTTAGATTTGTGAGCAGGAGCTGAATCATTActcaggttggcgtagcgataCTCAGGTTGGCGTAGCGATAgcgtggagggcatacaacgc
DNA-DEV_W1A11__W1A04__bcm_28716__chr14_locus00018_50kb_pb_7057	TTGCTAGCGTGGGCCAATCGctcaggttggcgtagcgataTATGAGTGGAACTTAGTTTCTGTTCAGTGTTGATGTGGGActcaggttggcgtagcgataCTCAGGTTGGCGTAGCGATAgcgtggagggcatacaacgc
DNA-DEV_W1A11__W1A04__bcm_28716__chr14_locus00018_50kb_pb_7121	TTGCTAGCGTGGGCCAATCGctcaggttggcgtagcgataGGAGTCAGATTATGGGTGACAGCTACATAATCTTTTTTATctcaggttggcgtagcgataCTCAGGTTGGCGTAGCGATAgcgtggagggcatacaacgc
DNA-DEV_W1A11__W1A04__bcm_28716__chr14_locus00018_50kb_pb_7162	TTGCTAGCGTGGGCCAATCGctcaggttggcgtagcgataGAACTCTGTTTCTGCACCTTCCTATCAAACTCATAATAAGctcaggttggcgtagcgataCTCAGGTTGGCGTAGCGATAgcgtggagggcatacaacgc
DNA-DEV_W1A11__W1A04__bcm_28716__chr14_locus00018_50kb_pb_7537	TTGCTAGCGTGGGCCAATCGctcaggttggcgtagcgataGGCTTGGCCTTTGGTTGTTATTATGAGACTGATATGGTTTctcaggttggcgtagcgataCTCAGGTTGGCGTAGCGATAgcgtggagggcatacaacgc
DNA-DEV_W1A11__W1A04__bcm_28716__chr14_locus00018_50kb_pb_7582	TTGCTAGCGTGGGCCAATCGctcaggttggcgtagcgataCAAATTATGAAATCTACATGAGTCTCTTAAGGACGACTTActcaggttggcgtagcgataCTCAGGTTGGCGTAGCGATAgcgtggagggcatacaacgc
DNA-DEV_W1A11__W1A04__bcm_28716__chr14_locus00018_50kb_pb_7634	TTGCTAGCGTGGGCCAATCGctcaggttggcgtagcgataCCTTTTCTCAAGACCTTGACATTTTGATCTGGATTCAGATctcaggttggcgtagcgataCTCAGGTTGGCGTAGCGATAgcgtggagggcatacaacgc
DNA-DEV_W1A11__W1A04__bcm_28716__chr14_locus00018_50kb_pb_7688	TTGCTAGCGTGGGCCAATCGctcaggttggcgtagcgataCTTACTGAAACCAGTGTAAGAACACAAATGGAATTCATAActcaggttggcgtagcgataCTCAGGTTGGCGTAGCGATAgcgtggagggcatacaacgc
DNA-DEV_W1A11__W1A04__bcm_28716__chr14_locus00018_50kb_pb_7800	TTGCTAGCGTGGGCCAATCGctcaggttggcgtagcgataAATCTTCATTGTGAAGAGCACACGGTCAAAACATTTTTTActcaggttggcgtagcgataCTCAGGTTGGCGTAGCGATAgcgtggagggcatacaacgc
DNA-DEV_W1A11__W1A04__bcm_28716__chr14_locus00018_50kb_pb_7916	TTGCTAGCGTGGGCCAATCGctcaggttggcgtagcgataTGATATTTGGCGTTCTTTTTACAACTCCTAAAATATCTAActcaggttggcgtagcgataCTCAGGTTGGCGTAGCGATAgcgtggagggcatacaacgc
DNA-DEV_W1A11__W1A04__bcm_28716__chr14_locus00018_50kb_pb_7956	TTGCTAGCGTGGGCCAATCGctcaggttggcgtagcgataCAAACCATTTGAACTACAGGTGAAGCGAAGTCTCTCTCTCctcaggttggcgtagcgataCTCAGGTTGGCGTAGCGATAgcgtggagggcatacaacgc
DNA-DEV_W1A11__W1A04__bcm_28716__chr14_locus00018_50kb_pb_8139	TTGCTAGCGTGGGCCAATCGctcaggttggcgtagcgataCAGTGAAGTGCAACCTCGTAATACTGTGCATCACCATGCCctcaggttggcgtagcgataCTCAGGTTGGCGTAGCGATAgcgtggagggcatacaacgc
DNA-DEV_W1A11__W1A04__bcm_28716__chr14_locus00018_50kb_pb_8199	TTGCTAGCGTGGGCCAATCGctcaggttggcgtagcgataACACCTCATAGTTGTGAGATGGTGTGGTTCACATGGAAGTctcaggttggcgtagcgataCTCAGGTTGGCGTAGCGATAgcgtggagggcatacaacgc
DNA-DEV_W1A11__W1A04__bcm_28716__chr14_locus00018_50kb_pb_8266	TTGCTAGCGTGGGCCAATCGctcaggttggcgtagcgataAGAAGACACACCATGTTAATGGAATGACACACTGCAGTGTctcaggttggcgtagcgataCTCAGGTTGGCGTAGCGATAgcgtggagggcatacaacgc
DNA-DEV_W1A11__W1A04__bcm_28716__chr14_locus00018_50kb_pb_8306	TTGCTAGCGTGGGCCAATCGctcaggttggcgtagcgataTCTATCTCTCTCATCAAGGCCCAGGATCTTTTATCTAGATctcaggttggcgtagcgataCTCAGGTTGGCGTAGCGATAgcgtggagggcatacaacgc
DNA-DEV_W1A11__W1A04__bcm_28716__chr14_locus00018_50kb_pb_8452	TTGCTAGCGTGGGCCAATCGctcaggttggcgtagcgataTGTGGCGGTATTCTGGAGCTGATTTCCCATGGATACTGAGctcaggttggcgtagcgataCTCAGGTTGGCGTAGCGATAgcgtggagggcatacaacgc
DNA-DEV_W1A11__W1A04__bcm_28716__chr14_locus00018_50kb_pb_8594	TTGCTAGCGTGGGCCAATCGctcaggttggcgtagcgataAAGGGGCCATGGTAATATACATGGTTCATTATTGATTAAActcaggttggcgtagcgataCTCAGGTTGGCGTAGCGATAgcgtggagggcatacaacgc
DNA-DEV_W1A11__W1A04__bcm_28716__chr14_locus00018_50kb_pb_8650	TTGCTAGCGTGGGCCAATCGctcaggttggcgtagcgataTCCATTCTGGATCTCTGACTTCCTGCAAGAAGGTTTCTATctcaggttggcgtagcgataCTCAGGTTGGCGTAGCGATAgcgtggagggcatacaacgc
DNA-DEV_W1A11__W1A04__bcm_28716__chr14_locus00018_50kb_pb_8778	TTGCTAGCGTGGGCCAATCGctcaggttggcgtagcgataAGATGATGGGATTAGATTAAAGTAAGACAAGGATAAGAAActcaggttggcgtagcgataCTCAGGTTGGCGTAGCGATAgcgtggagggcatacaacgc
DNA-DEV_W1A11__W1A04__bcm_28716__chr14_locus00018_50kb_pb_9184	TTGCTAGCGTGGGCCAATCGctcaggttggcgtagcgataTTATTTCAACTGCATAAGAGAGATACTCCCAGAGCGGCCGctcaggttggcgtagcgataCTCAGGTTGGCGTAGCGATAgcgtggagggcatacaacgc
DNA-DEV_W1A11__W1A04__bcm_28716__chr14_locus00018_50kb_pb_9428	TTGCTAGCGTGGGCCAATCGctcaggttggcgtagcgataCGAATAGGGAGTAGGTAACAAGGGTCACATGCTTCAAAGGctcaggttggcgtagcgataCTCAGGTTGGCGTAGCGATAgcgtggagggcatacaacgc
DNA-DEV_W1A11__W1A04__bcm_28716__chr14_locus00018_50kb_pb_9481	TTGCTAGCGTGGGCCAATCGctcaggttggcgtagcgataACATCTAGGCCTCTGGGGGTGTCATTAGGGATTTTGAAAGctcaggttggcgtagcgataCTCAGGTTGGCGTAGCGATAgcgtggagggcatacaacgc
DNA-DEV_W1A11__W1A04__bcm_28716__chr14_locus00018_50kb_pb_9605	TTGCTAGCGTGGGCCAATCGctcaggttggcgtagcgataTATCAAGTCCCACATATCAGGTTTTATCGGGGGAACCAGCctcaggttggcgtagcgataCTCAGGTTGGCGTAGCGATAgcgtggagggcatacaacgc
DNA-DEV_W1A11__W1A04__bcm_28716__chr14_locus00018_50kb_pb_9658	TTGCTAGCGTGGGCCAATCGctcaggttggcgtagcgataCTAGCACCGTCATTGAATATCAGTCACTTTCCCTACTTGActcaggttggcgtagcgataCTCAGGTTGGCGTAGCGATAgcgtggagggcatacaacgc
DNA-DEV_W1A11__W1A04__bcm_28716__chr14_locus00018_50kb_pb_9725	TTGCTAGCGTGGGCCAATCGctcaggttggcgtagcgataAAAGTGTACTTACATAACCCTAGATGGTATATATGTTTATctcaggttggcgtagcgataCTCAGGTTGGCGTAGCGATAgcgtggagggcatacaacgc
DNA-DEV_W1A11__W1A04__bcm_28716__chr14_locus00018_50kb_pb_9847	TTGCTAGCGTGGGCCAATCGctcaggttggcgtagcgataTGTTTCCTGATTGACCGAAGTGTTCCAGAGATGATATAAActcaggttggcgtagcgataCTCAGGTTGGCGTAGCGATAgcgtggagggcatacaacgc
DNA-DEV_W1A11__W1A04__bcm_28716__chr14_locus00018_50kb_pb_10025	TTGCTAGCGTGGGCCAATCGctcaggttggcgtagcgataGTTTTCCCCCTACCCCAATCTTACATGAAAACTGTATTTCctcaggttggcgtagcgataCTCAGGTTGGCGTAGCGATAgcgtggagggcatacaacgc
DNA-DEV_W1A11__W1A04__bcm_28716__chr14_locus00018_50kb_pb_10086	TTGCTAGCGTGGGCCAATCGctcaggttggcgtagcgataGATTATTACAATTTATGGTGAGAATTGTGTGGGGACACAGctcaggttggcgtagcgataCTCAGGTTGGCGTAGCGATAgcgtggagggcatacaacgc
DNA-DEV_W1A11__W1A04__bcm_28716__chr14_locus00018_50kb_pb_10153	TTGCTAGCGTGGGCCAATCGctcaggttggcgtagcgataAACAGCAAAGAGGAAACTGCCCTGATGATCCAATTACTTCctcaggttggcgtagcgataCTCAGGTTGGCGTAGCGATAgcgtggagggcatacaacgc
DNA-DEV_W1A11__W1A04__bcm_28716__chr14_locus00018_50kb_pb_10520	TTGCTAGCGTGGGCCAATCGctcaggttggcgtagcgataCAGAGGGGTGAGAATAGACTGATACAGTCATCCATGTCTTctcaggttggcgtagcgataCTCAGGTTGGCGTAGCGATAgcgtggagggcatacaacgc
DNA-DEV_W1A11__W1A04__bcm_28716__chr14_locus00018_50kb_pb_10652	TTGCTAGCGTGGGCCAATCGctcaggttggcgtagcgataTTCACTGAGCCAAAGACATGGATGACTGTATCAGTCTGTTctcaggttggcgtagcgataCTCAGGTTGGCGTAGCGATAgcgtggagggcatacaacgc
DNA-DEV_W1A11__W1A04__bcm_28716__chr14_locus00018_50kb_pb_11103	TTGCTAGCGTGGGCCAATCGctcaggttggcgtagcgataAAGAATAAAAAGGATAAGCTATTGATTTACATTGCCATGActcaggttggcgtagcgataCTCAGGTTGGCGTAGCGATAgcgtggagggcatacaacgc
DNA-DEV_W1A11__W1A04__bcm_28716__chr14_locus00018_50kb_pb_11289	TTGCTAGCGTGGGCCAATCGctcaggttggcgtagcgataAATAAAGATTGGGACTCCAACTCATTAAGCTAAAGGGAAActcaggttggcgtagcgataCTCAGGTTGGCGTAGCGATAgcgtggagggcatacaacgc
DNA-DEV_W1A11__W1A04__bcm_28716__chr14_locus00018_50kb_pb_11357	TTGCTAGCGTGGGCCAATCGctcaggttggcgtagcgataAATGTGGATGTAAATAGTTGTGTTGTTTAGCAAGTAATGActcaggttggcgtagcgataCTCAGGTTGGCGTAGCGATAgcgtggagggcatacaacgc
DNA-DEV_W1A11__W1A04__bcm_28716__chr14_locus00018_50kb_pb_11502	TTGCTAGCGTGGGCCAATCGctcaggttggcgtagcgataGTGTAGAGCTACTAATTTGTAAGTACACTCAGCTTTTTGTctcaggttggcgtagcgataCTCAGGTTGGCGTAGCGATAgcgtggagggcatacaacgc
DNA-DEV_W1A11__W1A04__bcm_28716__chr14_locus00018_50kb_pb_11580	TTGCTAGCGTGGGCCAATCGctcaggttggcgtagcgataTGTTTGTGAAGAGGCTGTGTTCACCCTGGGTGGACACAGActcaggttggcgtagcgataCTCAGGTTGGCGTAGCGATAgcgtggagggcatacaacgc
DNA-DEV_W1A11__W1A04__bcm_28716__chr14_locus00018_50kb_pb_11735	TTGCTAGCGTGGGCCAATCGctcaggttggcgtagcgataGCTCCATCTTCTGATGTAGGAGGTCATCTGTCTTTCTCTTctcaggttggcgtagcgataCTCAGGTTGGCGTAGCGATAgcgtggagggcatacaacgc
DNA-DEV_W1A11__W1A04__bcm_28716__chr14_locus00018_50kb_pb_11821	TTGCTAGCGTGGGCCAATCGctcaggttggcgtagcgataTTACCCTCTGCACAGCAAATTGACATCAAATCCTGTTTCTctcaggttggcgtagcgataCTCAGGTTGGCGTAGCGATAgcgtggagggcatacaacgc
DNA-DEV_W1A11__W1A04__bcm_28716__chr14_locus00018_50kb_pb_11861	TTGCTAGCGTGGGCCAATCGctcaggttggcgtagcgataTGTAATCATGGCAGATAGCCTGGAAACAAAACTCCCCTTTctcaggttggcgtagcgataCTCAGGTTGGCGTAGCGATAgcgtggagggcatacaacgc
DNA-DEV_W1A11__W1A04__bcm_28716__chr14_locus00018_50kb_pb_11946	TTGCTAGCGTGGGCCAATCGctcaggttggcgtagcgataCATGACGTGTCCAAGTCTGTATCACTTCTGGCCATCATATctcaggttggcgtagcgataCTCAGGTTGGCGTAGCGATAgcgtggagggcatacaacgc
DNA-DEV_W1A11__W1A04__bcm_28716__chr14_locus00018_50kb_pb_12006	TTGCTAGCGTGGGCCAATCGctcaggttggcgtagcgataGAACTGTATTCCCAATTGCCAGTTGGGCATCCCTACATATctcaggttggcgtagcgataCTCAGGTTGGCGTAGCGATAgcgtggagggcatacaacgc
DNA-DEV_W1A11__W1A04__bcm_28716__chr14_locus00018_50kb_pb_12196	TTGCTAGCGTGGGCCAATCGctcaggttggcgtagcgataAGAAAGATCCTTCTTGGTCTTAACAGTTTATTTCTCTTTGctcaggttggcgtagcgataCTCAGGTTGGCGTAGCGATAgcgtggagggcatacaacgc
DNA-DEV_W1A11__W1A04__bcm_28716__chr14_locus00018_50kb_pb_12675	TTGCTAGCGTGGGCCAATCGctcaggttggcgtagcgataTGGTACTACTGGCAAACACCACCAAACTTCGATAATTTTTctcaggttggcgtagcgataCTCAGGTTGGCGTAGCGATAgcgtggagggcatacaacgc
DNA-DEV_W1A11__W1A04__bcm_28716__chr14_locus00018_50kb_pb_13027	TTGCTAGCGTGGGCCAATCGctcaggttggcgtagcgataAAAAAAGAATGGAAGTAATCAGTCCATCTTAACACATGAActcaggttggcgtagcgataCTCAGGTTGGCGTAGCGATAgcgtggagggcatacaacgc
DNA-DEV_W1A11__W1A04__bcm_28716__chr14_locus00018_50kb_pb_13317	TTGCTAGCGTGGGCCAATCGctcaggttggcgtagcgataTCTGTTCCTGTAAGCCATAAATTCCTATATTCACTTCTCTctcaggttggcgtagcgataCTCAGGTTGGCGTAGCGATAgcgtggagggcatacaacgc
DNA-DEV_W1A11__W1A04__bcm_28716__chr14_locus00018_50kb_pb_13385	TTGCTAGCGTGGGCCAATCGctcaggttggcgtagcgataATTCACCAGTTATTGTTCAAGATTTTCTACTCCAGCACTGctcaggttggcgtagcgataCTCAGGTTGGCGTAGCGATAgcgtggagggcatacaacgc
DNA-DEV_W1A11__W1A04__bcm_28716__chr14_locus00018_50kb_pb_13431	TTGCTAGCGTGGGCCAATCGctcaggttggcgtagcgataCCTGGCGTTTTTACCTCCTTGTGTTGTCCATATGGAACCTctcaggttggcgtagcgataCTCAGGTTGGCGTAGCGATAgcgtggagggcatacaacgc
DNA-DEV_W1A11__W1A04__bcm_28716__chr14_locus00018_50kb_pb_13471	TTGCTAGCGTGGGCCAATCGctcaggttggcgtagcgataGTAAATTTTACAATATTATGCTCCCTCATACCTGGATATCctcaggttggcgtagcgataCTCAGGTTGGCGTAGCGATAgcgtggagggcatacaacgc
DNA-DEV_W1A11__W1A04__bcm_28716__chr14_locus00018_50kb_pb_13511	TTGCTAGCGTGGGCCAATCGctcaggttggcgtagcgataCTCAGGTGTTTGCCACAGGAGCCTGGTGAAGCTCCAGGAGctcaggttggcgtagcgataCTCAGGTTGGCGTAGCGATAgcgtggagggcatacaacgc
DNA-DEV_W1A11__W1A04__bcm_28716__chr14_locus00018_50kb_pb_13639	TTGCTAGCGTGGGCCAATCGctcaggttggcgtagcgataTCCTCAGGAGAAATTACTGAACCTCAGCTTAACTTGCTCTctcaggttggcgtagcgataCTCAGGTTGGCGTAGCGATAgcgtggagggcatacaacgc
DNA-DEV_W1A11__W1A04__bcm_28716__chr14_locus00018_50kb_pb_13679	TTGCTAGCGTGGGCCAATCGctcaggttggcgtagcgataTATTTCCCTTCCAGCAGGTCATTTAGGATCTGATTATATGctcaggttggcgtagcgataCTCAGGTTGGCGTAGCGATAgcgtggagggcatacaacgc
DNA-DEV_W1A11__W1A04__bcm_28716__chr14_locus00018_50kb_pb_13719	TTGCTAGCGTGGGCCAATCGctcaggttggcgtagcgataTCTTCCCCTTTAGGGATGAGTGTAGTAGGCTGGAGTTCGTctcaggttggcgtagcgataCTCAGGTTGGCGTAGCGATAgcgtggagggcatacaacgc
DNA-DEV_W1A11__W1A04__bcm_28716__chr14_locus00018_50kb_pb_13797	TTGCTAGCGTGGGCCAATCGctcaggttggcgtagcgataGTCTTACGATTGGGCCTCATTGTTTAAGTGAGTCTCTGCTctcaggttggcgtagcgataCTCAGGTTGGCGTAGCGATAgcgtggagggcatacaacgc
DNA-DEV_W1A11__W1A04__bcm_28716__chr14_locus00018_50kb_pb_13858	TTGCTAGCGTGGGCCAATCGctcaggttggcgtagcgataCACATTTTGCAGGGGGTCGGGCAGGAAACAAATATTCAGActcaggttggcgtagcgataCTCAGGTTGGCGTAGCGATAgcgtggagggcatacaacgc
DNA-DEV_W1A11__W1A04__bcm_28716__chr14_locus00018_50kb_pb_13900	TTGCTAGCGTGGGCCAATCGctcaggttggcgtagcgataCACCACTTAATTCTAGTGCATTGGAGACTTGGTTTCAACActcaggttggcgtagcgataCTCAGGTTGGCGTAGCGATAgcgtggagggcatacaacgc
DNA-DEV_W1A11__W1A04__bcm_28716__chr14_locus00018_50kb_pb_13940	TTGCTAGCGTGGGCCAATCGctcaggttggcgtagcgataTCCCAATCAGGATGGCTTTGCCATTACATTTCAAAGGCCCctcaggttggcgtagcgataCTCAGGTTGGCGTAGCGATAgcgtggagggcatacaacgc
DNA-DEV_W1A11__W1A04__bcm_28716__chr14_locus00018_50kb_pb_13983	TTGCTAGCGTGGGCCAATCGctcaggttggcgtagcgataTGGACAAAGATGCTTCCTTTGGCCTCTTTCATAAGTGCACctcaggttggcgtagcgataCTCAGGTTGGCGTAGCGATAgcgtggagggcatacaacgc
DNA-DEV_W1A11__W1A04__bcm_28716__chr14_locus00018_50kb_pb_14023	TTGCTAGCGTGGGCCAATCGctcaggttggcgtagcgataCTCATAGATGGTGCCAGCTATATGTCCTCTCATGTTGGAActcaggttggcgtagcgataCTCAGGTTGGCGTAGCGATAgcgtggagggcatacaacgc
DNA-DEV_W1A11__W1A04__bcm_28716__chr14_locus00018_50kb_pb_14063	TTGCTAGCGTGGGCCAATCGctcaggttggcgtagcgataTCAAGGTTCCAAGAGATTCAGTGTTTGATGCGACTCATTCctcaggttggcgtagcgataCTCAGGTTGGCGTAGCGATAgcgtggagggcatacaacgc
DNA-DEV_W1A11__W1A04__bcm_28716__chr14_locus00018_50kb_pb_14195	TTGCTAGCGTGGGCCAATCGctcaggttggcgtagcgataGCATCCTGTAATGATGGGAAGCTATGGAGGGGAGGGGAAGctcaggttggcgtagcgataCTCAGGTTGGCGTAGCGATAgcgtggagggcatacaacgc
DNA-DEV_W1A11__W1A04__bcm_28716__chr14_locus00018_50kb_pb_14327	TTGCTAGCGTGGGCCAATCGctcaggttggcgtagcgataTCCAGCATTATAGCTATGTCTTGTTCTGATGATCTGTCACctcaggttggcgtagcgataCTCAGGTTGGCGTAGCGATAgcgtggagggcatacaacgc
DNA-DEV_W1A11__W1A04__bcm_28716__chr14_locus00018_50kb_pb_14496	TTGCTAGCGTGGGCCAATCGctcaggttggcgtagcgataCAGGTCTGTTGCAGTACTTTTTTATCTCTACTGTTTCTTTctcaggttggcgtagcgataCTCAGGTTGGCGTAGCGATAgcgtggagggcatacaacgc
DNA-DEV_W1A11__W1A04__bcm_28716__chr14_locus00018_50kb_pb_14536	TTGCTAGCGTGGGCCAATCGctcaggttggcgtagcgataTTGTGTTCAGCCTACTAGTAAGCCAATCAAAGACATTCTTctcaggttggcgtagcgataCTCAGGTTGGCGTAGCGATAgcgtggagggcatacaacgc
DNA-DEV_W1A11__W1A04__bcm_28716__chr14_locus00018_50kb_pb_14576	TTGCTAGCGTGGGCCAATCGctcaggttggcgtagcgataCAAAGGAAAGAGTCTGTGAGCTCTGAAAATGTGAAAGAAActcaggttggcgtagcgataCTCAGGTTGGCGTAGCGATAgcgtggagggcatacaacgc
DNA-DEV_W1A11__W1A04__bcm_28716__chr14_locus00018_50kb_pb_14634	TTGCTAGCGTGGGCCAATCGctcaggttggcgtagcgataATGGAACATAATATCCAAGAACAGTGGGACAGCTACAAAActcaggttggcgtagcgataCTCAGGTTGGCGTAGCGATAgcgtggagggcatacaacgc
DNA-DEV_W1A11__W1A04__bcm_28716__chr14_locus00018_50kb_pb_14712	TTGCTAGCGTGGGCCAATCGctcaggttggcgtagcgataTGTCAAACATGATTGTTGCCGATGTTTCTTCTATTTCTCTctcaggttggcgtagcgataCTCAGGTTGGCGTAGCGATAgcgtggagggcatacaacgc
DNA-DEV_W1A11__W1A04__bcm_28716__chr14_locus00018_50kb_pb_14787	TTGCTAGCGTGGGCCAATCGctcaggttggcgtagcgataTTAGCATGTACACTCTCTGGTGTGCTCTGAGCTTCCTGGActcaggttggcgtagcgataCTCAGGTTGGCGTAGCGATAgcgtggagggcatacaacgc
DNA-DEV_W1A11__W1A04__bcm_28716__chr14_locus00018_50kb_pb_14870	TTGCTAGCGTGGGCCAATCGctcaggttggcgtagcgataAAGATGTTGTCCACTCCACCTTTGGTCTCTTTTGGAGTTGctcaggttggcgtagcgataCTCAGGTTGGCGTAGCGATAgcgtggagggcatacaacgc
DNA-DEV_W1A11__W1A04__bcm_28716__chr14_locus00018_50kb_pb_15301	TTGCTAGCGTGGGCCAATCGctcaggttggcgtagcgataATTCCACTCTCTTTACTTTCATGGTTCTGAGATGTTGAATctcaggttggcgtagcgataCTCAGGTTGGCGTAGCGATAgcgtggagggcatacaacgc
DNA-DEV_W1A11__W1A04__bcm_28716__chr14_locus00018_50kb_pb_15368	TTGCTAGCGTGGGCCAATCGctcaggttggcgtagcgataAAATCAAATTAGATTTCAGTGCCCTGTGAGATCTTCTTTCctcaggttggcgtagcgataCTCAGGTTGGCGTAGCGATAgcgtggagggcatacaacgc
DNA-DEV_W1A11__W1A04__bcm_28716__chr14_locus00018_50kb_pb_15442	TTGCTAGCGTGGGCCAATCGctcaggttggcgtagcgataATAACACATTTGCTGGTAACAAGTTTCCTCAACTTTTGTTctcaggttggcgtagcgataCTCAGGTTGGCGTAGCGATAgcgtggagggcatacaacgc
DNA-DEV_W1A11__W1A04__bcm_28716__chr14_locus00018_50kb_pb_16176	TTGCTAGCGTGGGCCAATCGctcaggttggcgtagcgataGGCATAAGCCACCGTATCCGGCTGCTTACTTTTTATTCTTctcaggttggcgtagcgataCTCAGGTTGGCGTAGCGATAgcgtggagggcatacaacgc
DNA-DEV_W1A11__W1A04__bcm_28716__chr14_locus00018_50kb_pb_16542	TTGCTAGCGTGGGCCAATCGctcaggttggcgtagcgataATATATTAAAGTATGTAATTGGTTGGGTGCCTTGGCTCACctcaggttggcgtagcgataCTCAGGTTGGCGTAGCGATAgcgtggagggcatacaacgc
DNA-DEV_W1A11__W1A04__bcm_28716__chr14_locus00018_50kb_pb_16633	TTGCTAGCGTGGGCCAATCGctcaggttggcgtagcgataTAGAAATGTAATACCAGCTTCTCTCATATTCCCATCTCTTctcaggttggcgtagcgataCTCAGGTTGGCGTAGCGATAgcgtggagggcatacaacgc
DNA-DEV_W1A11__W1A04__bcm_28716__chr14_locus00018_50kb_pb_16673	TTGCTAGCGTGGGCCAATCGctcaggttggcgtagcgataATAACACTATACTAGTTCAGTTACTTTGACGGCCTTCTAActcaggttggcgtagcgataCTCAGGTTGGCGTAGCGATAgcgtggagggcatacaacgc
DNA-DEV_W1A11__W1A04__bcm_28716__chr14_locus00018_50kb_pb_16717	TTGCTAGCGTGGGCCAATCGctcaggttggcgtagcgataGAGTTTGCAGTATAGACTTGCAATAAATCCAAGTCCACCTctcaggttggcgtagcgataCTCAGGTTGGCGTAGCGATAgcgtggagggcatacaacgc
DNA-DEV_W1A11__W1A04__bcm_28716__chr14_locus00018_50kb_pb_16794	TTGCTAGCGTGGGCCAATCGctcaggttggcgtagcgataAAAAGAGGAAACAGGCCAGGTATAGTGACTTATGCCAAGGctcaggttggcgtagcgataCTCAGGTTGGCGTAGCGATAgcgtggagggcatacaacgc
DNA-DEV_W1A11__W1A04__bcm_28716__chr14_locus00018_50kb_pb_16981	TTGCTAGCGTGGGCCAATCGctcaggttggcgtagcgataTAGGTAGGACTACAAGTAAGTCATTAGCTAAGACTACAAGctcaggttggcgtagcgataCTCAGGTTGGCGTAGCGATAgcgtggagggcatacaacgc
DNA-DEV_W1A11__W1A04__bcm_28716__chr14_locus00018_50kb_pb_17021	TTGCTAGCGTGGGCCAATCGctcaggttggcgtagcgataACTACAAGTATGCAATTCACTAGGACCTCAAGTATGCAATctcaggttggcgtagcgataCTCAGGTTGGCGTAGCGATAgcgtggagggcatacaacgc
DNA-DEV_W1A11__W1A04__bcm_28716__chr14_locus00018_50kb_pb_17154	TTGCTAGCGTGGGCCAATCGctcaggttggcgtagcgataGGTGGAAAGATCACTTAAACCCACGAGGTTGAGTCTGCAGctcaggttggcgtagcgataCTCAGGTTGGCGTAGCGATAgcgtggagggcatacaacgc
DNA-DEV_W1A11__W1A04__bcm_28716__chr14_locus00018_50kb_pb_17407	TTGCTAGCGTGGGCCAATCGctcaggttggcgtagcgataGGCTTTAACCACTTGTCTTTTCGTTGGTGCATTTAGACCActcaggttggcgtagcgataCTCAGGTTGGCGTAGCGATAgcgtggagggcatacaacgc
DNA-DEV_W1A11__W1A04__bcm_28716__chr14_locus00018_50kb_pb_17518	TTGCTAGCGTGGGCCAATCGctcaggttggcgtagcgataCAGACTTGCTGAGCACTTTGTGGCCACAAATCTTTAATTTctcaggttggcgtagcgataCTCAGGTTGGCGTAGCGATAgcgtggagggcatacaacgc
DNA-DEV_W1A11__W1A04__bcm_28716__chr14_locus00018_50kb_pb_17564	TTGCTAGCGTGGGCCAATCGctcaggttggcgtagcgataACCATTTTTCCAACACCGTGTGCTCACTTCACATCTGTGTctcaggttggcgtagcgataCTCAGGTTGGCGTAGCGATAgcgtggagggcatacaacgc
DNA-DEV_W1A11__W1A04__bcm_28716__chr14_locus00018_50kb_pb_17604	TTGCTAGCGTGGGCCAATCGctcaggttggcgtagcgataTAAAATGTTTGAAAGATTGTGGGGATTGCCAAAAGATGTGctcaggttggcgtagcgataCTCAGGTTGGCGTAGCGATAgcgtggagggcatacaacgc
DNA-DEV_W1A11__W1A04__bcm_28716__chr14_locus00018_50kb_pb_17686	TTGCTAGCGTGGGCCAATCGctcaggttggcgtagcgataATAGAGTTCCAGCACACTGAGACAATTCCAATAGTAACATctcaggttggcgtagcgataCTCAGGTTGGCGTAGCGATAgcgtggagggcatacaacgc
DNA-DEV_W1A11__W1A04__bcm_28716__chr14_locus00018_50kb_pb_17726	TTGCTAGCGTGGGCCAATCGctcaggttggcgtagcgataAGTCAAACACAACACTCTTCCATCATGTTTACTGTCTTCCctcaggttggcgtagcgataCTCAGGTTGGCGTAGCGATAgcgtggagggcatacaacgc
DNA-DEV_W1A11__W1A04__bcm_28716__chr14_locus00018_50kb_pb_17834	TTGCTAGCGTGGGCCAATCGctcaggttggcgtagcgataAATGAAATTAGGCCACTTCATCCTGCAGTGGCCACCATGTctcaggttggcgtagcgataCTCAGGTTGGCGTAGCGATAgcgtggagggcatacaacgc
DNA-DEV_W1A11__W1A04__bcm_28716__chr14_locus00018_50kb_pb_17874	TTGCTAGCGTGGGCCAATCGctcaggttggcgtagcgataATTTGAAGTGACAGATGTGCACACTTCTTTTCATTTGAACctcaggttggcgtagcgataCTCAGGTTGGCGTAGCGATAgcgtggagggcatacaacgc
DNA-DEV_W1A11__W1A04__bcm_28716__chr14_locus00018_50kb_pb_17924	TTGCTAGCGTGGGCCAATCGctcaggttggcgtagcgataAGCTTTGGCCTCTCTTAGCTTCCAACATGCTTTCTTCACTctcaggttggcgtagcgataCTCAGGTTGGCGTAGCGATAgcgtggagggcatacaacgc
DNA-DEV_W1A11__W1A04__bcm_28716__chr14_locus00018_50kb_pb_18121	TTGCTAGCGTGGGCCAATCGctcaggttggcgtagcgataAGGATTAGGCTTTGTCTCAGGGGAATGTTGGGGCTGGTTTctcaggttggcgtagcgataCTCAGGTTGGCGTAGCGATAgcgtggagggcatacaacgc
DNA-DEV_W1A11__W1A04__bcm_28716__chr14_locus00018_50kb_pb_18177	TTGCTAGCGTGGGCCAATCGctcaggttggcgtagcgataAAACTTCCTCATCTCTGTTCTCCTCCATAGAATTGAAGAGctcaggttggcgtagcgataCTCAGGTTGGCGTAGCGATAgcgtggagggcatacaacgc
DNA-DEV_W1A11__W1A04__bcm_28716__chr14_locus00018_50kb_pb_18234	TTGCTAGCGTGGGCCAATCGctcaggttggcgtagcgataGGCTGTTTTCCTAGAAGTTCATGTACCAACCTCTGCCAGCctcaggttggcgtagcgataCTCAGGTTGGCGTAGCGATAgcgtggagggcatacaacgc
DNA-DEV_W1A11__W1A04__bcm_28716__chr14_locus00018_50kb_pb_18274	TTGCTAGCGTGGGCCAATCGctcaggttggcgtagcgataCATTTTTACAGCACACTTCGCACTTTAATGTCACAGATATctcaggttggcgtagcgataCTCAGGTTGGCGTAGCGATAgcgtggagggcatacaacgc
DNA-DEV_W1A11__W1A04__bcm_28716__chr14_locus00018_50kb_pb_18317	TTGCTAGCGTGGGCCAATCGctcaggttggcgtagcgataCAATGCTGTAACAGAAGTGCTATCATGCAGGCTTTCTTGTctcaggttggcgtagcgataCTCAGGTTGGCGTAGCGATAgcgtggagggcatacaacgc
DNA-DEV_W1A11__W1A04__bcm_28716__chr14_locus00018_50kb_pb_18357	TTGCTAGCGTGGGCCAATCGctcaggttggcgtagcgataGTGACCATTACTTCCTGGCCTACCAACAAGAAGGTCTTAActcaggttggcgtagcgataCTCAGGTTGGCGTAGCGATAgcgtggagggcatacaacgc
DNA-DEV_W1A11__W1A04__bcm_28716__chr14_locus00018_50kb_pb_18415	TTGCTAGCGTGGGCCAATCGctcaggttggcgtagcgataCTCTGGCTACTATTATAGATTTCTCCATGCTCAGTCTAGGctcaggttggcgtagcgataCTCAGGTTGGCGTAGCGATAgcgtggagggcatacaacgc
DNA-DEV_W1A11__W1A04__bcm_28716__chr14_locus00018_50kb_pb_18696	TTGCTAGCGTGGGCCAATCGctcaggttggcgtagcgataAAACCCTTTGTACAGCACAGAACTCACACAGAGGAAAAACctcaggttggcgtagcgataCTCAGGTTGGCGTAGCGATAgcgtggagggcatacaacgc
DNA-DEV_W1A11__W1A04__bcm_28716__chr14_locus00018_50kb_pb_18793	TTGCTAGCGTGGGCCAATCGctcaggttggcgtagcgataGAAAACTTTTTACCATAAGGCAGTTCTCACCATACATCAGctcaggttggcgtagcgataCTCAGGTTGGCGTAGCGATAgcgtggagggcatacaacgc
DNA-DEV_W1A11__W1A04__bcm_28716__chr14_locus00018_50kb_pb_18842	TTGCTAGCGTGGGCCAATCGctcaggttggcgtagcgataCAGGGAATTCACTCAGGAGAGAGAAAACCTGTGAATGTGActcaggttggcgtagcgataCTCAGGTTGGCGTAGCGATAgcgtggagggcatacaacgc
DNA-DEV_W1A11__W1A04__bcm_28716__chr14_locus00018_50kb_pb_18882	TTGCTAGCGTGGGCCAATCGctcaggttggcgtagcgataTGGGAAAACCTTTTGTCACAAGTCAAACCTCAATATGCATctcaggttggcgtagcgataCTCAGGTTGGCGTAGCGATAgcgtggagggcatacaacgc
DNA-DEV_W1A11__W1A04__bcm_28716__chr14_locus00018_50kb_pb_18938	TTGCTAGCGTGGGCCAATCGctcaggttggcgtagcgataCTCACTGTCCATCATAGAACCCATACTGGAGAAAAGCCTTctcaggttggcgtagcgataCTCAGGTTGGCGTAGCGATAgcgtggagggcatacaacgc
DNA-DEV_W1A11__W1A04__bcm_28716__chr14_locus00018_50kb_pb_19026	TTGCTAGCGTGGGCCAATCGctcaggttggcgtagcgataAAATCTTCGGAAGCATCCAGATATTCACACAGGGGAGAAActcaggttggcgtagcgataCTCAGGTTGGCGTAGCGATAgcgtggagggcatacaacgc
DNA-DEV_W1A11__W1A04__bcm_28716__chr14_locus00018_50kb_pb_19202	TTGCTAGCGTGGGCCAATCGctcaggttggcgtagcgataTGGCAAGTCATTCCTCACCGTACACCAGAGAACTCACACActcaggttggcgtagcgataCTCAGGTTGGCGTAGCGATAgcgtggagggcatacaacgc
DNA-DEV_W1A11__W1A04__bcm_28716__chr14_locus00018_50kb_pb_19278	TTGCTAGCGTGGGCCAATCGctcaggttggcgtagcgataCAAATCTCAGCACACATCAGGGAACTCACACAGGGGAGAActcaggttggcgtagcgataCTCAGGTTGGCGTAGCGATAgcgtggagggcatacaacgc
DNA-DEV_W1A11__W1A04__bcm_28716__chr14_locus00018_50kb_pb_19338	TTGCTAGCGTGGGCCAATCGctcaggttggcgtagcgataCTCACACAGGGGAAAGACCCAATTAATGTAATGAATGTGGctcaggttggcgtagcgataCTCAGGTTGGCGTAGCGATAgcgtggagggcatacaacgc
DNA-DEV_W1A11__W1A04__bcm_28716__chr14_locus00018_50kb_pb_19540	TTGCTAGCGTGGGCCAATCGctcaggttggcgtagcgataAGTCATAACTTACAGTACCTCACAGAACTCACACAGGGGActcaggttggcgtagcgataCTCAGGTTGGCGTAGCGATAgcgtggagggcatacaacgc
DNA-DEV_W1A11__W1A04__bcm_28716__chr14_locus00018_50kb_pb_19662	TTGCTAGCGTGGGCCAATCGctcaggttggcgtagcgataCTACGAATGCAATGAACGTGGGAAAACCTTTCACCGTAAGctcaggttggcgtagcgataCTCAGGTTGGCGTAGCGATAgcgtggagggcatacaacgc
DNA-DEV_W1A11__W1A04__bcm_29110__chr14_locus00020_50kb_pb_54	TTGCTAGCGTGGGCCAATCGtagtatgccatcgtctacgtTGTCTAGGCTCGGCCTGCAGGGGGTTTCTGACATATTTCTtagtatgccatcgtctacgtTAGTATGCCATCGTCTACGTgcgtggagggcatacaacgc
DNA-DEV_W1A11__W1A04__bcm_29110__chr14_locus00020_50kb_pb_803	TTGCTAGCGTGGGCCAATCGtagtatgccatcgtctacgtTTGCGTTGTATCTGCCTATGGTGCCATTGTGACATATTTCtagtatgccatcgtctacgtTAGTATGCCATCGTCTACGTgcgtggagggcatacaacgc
DNA-DEV_W1A11__W1A04__bcm_29110__chr14_locus00020_50kb_pb_1010	TTGCTAGCGTGGGCCAATCGtagtatgccatcgtctacgtTGTTGTATAGGCTCCGCCGACGGGGTCATTGAGACATATCtagtatgccatcgtctacgtTAGTATGCCATCGTCTACGTgcgtggagggcatacaacgc
DNA-DEV_W1A11__W1A04__bcm_29110__chr14_locus00020_50kb_pb_1109	TTGCTAGCGTGGGCCAATCGtagtatgccatcgtctacgtTATCTCCCACTGATCACCAAGGCGATGTAACTCTTTTATAtagtatgccatcgtctacgtTAGTATGCCATCGTCTACGTgcgtggagggcatacaacgc
DNA-DEV_W1A11__W1A04__bcm_29110__chr14_locus00020_50kb_pb_1284	TTGCTAGCGTGGGCCAATCGtagtatgccatcgtctacgtCTGTTGTCTAGGATCTTCCTAGAGGGGCTTTGGGACATATtagtatgccatcgtctacgtTAGTATGCCATCGTCTACGTgcgtggagggcatacaacgc
DNA-DEV_W1A11__W1A04__bcm_29110__chr14_locus00020_50kb_pb_1771	TTGCTAGCGTGGGCCAATCGtagtatgccatcgtctacgtAGGTGATGGAACTCATCTAAGTTGTGCCTACAGGAGCTTTtagtatgccatcgtctacgtTAGTATGCCATCGTCTACGTgcgtggagggcatacaacgc
DNA-DEV_W1A11__W1A04__bcm_29110__chr14_locus00020_50kb_pb_2782	TTGCTAGCGTGGGCCAATCGtagtatgccatcgtctacgtGGAACTCTTGTCTATACTCGGCCCACAGGAGGCTTTATGAtagtatgccatcgtctacgtTAGTATGCCATCGTCTACGTgcgtggagggcatacaacgc
DNA-DEV_W1A11__W1A04__bcm_29110__chr14_locus00020_50kb_pb_3212	TTGCTAGCGTGGGCCAATCGtagtatgccatcgtctacgtTTTTCTGGGATTTATCTATAGGTGGCTTTGACACATATCTtagtatgccatcgtctacgtTAGTATGCCATCGTCTACGTgcgtggagggcatacaacgc
DNA-DEV_W1A11__W1A04__bcm_29110__chr14_locus00020_50kb_pb_3286	TTGCTAGCGTGGGCCAATCGtagtatgccatcgtctacgtTAACGCTTTTCTAAGCTGCGCCTCAAGGGGAATTGTGACAtagtatgccatcgtctacgtTAGTATGCCATCGTCTACGTgcgtggagggcatacaacgc
DNA-DEV_W1A11__W1A04__bcm_29110__chr14_locus00020_50kb_pb_3559	TTGCTAGCGTGGGCCAATCGtagtatgccatcgtctacgtGTAAGCCTTTTCTAGGCTCCGTCAAGAGGGGGCATTGTGAtagtatgccatcgtctacgtTAGTATGCCATCGTCTACGTgcgtggagggcatacaacgc
DNA-DEV_W1A11__W1A04__bcm_29110__chr14_locus00020_50kb_pb_4333	TTGCTAGCGTGGGCCAATCGtagtatgccatcgtctacgtGCACGGATCACCGGGGTTATGTGACTCTCGTCTAGGCTCTtagtatgccatcgtctacgtTAGTATGCCATCGTCTACGTgcgtggagggcatacaacgc
DNA-DEV_W1A11__W1A04__bcm_29110__chr14_locus00020_50kb_pb_5240	TTGCTAGCGTGGGCCAATCGtagtatgccatcgtctacgtAGGCTTTATGAATTATACCTGCATTGATAACCTAGGTGATtagtatgccatcgtctacgtTAGTATGCCATCGTCTACGTgcgtggagggcatacaacgc
DNA-DEV_W1A11__W1A04__bcm_29110__chr14_locus00020_50kb_pb_6095	TTGCTAGCGTGGGCCAATCGtagtatgccatcgtctacgtGATGTAACAACTCTTATCTAGGATTGGCCTACAGGGGCTTtagtatgccatcgtctacgtTAGTATGCCATCGTCTACGTgcgtggagggcatacaacgc
DNA-DEV_W1A11__W1A04__bcm_29110__chr14_locus00020_50kb_pb_6340	TTGCTAGCGTGGGCCAATCGtagtatgccatcgtctacgtCTGGCGACATTGGGACATATATCAGCAATGATCACCCAGGtagtatgccatcgtctacgtTAGTATGCCATCGTCTACGTgcgtggagggcatacaacgc
DNA-DEV_W1A11__W1A04__bcm_29110__chr14_locus00020_50kb_pb_6669	TTGCTAGCGTGGGCCAATCGtagtatgccatcgtctacgtGAAATGTCTCTGCACGGATCGACTAGGAGATGTAACTCTTtagtatgccatcgtctacgtTAGTATGCCATCGTCTACGTgcgtggagggcatacaacgc
DNA-DEV_W1A11__W1A04__bcm_29110__chr14_locus00020_50kb_pb_7445	TTGCTAGCGTGGGCCAATCGtagtatgccatcgtctacgtGTCTAGGCACTGCCCACAGGGGAGATTGGTACATATCTCTtagtatgccatcgtctacgtTAGTATGCCATCGTCTACGTgcgtggagggcatacaacgc
DNA-DEV_W1A11__W1A04__bcm_29110__chr14_locus00020_50kb_pb_7563	TTGCTAGCGTGGGCCAATCGtagtatgccatcgtctacgtGGATTTTTTCTGACATACCACTGAATTGATCACCTAGGTGtagtatgccatcgtctacgtTAGTATGCCATCGTCTACGTgcgtggagggcatacaacgc
DNA-DEV_W1A11__W1A04__bcm_29110__chr14_locus00020_50kb_pb_7663	TTGCTAGCGTGGGCCAATCGtagtatgccatcgtctacgtTGATGGAGGTCTTGTCTAGGCTCAGTCTATGGGGGCATTGtagtatgccatcgtctacgtTAGTATGCCATCGTCTACGTgcgtggagggcatacaacgc
DNA-DEV_W1A11__W1A04__bcm_29110__chr14_locus00020_50kb_pb_7840	TTGCTAGCGTGGGCCAATCGtagtatgccatcgtctacgtCACGGGCTTTTTGACATAGCTCAGCAGAGATCACCTAGGTtagtatgccatcgtctacgtTAGTATGCCATCGTCTACGTgcgtggagggcatacaacgc
DNA-DEV_W1A11__W1A04__bcm_29110__chr14_locus00020_50kb_pb_9507	TTGCTAGCGTGGGCCAATCGtagtatgccatcgtctacgtAATTTTATAACCACCTCCTACAGTGAATTTTGACAAATCTtagtatgccatcgtctacgtTAGTATGCCATCGTCTACGTgcgtggagggcatacaacgc
DNA-DEV_W1A11__W1A04__bcm_29110__chr14_locus00020_50kb_pb_10315	TTGCTAGCGTGGGCCAATCGtagtatgccatcgtctacgtGGCTCTGTCTATGGACGCATTGTGTCAAATGTCTGCACTGtagtatgccatcgtctacgtTAGTATGCCATCGTCTACGTgcgtggagggcatacaacgc
DNA-DEV_W1A11__W1A04__bcm_29110__chr14_locus00020_50kb_pb_10869	TTGCTAGCGTGGGCCAATCGtagtatgccatcgtctacgtCTTGGATCTGCATACGGGGGCACAGTGACATGTCTCTGCAtagtatgccatcgtctacgtTAGTATGCCATCGTCTACGTgcgtggagggcatacaacgc
DNA-DEV_W1A11__W1A04__bcm_29110__chr14_locus00020_50kb_pb_11074	TTGCTAGCGTGGGCCAATCGtagtatgccatcgtctacgtTCTAGGCTCTGTCAAAACGGGTTGTTGTGACATAACTCTGtagtatgccatcgtctacgtTAGTATGCCATCGTCTACGTgcgtggagggcatacaacgc
DNA-DEV_W1A11__W1A04__bcm_29110__chr14_locus00020_50kb_pb_11462	TTGCTAGCGTGGGCCAATCGtagtatgccatcgtctacgtTTTTCACATATCACTTCACTGACTACCGAGATGATGTAACtagtatgccatcgtctacgtTAGTATGCCATCGTCTACGTgcgtggagggcatacaacgc
DNA-DEV_W1A11__W1A04__bcm_29110__chr14_locus00020_50kb_pb_11706	TTGCTAGCGTGGGCCAATCGtagtatgccatcgtctacgtGAGATATGAGTCTTGTCTAAGATATGCCTAGAGGGACATTtagtatgccatcgtctacgtTAGTATGCCATCGTCTACGTgcgtggagggcatacaacgc
DNA-DEV_W1A11__W1A04__bcm_29110__chr14_locus00020_50kb_pb_11804	TTGCTAGCGTGGGCCAATCGtagtatgccatcgtctacgtTTCTGACATCACTCCGCACAGATAACCCGGGTTATGTAACtagtatgccatcgtctacgtTAGTATGCCATCGTCTACGTgcgtggagggcatacaacgc
DNA-DEV_W1A11__W1A04__bcm_29110__chr14_locus00020_50kb_pb_12551	TTGCTAGCGTGGGCCAATCGtagtatgccatcgtctacgtATCACTGTACTGATCATGGAGATAATGTAACTCTTGTATAtagtatgccatcgtctacgtTAGTATGCCATCGTCTACGTgcgtggagggcatacaacgc
DNA-DEV_W1A11__W1A04__bcm_29110__chr14_locus00020_50kb_pb_12915	TTGCTAGCGTGGGCCAATCGtagtatgccatcgtctacgtCTGCCTGCAGGGGTGTTTTCACAAATCCCTGAATTGATGAtagtatgccatcgtctacgtTAGTATGCCATCGTCTACGTgcgtggagggcatacaacgc
DNA-DEV_W1A11__W1A04__bcm_29110__chr14_locus00020_50kb_pb_13362	TTGCTAGCGTGGGCCAATCGtagtatgccatcgtctacgtGATGGCCTAGGTGACGTAACCCTTGTCTACCCACTGCCCAtagtatgccatcgtctacgtTAGTATGCCATCGTCTACGTgcgtggagggcatacaacgc
DNA-DEV_W1A11__W1A04__bcm_29110__chr14_locus00020_50kb_pb_13439	TTGCTAGCGTGGGCCAATCGtagtatgccatcgtctacgtTCTCTGTACGGGTCACTTAGGTGATTTCACACTTTTATAAtagtatgccatcgtctacgtTAGTATGCCATCGTCTACGTgcgtggagggcatacaacgc
DNA-DEV_W1A11__W1A04__bcm_29110__chr14_locus00020_50kb_pb_13479	TTGCTAGCGTGGGCCAATCGtagtatgccatcgtctacgtTAACTCATCTAAGTCCTGCCTACAGGAGCTTAGTGACATAtagtatgccatcgtctacgtTAGTATGCCATCGTCTACGTgcgtggagggcatacaacgc
DNA-DEV_W1A11__W1A04__bcm_29110__chr14_locus00020_50kb_pb_13742	TTGCTAGCGTGGGCCAATCGtagtatgccatcgtctacgtGAGCGTTTGTCTATGATCTGCCTAAGGGGCCATTGTGACAtagtatgccatcgtctacgtTAGTATGCCATCGTCTACGTgcgtggagggcatacaacgc
DNA-DEV_W1A11__W1A04__bcm_29110__chr14_locus00020_50kb_pb_13815	TTGCTAGCGTGGGCCAATCGtagtatgccatcgtctacgtTGATGTAACAATTATCTAGGATCCGCCTAAAGGGACTTTGtagtatgccatcgtctacgtTAGTATGCCATCGTCTACGTgcgtggagggcatacaacgc
DNA-DEV_W1A11__W1A04__bcm_29110__chr14_locus00020_50kb_pb_13942	TTGCTAGCGTGGGCCAATCGtagtatgccatcgtctacgtACTTGTCAAGACTCAGCCTACAGAGACATTGTGATGTATCtagtatgccatcgtctacgtTAGTATGCCATCGTCTACGTgcgtggagggcatacaacgc
DNA-DEV_W1A11__W1A04__bcm_29110__chr14_locus00020_50kb_pb_14439	TTGCTAGCGTGGGCCAATCGtagtatgccatcgtctacgtGATCGCGAGGTGATCGAACTCTTGCGTGGTCTCTGCCTACtagtatgccatcgtctacgtTAGTATGCCATCGTCTACGTgcgtggagggcatacaacgc
DNA-DEV_W1A11__W1A04__bcm_29110__chr14_locus00020_50kb_pb_14764	TTGCTAGCGTGGGCCAATCGtagtatgccatcgtctacgtGTAACTCATGCCTAGACTTTGCTTACAGGGCACATTGTGAtagtatgccatcgtctacgtTAGTATGCCATCGTCTACGTgcgtggagggcatacaacgc
DNA-DEV_W1A11__W1A04__bcm_29110__chr14_locus00020_50kb_pb_14845	TTGCTAGCGTGGGCCAATCGtagtatgccatcgtctacgtATCAACTAGGTGATGTTACCCTTGCTAGGCTCTGCCTACAtagtatgccatcgtctacgtTAGTATGCCATCGTCTACGTgcgtggagggcatacaacgc
DNA-DEV_W1A11__W1A04__bcm_29110__chr14_locus00020_50kb_pb_15257	TTGCTAGCGTGGGCCAATCGtagtatgccatcgtctacgtCATTGCCAGTGCAGTCTCATAAAGGCAGGCGTGTGGCTCTtagtatgccatcgtctacgtTAGTATGCCATCGTCTACGTgcgtggagggcatacaacgc
DNA-DEV_W1A11__W1A04__bcm_29110__chr14_locus00020_50kb_pb_15448	TTGCTAGCGTGGGCCAATCGtagtatgccatcgtctacgtCAAGTGCTGGCTCTTAGGACTGCTCCAGGAATCCCGTGGGtagtatgccatcgtctacgtTAGTATGCCATCGTCTACGTgcgtggagggcatacaacgc
DNA-DEV_W1A11__W1A04__bcm_29110__chr14_locus00020_50kb_pb_15569	TTGCTAGCGTGGGCCAATCGtagtatgccatcgtctacgtGTGTCAAGGCCTGCGGCAGGGGTGTGGTGGAGTGGGGTGGtagtatgccatcgtctacgtTAGTATGCCATCGTCTACGTgcgtggagggcatacaacgc
DNA-DEV_W1A11__W1A04__bcm_29110__chr14_locus00020_50kb_pb_15652	TTGCTAGCGTGGGCCAATCGtagtatgccatcgtctacgtGGCCTGAAGGCAGGTAGGCTCCATCCCTTCATGAATGGCGtagtatgccatcgtctacgtTAGTATGCCATCGTCTACGTgcgtggagggcatacaacgc
DNA-DEV_W1A11__W1A04__bcm_29110__chr14_locus00020_50kb_pb_15748	TTGCTAGCGTGGGCCAATCGtagtatgccatcgtctacgtAGGCCGGCAGGCACCCGTGCAAGTCAGCTGGCCTGTGCACtagtatgccatcgtctacgtTAGTATGCCATCGTCTACGTgcgtggagggcatacaacgc
DNA-DEV_W1A11__W1A04__bcm_29110__chr14_locus00020_50kb_pb_15839	TTGCTAGCGTGGGCCAATCGtagtatgccatcgtctacgtGCTTCTGCGGGGAAGGTGCTTTCTGAAGGTGTCGGGAGGGtagtatgccatcgtctacgtTAGTATGCCATCGTCTACGTgcgtggagggcatacaacgc
DNA-DEV_W1A11__W1A04__bcm_29110__chr14_locus00020_50kb_pb_15883	TTGCTAGCGTGGGCCAATCGtagtatgccatcgtctacgtGGGTCGGGGTCCAAAGGAATCACCTTCACCGTCCCCGTCCtagtatgccatcgtctacgtTAGTATGCCATCGTCTACGTgcgtggagggcatacaacgc
DNA-DEV_W1A11__W1A04__bcm_29110__chr14_locus00020_50kb_pb_15923	TTGCTAGCGTGGGCCAATCGtagtatgccatcgtctacgtTACAGGTTCCATTCAAAGCAGGCTCGTATGGCCTCGCTTTtagtatgccatcgtctacgtTAGTATGCCATCGTCTACGTgcgtggagggcatacaacgc
DNA-DEV_W1A11__W1A04__bcm_29110__chr14_locus00020_50kb_pb_16033	TTGCTAGCGTGGGCCAATCGtagtatgccatcgtctacgtGCCGGTGCTGAAGTAGCTGGCGTAACCTCTCATTCTGAAAtagtatgccatcgtctacgtTAGTATGCCATCGTCTACGTgcgtggagggcatacaacgc
DNA-DEV_W1A11__W1A04__bcm_29110__chr14_locus00020_50kb_pb_16084	TTGCTAGCGTGGGCCAATCGtagtatgccatcgtctacgtTTGGCCTGCCTTCTTGCTGGCCACGTCTCCCAGGCCAGGGtagtatgccatcgtctacgtTAGTATGCCATCGTCTACGTgcgtggagggcatacaacgc
DNA-DEV_W1A11__W1A04__bcm_29110__chr14_locus00020_50kb_pb_16295	TTGCTAGCGTGGGCCAATCGtagtatgccatcgtctacgtGCCGCTTTGCTAAGGAAGCCTGCCTGCGCGGACGCCCTGCtagtatgccatcgtctacgtTAGTATGCCATCGTCTACGTgcgtggagggcatacaacgc
DNA-DEV_W1A11__W1A04__bcm_29110__chr14_locus00020_50kb_pb_16353	TTGCTAGCGTGGGCCAATCGtagtatgccatcgtctacgtCCACGCGGCGGTGAGGGCAACGGCGACCCATGAGGGAGCAtagtatgccatcgtctacgtTAGTATGCCATCGTCTACGTgcgtggagggcatacaacgc
DNA-DEV_W1A11__W1A04__bcm_29110__chr14_locus00020_50kb_pb_16427	TTGCTAGCGTGGGCCAATCGtagtatgccatcgtctacgtCCCTGGCCCATGAAAGCCCCCTGAGGGAGAGCCCCAGGCGtagtatgccatcgtctacgtTAGTATGCCATCGTCTACGTgcgtggagggcatacaacgc
DNA-DEV_W1A11__W1A04__bcm_29110__chr14_locus00020_50kb_pb_16495	TTGCTAGCGTGGGCCAATCGtagtatgccatcgtctacgtGGGCAGGTTGGGAGATACCCTTTGCCAGCGCGGCCTGGCTtagtatgccatcgtctacgtTAGTATGCCATCGTCTACGTgcgtggagggcatacaacgc
DNA-DEV_W1A11__W1A04__bcm_29110__chr14_locus00020_50kb_pb_16622	TTGCTAGCGTGGGCCAATCGtagtatgccatcgtctacgtCCATCGCGCTGCGGGACCCGGTTCTCCTGGCTTTTGCCCGtagtatgccatcgtctacgtTAGTATGCCATCGTCTACGTgcgtggagggcatacaacgc
DNA-DEV_W1A11__W1A04__bcm_29110__chr14_locus00020_50kb_pb_16680	TTGCTAGCGTGGGCCAATCGtagtatgccatcgtctacgtGCCCTATGGACCTGCTTGAGCGGTCCCAGGCTGTCCCACCtagtatgccatcgtctacgtTAGTATGCCATCGTCTACGTgcgtggagggcatacaacgc
DNA-DEV_W1A11__W1A04__bcm_29110__chr14_locus00020_50kb_pb_16775	TTGCTAGCGTGGGCCAATCGtagtatgccatcgtctacgtGCTTGGTGTTCCCACGCCTCCCCTGCGACCTGGGGACCCCtagtatgccatcgtctacgtTAGTATGCCATCGTCTACGTgcgtggagggcatacaacgc
DNA-DEV_W1A11__W1A04__bcm_29110__chr14_locus00020_50kb_pb_16827	TTGCTAGCGTGGGCCAATCGtagtatgccatcgtctacgtCTGCCACACGGATGCCTCTGGGGTCGCGGGCTGGGGAGGTtagtatgccatcgtctacgtTAGTATGCCATCGTCTACGTgcgtggagggcatacaacgc
DNA-DEV_W1A11__W1A04__bcm_29110__chr14_locus00020_50kb_pb_17304	TTGCTAGCGTGGGCCAATCGtagtatgccatcgtctacgtTGGCCAACCTGCTGGTACCTGGAGCGGCTCTGGGATCCCCtagtatgccatcgtctacgtTAGTATGCCATCGTCTACGTgcgtggagggcatacaacgc
DNA-DEV_W1A11__W1A04__bcm_29110__chr14_locus00020_50kb_pb_17344	TTGCTAGCGTGGGCCAATCGtagtatgccatcgtctacgtGCCCAGGCGACTGCCCGCAATCCCGCGCGTGCACAGTAGGtagtatgccatcgtctacgtTAGTATGCCATCGTCTACGTgcgtggagggcatacaacgc
DNA-DEV_W1A11__W1A04__bcm_29110__chr14_locus00020_50kb_pb_17498	TTGCTAGCGTGGGCCAATCGtagtatgccatcgtctacgtGCTGCGCGGTACCGGTGTTTCACAGGACGGGGGTCTCCACtagtatgccatcgtctacgtTAGTATGCCATCGTCTACGTgcgtggagggcatacaacgc
DNA-DEV_W1A11__W1A04__bcm_29110__chr14_locus00020_50kb_pb_17572	TTGCTAGCGTGGGCCAATCGtagtatgccatcgtctacgtAGCACGGGCGCGCCAGCGACGGTGGCACGGAGGCACAGAGtagtatgccatcgtctacgtTAGTATGCCATCGTCTACGTgcgtggagggcatacaacgc
DNA-DEV_W1A11__W1A04__bcm_29110__chr14_locus00020_50kb_pb_17624	TTGCTAGCGTGGGCCAATCGtagtatgccatcgtctacgtGGTCTGGTTTCTGCCGCCAGGTGGTCCATGGTGGCAGCTGtagtatgccatcgtctacgtTAGTATGCCATCGTCTACGTgcgtggagggcatacaacgc
DNA-DEV_W1A11__W1A04__bcm_29110__chr14_locus00020_50kb_pb_17718	TTGCTAGCGTGGGCCAATCGtagtatgccatcgtctacgtCAAGGGCACAGAGAGAACTGAGGCCTCCCTTGCACGTCAGtagtatgccatcgtctacgtTAGTATGCCATCGTCTACGTgcgtggagggcatacaacgc
DNA-DEV_W1A11__W1A04__bcm_29110__chr14_locus00020_50kb_pb_18123	TTGCTAGCGTGGGCCAATCGtagtatgccatcgtctacgtTTCTAAACTCTGCCTATAGAAGGATTTATGACTTATCCCTtagtatgccatcgtctacgtTAGTATGCCATCGTCTACGTgcgtggagggcatacaacgc
DNA-DEV_W1A11__W1A04__bcm_29110__chr14_locus00020_50kb_pb_18318	TTGCTAGCGTGGGCCAATCGtagtatgccatcgtctacgtTGTCTACAGGGCTATTGTGAAACGTCTCTCCACTGCTCACtagtatgccatcgtctacgtTAGTATGCCATCGTCTACGTgcgtggagggcatacaacgc
DNA-DEV_W1A11__W1A04__bcm_29110__chr14_locus00020_50kb_pb_18532	TTGCTAGCGTGGGCCAATCGtagtatgccatcgtctacgtTCTACGCTCTGCCCACAGGAGGCCTTATGACTTATACCTGtagtatgccatcgtctacgtTAGTATGCCATCGTCTACGTgcgtggagggcatacaacgc
DNA-DEV_W1A11__W1A04__bcm_29110__chr14_locus00020_50kb_pb_19047	TTGCTAGCGTGGGCCAATCGtagtatgccatcgtctacgtATCTCTGCACTCATCGCTGTGGTGATTTAAAACTTGTCTAtagtatgccatcgtctacgtTAGTATGCCATCGTCTACGTgcgtggagggcatacaacgc
DNA-DEV_W1A11__W1A04__bcm_29110__chr14_locus00020_50kb_pb_19209	TTGCTAGCGTGGGCCAATCGtagtatgccatcgtctacgtCTCTGCCTATGGCGGGCGTTGTGAATCACTCTGCACGGATtagtatgccatcgtctacgtTAGTATGCCATCGTCTACGTgcgtggagggcatacaacgc
DNA-DEV_W1A11__W1A04__bcm_29110__chr14_locus00020_50kb_pb_19739	TTGCTAGCGTGGGCCAATCGtagtatgccatcgtctacgtGCTTTGAGACATACATTTTCACTAATTACCCAGGTGATGTtagtatgccatcgtctacgtTAGTATGCCATCGTCTACGTgcgtggagggcatacaacgc
DNA-DEV_W1A11__W1A04__bcm_29110__chr14_locus00020_50kb_pb_19845	TTGCTAGCGTGGGCCAATCGtagtatgccatcgtctacgtAGGTGATGTAACTGTCGTATAAACTCTGCCGACAGGGGAAtagtatgccatcgtctacgtTAGTATGCCATCGTCTACGTgcgtggagggcatacaacgc
DNA-DEV_W1A11__W1A04__bcm_29110__chr14_locus00020_50kb_pb_20034	TTGCTAGCGTGGGCCAATCGtagtatgccatcgtctacgtTTGTCTATGATCTGCCTAAAGGTTCTTTGTGACATAACTCtagtatgccatcgtctacgtTAGTATGCCATCGTCTACGTgcgtggagggcatacaacgc
DNA-DEV_W1A11__W1A04__bcm_29110__chr14_locus00020_50kb_pb_20347	TTGCTAGCGTGGGCCAATCGtagtatgccatcgtctacgtGTGATGTATCTCTGCAACGACCACCTAGGTAATGTAACTCtagtatgccatcgtctacgtTAGTATGCCATCGTCTACGTgcgtggagggcatacaacgc
DNA-DEV_W1A11__W1A04__bcm_29110__chr14_locus00020_50kb_pb_21106	TTGCTAGCGTGGGCCAATCGtagtatgccatcgtctacgtACCTCAGGATCAGTGCTGAGACATGTCTCAATACCACTGTtagtatgccatcgtctacgtTAGTATGCCATCGTCTACGTgcgtggagggcatacaacgc
DNA-DEV_W1A11__W1A04__bcm_29110__chr14_locus00020_50kb_pb_22075	TTGCTAGCGTGGGCCAATCGtagtatgccatcgtctacgtGCAGGCATGTGGCTTTCATTCATCTCCACGTAGGAGACCAtagtatgccatcgtctacgtTAGTATGCCATCGTCTACGTgcgtggagggcatacaacgc
DNA-DEV_W1A11__W1A04__bcm_29110__chr14_locus00020_50kb_pb_22355	TTGCTAGCGTGGGCCAATCGtagtatgccatcgtctacgtGGTGGCGATCAGGCTGGAAAGCCTAAGAGGAAGGGGGCGAtagtatgccatcgtctacgtTAGTATGCCATCGTCTACGTgcgtggagggcatacaacgc
DNA-DEV_W1A11__W1A04__bcm_29110__chr14_locus00020_50kb_pb_22450	TTGCTAGCGTGGGCCAATCGtagtatgccatcgtctacgtATGGCGGTGAGTCCTGGGACAGACCGCCCACCCCGGAAGGtagtatgccatcgtctacgtTAGTATGCCATCGTCTACGTgcgtggagggcatacaacgc
DNA-DEV_W1A11__W1A04__bcm_29110__chr14_locus00020_50kb_pb_22510	TTGCTAGCGTGGGCCAATCGtagtatgccatcgtctacgtGACAGCCAGCCAGCCGCTCTGATAAAGGCCTGCAGGCAGGtagtatgccatcgtctacgtTAGTATGCCATCGTCTACGTgcgtggagggcatacaacgc
DNA-DEV_W1A11__W1A04__bcm_29110__chr14_locus00020_50kb_pb_22590	TTGCTAGCGTGGGCCAATCGtagtatgccatcgtctacgtACGGGCAGAGAGGGGCCGGCGTGCTCCGTGCACCTCAGCCtagtatgccatcgtctacgtTAGTATGCCATCGTCTACGTgcgtggagggcatacaacgc
DNA-DEV_W1A11__W1A04__bcm_29110__chr14_locus00020_50kb_pb_22657	TTGCTAGCGTGGGCCAATCGtagtatgccatcgtctacgtAGGGTGCTGTCGGAAGGTGTCAGGAGGGCAATCGCGGGGAtagtatgccatcgtctacgtTAGTATGCCATCGTCTACGTgcgtggagggcatacaacgc
DNA-DEV_W1A11__W1A04__bcm_29110__chr14_locus00020_50kb_pb_22736	TTGCTAGCGTGGGCCAATCGtagtatgccatcgtctacgtGCAGGCTCCCAGGGCTTCGCTTTGCCTCGGGGTCCAAACGtagtatgccatcgtctacgtTAGTATGCCATCGTCTACGTgcgtggagggcatacaacgc
DNA-DEV_W1A11__W1A04__bcm_29110__chr14_locus00020_50kb_pb_23035	TTGCTAGCGTGGGCCAATCGtagtatgccatcgtctacgtCTGGACTCCGGGGGGACCCTCCCGCTGGCCAGCTCTTCCCtagtatgccatcgtctacgtTAGTATGCCATCGTCTACGTgcgtggagggcatacaacgc
DNA-DEV_W1A11__W1A04__bcm_29110__chr14_locus00020_50kb_pb_23274	TTGCTAGCGTGGGCCAATCGtagtatgccatcgtctacgtACGGGGACCGTCCTCGCTCCCTAGCTCATGAAAGCCCCCTtagtatgccatcgtctacgtTAGTATGCCATCGTCTACGTgcgtggagggcatacaacgc
DNA-DEV_W1A11__W1A04__bcm_29110__chr14_locus00020_50kb_pb_23333	TTGCTAGCGTGGGCCAATCGtagtatgccatcgtctacgtGTGTACCGGGACAATGTTGGGGGATCCCCTCTGCCGGTGCtagtatgccatcgtctacgtTAGTATGCCATCGTCTACGTgcgtggagggcatacaacgc
DNA-DEV_W1A11__W1A04__bcm_29110__chr14_locus00020_50kb_pb_23389	TTGCTAGCGTGGGCCAATCGtagtatgccatcgtctacgtTGAGGGTGTGAGAGCACCCCTGCCGGAGGAGCCGGGGTGGtagtatgccatcgtctacgtTAGTATGCCATCGTCTACGTgcgtggagggcatacaacgc
DNA-DEV_W1A11__W1A04__bcm_29110__chr14_locus00020_50kb_pb_23455	TTGCTAGCGTGGGCCAATCGtagtatgccatcgtctacgtAGGCCGTCGTGCTGTGGGTCCCGATCCTCCCGGCTTTTGCtagtatgccatcgtctacgtTAGTATGCCATCGTCTACGTgcgtggagggcatacaacgc
DNA-DEV_W1A11__W1A04__bcm_29110__chr14_locus00020_50kb_pb_23495	TTGCTAGCGTGGGCCAATCGtagtatgccatcgtctacgtCTTGAATGGGACCAGGCTGTTCCTCTGCGCAGGGCCCGGCtagtatgccatcgtctacgtTAGTATGCCATCGTCTACGTgcgtggagggcatacaacgc
DNA-DEV_W1A11__W1A04__bcm_29110__chr14_locus00020_50kb_pb_23570	TTGCTAGCGTGGGCCAATCGtagtatgccatcgtctacgtTACCCCGGCCCCAGCCGCACCACGGACTCCAGTGGGACGCtagtatgccatcgtctacgtTAGTATGCCATCGTCTACGTgcgtggagggcatacaacgc
DNA-DEV_W1A11__W1A04__bcm_29110__chr14_locus00020_50kb_pb_23610	TTGCTAGCGTGGGCCAATCGtagtatgccatcgtctacgtGCCCCGGATTGGGGATCCCACTCCACCACGGCGACCTGGGtagtatgccatcgtctacgtTAGTATGCCATCGTCTACGTgcgtggagggcatacaacgc
DNA-DEV_W1A11__W1A04__bcm_29110__chr14_locus00020_50kb_pb_23653	TTGCTAGCGTGGGCCAATCGtagtatgccatcgtctacgtCCACTTGGAGGCCTCCAGGGGTGCGGCCTGGCGAGGTGGAtagtatgccatcgtctacgtTAGTATGCCATCGTCTACGTgcgtggagggcatacaacgc
DNA-DEV_W1A11__W1A04__bcm_29110__chr14_locus00020_50kb_pb_23748	TTGCTAGCGTGGGCCAATCGtagtatgccatcgtctacgtAGCTTATCCAGCAGCAAGCCGGAGGGAAGTGCAGACGAGCtagtatgccatcgtctacgtTAGTATGCCATCGTCTACGTgcgtggagggcatacaacgc
DNA-DEV_W1A11__W1A04__bcm_29110__chr14_locus00020_50kb_pb_23836	TTGCTAGCGTGGGCCAATCGtagtatgccatcgtctacgtTGCCCCGACCCGACCCTATACCAACTCCCCCGGGGCCTCCtagtatgccatcgtctacgtTAGTATGCCATCGTCTACGTgcgtggagggcatacaacgc
DNA-DEV_W1A11__W1A04__bcm_29110__chr14_locus00020_50kb_pb_23911	TTGCTAGCGTGGGCCAATCGtagtatgccatcgtctacgtGGTGAAGGGGGTTGTGGGAAGAGTTGCCCCTCCATAGCCAtagtatgccatcgtctacgtTAGTATGCCATCGTCTACGTgcgtggagggcatacaacgc
DNA-DEV_W1A11__W1A04__bcm_29110__chr14_locus00020_50kb_pb_24075	TTGCTAGCGTGGGCCAATCGtagtatgccatcgtctacgtGGTTGTGCGCAAACCTGTGAGTGTGCAGTAGGTGGCCCACtagtatgccatcgtctacgtTAGTATGCCATCGTCTACGTgcgtggagggcatacaacgc
DNA-DEV_W1A11__W1A04__bcm_29110__chr14_locus00020_50kb_pb_24123	TTGCTAGCGTGGGCCAATCGtagtatgccatcgtctacgtTGGTGGTAAGGCATCAGGGCTCTGCCGGGCTGCTCCCACAtagtatgccatcgtctacgtTAGTATGCCATCGTCTACGTgcgtggagggcatacaacgc
DNA-DEV_W1A11__W1A04__bcm_29110__chr14_locus00020_50kb_pb_24204	TTGCTAGCGTGGGCCAATCGtagtatgccatcgtctacgtTCTCCAACGAGCCCAGGGGAGGAGGCATTTTCCGGGGGTGtagtatgccatcgtctacgtTAGTATGCCATCGTCTACGTgcgtggagggcatacaacgc
DNA-DEV_W1A11__W1A04__bcm_29110__chr14_locus00020_50kb_pb_24267	TTGCTAGCGTGGGCCAATCGtagtatgccatcgtctacgtTGAGCCGCTGGAGGGGTATCAGGTCTGGACGCTGCGCGGGtagtatgccatcgtctacgtTAGTATGCCATCGTCTACGTgcgtggagggcatacaacgc
DNA-DEV_W1A11__W1A04__bcm_29110__chr14_locus00020_50kb_pb_24394	TTGCTAGCGTGGGCCAATCGtagtatgccatcgtctacgtTCTAGTCCGGAGGCCGGCAGAGACAGCTAGAGGTCTGAGTtagtatgccatcgtctacgtTAGTATGCCATCGTCTACGTgcgtggagggcatacaacgc
DNA-DEV_W1A11__W1A04__bcm_29110__chr14_locus00020_50kb_pb_24553	TTGCTAGCGTGGGCCAATCGtagtatgccatcgtctacgtTGAACTGATCATCCAGCAGATGTAACTGTTCTCCAGGCTTtagtatgccatcgtctacgtTAGTATGCCATCGTCTACGTgcgtggagggcatacaacgc
DNA-DEV_W1A11__W1A04__bcm_29110__chr14_locus00020_50kb_pb_25549	TTGCTAGCGTGGGCCAATCGtagtatgccatcgtctacgtTGTGTGAGCTTTGCCTACAGAACGATTTGTGACATATCTAtagtatgccatcgtctacgtTAGTATGCCATCGTCTACGTgcgtggagggcatacaacgc
DNA-DEV_W1A11__W1A04__bcm_29110__chr14_locus00020_50kb_pb_25695	TTGCTAGCGTGGGCCAATCGtagtatgccatcgtctacgtTGGAAGCCTTGTCTATGCTCTGTTTATGGGGGCATTGTGTtagtatgccatcgtctacgtTAGTATGCCATCGTCTACGTgcgtggagggcatacaacgc
DNA-DEV_W1A11__W1A04__bcm_29110__chr14_locus00020_50kb_pb_26039	TTGCTAGCGTGGGCCAATCGtagtatgccatcgtctacgtATGTAACTCTACTCTAGGCTCGGCGTACAGGGGCTTTGTGtagtatgccatcgtctacgtTAGTATGCCATCGTCTACGTgcgtggagggcatacaacgc
DNA-DEV_W1A11__W1A04__bcm_29110__chr14_locus00020_50kb_pb_26580	TTGCTAGCGTGGGCCAATCGtagtatgccatcgtctacgtCTCTTTTGTCAAGGATATAGCTATAGGGACATTGTGACATtagtatgccatcgtctacgtTAGTATGCCATCGTCTACGTgcgtggagggcatacaacgc
DNA-DEV_W1A11__W1A04__bcm_29110__chr14_locus00020_50kb_pb_26792	TTGCTAGCGTGGGCCAATCGtagtatgccatcgtctacgtTGATGTAACTTATGTATAGGCTTCGCCTACAGGAGGCATTtagtatgccatcgtctacgtTAGTATGCCATCGTCTACGTgcgtggagggcatacaacgc
DNA-DEV_W1A11__W1A04__bcm_29110__chr14_locus00020_50kb_pb_26970	TTGCTAGCGTGGGCCAATCGtagtatgccatcgtctacgtTACAGAGGGCGTTCTGACATCACCCTGCACGGATCACCCAtagtatgccatcgtctacgtTAGTATGCCATCGTCTACGTgcgtggagggcatacaacgc
DNA-DEV_W1A11__W1A04__bcm_29110__chr14_locus00020_50kb_pb_27299	TTGCTAGCGTGGGCCAATCGtagtatgccatcgtctacgtTTCAAATCTTGTCTAGGATCAAATAGGAGATGTAACTCTTtagtatgccatcgtctacgtTAGTATGCCATCGTCTACGTgcgtggagggcatacaacgc
DNA-DEV_W1A11__W1A04__bcm_29110__chr14_locus00020_50kb_pb_27989	TTGCTAGCGTGGGCCAATCGtagtatgccatcgtctacgtTGATCACCCAGCTGATTTACCGCCTGTCAAGGCTCTGCCTtagtatgccatcgtctacgtTAGTATGCCATCGTCTACGTgcgtggagggcatacaacgc
DNA-DEV_W1A11__W1A04__bcm_29110__chr14_locus00020_50kb_pb_28365	TTGCTAGCGTGGGCCAATCGtagtatgccatcgtctacgtTACCTACACAGGGTGTTCTGACATCACTCTGCAGAGATCAtagtatgccatcgtctacgtTAGTATGCCATCGTCTACGTgcgtggagggcatacaacgc
DNA-DEV_W1A11__W1A04__bcm_29110__chr14_locus00020_50kb_pb_30291	TTGCTAGCGTGGGCCAATCGtagtatgccatcgtctacgtGGGACGTTTGTCAAGGATCTGTCCATGGGGGCATTGTGACtagtatgccatcgtctacgtTAGTATGCCATCGTCTACGTgcgtggagggcatacaacgc
DNA-DEV_W1A11__W1A04__bcm_29110__chr14_locus00020_50kb_pb_30524	TTGCTAGCGTGGGCCAATCGtagtatgccatcgtctacgtTTGCGGCAAAATGGGGAGTCTGCCGTGTGGCCGGTTTGGAtagtatgccatcgtctacgtTAGTATGCCATCGTCTACGTgcgtggagggcatacaacgc
DNA-DEV_W1A11__W1A04__bcm_29110__chr14_locus00020_50kb_pb_30626	TTGCTAGCGTGGGCCAATCGtagtatgccatcgtctacgtACGCAGGCCTGTGGCTCTCGCTCGTTTCCACGTAGGAGACtagtatgccatcgtctacgtTAGTATGCCATCGTCTACGTgcgtggagggcatacaacgc
DNA-DEV_W1A11__W1A04__bcm_29110__chr14_locus00020_50kb_pb_30666	TTGCTAGCGTGGGCCAATCGtagtatgccatcgtctacgtGTGTGAGACTTTCCAGGCAACAGCAACACCCACAGGTACTtagtatgccatcgtctacgtTAGTATGCCATCGTCTACGTgcgtggagggcatacaacgc
DNA-DEV_W1A11__W1A04__bcm_29110__chr14_locus00020_50kb_pb_30712	TTGCTAGCGTGGGCCAATCGtagtatgccatcgtctacgtCCGTGAGAGTCTTGAGGGTTCCAGGCCCACTCTCCGTGAAtagtatgccatcgtctacgtTAGTATGCCATCGTCTACGTgcgtggagggcatacaacgc
DNA-DEV_W1A11__W1A04__bcm_29110__chr14_locus00020_50kb_pb_30834	TTGCTAGCGTGGGCCAATCGtagtatgccatcgtctacgtGCTGGCTCTCTGGACATCTCCAGCAATCCCGCGGGAACTGtagtatgccatcgtctacgtTAGTATGCCATCGTCTACGTgcgtggagggcatacaacgc
DNA-DEV_W1A11__W1A04__bcm_29110__chr14_locus00020_50kb_pb_30903	TTGCTAGCGTGGGCCAATCGtagtatgccatcgtctacgtGGTGGTGGGGACAGAGGCACGAAAAGGAAGGGGGCGAGGGtagtatgccatcgtctacgtTAGTATGCCATCGTCTACGTgcgtggagggcatacaacgc
DNA-DEV_W1A11__W1A04__bcm_29110__chr14_locus00020_50kb_pb_30969	TTGCTAGCGTGGGCCAATCGtagtatgccatcgtctacgtGGTCCCAGGATGTCGAGGCCTGCAGCCGGGGGGTGGTGGGtagtatgccatcgtctacgtTAGTATGCCATCGTCTACGTgcgtggagggcatacaacgc
DNA-DEV_W1A11__W1A04__bcm_29110__chr14_locus00020_50kb_pb_31109	TTGCTAGCGTGGGCCAATCGtagtatgccatcgtctacgtGCCTGTACACTGCAGAAGGCTCAGCCAGGAGGTCTGCCCGtagtatgccatcgtctacgtTAGTATGCCATCGTCTACGTgcgtggagggcatacaacgc
DNA-DEV_W1A11__W1A04__bcm_29110__chr14_locus00020_50kb_pb_31271	TTGCTAGCGTGGGCCAATCGtagtatgccatcgtctacgtTCGGGGTCCACACGAGTCTCCTTTGCCATCCCCGTCCCCGtagtatgccatcgtctacgtTAGTATGCCATCGTCTACGTgcgtggagggcatacaacgc
DNA-DEV_W1A11__W1A04__bcm_29110__chr14_locus00020_50kb_pb_31343	TTGCTAGCGTGGGCCAATCGtagtatgccatcgtctacgtCCAGCCGCTCTCTGCTGGTGATGTCCGGGTACGGGTTCCGtagtatgccatcgtctacgtTAGTATGCCATCGTCTACGTgcgtggagggcatacaacgc
DNA-DEV_W1A11__W1A04__bcm_29110__chr14_locus00020_50kb_pb_31389	TTGCTAGCGTGGGCCAATCGtagtatgccatcgtctacgtTGAAACCGAATCTGTACCCTGGGATCCGGAATGCCGATGGtagtatgccatcgtctacgtTAGTATGCCATCGTCTACGTgcgtggagggcatacaacgc
DNA-DEV_W1A11__W1A04__bcm_29110__chr14_locus00020_50kb_pb_31429	TTGCTAGCGTGGGCCAATCGtagtatgccatcgtctacgtTTCCCGCCATTGCTGTCTCATCTTGCGTGACCTCTCATTCtagtatgccatcgtctacgtTAGTATGCCATCGTCTACGTgcgtggagggcatacaacgc
DNA-DEV_W1A11__W1A04__bcm_29110__chr14_locus00020_50kb_pb_31527	TTGCTAGCGTGGGCCAATCGtagtatgccatcgtctacgtTCAACGGCTCGGAGGAGAAGGCCAGTCTGGGATCCAGTGAtagtatgccatcgtctacgtTAGTATGCCATCGTCTACGTgcgtggagggcatacaacgc
DNA-DEV_W1A11__W1A04__bcm_29110__chr14_locus00020_50kb_pb_31635	TTGCTAGCGTGGGCCAATCGtagtatgccatcgtctacgtGGATTCAGAAATGGTTTCAGAATCTCAGGGCCAGGCATCCtagtatgccatcgtctacgtTAGTATGCCATCGTCTACGTgcgtggagggcatacaacgc
DNA-DEV_W1A11__W1A04__bcm_29110__chr14_locus00020_50kb_pb_31682	TTGCTAGCGTGGGCCAATCGtagtatgccatcgtctacgtTGTTGCACAGGCCACCCGCCTGCACGGGCGCCCTGCCAGCtagtatgccatcgtctacgtTAGTATGCCATCGTCTACGTgcgtggagggcatacaacgc
DNA-DEV_W1A11__W1A04__bcm_29110__chr14_locus00020_50kb_pb_31757	TTGCTAGCGTGGGCCAATCGtagtatgccatcgtctacgtGATGCCCCGTTACCCACGTGCTGTTGTGGGCGAAGGCGACtagtatgccatcgtctacgtTAGTATGCCATCGTCTACGTgcgtggagggcatacaacgc
DNA-DEV_W1A11__W1A04__bcm_29110__chr14_locus00020_50kb_pb_31801	TTGCTAGCGTGGGCCAATCGtagtatgccatcgtctacgtCCCCTGTGGTAGAGCCCCAGGCGAGCAGGGCACGTGGGGTtagtatgccatcgtctacgtTAGTATGCCATCGTCTACGTgcgtggagggcatacaacgc
DNA-DEV_W1A11__W1A04__bcm_29110__chr14_locus00020_50kb_pb_31878	TTGCTAGCGTGGGCCAATCGtagtatgccatcgtctacgtTCCAGCCCAGCAAGGCCACCCCAGCAGAGGGTATCTCCCAtagtatgccatcgtctacgtTAGTATGCCATCGTCTACGTgcgtggagggcatacaacgc
DNA-DEV_W1A11__W1A04__bcm_29110__chr14_locus00020_50kb_pb_31918	TTGCTAGCGTGGGCCAATCGtagtatgccatcgtctacgtCGGGGTGGCGTATGCAAAATCCCCACGTCCTGGGGCAGGTtagtatgccatcgtctacgtTAGTATGCCATCGTCTACGTgcgtggagggcatacaacgc
DNA-DEV_W1A11__W1A04__bcm_29110__chr14_locus00020_50kb_pb_32097	TTGCTAGCGTGGGCCAATCGtagtatgccatcgtctacgtGACGTGGGTTGCGCAAACACACCTTGGCCCTGTTGCCCCGtagtatgccatcgtctacgtTAGTATGCCATCGTCTACGTgcgtggagggcatacaacgc
DNA-DEV_W1A11__W1A04__bcm_29110__chr14_locus00020_50kb_pb_32158	TTGCTAGCGTGGGCCAATCGtagtatgccatcgtctacgtTTCCCACACCGCCCAGGCGACCTGGGGACCACGGGCCCAGtagtatgccatcgtctacgtTAGTATGCCATCGTCTACGTgcgtggagggcatacaacgc
DNA-DEV_W1A11__W1A04__bcm_29110__chr14_locus00020_50kb_pb_32200	TTGCTAGCGTGGGCCAATCGtagtatgccatcgtctacgtTGGGTGCGCGGGCTGGCGACGTGGAGCTGCCCCACCTTGGtagtatgccatcgtctacgtTAGTATGCCATCGTCTACGTgcgtggagggcatacaacgc
DNA-DEV_W1A11__W1A04__bcm_29110__chr14_locus00020_50kb_pb_32292	TTGCTAGCGTGGGCCAATCGtagtatgccatcgtctacgtCCGTAGGGGAGTGCAGACGGGGGTCCCGGCTCCTGGAGCGtagtatgccatcgtctacgtTAGTATGCCATCGTCTACGTgcgtggagggcatacaacgc
DNA-DEV_W1A11__W1A04__bcm_29110__chr14_locus00020_50kb_pb_32437	TTGCTAGCGTGGGCCAATCGtagtatgccatcgtctacgtCCTGGTATTCTTGCTCGCTGAGGGGGGTGCTTCCAGTGAGtagtatgccatcgtctacgtTAGTATGCCATCGTCTACGTgcgtggagggcatacaacgc
DNA-DEV_W1A11__W1A04__bcm_29110__chr14_locus00020_50kb_pb_32560	TTGCTAGCGTGGGCCAATCGtagtatgccatcgtctacgtAGGGGGCAGGGGGAAGACGCGCCTCTCCATAGCCAGCCAGtagtatgccatcgtctacgtTAGTATGCCATCGTCTACGTgcgtggagggcatacaacgc
DNA-DEV_W1A11__W1A04__bcm_29110__chr14_locus00020_50kb_pb_32600	TTGCTAGCGTGGGCCAATCGtagtatgccatcgtctacgtGACTTAGAAAGCAGGAATCCCAGACTGGTGAGCCCGATGTtagtatgccatcgtctacgtTAGTATGCCATCGTCTACGTgcgtggagggcatacaacgc
DNA-DEV_W1A11__W1A04__bcm_29110__chr14_locus00020_50kb_pb_32718	TTGCTAGCGTGGGCCAATCGtagtatgccatcgtctacgtAACCCCCGCATGCACAGTAGGCGTCCCACCTGCTGGTACCtagtatgccatcgtctacgtTAGTATGCCATCGTCTACGTgcgtggagggcatacaacgc
DNA-DEV_W1A11__W1A04__bcm_29110__chr14_locus00020_50kb_pb_32810	TTGCTAGCGTGGGCCAATCGtagtatgccatcgtctacgtGGAGGGTATGGGTTGGTCAGGCGAGGGTGGGGTGGTGGAAtagtatgccatcgtctacgtTAGTATGCCATCGTCTACGTgcgtggagggcatacaacgc
DNA-DEV_W1A11__W1A04__bcm_29110__chr14_locus00020_50kb_pb_32906	TTGCTAGCGTGGGCCAATCGtagtatgccatcgtctacgtGTGTCAGACCTGGACGCTGCAAGTGCCCGGTGTTTCGCGGtagtatgccatcgtctacgtTAGTATGCCATCGTCTACGTgcgtggagggcatacaacgc
DNA-DEV_W1A11__W1A04__bcm_29110__chr14_locus00020_50kb_pb_32973	TTGCTAGCGTGGGCCAATCGtagtatgccatcgtctacgtACTGCAGGGTCACGGGGGGGCCGGCGATGGTGGCGCAGTGtagtatgccatcgtctacgtTAGTATGCCATCGTCTACGTgcgtggagggcatacaacgc
DNA-DEV_W1A11__W1A04__bcm_29110__chr14_locus00020_50kb_pb_33025	TTGCTAGCGTGGGCCAATCGtagtatgccatcgtctacgtACCATGGAGGGCCTGGAGGTGGAAGGCAGACCTCTAGCTCtagtatgccatcgtctacgtTAGTATGCCATCGTCTACGTgcgtggagggcatacaacgc
DNA-DEV_W1A11__W1A04__bcm_29110__chr14_locus00020_50kb_pb_33080	TTGCTAGCGTGGGCCAATCGtagtatgccatcgtctacgtGCACGTCAGCAGGTGTGCGCAATAAGCGCAGGTCTAGCCAtagtatgccatcgtctacgtTAGTATGCCATCGTCTACGTgcgtggagggcatacaacgc
DNA-DEV_W1A11__W1A04__bcm_29110__chr14_locus00020_50kb_pb_33509	TTGCTAGCGTGGGCCAATCGtagtatgccatcgtctacgtGCCTATGGGAGGCTTTATGACTATTCCCTGCACTGATCACtagtatgccatcgtctacgtTAGTATGCCATCGTCTACGTgcgtggagggcatacaacgc
DNA-DEV_W1A11__W1A04__bcm_29110__chr14_locus00020_50kb_pb_34092	TTGCTAGCGTGGGCCAATCGtagtatgccatcgtctacgtCTCAGATCACCCATATTATGGACGCTTGTCTTAGATCTGCtagtatgccatcgtctacgtTAGTATGCCATCGTCTACGTgcgtggagggcatacaacgc
DNA-DEV_W1A11__W1A04__bcm_29110__chr14_locus00020_50kb_pb_34169	TTGCTAGCGTGGGCCAATCGtagtatgccatcgtctacgtTATCTATCCCCTGGTCTCTGAGGTTATGCAACTCTTGTCTtagtatgccatcgtctacgtTAGTATGCCATCGTCTACGTgcgtggagggcatacaacgc
DNA-DEV_W1A11__W1A04__bcm_29110__chr14_locus00020_50kb_pb_34479	TTGCTAGCGTGGGCCAATCGtagtatgccatcgtctacgtATGTATCTAGGCTATGCCTACTGGGGTGTTTTGACATAGCtagtatgccatcgtctacgtTAGTATGCCATCGTCTACGTgcgtggagggcatacaacgc
DNA-DEV_W1A11__W1A04__bcm_29110__chr14_locus00020_50kb_pb_35297	TTGCTAGCGTGGGCCAATCGtagtatgccatcgtctacgtTGATGGGACAGTTGTTTAGGCTCTCCTACAGGGGCATTGTtagtatgccatcgtctacgtTAGTATGCCATCGTCTACGTgcgtggagggcatacaacgc
DNA-DEV_W1A11__W1A04__bcm_29110__chr14_locus00020_50kb_pb_35697	TTGCTAGCGTGGGCCAATCGtagtatgccatcgtctacgtCGTAGGTGAACAGTGTAGAGATACGTGAAAATTCCCGTGTtagtatgccatcgtctacgtTAGTATGCCATCGTCTACGTgcgtggagggcatacaacgc
DNA-DEV_W1A11__W1A04__bcm_29110__chr14_locus00020_50kb_pb_35992	TTGCTAGCGTGGGCCAATCGtagtatgccatcgtctacgtTGCCCTTGTACATCCGTGAAATTGTGGCTGAGGCTCTCCCtagtatgccatcgtctacgtTAGTATGCCATCGTCTACGTgcgtggagggcatacaacgc
DNA-DEV_W1A11__W1A04__bcm_29110__chr14_locus00020_50kb_pb_36032	TTGCTAGCGTGGGCCAATCGtagtatgccatcgtctacgtCACGCCGGCTGACGAGCAAGGGAGACTGCTGGCCTCTCTGtagtatgccatcgtctacgtTAGTATGCCATCGTCTACGTgcgtggagggcatacaacgc
DNA-DEV_W1A11__W1A04__bcm_29110__chr14_locus00020_50kb_pb_36106	TTGCTAGCGTGGGCCAATCGtagtatgccatcgtctacgtTGGAGGGCCTGGCGGTGGAACGCCGACCTCTAGCTCTCTTtagtatgccatcgtctacgtTAGTATGCCATCGTCTACGTgcgtggagggcatacaacgc
DNA-DEV_W1A11__W1A04__bcm_29110__chr14_locus00020_50kb_pb_36229	TTGCTAGCGTGGGCCAATCGtagtatgccatcgtctacgtCCGCGAAACACCTGGCACGTGCAACGTCCAGGCCTGACACtagtatgccatcgtctacgtTAGTATGCCATCGTCTACGTgcgtggagggcatacaacgc
DNA-DEV_W1A11__W1A04__bcm_29110__chr14_locus00020_50kb_pb_36406	TTGCTAGCGTGGGCCAATCGtagtatgccatcgtctacgtGTGGGCCGCCAACTGCACATGCACGGGTTTGTGGGCAGCCtagtatgccatcgtctacgtTAGTATGCCATCGTCTACGTgcgtggagggcatacaacgc
DNA-DEV_W1A11__W1A04__bcm_29110__chr14_locus00020_50kb_pb_36550	TTGCTAGCGTGGGCCAATCGtagtatgccatcgtctacgtCTTCCCCCGCCCCCTACACCAGGCTCACCGGCCTGGGATTtagtatgccatcgtctacgtTAGTATGCCATCGTCTACGTgcgtggagggcatacaacgc
DNA-DEV_W1A11__W1A04__bcm_29110__chr14_locus00020_50kb_pb_36616	TTGCTAGCGTGGGCCAATCGtagtatgccatcgtctacgtTGGGTTGGAGGAGGGCGGTGGCCTCCCTTTCGCGGGGAACtagtatgccatcgtctacgtTAGTATGCCATCGTCTACGTgcgtggagggcatacaacgc
DNA-DEV_W1A11__W1A04__bcm_29110__chr14_locus00020_50kb_pb_36717	TTGCTAGCGTGGGCCAATCGtagtatgccatcgtctacgtTGGAGGACTTCGAAGAGGCTGCCTCCCTGGAAGCACCCCTtagtatgccatcgtctacgtTAGTATGCCATCGTCTACGTgcgtggagggcatacaacgc
DNA-DEV_W1A11__W1A04__bcm_29110__chr14_locus00020_50kb_pb_36919	TTGCTAGCGTGGGCCAATCGtagtatgccatcgtctacgtGCTGCACTTCGCCAGCCCGCTCCCCCGGAGGCCTCCGCATtagtatgccatcgtctacgtTAGTATGCCATCGTCTACGTgcgtggagggcatacaacgc
DNA-DEV_W1A11__W1A04__bcm_29110__chr14_locus00020_50kb_pb_36959	TTGCTAGCGTGGGCCAATCGtagtatgccatcgtctacgtCCATATCGACAGTGCGGCGTGGGAATCACAAGCCGGGGCAtagtatgccatcgtctacgtTAGTATGCCATCGTCTACGTgcgtggagggcatacaacgc
DNA-DEV_W1A11__W1A04__bcm_29110__chr14_locus00020_50kb_pb_37055	TTGCTAGCGTGGGCCAATCGtagtatgccatcgtctacgtAGAGCCTGGGCCGGCTCAAACGGGTCCACAAGGACAAGGTtagtatgccatcgtctacgtTAGTATGCCATCGTCTACGTgcgtggagggcatacaacgc
DNA-DEV_W1A11__W1A04__bcm_29110__chr14_locus00020_50kb_pb_37277	TTGCTAGCGTGGGCCAATCGtagtatgccatcgtctacgtCAAGGAGCGAGGGCCGCCCCTGTTCCAGTCCAGCCAGGCTtagtatgccatcgtctacgtTAGTATGCCATCGTCTACGTgcgtggagggcatacaacgc
DNA-DEV_W1A11__W1A04__bcm_29110__chr14_locus00020_50kb_pb_37426	TTGCTAGCGTGGGCCAATCGtagtatgccatcgtctacgtCAAGCGGCCTGTGCAATGCGGCGTCCGGCGGGTGTCACCCtagtatgccatcgtctacgtTAGTATGCCATCGTCTACGTgcgtggagggcatacaacgc
DNA-DEV_W1A11__W1A04__bcm_29516__chr14_locus00021_50kb_pb_0	TTGCTAGCGTGGGCCAATCGagaggtacgacgatcctactGTGCAAAGCGGTCCCCAGCGGGTGTCACCTTGCTCCCTCGagaggtacgacgatcctactAGAGGTACGACGATCCTACTgcgtggagggcatacaacgc
DNA-DEV_W1A11__W1A04__bcm_29516__chr14_locus00021_50kb_pb_105	TTGCTAGCGTGGGCCAATCGagaggtacgacgatcctactCACAGAGGCGGACCTCCCGGATTACAGGATTCAGATCTGGagaggtacgacgatcctactAGAGGTACGACGATCCTACTgcgtggagggcatacaacgc
DNA-DEV_W1A11__W1A04__bcm_29516__chr14_locus00021_50kb_pb_322	TTGCTAGCGTGGGCCAATCGagaggtacgacgatcctactTTGGCATTCCGGAGCCCATGGTCCATATTTGGTTTCAGAAagaggtacgacgatcctactAGAGGTACGACGATCCTACTgcgtggagggcatacaacgc
DNA-DEV_W1A11__W1A04__bcm_29516__chr14_locus00021_50kb_pb_362	TTGCTAGCGTGGGCCAATCGagaggtacgacgatcctactTACCCGGGCTTCGCCACCCGAGAATGGATGGCCCAGGCCAagaggtacgacgatcctactAGAGGTACGACGATCCTACTgcgtggagggcatacaacgc
DNA-DEV_W1A11__W1A04__bcm_29516__chr14_locus00021_50kb_pb_446	TTGCTAGCGTGGGCCAATCGagaggtacgacgatcctactGCCCAGGAATGGGGACGGCGAAGAAGACTCGTTTGGACCCagaggtacgacgatcctactAGAGGTACGACGATCCTACTgcgtggagggcatacaacgc
DNA-DEV_W1A11__W1A04__bcm_29516__chr14_locus00021_50kb_pb_486	TTGCTAGCGTGGGCCAATCGagaggtacgacgatcctactGGCCCTCCTGACGCCTTCCGATGGCACCCTCGCCACGGAAagaggtacgacgatcctactAGAGGTACGACGATCCTACTgcgtggagggcatacaacgc
DNA-DEV_W1A11__W1A04__bcm_29516__chr14_locus00021_50kb_pb_526	TTGCTAGCGTGGGCCAATCGagaggtacgacgatcctactCGTGTCTGTCCATGATATTCCGGCCAAGGCTCCGCGCAATagaggtacgacgatcctactAGAGGTACGACGATCCTACTgcgtggagggcatacaacgc
DNA-DEV_W1A11__W1A04__bcm_29516__chr14_locus00021_50kb_pb_566	TTGCTAGCGTGGGCCAATCGagaggtacgacgatcctactCCGGCTGAGGTTCACGGGAGCCCGCCGCCCCTTCTCTGCCagaggtacgacgatcctactAGAGGTACGACGATCCTACTgcgtggagggcatacaacgc
DNA-DEV_W1A11__W1A04__bcm_29516__chr14_locus00021_50kb_pb_716	TTGCTAGCGTGGGCCAATCGagaggtacgacgatcctactGCCCTGAGACCCTTCCGGTGTCTGGCGTGCTGTCCCAGGGagaggtacgacgatcctactAGAGGTACGACGATCCTACTgcgtggagggcatacaacgc
DNA-DEV_W1A11__W1A04__bcm_29516__chr14_locus00021_50kb_pb_947	TTGCTAGCGTGGGCCAATCGagaggtacgacgatcctactACACTCCCGTCCACCCTCCCCGGCCAGTTTCTCCCTGCTGagaggtacgacgatcctactAGAGGTACGACGATCCTACTgcgtggagggcatacaacgc
DNA-DEV_W1A11__W1A04__bcm_29516__chr14_locus00021_50kb_pb_1044	TTGCTAGCGTGGGCCAATCGagaggtacgacgatcctactTGTCAGACTGTCCTGGCAATGGCTACACCCACAGGCATTGagaggtacgacgatcctactAGAGGTACGACGATCCTACTgcgtggagggcatacaacgc
DNA-DEV_W1A11__W1A04__bcm_29516__chr14_locus00021_50kb_pb_1171	TTGCTAGCGTGGGCCAATCGagaggtacgacgatcctactTTCATACTCCCCATATTGCCGCATACGGGAATCCATCGTCagaggtacgacgatcctactAGAGGTACGACGATCCTACTgcgtggagggcatacaacgc
DNA-DEV_W1A11__W1A04__bcm_29516__chr14_locus00021_50kb_pb_1821	TTGCTAGCGTGGGCCAATCGagaggtacgacgatcctactCCCCCAGTAGGTACAGCCTAGAGAATAGTCCCATCACCTGagaggtacgacgatcctactAGAGGTACGACGATCCTACTgcgtggagggcatacaacgc
DNA-DEV_W1A11__W1A04__bcm_29516__chr14_locus00021_50kb_pb_2023	TTGCTAGCGTGGGCCAATCGagaggtacgacgatcctactCCCTTTAAGTAGCGCTTAGACAATAGTTACACCACCTGAGagaggtacgacgatcctactAGAGGTACGACGATCCTACTgcgtggagggcatacaacgc
DNA-DEV_W1A11__W1A04__bcm_29516__chr14_locus00021_50kb_pb_2183	TTGCTAGCGTGGGCCAATCGagaggtacgacgatcctactAGTGGAGAGATATATCAAGATGTGCCTGTAGGAAGAGCCTagaggtacgacgatcctactAGAGGTACGACGATCCTACTgcgtggagggcatacaacgc
DNA-DEV_W1A11__W1A04__bcm_29516__chr14_locus00021_50kb_pb_2295	TTGCTAGCGTGGGCCAATCGagaggtacgacgatcctactCCAAGTAGGCAGATACCAGGCAATATTTGGATCACCTCGGagaggtacgacgatcctactAGAGGTACGACGATCCTACTgcgtggagggcatacaacgc
DNA-DEV_W1A11__W1A04__bcm_29516__chr14_locus00021_50kb_pb_3856	TTGCTAGCGTGGGCCAATCGagaggtacgacgatcctactCAGGGCCTACAGAAGAGTTACATGAGCTGTGTGATCAGTGagaggtacgacgatcctactAGAGGTACGACGATCCTACTgcgtggagggcatacaacgc
DNA-DEV_W1A11__W1A04__bcm_29516__chr14_locus00021_50kb_pb_4489	TTGCTAGCGTGGGCCAATCGagaggtacgacgatcctactACATCACAATACCCAAAGTAGGTGGGGCCTAGACAAGAGTagaggtacgacgatcctactAGAGGTACGACGATCCTACTgcgtggagggcatacaacgc
DNA-DEV_W1A11__W1A04__bcm_29516__chr14_locus00021_50kb_pb_5637	TTGCTAGCGTGGGCCAATCGagaggtacgacgatcctactCCAGTAGGCTCAACCTATAAAAGCGTTACATCACTTAGGTagaggtacgacgatcctactAGAGGTACGACGATCCTACTgcgtggagggcatacaacgc
DNA-DEV_W1A11__W1A04__bcm_29516__chr14_locus00021_50kb_pb_5827	TTGCTAGCGTGGGCCAATCGagaggtacgacgatcctactGGAGAATAGTTATATCTCTTGGACGATCGGTTCAGAAATAagaggtacgacgatcctactAGAGGTACGACGATCCTACTgcgtggagggcatacaacgc
DNA-DEV_W1A11__W1A04__bcm_29516__chr14_locus00021_50kb_pb_5992	TTGCTAGCGTGGGCCAATCGagaggtacgacgatcctactCGCAGACCTCAAGCTCTTTTTGTCAGCCTCCTGGCTAGACagaggtacgacgatcctactAGAGGTACGACGATCCTACTgcgtggagggcatacaacgc
DNA-DEV_W1A11__W1A04__bcm_29516__chr14_locus00021_50kb_pb_6067	TTGCTAGCGTGGGCCAATCGagaggtacgacgatcctactTCCCCGACACCATCGTCGGTCTGCCTGTGCCCCTGCAGCCagaggtacgacgatcctactAGAGGTACGACGATCCTACTgcgtggagggcatacaacgc
DNA-DEV_W1A11__W1A04__bcm_29516__chr14_locus00021_50kb_pb_6113	TTGCTAGCGTGGGCCAATCGagaggtacgacgatcctactAGCGTCCAGGCTAGACATCCCTTGGGCGGCTCGCCTCCTCagaggtacgacgatcctactAGAGGTACGACGATCCTACTgcgtggagggcatacaacgc
DNA-DEV_W1A11__W1A04__bcm_29516__chr14_locus00021_50kb_pb_6153	TTGCTAGCGTGGGCCAATCGagaggtacgacgatcctactTGGGTGGGGACCCCCGTCCTGCAAAACACTGGGCCCATGCagaggtacgacgatcctactAGAGGTACGACGATCCTACTgcgtggagggcatacaacgc
DNA-DEV_W1A11__W1A04__bcm_29516__chr14_locus00021_50kb_pb_6228	TTGCTAGCGTGGGCCAATCGagaggtacgacgatcctactTGGGGGTGGGTAGGGGTTGGTCATGCTGTGGTGGGTTGGTagaggtacgacgatcctactAGAGGTACGACGATCCTACTgcgtggagggcatacaacgc
DNA-DEV_W1A11__W1A04__bcm_29516__chr14_locus00021_50kb_pb_6478	TTGCTAGCGTGGGCCAATCGagaggtacgacgatcctactGCTGGCTATGGAGTTGTGTGTCTTCCCCCACCACCTCCACagaggtacgacgatcctactAGAGGTACGACGATCCTACTgcgtggagggcatacaacgc
DNA-DEV_W1A11__W1A04__bcm_29516__chr14_locus00021_50kb_pb_6547	TTGCTAGCGTGGGCCAATCGagaggtacgacgatcctactTAGGACGCGGGGATAGGACGGGGTCCGGTCGGGGCAGGGCagaggtacgacgatcctactAGAGGTACGACGATCCTACTgcgtggagggcatacaacgc
DNA-DEV_W1A11__W1A04__bcm_29516__chr14_locus00021_50kb_pb_6614	TTGCTAGCGTGGGCCAATCGagaggtacgacgatcctactGGAAGAGGCCGTCTCACTGGAAGGACCCCTCAGCGAGGAAagaggtacgacgatcctactAGAGGTACGACGATCCTACTgcgtggagggcatacaacgc
DNA-DEV_W1A11__W1A04__bcm_29516__chr14_locus00021_50kb_pb_6809	TTGCTAGCGTGGGCCAATCGagaggtacgacgatcctactCCGCACCCCCGGAGGTCTCCGCACAGCAGGGGCAGATGCAagaggtacgacgatcctactAGAGGTACGACGATCCTACTgcgtggagggcatacaacgc
DNA-DEV_W1A11__W1A04__bcm_29516__chr14_locus00021_50kb_pb_6952	TTGCTAGCGTGGGCCAATCGagaggtacgacgatcctactTTGCGTGGTGGGACAGACTGGGCCCGCTCAAGTGCTTGCGagaggtacgacgatcctactAGAGGTACGACGATCCTACTgcgtggagggcatacaacgc
DNA-DEV_W1A11__W1A04__bcm_29516__chr14_locus00021_50kb_pb_6992	TTGCTAGCGTGGGCCAATCGagaggtacgacgatcctactGGAAGAACCAGGACCTGCAGGGCGATGGCCTGCCGGGCCCagaggtacgacgatcctactAGAGGTACGACGATCCTACTgcgtggagggcatacaacgc
DNA-DEV_W1A11__W1A04__bcm_29516__chr14_locus00021_50kb_pb_7083	TTGCTAGCGTGGGCCAATCGagaggtacgacgatcctactGGGGATATTCCCTATGCCGCCCCTGCTCCTCCGGAAGGGGagaggtacgacgatcctactAGAGGTACGACGATCCTACTgcgtggagggcatacaacgc
DNA-DEV_W1A11__W1A04__bcm_29516__chr14_locus00021_50kb_pb_7123	TTGCTAGCGTGGGCCAATCGagaggtacgacgatcctactCGTGCCGGCAGAGTGTATCTCCCAACCGGATCCGGCACGCagaggtacgacgatcctactAGAGGTACGACGATCCTACTgcgtggagggcatacaacgc
DNA-DEV_W1A11__W1A04__bcm_29516__chr14_locus00021_50kb_pb_7244	TTGCTAGCGTGGGCCAATCGagaggtacgacgatcctactGCTGGCGTGTGGGGAACGCGGCTTCCACACCCCACGTGCCagaggtacgacgatcctactAGAGGTACGACGATCCTACTgcgtggagggcatacaacgc
DNA-DEV_W1A11__W1A04__bcm_29516__chr14_locus00021_50kb_pb_7284	TTGCTAGCGTGGGCCAATCGagaggtacgacgatcctactCGGGTGTCACCCTGCTAACACATGTGTCGTCTTTGCCCACagaggtacgacgatcctactAGAGGTACGACGATCCTACTgcgtggagggcatacaacgc
DNA-DEV_W1A11__W1A04__bcm_29516__chr14_locus00021_50kb_pb_7324	TTGCTAGCGTGGGCCAATCGagaggtacgacgatcctactCCCCATCGCAGGCAGACGGCCTGTGCAAGACGGCCCCCGGagaggtacgacgatcctactAGAGGTACGACGATCCTACTgcgtggagggcatacaacgc
DNA-DEV_W1A11__W1A04__bcm_29516__chr14_locus00021_50kb_pb_7370	TTGCTAGCGTGGGCCAATCGagaggtacgacgatcctactCCCCGAGTACAGGATTCAGATCTCGTTTCAGAATCGAAGGagaggtacgacgatcctactAGAGGTACGACGATCCTACTgcgtggagggcatacaacgc
DNA-DEV_W1A11__W1A04__bcm_29516__chr14_locus00021_50kb_pb_7427	TTGCTAGCGTGGGCCAATCGagaggtacgacgatcctactGAGAAGGATCTCTTTCCAGGCATCGCTGCAGGGAAGAGGTagaggtacgacgatcctactAGAGGTACGACGATCCTACTgcgtggagggcatacaacgc
DNA-DEV_W1A11__W1A04__bcm_29516__chr14_locus00021_50kb_pb_7482	TTGCTAGCGTGGGCCAATCGagaggtacgacgatcctactGTGAAAGCAGACCGCTGTCACCCAATCCCAGACCGCCCTGagaggtacgacgatcctactAGAGGTACGACGATCCTACTgcgtggagggcatacaacgc
DNA-DEV_W1A11__W1A04__bcm_29516__chr14_locus00021_50kb_pb_7634	TTGCTAGCGTGGGCCAATCGagaggtacgacgatcctactGACATCACCACCGGAGAACAGCTCGCCCAGGCCATCGGCAagaggtacgacgatcctactAGAGGTACGACGATCCTACTgcgtggagggcatacaacgc
DNA-DEV_W1A11__W1A04__bcm_29516__chr14_locus00021_50kb_pb_7733	TTGCTAGCGTGGGCCAATCGagaggtacgacgatcctactCCCGCCGAAGCCCGGAGACTGGGACGGTGAAGGAGACTCGagaggtacgacgatcctactAGAGGTACGACGATCCTACTgcgtggagggcatacaacgc
DNA-DEV_W1A11__W1A04__bcm_29516__chr14_locus00021_50kb_pb_7774	TTGCTAGCGTGGGCCAATCGagaggtacgacgatcctactTCCCCGCTATGGCCCTCCTGAAACCTTCGGACTGCACCCTagaggtacgacgatcctactAGAGGTACGACGATCCTACTgcgtggagggcatacaacgc
DNA-DEV_W1A11__W1A04__bcm_29516__chr14_locus00021_50kb_pb_8006	TTGCTAGCGTGGGCCAATCGagaggtacgacgatcctactACAGGCCTGGATGCCCTGGGACCCCTCCGGGGTGGGGCAGagaggtacgacgatcctactAGAGGTACGACGATCCTACTgcgtggagggcatacaacgc
DNA-DEV_W1A11__W1A04__bcm_29516__chr14_locus00021_50kb_pb_8060	TTGCTAGCGTGGGCCAATCGagaggtacgacgatcctactGCCCCACCACGGCCATCACCACGCCCTTCCCCCACACCCCagaggtacgacgatcctactAGAGGTACGACGATCCTACTgcgtggagggcatacaacgc
DNA-DEV_W1A11__W1A04__bcm_29516__chr14_locus00021_50kb_pb_8125	TTGCTAGCGTGGGCCAATCGagaggtacgacgatcctactTGCCAGCCTCCGAAACACGCCACCCTCTCCACTTCCCCCTagaggtacgacgatcctactAGAGGTACGACGATCCTACTgcgtggagggcatacaacgc
DNA-DEV_W1A11__W1A04__bcm_29516__chr14_locus00021_50kb_pb_8294	TTGCTAGCGTGGGCCAATCGagaggtacgacgatcctactCAGGCAGTGACTCCTTCACGGAGGGATGCCCTGGAACACTagaggtacgacgatcctactAGAGGTACGACGATCCTACTgcgtggagggcatacaacgc
DNA-DEV_W1A11__W1A04__bcm_29516__chr14_locus00021_50kb_pb_8426	TTGCTAGCGTGGGCCAATCGagaggtacgacgatcctactGGGAATCTATCGTCAGGCCTTCATGCCGGGGAGGCATCTTagaggtacgacgatcctactAGAGGTACGACGATCCTACTgcgtggagggcatacaacgc
DNA-DEV_W1A11__W1A04__bcm_29516__chr14_locus00021_50kb_pb_9170	TTGCTAGCGTGGGCCAATCGagaggtacgacgatcctactATCCCCCCATTGGAAAATCAAAGACAAGAATCCGTCACCTagaggtacgacgatcctactAGAGGTACGACGATCCTACTgcgtggagggcatacaacgc
DNA-DEV_W1A11__W1A04__bcm_29516__chr14_locus00021_50kb_pb_9376	TTGCTAGCGTGGGCCAATCGagaggtacgacgatcctactCAATACCCCCTTAGGGAGAGCTTGGACCAGAGTTACATCAagaggtacgacgatcctactAGAGGTACGACGATCCTACTgcgtggagggcatacaacgc
DNA-DEV_W1A11__W1A04__bcm_29516__chr14_locus00021_50kb_pb_10130	TTGCTAGCGTGGGCCAATCGagaggtacgacgatcctactATGTCACAATGCCAACTTACGCATAGCCTAGACAAAAGCCagaggtacgacgatcctactAGAGGTACGACGATCCTACTgcgtggagggcatacaacgc
DNA-DEV_W1A11__W1A04__bcm_29516__chr14_locus00021_50kb_pb_10490	TTGCTAGCGTGGGCCAATCGagaggtacgacgatcctactAAAAATGTGAGCAGTGCACAGATTTGTTAAAATTCCCTGTagaggtacgacgatcctactAGAGGTACGACGATCCTACTgcgtggagggcatacaacgc
DNA-DEV_W1A11__W1A04__bcm_29516__chr14_locus00021_50kb_pb_10688	TTGCTAGCGTGGGCCAATCGagaggtacgacgatcctactACATCGGTTCAGGGATAGGTGAAATCGCCCCTGTAGGCAGagaggtacgacgatcctactAGAGGTACGACGATCCTACTgcgtggagggcatacaacgc
DNA-DEV_W1A11__W1A04__bcm_29516__chr14_locus00021_50kb_pb_11375	TTGCTAGCGTGGGCCAATCGagaggtacgacgatcctactTGATCTGTGCAGAATTATGTGACGATGCCCCCAGTAGGCAagaggtacgacgatcctactAGAGGTACGACGATCCTACTgcgtggagggcatacaacgc
DNA-DEV_W1A11__W1A04__bcm_29516__chr14_locus00021_50kb_pb_11845	TTGCTAGCGTGGGCCAATCGagaggtacgacgatcctactTGCAGACATGTGTGACAATACCCACAGTAAGCAGAGCCTAagaggtacgacgatcctactAGAGGTACGACGATCCTACTgcgtggagggcatacaacgc
DNA-DEV_W1A11__W1A04__bcm_29516__chr14_locus00021_50kb_pb_12658	TTGCTAGCGTGGGCCAATCGagaggtacgacgatcctactAGATATCTCACAAGGTCCTCTATAGGCAGATCCTGGACAAagaggtacgacgatcctactAGAGGTACGACGATCCTACTgcgtggagggcatacaacgc
DNA-DEV_W1A11__W1A04__bcm_29516__chr14_locus00021_50kb_pb_13323	TTGCTAGCGTGGGCCAATCGagaggtacgacgatcctactCCCTGTAGGCATATCTTAGAAAGGAGTTACACCACCTGGGagaggtacgacgatcctactAGAGGTACGACGATCCTACTgcgtggagggcatacaacgc
DNA-DEV_W1A11__W1A04__bcm_29516__chr14_locus00021_50kb_pb_13420	TTGCTAGCGTGGGCCAATCGagaggtacgacgatcctactTGATCTGTGAGGAGATACATCGCTATGTCCCTGTAGGCAGagaggtacgacgatcctactAGAGGTACGACGATCCTACTgcgtggagggcatacaacgc
DNA-DEV_W1A11__W1A04__bcm_29516__chr14_locus00021_50kb_pb_13542	TTGCTAGCGTGGGCCAATCGagaggtacgacgatcctactTTATGTCACAAGGTGCCTTCAGGTAGATCCTAGAGAAGAGagaggtacgacgatcctactAGAGGTACGACGATCCTACTgcgtggagggcatacaacgc
DNA-DEV_W1A11__W1A04__bcm_29516__chr14_locus00021_50kb_pb_13615	TTGCTAGCGTGGGCCAATCGagaggtacgacgatcctactCAGAAATACTTCACAATACTCCCTTAGGCAGAGACTAGAAagaggtacgacgatcctactAGAGGTACGACGATCCTACTgcgtggagggcatacaacgc
DNA-DEV_W1A11__W1A04__bcm_29516__chr14_locus00021_50kb_pb_13752	TTGCTAGCGTGGGCCAATCGagaggtacgacgatcctactGTAGAGATATATCATAAATCCCATTGTATGCAAAGCCTAGagaggtacgacgatcctactAGAGGTACGACGATCCTACTgcgtggagggcatacaacgc
DNA-DEV_W1A11__W1A04__bcm_29516__chr14_locus00021_50kb_pb_13923	TTGCTAGCGTGGGCCAATCGagaggtacgacgatcctactCCTATACAAGAGTCACATCATCTCGGTGTTCAGTGCAGTGagaggtacgacgatcctactAGAGGTACGACGATCCTACTgcgtggagggcatacaacgc
DNA-DEV_W1A11__W1A04__bcm_29516__chr14_locus00021_50kb_pb_14221	TTGCTAGCGTGGGCCAATCGagaggtacgacgatcctactCACAATATCCCTGTAGTCATATCATTGACAAAAGTGACATagaggtacgacgatcctactAGAGGTACGACGATCCTACTgcgtggagggcatacaacgc
DNA-DEV_W1A11__W1A04__bcm_29516__chr14_locus00021_50kb_pb_14503	TTGCTAGCGTGGGCCAATCGagaggtacgacgatcctactGAAATATGCCACAGTGCCGTCAGTAGGCAGATACAGACAAagaggtacgacgatcctactAGAGGTACGACGATCCTACTgcgtggagggcatacaacgc
DNA-DEV_W1A11__W1A04__bcm_29516__chr14_locus00021_50kb_pb_14650	TTGCTAGCGTGGGCCAATCGagaggtacgacgatcctactGTGATCATTAGAGACATCTGTAACAATTCCCCTTTAGTCGagaggtacgacgatcctactAGAGGTACGACGATCCTACTgcgtggagggcatacaacgc
DNA-DEV_W1A11__W1A04__bcm_29516__chr14_locus00021_50kb_pb_14862	TTGCTAGCGTGGGCCAATCGagaggtacgacgatcctactTACCTGGGTGATAAGTACACATATAGGTCACAAAGCCCCTagaggtacgacgatcctactAGAGGTACGACGATCCTACTgcgtggagggcatacaacgc
DNA-DEV_W1A11__W1A04__bcm_29516__chr14_locus00021_50kb_pb_15571	TTGCTAGCGTGGGCCAATCGagaggtacgacgatcctactGAAGAGTGTAGACAAGAAATCCCACCCCAGGGTGATCAGTagaggtacgacgatcctactAGAGGTACGACGATCCTACTgcgtggagggcatacaacgc
DNA-DEV_W1A11__W1A04__bcm_29516__chr14_locus00021_50kb_pb_15623	TTGCTAGCGTGGGCCAATCGagaggtacgacgatcctactGTTACATCATCTTGGTTATCAGTGTAGGTATAAGTCATAAagaggtacgacgatcctactAGAGGTACGACGATCCTACTgcgtggagggcatacaacgc
DNA-DEV_W1A11__W1A04__bcm_29516__chr14_locus00021_50kb_pb_15865	TTGCTAGCGTGGGCCAATCGagaggtacgacgatcctactTATGTCACAAAACCCCGGTAAGCAGAACCTTCACAAGGGTagaggtacgacgatcctactAGAGGTACGACGATCCTACTgcgtggagggcatacaacgc
DNA-DEV_W1A11__W1A04__bcm_29516__chr14_locus00021_50kb_pb_16235	TTGCTAGCGTGGGCCAATCGagaggtacgacgatcctactGTTACTTCACCTGGGTTATCAGAGCACAGATATGTCATAAagaggtacgacgatcctactAGAGGTACGACGATCCTACTgcgtggagggcatacaacgc
DNA-DEV_W1A11__W1A04__bcm_29516__chr14_locus00021_50kb_pb_16347	TTGCTAGCGTGGGCCAATCGagaggtacgacgatcctactAGAGACATGCCTCAATGCCCACTGTCGGCGATGCCTATACagaggtacgacgatcctactAGAGGTACGACGATCCTACTgcgtggagggcatacaacgc
DNA-DEV_W1A11__W1A04__bcm_29516__chr14_locus00021_50kb_pb_16470	TTGCTAGCGTGGGCCAATCGagaggtacgacgatcctactTGTCTCTAGTCGGCAGAGCCTAGGCAGGAGTTACATCACTagaggtacgacgatcctactAGAGGTACGACGATCCTACTgcgtggagggcatacaacgc
DNA-DEV_W1A11__W1A04__bcm_29516__chr14_locus00021_50kb_pb_16819	TTGCTAGCGTGGGCCAATCGagaggtacgacgatcctactATGTAACAAAGCCCCTTTATGCATAGCGTAGACAAGAGTTagaggtacgacgatcctactAGAGGTACGACGATCCTACTgcgtggagggcatacaacgc
DNA-DEV_W1A11__W1A04__bcm_29516__chr14_locus00021_50kb_pb_18563	TTGCTAGCGTGGGCCAATCGagaggtacgacgatcctactCCCCTGTAAGCTGATCCCAGAAATGAGTTGCATCACCTCGagaggtacgacgatcctactAGAGGTACGACGATCCTACTgcgtggagggcatacaacgc
DNA-DEV_W1A11__W1A04__bcm_29516__chr14_locus00021_50kb_pb_18708	TTGCTAGCGTGGGCCAATCGagaggtacgacgatcctactCACAATATCCCAGTAGCAGTATCATTGACAAAAGTGACATagaggtacgacgatcctactAGAGGTACGACGATCCTACTgcgtggagggcatacaacgc
DNA-DEV_W1A11__W1A04__bcm_29516__chr14_locus00021_50kb_pb_18837	TTGCTAGCGTGGGCCAATCGagaggtacgacgatcctactCCCCATTTGACAGAGCCTAGAGAGGGGTTACATCACCTGGagaggtacgacgatcctactAGAGGTACGACGATCCTACTgcgtggagggcatacaacgc
DNA-DEV_W1A11__W1A04__bcm_29516__chr14_locus00021_50kb_pb_19119	TTGCTAGCGTGGGCCAATCGagaggtacgacgatcctactGATATCTGTCACAATTTAGGCGCAGCATAGACAAGCGTTAagaggtacgacgatcctactAGAGGTACGACGATCCTACTgcgtggagggcatacaacgc
DNA-DEV_W1A11__W1A04__bcm_29516__chr14_locus00021_50kb_pb_19333	TTGCTAGCGTGGGCCAATCGagaggtacgacgatcctactTCAGTGAAGAGACTCGTCACAATACGCCCTGTAGGTGGAGagaggtacgacgatcctactAGAGGTACGACGATCCTACTgcgtggagggcatacaacgc
DNA-DEV_W1A11__W1A04__bcm_29516__chr14_locus00021_50kb_pb_19381	TTGCTAGCGTGGGCCAATCGagaggtacgacgatcctactATACCCCATATAGGTGGAGCCTACACAAGAGTAACATCACagaggtacgacgatcctactAGAGGTACGACGATCCTACTgcgtggagggcatacaacgc
DNA-DEV_W1A11__W1A04__bcm_29516__chr14_locus00021_50kb_pb_19977	TTGCTAGCGTGGGCCAATCGagaggtacgacgatcctactAGGCAATAGTTTCATCACTTAGTGGATCAGTTCAGAGATGagaggtacgacgatcctactAGAGGTACGACGATCCTACTgcgtggagggcatacaacgc
DNA-DEV_W1A11__W1A04__bcm_29516__chr14_locus00021_50kb_pb_20450	TTGCTAGCGTGGGCCAATCGagaggtacgacgatcctactAGTATTTCCACCCTGGGGTGATCTGTGCGGAGATATGTCAagaggtacgacgatcctactAGAGGTACGACGATCCTACTgcgtggagggcatacaacgc
DNA-DEV_W1A11__W1A04__bcm_29516__chr14_locus00021_50kb_pb_20754	TTGCTAGCGTGGGCCAATCGagaggtacgacgatcctactTCACAAGGCCACCTCCTTTTGGATCCTAGAGAAGATTTGCagaggtacgacgatcctactAGAGGTACGACGATCCTACTgcgtggagggcatacaacgc
DNA-DEV_W1A11__W1A04__bcm_29516__chr14_locus00021_50kb_pb_20816	TTGCTAGCGTGGGCCAATCGagaggtacgacgatcctactAGGCTCTTTAGTCAAAACCTGGCTAATAGTTACATCTCCTagaggtacgacgatcctactAGAGGTACGACGATCCTACTgcgtggagggcatacaacgc
DNA-DEV_W1A11__W1A04__bcm_29516__chr14_locus00021_50kb_pb_20880	TTGCTAGCGTGGGCCAATCGagaggtacgacgatcctactGCTGATCTCTCTGTTCCCTTCTACGTCTGTGAAATTCCGGagaggtacgacgatcctactAGAGGTACGACGATCCTACTgcgtggagggcatacaacgc
DNA-DEV_W1A11__W1A04__bcm_29516__chr14_locus00021_50kb_pb_20981	TTGCTAGCGTGGGCCAATCGagaggtacgacgatcctactTGGAGCGCATGGCGGCGGAACACAGACTTCTAGCTCTCTTagaggtacgacgatcctactAGAGGTACGACGATCCTACTgcgtggagggcatacaacgc
DNA-DEV_W1A11__W1A04__bcm_29516__chr14_locus00021_50kb_pb_21039	TTGCTAGCGTGGGCCAATCGagaggtacgacgatcctactGCCTACCGTCCACTGTCGCCGTACCGCCCGTGCCCCTGCAagaggtacgacgatcctactAGAGGTACGACGATCCTACTgcgtggagggcatacaacgc
DNA-DEV_W1A11__W1A04__bcm_29516__chr14_locus00021_50kb_pb_21183	TTGCTAGCGTGGGCCAATCGagaggtacgacgatcctactCTGGGGGAGGGTGGTGTGGTGGGGATGGCATGGTCAGGCGagaggtacgacgatcctactAGAGGTACGACGATCCTACTgcgtggagggcatacaacgc
DNA-DEV_W1A11__W1A04__bcm_29516__chr14_locus00021_50kb_pb_21321	TTGCTAGCGTGGGCCAATCGagaggtacgacgatcctactGGCACCCCGGGGATCCAAGAGCCTGCCCAGGTACCAGCAGagaggtacgacgatcctactAGAGGTACGACGATCCTACTgcgtggagggcatacaacgc
DNA-DEV_W1A11__W1A04__bcm_29516__chr14_locus00021_50kb_pb_21371	TTGCTAGCGTGGGCCAATCGagaggtacgacgatcctactCTAGGCACAGTGAGAGACTGCACCCAGTGGAGAACTGCCAagaggtacgacgatcctactAGAGGTACGACGATCCTACTgcgtggagggcatacaacgc
DNA-DEV_W1A11__W1A04__bcm_29516__chr14_locus00021_50kb_pb_21489	TTGCTAGCGTGGGCCAATCGagaggtacgacgatcctactGATGGGGAAGGGCGGTGGCCTCTTTTTCGTGGGGAACACCagaggtacgacgatcctactAGAGGTACGACGATCCTACTgcgtggagggcatacaacgc
DNA-DEV_W1A11__W1A04__bcm_29516__chr14_locus00021_50kb_pb_21529	TTGCTAGCGTGGGCCAATCGagaggtacgacgatcctactGCTGGAGGAATTTTAGGACGTGGGGTTGAGACGGGGTCAGagaggtacgacgatcctactAGAGGTACGACGATCCTACTgcgtggagggcatacaacgc
DNA-DEV_W1A11__W1A04__bcm_29516__chr14_locus00021_50kb_pb_21586	TTGCTAGCGTGGGCCAATCGagaggtacgacgatcctactCTTGGAAAAGGCTGCATCGCTGGGAGCACCCCTCAGCGAGagaggtacgacgatcctactAGAGGTACGACGATCCTACTgcgtggagggcatacaacgc
DNA-DEV_W1A11__W1A04__bcm_29516__chr14_locus00021_50kb_pb_21633	TTGCTAGCGTGGGCCAATCGagaggtacgacgatcctactCAGGTGCAAACTTTCCTATAAACCGAGGCCCCGGGGGAGCagaggtacgacgatcctactAGAGGTACGACGATCCTACTgcgtggagggcatacaacgc
DNA-DEV_W1A11__W1A04__bcm_29516__chr14_locus00021_50kb_pb_21711	TTGCTAGCGTGGGCCAATCGagaggtacgacgatcctactCAAGAGCCAGGGCGCTCATCTGTTCTCCCCTCCGGCCTGCagaggtacgacgatcctactAGAGGTACGACGATCCTACTgcgtggagggcatacaacgc
DNA-DEV_W1A11__W1A04__bcm_29516__chr14_locus00021_50kb_pb_21772	TTGCTAGCGTGGGCCAATCGagaggtacgacgatcctactCCCGGAGACCTCCCCGCAGCAGGAGCAGATGCAAGGCATCagaggtacgacgatcctactAGAGGTACGACGATCCTACTgcgtggagggcatacaacgc
DNA-DEV_W1A11__W1A04__bcm_29516__chr14_locus00021_50kb_pb_21826	TTGCTAGCGTGGGCCAATCGagaggtacgacgatcctactCGGGGTGGCGTGGGAACGCCAAGCAGGGGAAGTTCCACCTagaggtacgacgatcctactAGAGGTACGACGATCCTACTgcgtggagggcatacaacgc
DNA-DEV_W1A11__W1A04__bcm_29516__chr14_locus00021_50kb_pb_21940	TTGCTAGCGTGGGCCAATCGagaggtacgacgatcctactTGCGGTGGGACAGCCAGGGCCCGCTCATGCGGGGCCACAGagaggtacgacgatcctactAGAGGTACGACGATCCTACTgcgtggagggcatacaacgc
DNA-DEV_W1A11__W1A04__bcm_29516__chr14_locus00021_50kb_pb_21981	TTGCTAGCGTGGGCCAATCGagaggtacgacgatcctactGAGGACAGGGACCCGCAACATGATGGCCTGCCGGGCCCTTagaggtacgacgatcctactAGAGGTACGACGATCCTACTgcgtggagggcatacaacgc
DNA-DEV_W1A11__W1A04__bcm_29516__chr14_locus00021_50kb_pb_22021	TTGCTAGCGTGGGCCAATCGagaggtacgacgatcctactTCAGGCTCCTCGGTCGCCTCCGCAACCGGGCAAAATCTGGagaggtacgacgatcctactAGAGGTACGACGATCCTACTgcgtggagggcatacaacgc
DNA-DEV_W1A11__W1A04__bcm_29516__chr14_locus00021_50kb_pb_22080	TTGCTAGCGTGGGCCAATCGagaggtacgacgatcctactGCACTCGTGGATTTTGCCTACACTGCCCCGGCTCCTCCGGagaggtacgacgatcctactAGAGGTACGACGATCCTACTgcgtggagggcatacaacgc
DNA-DEV_W1A11__W1A04__bcm_29516__chr14_locus00021_50kb_pb_22122	TTGCTAGCGTGGGCCAATCGagaggtacgacgatcctactAGCCAGGCCGCGCCTGCAGGGGGTATCTCCCAACCTGCCCagaggtacgacgatcctactAGAGGTACGACGATCCTACTgcgtggagggcatacaacgc
DNA-DEV_W1A11__W1A04__bcm_29516__chr14_locus00021_50kb_pb_22246	TTGCTAGCGTGGGCCAATCGagaggtacgacgatcctactCTTCGCCCACACCATCGCATGTGAAACGGGGCTTCCCGCAagaggtacgacgatcctactAGAGGTACGACGATCCTACTgcgtggagggcatacaacgc
DNA-DEV_W1A11__W1A04__bcm_29516__chr14_locus00021_50kb_pb_22324	TTGCTAGCGTGGGCCAATCGagaggtacgacgatcctactTGGCAGGGCGTCCGTGCAGGCAGTCGGCCTGTGCAACGCGagaggtacgacgatcctactAGAGGTACGACGATCCTACTgcgtggagggcatacaacgc
DNA-DEV_W1A11__W1A04__bcm_29516__chr14_locus00021_50kb_pb_22364	TTGCTAGCGTGGGCCAATCGagaggtacgacgatcctactTCTGGTTTCAGAAACGAAGGGCCAGACACCCGGGACAGGCagaggtacgacgatcctactAGAGGTACGACGATCCTACTgcgtggagggcatacaacgc
DNA-DEV_W1A11__W1A04__bcm_29516__chr14_locus00021_50kb_pb_22474	TTGCTAGCGTGGGCCAATCGagaggtacgacgatcctactATCGCAGACTGACCTGGTCCTCCCAGCCTTTGAGAAGGATagaggtacgacgatcctactAGAGGTACGACGATCCTACTgcgtggagggcatacaacgc
DNA-DEV_W1A11__W1A04__bcm_29516__chr14_locus00021_50kb_pb_22532	TTGCTAGCGTGGGCCAATCGagaggtacgacgatcctactCCTGGCCCGGGACACGTGGCCCGTAAGAAGGCAGGAGAAAagaggtacgacgatcctactAGAGGTACGACGATCCTACTgcgtggagggcatacaacgc
DNA-DEV_W1A11__W1A04__bcm_29516__chr14_locus00021_50kb_pb_22652	TTGCTAGCGTGGGCCAATCGagaggtacgacgatcctactCGGGGCATCACCGCAGAGAATGGGTGGCCCAGGCCATCGGagaggtacgacgatcctactAGAGGTACGACGATCCTACTgcgtggagggcatacaacgc
DNA-DEV_W1A11__W1A04__bcm_29516__chr14_locus00021_50kb_pb_22692	TTGCTAGCGTGGGCCAATCGagaggtacgacgatcctactAAAGCTAGGCACTGCGAGCCTGTTTGAGCAGAACCCGTACagaggtacgacgatcctactAGAGGTACGACGATCCTACTgcgtggagggcatacaacgc
DNA-DEV_W1A11__W1A04__bcm_29516__chr14_locus00021_50kb_pb_22732	TTGCTAGCGTGGGCCAATCGagaggtacgacgatcctactGGACGGGGACAGCGAGGGATAGTCTTTTGCACCCTGAGCCagaggtacgacgatcctactAGAGGTACGACGATCCTACTgcgtggagggcatacaacgc
DNA-DEV_W1A11__W1A04__bcm_29516__chr14_locus00021_50kb_pb_22775	TTGCTAGCGTGGGCCAATCGagaggtacgacgatcctactCTTCCCAACGCCTTCTGACAGCAGCCTCCCCGCGGAAGCCagaggtacgacgatcctactAGAGGTACGACGATCCTACTgcgtggagggcatacaacgc
DNA-DEV_W1A11__W1A04__bcm_29516__chr14_locus00021_50kb_pb_22827	TTGCTAGCGTGGGCCAATCGagaggtacgacgatcctactTCTCTCTGCCCATACCGTCCATGCAATTCCGGCCGGGGCTagaggtacgacgatcctactAGAGGTACGACGATCCTACTgcgtggagggcatacaacgc
DNA-DEV_W1A11__W1A04__bcm_29516__chr14_locus00021_50kb_pb_22868	TTGCTAGCGTGGGCCAATCGagaggtacgacgatcctactCAGTGCGCATGTCGGCTGAGGTGTACGGGAGCCCGCCGGCagaggtacgacgatcctactAGAGGTACGACGATCCTACTgcgtggagggcatacaacgc
DNA-DEV_W1A11__W1A04__bcm_29516__chr14_locus00021_50kb_pb_22921	TTGCTAGCGTGGGCCAATCGagaggtacgacgatcctactTTTATAAAAGTCGCTGGTGGATGTCCAGGCAGGCCTCCTGagaggtacgacgatcctactAGAGGTACGACGATCCTACTgcgtggagggcatacaacgc
DNA-DEV_W1A11__W1A04__bcm_29516__chr14_locus00021_50kb_pb_23092	TTGCTAGCGTGGGCCAATCGagaggtacgacgatcctactGTGATGATGGTGGTGGGGCCTGACAGACGAAGATGAAGGGagaggtacgacgatcctactAGAGGTACGACGATCCTACTgcgtggagggcatacaacgc
DNA-DEV_W1A11__W1A04__bcm_29516__chr14_locus00021_50kb_pb_23425	TTGCTAGCGTGGGCCAATCGagaggtacgacgatcctactTCAGGTCATCACGCCGGGGAGACGTCTCCTCTCTGGGGTCagaggtacgacgatcctactAGAGGTACGACGATCCTACTgcgtggagggcatacaacgc
DNA-DEV_W1A11__W1A04__bcm_29516__chr14_locus00021_50kb_pb_23532	TTGCTAGCGTGGGCCAATCGagaggtacgacgatcctactCATGCAGGGAAGAGTGGAAGACGAGCATGGTGCCTTCGCTagaggtacgacgatcctactAGAGGTACGACGATCCTACTgcgtggagggcatacaacgc
DNA-DEV_W1A11__W1A04__bcm_29516__chr14_locus00021_50kb_pb_23618	TTGCTAGCGTGGGCCAATCGagaggtacgacgatcctactAGACAATAGTTACGTCACTTTGTAGATCAGTTCAGAGATGagaggtacgacgatcctactAGAGGTACGACGATCCTACTgcgtggagggcatacaacgc
DNA-DEV_W1A11__W1A04__bcm_29516__chr14_locus00021_50kb_pb_23836	TTGCTAGCGTGGGCCAATCGagaggtacgacgatcctactCATACACGGAGCCTAGAAAAGAGGCCCATCACCTGGGTGAagaggtacgacgatcctactAGAGGTACGACGATCCTACTgcgtggagggcatacaacgc
DNA-DEV_W1A11__W1A04__bcm_29516__chr14_locus00021_50kb_pb_24179	TTGCTAGCGTGGGCCAATCGagaggtacgacgatcctactCCCCGTAGGCAAATCCAAGACGAGAGTCCGCCACCTGGGTagaggtacgacgatcctactAGAGGTACGACGATCCTACTgcgtggagggcatacaacgc
DNA-DEV_W1A11__W1A04__bcm_29516__chr14_locus00021_50kb_pb_25036	TTGCTAGCGTGGGCCAATCGagaggtacgacgatcctactTTACATCCCTTGGATGATGAGTGAAGAGATCTGTCACAATagaggtacgacgatcctactAGAGGTACGACGATCCTACTgcgtggagggcatacaacgc
DNA-DEV_W1A11__W1A04__bcm_29516__chr14_locus00021_50kb_pb_25137	TTGCTAGCGTGGGCCAATCGagaggtacgacgatcctactCAAAATGCCCCCTTAACAGAACCTAGAAAAAAACCCCATCagaggtacgacgatcctactAGAGGTACGACGATCCTACTgcgtggagggcatacaacgc
DNA-DEV_W1A11__W1A04__bcm_29516__chr14_locus00021_50kb_pb_25255	TTGCTAGCGTGGGCCAATCGagaggtacgacgatcctactGCAGATTCAAGACAAGAGTCCGTAACCAGGGTGATCAGTGagaggtacgacgatcctactAGAGGTACGACGATCCTACTgcgtggagggcatacaacgc
DNA-DEV_W1A11__W1A04__bcm_29516__chr14_locus00021_50kb_pb_25331	TTGCTAGCGTGGGCCAATCGagaggtacgacgatcctactTCCCTTTAGGCAGAATTATACCACAGTTACATCAACTGGGagaggtacgacgatcctactAGAGGTACGACGATCCTACTgcgtggagggcatacaacgc
DNA-DEV_W1A11__W1A04__bcm_29516__chr14_locus00021_50kb_pb_25396	TTGCTAGCGTGGGCCAATCGagaggtacgacgatcctactCCGGTAGGCACAGCCTAGAAAGTAGTTATATCACTTGGGTagaggtacgacgatcctactAGAGGTACGACGATCCTACTgcgtggagggcatacaacgc
DNA-DEV_W1A11__W1A04__bcm_29516__chr14_locus00021_50kb_pb_25949	TTGCTAGCGTGGGCCAATCGagaggtacgacgatcctactCTCTCCCCTACAGGCAGAGTATATGCAAGAGTTACATCACagaggtacgacgatcctactAGAGGTACGACGATCCTACTgcgtggagggcatacaacgc
DNA-DEV_W1A11__W1A04__bcm_29516__chr14_locus00021_50kb_pb_26243	TTGCTAGCGTGGGCCAATCGagaggtacgacgatcctactGTGCAGATTTTTGACACAATGCCCACATAGACAGAGCCTAagaggtacgacgatcctactAGAGGTACGACGATCCTACTgcgtggagggcatacaacgc
DNA-DEV_W1A11__W1A04__bcm_29516__chr14_locus00021_50kb_pb_26363	TTGCTAGCGTGGGCCAATCGagaggtacgacgatcctactAACCCTTCTGTAGGTAAAGCCCATACAATACTTACATCACagaggtacgacgatcctactAGAGGTACGACGATCCTACTgcgtggagggcatacaacgc
DNA-DEV_W1A11__W1A04__bcm_29516__chr14_locus00021_50kb_pb_27498	TTGCTAGCGTGGGCCAATCGagaggtacgacgatcctactGCTAGACCTGCACTAATTGCACACCCTGGCTGATGTGCAAagaggtacgacgatcctactAGAGGTACGACGATCCTACTgcgtggagggcatacaacgc
DNA-DEV_W1A11__W1A04__bcm_29516__chr14_locus00021_50kb_pb_27595	TTGCTAGCGTGGGCCAATCGagaggtacgacgatcctactGTAGCCTGCCCGCACATTCCCCTGAAGCCTCCCAGCTGCCagaggtacgacgatcctactAGAGGTACGACGATCCTACTgcgtggagggcatacaacgc
DNA-DEV_W1A11__W1A04__bcm_29516__chr14_locus00021_50kb_pb_27635	TTGCTAGCGTGGGCCAATCGagaggtacgacgatcctactTCCCTGCAGTGTATTGCATCCTCTGTGCCTCCGCACCACCagaggtacgacgatcctactAGAGGTACGACGATCCTACTgcgtggagggcatacaacgc
DNA-DEV_W1A11__W1A04__bcm_29516__chr14_locus00021_50kb_pb_27722	TTGCTAGCGTGGGCCAATCGagaggtacgacgatcctactCCACCCCGAGAAAACGCGTTCTCCCCTGGCCTGGGTGGAGagaggtacgacgatcctactAGAGGTACGACGATCCTACTgcgtggagggcatacaacgc
DNA-DEV_W1A11__W1A04__bcm_29516__chr14_locus00021_50kb_pb_27787	TTGCTAGCGTGGGCCAATCGagaggtacgacgatcctactGCAGAGCTCTCTTGCCTTAACACTACCCCACCCCCGCCTGagaggtacgacgatcctactAGAGGTACGACGATCCTACTgcgtggagggcatacaacgc
DNA-DEV_W1A11__W1A04__bcm_29516__chr14_locus00021_50kb_pb_27851	TTGCTAGCGTGGGCCAATCGagaggtacgacgatcctactTTGGGCCGCCAACTGCGCACGTGTGGGTTTGCGGGCAGCCagaggtacgacgatcctactAGAGGTACGACGATCCTACTgcgtggagggcatacaacgc
DNA-DEV_W1A11__W1A04__bcm_29516__chr14_locus00021_50kb_pb_28080	TTGCTAGCGTGGGCCAATCGagaggtacgacgatcctactACAGGGTTGGGACGGGGTCATGTCGGGGCAGGGCTGTGGCagaggtacgacgatcctactAGAGGTACGACGATCCTACTgcgtggagggcatacaacgc
DNA-DEV_W1A11__W1A04__bcm_29516__chr14_locus00021_50kb_pb_28297	TTGCTAGCGTGGGCCAATCGagaggtacgacgatcctactACCATCCCAGGCACTCCAGGAGCGGGGGCGCTCGTCTGCAagaggtacgacgatcctactAGAGGTACGACGATCCTACTgcgtggagggcatacaacgc
DNA-DEV_W1A11__W1A04__bcm_29516__chr14_locus00021_50kb_pb_28350	TTGCTAGCGTGGGCCAATCGagaggtacgacgatcctactGTCTGCCCTCTTAGAGGCCTTGCCTGGCAGGGGCAGATGCagaggtacgacgatcctactAGAGGTACGACGATCCTACTgcgtggagggcatacaacgc
DNA-DEV_W1A11__W1A04__bcm_29516__chr14_locus00021_50kb_pb_28390	TTGCTAGCGTGGGCCAATCGagaggtacgacgatcctactTGGCGTGGGAACCCCAGGACGGGGCAGCTCCACCATGCCAagaggtacgacgatcctactAGAGGTACGACGATCCTACTgcgtggagggcatacaacgc
DNA-DEV_W1A11__W1A04__bcm_29516__chr14_locus00021_50kb_pb_28520	TTGCTAGCGTGGGCCAATCGagaggtacgacgatcctactCTGGACCCTTGCGCGGTGGGACCACCTGGGCCTGCTCAAGagaggtacgacgatcctactAGAGGTACGACGATCCTACTgcgtggagggcatacaacgc
DNA-DEV_W1A11__W1A04__bcm_29516__chr14_locus00021_50kb_pb_28588	TTGCTAGCGTGGGCCAATCGagaggtacgacgatcctactAGTCTTCTCGGTGGCCTCCGCAGCTGGGCAAAAGCCGGGAagaggtacgacgatcctactAGAGGTACGACGATCCTACTgcgtggagggcatacaacgc
DNA-DEV_W1A11__W1A04__bcm_29516__chr14_locus00021_50kb_pb_28628	TTGCTAGCGTGGGCCAATCGagaggtacgacgatcctactGCTGCCCTGACTCCTCCGGAATGGGAGCTCTCCCACCCTCagaggtacgacgatcctactAGAGGTACGACGATCCTACTgcgtggagggcatacaacgc
DNA-DEV_W1A11__W1A04__bcm_29516__chr14_locus00021_50kb_pb_28806	TTGCTAGCGTGGGCCAATCGagaggtacgacgatcctactCACACCGGCGCATGGGCAAGGAGTCTTCCCGCACCCCACGagaggtacgacgatcctactAGAGGTACGACGATCCTACTgcgtggagggcatacaacgc
DNA-DEV_W1A11__W1A04__bcm_29516__chr14_locus00021_50kb_pb_28874	TTGCTAGCGTGGGCCAATCGagaggtacgacgatcctactCAGGCGGCGGCCTGTGCAACATGGCCCCCGGTGGGTGTCAagaggtacgacgatcctactAGAGGTACGACGATCCTACTgcgtggagggcatacaacgc
DNA-DEV_W1A11__W1A04__bcm_29516__chr14_locus00021_50kb_pb_28922	TTGCTAGCGTGGGCCAATCGagaggtacgacgatcctactCAGAGTCGAAGGACCAGACACTTGGGAGAGGTGGGCAGGGagaggtacgacgatcctactAGAGGTACGACGATCCTACTgcgtggagggcatacaacgc
DNA-DEV_W1A11__W1A04__bcm_29516__chr14_locus00021_50kb_pb_28991	TTGCTAGCGTGGGCCAATCGagaggtacgacgatcctactGCACGGGCCCAGTGTTTCCTGGGACAGTGGTCTCCACCCAagaggtacgacgatcctactAGAGGTACGACGATCCTACTgcgtggagggcatacaacgc
DNA-DEV_W1A11__W1A04__bcm_29516__chr14_locus00021_50kb_pb_29040	TTGCTAGCGTGGGCCAATCGagaggtacgacgatcctactGGAGGCTTAGAGGTGGCGAGCCGCCGGAAGGGTGTCAGGCagaggtacgacgatcctactAGAGGTACGACGATCCTACTgcgtggagggcatacaacgc
DNA-DEV_W1A11__W1A04__bcm_29516__chr14_locus00021_50kb_pb_29089	TTGCTAGCGTGGGCCAATCGagaggtacgacgatcctactTGGCAGATGGGAGGCTGCAGCGGCATGGGCGGGCCGGCGAagaggtacgacgatcctactAGAGGTACGACGATCCTACTgcgtggagggcatacaacgc
DNA-DEV_W1A11__W1A04__bcm_29516__chr14_locus00021_50kb_pb_29166	TTGCTAGCGTGGGCCAATCGagaggtacgacgatcctactTGCAATGAGCGCAGGTTTAGCCACGAGGCCGGCAAAGAGAagaggtacgacgatcctactAGAGGTACGACGATCCTACTgcgtggagggcatacaacgc
DNA-DEV_W1A11__W1A04__bcm_29516__chr14_locus00021_50kb_pb_29206	TTGCTAGCGTGGGCCAATCGagaggtacgacgatcctactCAGAGAGGCGAGCAAGCTCCCTTGCACAACAGCCAGTGTGagaggtacgacgatcctactAGAGGTACGACGATCCTACTgcgtggagggcatacaacgc
DNA-DEV_W1A11__W1A04__bcm_29516__chr14_locus00021_50kb_pb_29274	TTGCTAGCGTGGGCCAATCGagaggtacgacgatcctactATTTGACGAAAGGGCTTCAGAAGTTGTTGGGAGAGCCTCAagaggtacgacgatcctactAGAGGTACGACGATCCTACTgcgtggagggcatacaacgc
DNA-DEV_W1A11__W1A04__bcm_29516__chr14_locus00021_50kb_pb_29320	TTGCTAGCGTGGGCCAATCGagaggtacgacgatcctactACAGATTTCTGAACTTATCATCTGGGAGATATAACTATTCagaggtacgacgatcctactAGAGGTACGACGATCCTACTgcgtggagggcatacaacgc
DNA-DEV_W1A11__W1A04__bcm_29516__chr14_locus00021_50kb_pb_30184	TTGCTAGCGTGGGCCAATCGagaggtacgacgatcctactAGGTGATGGACCATTGTCTTAGATCTGCCATCATGGACATagaggtacgacgatcctactAGAGGTACGACGATCCTACTgcgtggagggcatacaacgc
DNA-DEV_W1A11__W1A04__bcm_29516__chr14_locus00021_50kb_pb_30728	TTGCTAGCGTGGGCCAATCGagaggtacgacgatcctactTAACAACCCTTTTCTAGGCTTGGGCTACAGGGGCTTTGTGagaggtacgacgatcctactAGAGGTACGACGATCCTACTgcgtggagggcatacaacgc
DNA-DEV_W1A11__W1A04__bcm_29516__chr14_locus00021_50kb_pb_30860	TTGCTAGCGTGGGCCAATCGagaggtacgacgatcctactCTTGTCTAACCTGCGCCTAAAGGAGAATTTTGACAGATATagaggtacgacgatcctactAGAGGTACGACGATCCTACTgcgtggagggcatacaacgc
DNA-DEV_W1A11__W1A04__bcm_29516__chr14_locus00021_50kb_pb_31338	TTGCTAGCGTGGGCCAATCGagaggtacgacgatcctactCTTTTGTCAAGTATATGTCTACAGGGGCATGGTGACATGTagaggtacgacgatcctactAGAGGTACGACGATCCTACTgcgtggagggcatacaacgc
DNA-DEV_W1A11__W1A04__bcm_29516__chr14_locus00021_50kb_pb_31798	TTGCTAGCGTGGGCCAATCGagaggtacgacgatcctactCCTACTGGCGGCATTGCGGCATACTTCTGTACTGATCACCagaggtacgacgatcctactAGAGGTACGACGATCCTACTgcgtggagggcatacaacgc
DNA-DEV_W1A11__W1A04__bcm_29516__chr14_locus00021_50kb_pb_32335	TTGCTAGCGTGGGCCAATCGagaggtacgacgatcctactCTGTTTTGTGACACGTTCCTGCAATGATCACCTACGTGATagaggtacgacgatcctactAGAGGTACGACGATCCTACTgcgtggagggcatacaacgc
DNA-DEV_W1A11__W1A04__bcm_29516__chr14_locus00021_50kb_pb_32999	TTGCTAGCGTGGGCCAATCGagaggtacgacgatcctactCTGTGAACTCATCGCCCAGGTGACGGGACTTTTGTCTAGGagaggtacgacgatcctactAGAGGTACGACGATCCTACTgcgtggagggcatacaacgc
DNA-DEV_W1A11__W1A04__bcm_29516__chr14_locus00021_50kb_pb_33660	TTGCTAGCGTGGGCCAATCGagaggtacgacgatcctactCACCCCGGAATGGTCCAGGGTGTCGAGGCCTGCGGCCCGGagaggtacgacgatcctactAGAGGTACGACGATCCTACTgcgtggagggcatacaacgc
DNA-DEV_W1A11__W1A04__bcm_29516__chr14_locus00021_50kb_pb_33881	TTGCTAGCGTGGGCCAATCGagaggtacgacgatcctactGTTTCGAAAGGGCCATCGCATGGAGCCCTGGCCAGAATTTagaggtacgacgatcctactAGAGGTACGACGATCCTACTgcgtggagggcatacaacgc
DNA-DEV_W1A11__W1A04__bcm_29516__chr14_locus00021_50kb_pb_33966	TTGCTAGCGTGGGCCAATCGagaggtacgacgatcctactAGGGCCTCGCTTAGGCTCAGGTTCCAAACGAGCCTCCTTCagaggtacgacgatcctactAGAGGTACGACGATCCTACTgcgtggagggcatacaacgc
DNA-DEV_W1A11__W1A04__bcm_29520__chr14_locus00024_50kb_pb_163	TTGCTAGCGTGGGCCAATCGgtaaagctggtacgctacttTCTCTATTAAGCATGCCATTACCTGAGTAAAAAATCAAGCgtaaagctggtacgctacttGTAAAGCTGGTACGCTACTTgcgtggagggcatacaacgc
DNA-DEV_W1A11__W1A04__bcm_29520__chr14_locus00024_50kb_pb_513	TTGCTAGCGTGGGCCAATCGgtaaagctggtacgctacttAGCAGAACAGGGTGTAACAACTTCATGCATAATTGGGTTTgtaaagctggtacgctacttGTAAAGCTGGTACGCTACTTgcgtggagggcatacaacgc
DNA-DEV_W1A11__W1A04__bcm_29520__chr14_locus00024_50kb_pb_561	TTGCTAGCGTGGGCCAATCGgtaaagctggtacgctacttAAATCAACTGGGATATAAATCATATTAGTGGTCATTAGGGgtaaagctggtacgctacttGTAAAGCTGGTACGCTACTTgcgtggagggcatacaacgc
DNA-DEV_W1A11__W1A04__bcm_29520__chr14_locus00024_50kb_pb_2104	TTGCTAGCGTGGGCCAATCGgtaaagctggtacgctacttCTTTGTACTTTCAATCCATTGGTATCCTTGCATCTCCGGGgtaaagctggtacgctacttGTAAAGCTGGTACGCTACTTgcgtggagggcatacaacgc
DNA-DEV_W1A11__W1A04__bcm_29520__chr14_locus00024_50kb_pb_2250	TTGCTAGCGTGGGCCAATCGgtaaagctggtacgctacttGCTATGACCAAAAGCGTTGACCTCCTTATTACTACAATATgtaaagctggtacgctacttGTAAAGCTGGTACGCTACTTgcgtggagggcatacaacgc
DNA-DEV_W1A11__W1A04__bcm_29520__chr14_locus00024_50kb_pb_2290	TTGCTAGCGTGGGCCAATCGgtaaagctggtacgctacttCATACATGACTGTAATAGCTATGACCAAAAAGCGGGAAAAgtaaagctggtacgctacttGTAAAGCTGGTACGCTACTTgcgtggagggcatacaacgc
DNA-DEV_W1A11__W1A04__bcm_29520__chr14_locus00024_50kb_pb_3819	TTGCTAGCGTGGGCCAATCGgtaaagctggtacgctacttTGTAAATCAGACCCCCACCCCCGCTACAAACACAGTAATGgtaaagctggtacgctacttGTAAAGCTGGTACGCTACTTgcgtggagggcatacaacgc
DNA-DEV_W1A11__W1A04__bcm_29520__chr14_locus00024_50kb_pb_6309	TTGCTAGCGTGGGCCAATCGgtaaagctggtacgctacttTCTAGTCTCTTCAGCAGAGACTACAAAGGCCTCAGATGATgtaaagctggtacgctacttGTAAAGCTGGTACGCTACTTgcgtggagggcatacaacgc
DNA-DEV_W1A11__W1A04__bcm_29520__chr14_locus00024_50kb_pb_7738	TTGCTAGCGTGGGCCAATCGgtaaagctggtacgctacttGAGAAAAGTCAGTACATAGAGGTAACAAGCTTAAATATGTgtaaagctggtacgctacttGTAAAGCTGGTACGCTACTTgcgtggagggcatacaacgc
DNA-DEV_W1A11__W1A04__bcm_29520__chr14_locus00024_50kb_pb_8075	TTGCTAGCGTGGGCCAATCGgtaaagctggtacgctacttGCCGCAGCGGGCGGCAAAAACCCGTGGCGGGCATAAACCCgtaaagctggtacgctacttGTAAAGCTGGTACGCTACTTgcgtggagggcatacaacgc
DNA-DEV_W1A11__W1A04__bcm_29520__chr14_locus00024_50kb_pb_8250	TTGCTAGCGTGGGCCAATCGgtaaagctggtacgctacttAAAGCCACGGTGGCGGGCGCAAACAGCCGCAAAAAGCCGCgtaaagctggtacgctacttGTAAAGCTGGTACGCTACTTgcgtggagggcatacaacgc
DNA-DEV_W1A11__W1A04__bcm_29520__chr14_locus00024_50kb_pb_8316	TTGCTAGCGTGGGCCAATCGgtaaagctggtacgctacttCAACAAAAAGCTGCGCTGACGGGCGGAAAAAGCCGCGGCGgtaaagctggtacgctacttGTAAAGCTGGTACGCTACTTgcgtggagggcatacaacgc
DNA-DEV_W1A11__W1A04__bcm_29520__chr14_locus00024_50kb_pb_8356	TTGCTAGCGTGGGCCAATCGgtaaagctggtacgctacttTTAAATAAGAAGGCAGCAAAGGCCGGGCAAAAAGCCGCCGgtaaagctggtacgctacttGTAAAGCTGGTACGCTACTTgcgtggagggcatacaacgc
DNA-DEV_W1A11__W1A04__bcm_29520__chr14_locus00024_50kb_pb_8396	TTGCTAGCGTGGGCCAATCGgtaaagctggtacgctacttTTCCAGATTTGATGACCTGAGGTTCAAATTAAGGCTCTGAgtaaagctggtacgctacttGTAAAGCTGGTACGCTACTTgcgtggagggcatacaacgc
DNA-DEV_W1A11__W1A04__bcm_29520__chr14_locus00024_50kb_pb_8952	TTGCTAGCGTGGGCCAATCGgtaaagctggtacgctacttAGTAATCGTTGTTGATAACCAGACATGTTGGGTTTGACAGgtaaagctggtacgctacttGTAAAGCTGGTACGCTACTTgcgtggagggcatacaacgc
DNA-DEV_W1A11__W1A04__bcm_29520__chr14_locus00024_50kb_pb_9130	TTGCTAGCGTGGGCCAATCGgtaaagctggtacgctacttATCTCTCAGTCCCCTATCTAGTCCTGCATTATGTCCACAGgtaaagctggtacgctacttGTAAAGCTGGTACGCTACTTgcgtggagggcatacaacgc
DNA-DEV_W1A11__W1A04__bcm_29520__chr14_locus00024_50kb_pb_9224	TTGCTAGCGTGGGCCAATCGgtaaagctggtacgctacttCTAATGAGCAGTGTGCCCAAAGATTGCTCAATGTTTATACgtaaagctggtacgctacttGTAAAGCTGGTACGCTACTTgcgtggagggcatacaacgc
DNA-DEV_W1A11__W1A04__bcm_29520__chr14_locus00024_50kb_pb_9530	TTGCTAGCGTGGGCCAATCGgtaaagctggtacgctacttTTTCTTTAACCACGCTGTCCATGTTGGATGTGTGGTGTGTgtaaagctggtacgctacttGTAAAGCTGGTACGCTACTTgcgtggagggcatacaacgc
DNA-DEV_W1A11__W1A04__bcm_29520__chr14_locus00024_50kb_pb_10044	TTGCTAGCGTGGGCCAATCGgtaaagctggtacgctacttCTAGTGTTCTACAGCGCAGTAGGATGACTACAGCTAACAAgtaaagctggtacgctacttGTAAAGCTGGTACGCTACTTgcgtggagggcatacaacgc
DNA-DEV_W1A11__W1A04__bcm_29520__chr14_locus00024_50kb_pb_10260	TTGCTAGCGTGGGCCAATCGgtaaagctggtacgctacttGTTGGAACTGGACACTCTTATGGTGAATGAAAGAAGACAGgtaaagctggtacgctacttGTAAAGCTGGTACGCTACTTgcgtggagggcatacaacgc
DNA-DEV_W1A11__W1A04__bcm_29520__chr14_locus00024_50kb_pb_10399	TTGCTAGCGTGGGCCAATCGgtaaagctggtacgctacttGCACTAATTGAAATAGCTAAGCTATGAAATCAACATATGTgtaaagctggtacgctacttGTAAAGCTGGTACGCTACTTgcgtggagggcatacaacgc
DNA-DEV_W1A11__W1A04__bcm_29520__chr14_locus00024_50kb_pb_10495	TTGCTAGCGTGGGCCAATCGgtaaagctggtacgctacttTAATTCAGCGATCCAACTGCTGAGTATTTATCTATTTAAAgtaaagctggtacgctacttGTAAAGCTGGTACGCTACTTgcgtggagggcatacaacgc
DNA-DEV_W1A11__W1A04__bcm_29520__chr14_locus00024_50kb_pb_10645	TTGCTAGCGTGGGCCAATCGgtaaagctggtacgctacttCCTTCATCTTTGCTGGAAATTCTGTTAACAGAAAGCCAAAgtaaagctggtacgctacttGTAAAGCTGGTACGCTACTTgcgtggagggcatacaacgc
DNA-DEV_W1A11__W1A04__bcm_29520__chr14_locus00024_50kb_pb_10714	TTGCTAGCGTGGGCCAATCGgtaaagctggtacgctacttGCACACATATATTGCTAGACAGCACTAATATTCAGGAACAgtaaagctggtacgctacttGTAAAGCTGGTACGCTACTTgcgtggagggcatacaacgc
DNA-DEV_W1A11__W1A04__bcm_29520__chr14_locus00024_50kb_pb_10771	TTGCTAGCGTGGGCCAATCGgtaaagctggtacgctacttATCTGTCAAAGGAAGACGTGGAAAGGATCAATAGATAGATgtaaagctggtacgctacttGTAAAGCTGGTACGCTACTTgcgtggagggcatacaacgc
DNA-DEV_W1A11__W1A04__bcm_29520__chr14_locus00024_50kb_pb_10887	TTGCTAGCGTGGGCCAATCGgtaaagctggtacgctacttTCCCTTGTCAAATGAACAGTTTTCAAATATTGTCTATCATgtaaagctggtacgctacttGTAAAGCTGGTACGCTACTTgcgtggagggcatacaacgc
DNA-DEV_W1A11__W1A04__bcm_29520__chr14_locus00024_50kb_pb_10953	TTGCTAGCGTGGGCCAATCGgtaaagctggtacgctacttGTTCTATCAAGAAATTTTAGCTCCTGCCCAGTAAAGGAAAgtaaagctggtacgctacttGTAAAGCTGGTACGCTACTTgcgtggagggcatacaacgc
DNA-DEV_W1A11__W1A04__bcm_29520__chr14_locus00024_50kb_pb_11034	TTGCTAGCGTGGGCCAATCGgtaaagctggtacgctacttAGAATAGAGTGTGAGCTTACAGCAAGTGGAGACCATCTCTgtaaagctggtacgctacttGTAAAGCTGGTACGCTACTTgcgtggagggcatacaacgc
DNA-DEV_W1A11__W1A04__bcm_29520__chr14_locus00024_50kb_pb_11332	TTGCTAGCGTGGGCCAATCGgtaaagctggtacgctacttGCCTGGGTACTGGATCATGTTATAATGCTAAAGGGAAGATgtaaagctggtacgctacttGTAAAGCTGGTACGCTACTTgcgtggagggcatacaacgc
DNA-DEV_W1A11__W1A04__bcm_29520__chr14_locus00024_50kb_pb_11385	TTGCTAGCGTGGGCCAATCGgtaaagctggtacgctacttGTGGAAAGAAGACATAGTTTTTAACATATGTGGTTACTATgtaaagctggtacgctacttGTAAAGCTGGTACGCTACTTgcgtggagggcatacaacgc
DNA-DEV_W1A11__W1A04__bcm_29520__chr14_locus00024_50kb_pb_11545	TTGCTAGCGTGGGCCAATCGgtaaagctggtacgctacttAGTTTGTCCGGGACTTCTGAGGGGTGAAGAACTTGAAGGGgtaaagctggtacgctacttGTAAAGCTGGTACGCTACTTgcgtggagggcatacaacgc
DNA-DEV_W1A11__W1A04__bcm_29520__chr14_locus00024_50kb_pb_11626	TTGCTAGCGTGGGCCAATCGgtaaagctggtacgctacttGACCCAATATCCAGAACCAAGTAAGCTTTTACTCACCATGgtaaagctggtacgctacttGTAAAGCTGGTACGCTACTTgcgtggagggcatacaacgc
DNA-DEV_W1A11__W1A04__bcm_29520__chr14_locus00024_50kb_pb_11682	TTGCTAGCGTGGGCCAATCGgtaaagctggtacgctacttATGTCCCACAGCACCTCAGCTCACCTGTCCAGGTTCTATCgtaaagctggtacgctacttGTAAAGCTGGTACGCTACTTgcgtggagggcatacaacgc
DNA-DEV_W1A11__W1A04__bcm_29520__chr14_locus00024_50kb_pb_11722	TTGCTAGCGTGGGCCAATCGgtaaagctggtacgctacttATTCGGCCATTTTGGAACCACCCCTGAGTTTTGGTTTCTTgtaaagctggtacgctacttGTAAAGCTGGTACGCTACTTgcgtggagggcatacaacgc
DNA-DEV_W1A11__W1A04__bcm_29520__chr14_locus00024_50kb_pb_13874	TTGCTAGCGTGGGCCAATCGgtaaagctggtacgctacttCTGTGTCTTTAATTGGTGCACTGAGCCCATTTTCATTTAAgtaaagctggtacgctacttGTAAAGCTGGTACGCTACTTgcgtggagggcatacaacgc
DNA-DEV_W1A11__W1A04__bcm_29520__chr14_locus00024_50kb_pb_17967	TTGCTAGCGTGGGCCAATCGgtaaagctggtacgctacttTGAGGAAACTTCTTCAGCTTACAGAGATCTGCTTAAGTTTgtaaagctggtacgctacttGTAAAGCTGGTACGCTACTTgcgtggagggcatacaacgc
DNA-DEV_W1A11__W1A04__bcm_29520__chr14_locus00024_50kb_pb_18157	TTGCTAGCGTGGGCCAATCGgtaaagctggtacgctacttTCTTCTGCATTGCCCCATCACACGGGTGAGGAATTTTTGAgtaaagctggtacgctacttGTAAAGCTGGTACGCTACTTgcgtggagggcatacaacgc
DNA-DEV_W1A11__W1A04__bcm_29520__chr14_locus00024_50kb_pb_18257	TTGCTAGCGTGGGCCAATCGgtaaagctggtacgctacttCTTTTGGACTGTGAAAGCTAATAGCTCTCCCCTCAGGCAGgtaaagctggtacgctacttGTAAAGCTGGTACGCTACTTgcgtggagggcatacaacgc
DNA-DEV_W1A11__W1A04__bcm_29520__chr14_locus00024_50kb_pb_18316	TTGCTAGCGTGGGCCAATCGgtaaagctggtacgctacttTTATAAGTACAAGGTTGTTCCACATCCAAATTATTCTTCAgtaaagctggtacgctacttGTAAAGCTGGTACGCTACTTgcgtggagggcatacaacgc
DNA-DEV_W1A11__W1A04__bcm_29520__chr14_locus00024_50kb_pb_18356	TTGCTAGCGTGGGCCAATCGgtaaagctggtacgctacttTATTCAAATCCAGTGGGAGTCTGACCTCTGTCCTTCTCTGgtaaagctggtacgctacttGTAAAGCTGGTACGCTACTTgcgtggagggcatacaacgc
DNA-DEV_W1A11__W1A04__bcm_29520__chr14_locus00024_50kb_pb_18438	TTGCTAGCGTGGGCCAATCGgtaaagctggtacgctacttATTTTATCAAATGTCATGGCTGTAATTTTTGGCAAGAAAAgtaaagctggtacgctacttGTAAAGCTGGTACGCTACTTgcgtggagggcatacaacgc
DNA-DEV_W1A11__W1A04__bcm_29520__chr14_locus00024_50kb_pb_18531	TTGCTAGCGTGGGCCAATCGgtaaagctggtacgctacttTAGAGAGTCATTTTGTAATTGTTCCTGTAAGGTATGCACAgtaaagctggtacgctacttGTAAAGCTGGTACGCTACTTgcgtggagggcatacaacgc
DNA-DEV_W1A11__W1A04__bcm_29520__chr14_locus00024_50kb_pb_18571	TTGCTAGCGTGGGCCAATCGgtaaagctggtacgctacttGCAGTAAGGACAGGATAGCGTTTGTGTGATACTGATGACTgtaaagctggtacgctacttGTAAAGCTGGTACGCTACTTgcgtggagggcatacaacgc
DNA-DEV_W1A11__W1A04__bcm_29520__chr14_locus00024_50kb_pb_18661	TTGCTAGCGTGGGCCAATCGgtaaagctggtacgctacttAGTTCCTGAGTTTCTGGATATTATGCTACTTTTAACTTAAgtaaagctggtacgctacttGTAAAGCTGGTACGCTACTTgcgtggagggcatacaacgc
DNA-DEV_W1A11__W1A04__bcm_29520__chr14_locus00024_50kb_pb_18703	TTGCTAGCGTGGGCCAATCGgtaaagctggtacgctacttCTAAGGGTTGTAAGTTCTGGTGGGAGTACCTTTGGCAAAGgtaaagctggtacgctacttGTAAAGCTGGTACGCTACTTgcgtggagggcatacaacgc
DNA-DEV_W1A11__W1A04__bcm_29520__chr14_locus00024_50kb_pb_18749	TTGCTAGCGTGGGCCAATCGgtaaagctggtacgctacttGAACCAAGCCATAGGGTGATAATGTCTGTGTCCTTGAGGAgtaaagctggtacgctacttGTAAAGCTGGTACGCTACTTgcgtggagggcatacaacgc
DNA-DEV_W1A11__W1A04__bcm_29520__chr14_locus00024_50kb_pb_18810	TTGCTAGCGTGGGCCAATCGgtaaagctggtacgctacttCATTTTACCTTCAGTTTTATATACTGATTAATCGCAAGCCgtaaagctggtacgctacttGTAAAGCTGGTACGCTACTTgcgtggagggcatacaacgc
DNA-DEV_W1A11__W1A04__bcm_29520__chr14_locus00024_50kb_pb_18865	TTGCTAGCGTGGGCCAATCGgtaaagctggtacgctacttTCCTGTTGAATGATTCTGCATAGCACATCAATCCCTTAAAgtaaagctggtacgctacttGTAAAGCTGGTACGCTACTTgcgtggagggcatacaacgc
DNA-DEV_W1A11__W1A04__bcm_29520__chr14_locus00024_50kb_pb_19262	TTGCTAGCGTGGGCCAATCGgtaaagctggtacgctacttATAAAGAATTTCCAAGTTGACGCCAATAAAGAAGATACTTgtaaagctggtacgctacttGTAAAGCTGGTACGCTACTTgcgtggagggcatacaacgc
DNA-DEV_W1A11__W1A04__bcm_29520__chr14_locus00024_50kb_pb_19308	TTGCTAGCGTGGGCCAATCGgtaaagctggtacgctacttAGAGATATCAGAGAAAAATTGCTTCGAATATTGTAAAGGGgtaaagctggtacgctacttGTAAAGCTGGTACGCTACTTgcgtggagggcatacaacgc
DNA-DEV_W1A11__W1A04__bcm_29520__chr14_locus00024_50kb_pb_19357	TTGCTAGCGTGGGCCAATCGgtaaagctggtacgctacttATTGACATCCTGTAGTCACTGCTGCATTTCTTATTAATGTgtaaagctggtacgctacttGTAAAGCTGGTACGCTACTTgcgtggagggcatacaacgc
DNA-DEV_W1A11__W1A04__bcm_29520__chr14_locus00024_50kb_pb_19439	TTGCTAGCGTGGGCCAATCGgtaaagctggtacgctacttTGGTATTGATTCTACAAGCACAGGATAATTCTTTCAAAACgtaaagctggtacgctacttGTAAAGCTGGTACGCTACTTgcgtggagggcatacaacgc
DNA-DEV_W1A11__W1A04__bcm_29520__chr14_locus00024_50kb_pb_19505	TTGCTAGCGTGGGCCAATCGgtaaagctggtacgctacttAAAACTTCCTTCTACAAAGATATGTGTCCAGCAACTGCCTgtaaagctggtacgctacttGTAAAGCTGGTACGCTACTTgcgtggagggcatacaacgc
DNA-DEV_W1A11__W1A04__bcm_29520__chr14_locus00024_50kb_pb_19545	TTGCTAGCGTGGGCCAATCGgtaaagctggtacgctacttGCTTAATCACAACCTTGGATAGAAGCCACCAACACCATATgtaaagctggtacgctacttGTAAAGCTGGTACGCTACTTgcgtggagggcatacaacgc
DNA-DEV_W1A11__W1A04__bcm_29520__chr14_locus00024_50kb_pb_19585	TTGCTAGCGTGGGCCAATCGgtaaagctggtacgctacttCACATACTCCTGATAAGAAGAACTACCATAAATTGACTCTgtaaagctggtacgctacttGTAAAGCTGGTACGCTACTTgcgtggagggcatacaacgc
DNA-DEV_W1A11__W1A04__bcm_29520__chr14_locus00024_50kb_pb_19701	TTGCTAGCGTGGGCCAATCGgtaaagctggtacgctacttTCCTCACCAGTGGCGTTATAAATAGTGTGTGAAAGTTGTCgtaaagctggtacgctacttGTAAAGCTGGTACGCTACTTgcgtggagggcatacaacgc
DNA-DEV_W1A11__W1A04__bcm_29520__chr14_locus00024_50kb_pb_19741	TTGCTAGCGTGGGCCAATCGgtaaagctggtacgctacttAAATTTGTCCTGTGCTGTGCAAGCTACCACAAAGTCACCTgtaaagctggtacgctacttGTAAAGCTGGTACGCTACTTgcgtggagggcatacaacgc
DNA-DEV_W1A11__W1A04__bcm_29520__chr14_locus00024_50kb_pb_19813	TTGCTAGCGTGGGCCAATCGgtaaagctggtacgctacttCACCTGGGAAAGGAAGTGGCCAATAGTAGTGAAGGGGATGgtaaagctggtacgctacttGTAAAGCTGGTACGCTACTTgcgtggagggcatacaacgc
DNA-DEV_W1A11__W1A04__bcm_29520__chr14_locus00024_50kb_pb_19853	TTGCTAGCGTGGGCCAATCGgtaaagctggtacgctacttTCTCATTGCACGAGACCATCCAGTGTGTTGTGTGGAGACTgtaaagctggtacgctacttGTAAAGCTGGTACGCTACTTgcgtggagggcatacaacgc
DNA-DEV_W1A11__W1A04__bcm_29520__chr14_locus00024_50kb_pb_19936	TTGCTAGCGTGGGCCAATCGgtaaagctggtacgctacttCAAGCCCATTCCTTGCAGCTCAGGTGTGGCTCAGGCTGTGgtaaagctggtacgctacttGTAAAGCTGGTACGCTACTTgcgtggagggcatacaacgc
DNA-DEV_W1A11__W1A04__bcm_29520__chr14_locus00024_50kb_pb_20064	TTGCTAGCGTGGGCCAATCGgtaaagctggtacgctacttGATCTGGGGCCCTTTTACTCCTAGCCCATTCTGTTTCTCTgtaaagctggtacgctacttGTAAAGCTGGTACGCTACTTgcgtggagggcatacaacgc
DNA-DEV_W1A11__W1A04__bcm_29520__chr14_locus00024_50kb_pb_20212	TTGCTAGCGTGGGCCAATCGgtaaagctggtacgctacttAGCGGGGTTCCCTGAGGAGAACAGTCTCAGGAATCCTAACgtaaagctggtacgctacttGTAAAGCTGGTACGCTACTTgcgtggagggcatacaacgc
DNA-DEV_W1A11__W1A04__bcm_29520__chr14_locus00024_50kb_pb_20252	TTGCTAGCGTGGGCCAATCGgtaaagctggtacgctacttCTGGTGAATCTTCTTCAGTCACATTCGGGACAGGAACCTTgtaaagctggtacgctacttGTAAAGCTGGTACGCTACTTgcgtggagggcatacaacgc
DNA-DEV_W1A11__W1A04__bcm_29520__chr14_locus00024_50kb_pb_20329	TTGCTAGCGTGGGCCAATCGgtaaagctggtacgctacttCTCACAGGCCCTAAATGTAGAGCAATCTCTCTGCCAGTGGgtaaagctggtacgctacttGTAAAGCTGGTACGCTACTTgcgtggagggcatacaacgc
DNA-DEV_W1A11__W1A04__bcm_29520__chr14_locus00024_50kb_pb_20463	TTGCTAGCGTGGGCCAATCGgtaaagctggtacgctacttTGGTTTACTGCCAGGTTCTGGGGTTGCCTCACCATCTTCAgtaaagctggtacgctacttGTAAAGCTGGTACGCTACTTgcgtggagggcatacaacgc
DNA-DEV_W1A11__W1A04__bcm_29520__chr14_locus00024_50kb_pb_20942	TTGCTAGCGTGGGCCAATCGgtaaagctggtacgctacttTGTCCTGTCCCATGTGTAGGTGCAGGAGTCAGGTCCAGGAgtaaagctggtacgctacttGTAAAGCTGGTACGCTACTTgcgtggagggcatacaacgc
DNA-DEV_W1A11__W1A04__bcm_29520__chr14_locus00024_50kb_pb_21018	TTGCTAGCGTGGGCCAATCGgtaaagctggtacgctacttTAGAATTTAAAAAAGGGTTGATGTGGACAAGTGAGCTCTCgtaaagctggtacgctacttGTAAAGCTGGTACGCTACTTgcgtggagggcatacaacgc
DNA-DEV_W1A11__W1A04__bcm_29520__chr14_locus00024_50kb_pb_21141	TTGCTAGCGTGGGCCAATCGgtaaagctggtacgctacttCCCCAGATACCGCTCTGTCATCAGCCAAGGAACAAATTCCgtaaagctggtacgctacttGTAAAGCTGGTACGCTACTTgcgtggagggcatacaacgc
DNA-DEV_W1A11__W1A04__bcm_29520__chr14_locus00024_50kb_pb_21197	TTGCTAGCGTGGGCCAATCGgtaaagctggtacgctacttCCTCAAACTCTGTTTACACCCCAGCAACAATGCTGGGTGTgtaaagctggtacgctacttGTAAAGCTGGTACGCTACTTgcgtggagggcatacaacgc
DNA-DEV_W1A11__W1A04__bcm_29520__chr14_locus00024_50kb_pb_21246	TTGCTAGCGTGGGCCAATCGgtaaagctggtacgctacttTGGTTCCTGCCCCTTATATGTGCGGGGCTCCTGGCACATGgtaaagctggtacgctacttGTAAAGCTGGTACGCTACTTgcgtggagggcatacaacgc
DNA-DEV_W1A11__W1A04__bcm_29520__chr14_locus00024_50kb_pb_21480	TTGCTAGCGTGGGCCAATCGgtaaagctggtacgctacttTTAGGCCATAGGTCTTGTGCACAAGGTTTTTCCCCAGTTCgtaaagctggtacgctacttGTAAAGCTGGTACGCTACTTgcgtggagggcatacaacgc
DNA-DEV_W1A11__W1A04__bcm_29520__chr14_locus00024_50kb_pb_21591	TTGCTAGCGTGGGCCAATCGgtaaagctggtacgctacttAAGTTCTTGAGGGAAAATTGAGGGAAATGTTGAGTGAGTTgtaaagctggtacgctacttGTAAAGCTGGTACGCTACTTgcgtggagggcatacaacgc
DNA-DEV_W1A11__W1A04__bcm_29520__chr14_locus00024_50kb_pb_21635	TTGCTAGCGTGGGCCAATCGgtaaagctggtacgctacttCACGTACAAGAGAGGGTGAGAATTCTGTGCTCAGCAAAGAgtaaagctggtacgctacttGTAAAGCTGGTACGCTACTTgcgtggagggcatacaacgc
DNA-DEV_W1A11__W1A04__bcm_29520__chr14_locus00024_50kb_pb_21675	TTGCTAGCGTGGGCCAATCGgtaaagctggtacgctacttGGGGACCAGGAGCGGTGACTCAACCGGACAGGGAAAACACgtaaagctggtacgctacttGTAAAGCTGGTACGCTACTTgcgtggagggcatacaacgc
DNA-DEV_W1A11__W1A04__bcm_29520__chr14_locus00024_50kb_pb_21801	TTGCTAGCGTGGGCCAATCGgtaaagctggtacgctacttGCATGCTAAGGTGTTGTGAACTAGGGTGATGTTGTCACTCgtaaagctggtacgctacttGTAAAGCTGGTACGCTACTTgcgtggagggcatacaacgc
DNA-DEV_W1A11__W1A04__bcm_29520__chr14_locus00024_50kb_pb_21919	TTGCTAGCGTGGGCCAATCGgtaaagctggtacgctacttATGATTTCCCCAACACAGTCATGAGTTTTCTTGTATGAAAgtaaagctggtacgctacttGTAAAGCTGGTACGCTACTTgcgtggagggcatacaacgc
DNA-DEV_W1A11__W1A04__bcm_29520__chr14_locus00024_50kb_pb_21980	TTGCTAGCGTGGGCCAATCGgtaaagctggtacgctacttTGGAGATCCTGTATTCTCAGAGACAGATGATGCCTCATTGgtaaagctggtacgctacttGTAAAGCTGGTACGCTACTTgcgtggagggcatacaacgc
DNA-DEV_W1A11__W1A04__bcm_29520__chr14_locus00024_50kb_pb_22134	TTGCTAGCGTGGGCCAATCGgtaaagctggtacgctacttGATCAGGCCTCACCTTGTCCTCCTCATTCAAAGTCTACCAgtaaagctggtacgctacttGTAAAGCTGGTACGCTACTTgcgtggagggcatacaacgc
DNA-DEV_W1A11__W1A04__bcm_29520__chr14_locus00024_50kb_pb_22313	TTGCTAGCGTGGGCCAATCGgtaaagctggtacgctacttCTGATGAATACAGAAGCGAAAATCCTCAAGGAAAACTTAGgtaaagctggtacgctacttGTAAAGCTGGTACGCTACTTgcgtggagggcatacaacgc
DNA-DEV_W1A11__W1A04__bcm_29520__chr14_locus00024_50kb_pb_22493	TTGCTAGCGTGGGCCAATCGgtaaagctggtacgctacttTCAATGGCTTCATTGTGCAATTGTGACAAATATTTAAAGAgtaaagctggtacgctacttGTAAAGCTGGTACGCTACTTgcgtggagggcatacaacgc
DNA-DEV_W1A11__W1A04__bcm_29520__chr14_locus00024_50kb_pb_22583	TTGCTAGCGTGGGCCAATCGgtaaagctggtacgctacttCAGGAAACCAACCCCTGAACAGGGCAATAACAAGTCACAAgtaaagctggtacgctacttGTAAAGCTGGTACGCTACTTgcgtggagggcatacaacgc
DNA-DEV_W1A11__W1A04__bcm_29520__chr14_locus00024_50kb_pb_22623	TTGCTAGCGTGGGCCAATCGgtaaagctggtacgctacttGCCTAGAGCCAAGATCCCCTTTGGCTCTGGTGTTGCCCAGgtaaagctggtacgctacttGTAAAGCTGGTACGCTACTTgcgtggagggcatacaacgc
DNA-DEV_W1A11__W1A04__bcm_29520__chr14_locus00024_50kb_pb_22663	TTGCTAGCGTGGGCCAATCGgtaaagctggtacgctacttACACACAAGTGGGTAAAGGCCAAAATACTAGCTGCACAAAgtaaagctggtacgctacttGTAAAGCTGGTACGCTACTTgcgtggagggcatacaacgc
DNA-DEV_W1A11__W1A04__bcm_29520__chr14_locus00024_50kb_pb_22823	TTGCTAGCGTGGGCCAATCGgtaaagctggtacgctacttAGGAGCAAAATCTGTATTCCTTGCCCACCACCCATCCCATgtaaagctggtacgctacttGTAAAGCTGGTACGCTACTTgcgtggagggcatacaacgc
DNA-DEV_W1A11__W1A04__bcm_29520__chr14_locus00024_50kb_pb_22892	TTGCTAGCGTGGGCCAATCGgtaaagctggtacgctacttAGGGCTTGCAAACCCTGAGCTCAACTTGGAGAGCTGGAAGgtaaagctggtacgctacttGTAAAGCTGGTACGCTACTTgcgtggagggcatacaacgc
DNA-DEV_W1A11__W1A04__bcm_29520__chr14_locus00024_50kb_pb_22936	TTGCTAGCGTGGGCCAATCGgtaaagctggtacgctacttTGCAATCACACATGTCAACAATCCTTACTGTAAAATAAATgtaaagctggtacgctacttGTAAAGCTGGTACGCTACTTgcgtggagggcatacaacgc
DNA-DEV_W1A11__W1A04__bcm_29520__chr14_locus00024_50kb_pb_22993	TTGCTAGCGTGGGCCAATCGgtaaagctggtacgctacttCACATGGGATTATCCCTGGTGAGGAAAGTTAAGTAGAAGAgtaaagctggtacgctacttGTAAAGCTGGTACGCTACTTgcgtggagggcatacaacgc
DNA-DEV_W1A11__W1A04__bcm_29520__chr14_locus00024_50kb_pb_23052	TTGCTAGCGTGGGCCAATCGgtaaagctggtacgctacttGCCCAATAGTGCTTCTAATAGTGAAAGCACCCTGTGTCTGgtaaagctggtacgctacttGTAAAGCTGGTACGCTACTTgcgtggagggcatacaacgc
DNA-DEV_W1A11__W1A04__bcm_29520__chr14_locus00024_50kb_pb_23165	TTGCTAGCGTGGGCCAATCGgtaaagctggtacgctacttATTCCATATGACGGAATGACAGAATTGAATAAACAGCTAAgtaaagctggtacgctacttGTAAAGCTGGTACGCTACTTgcgtggagggcatacaacgc
DNA-DEV_W1A11__W1A04__bcm_29520__chr14_locus00024_50kb_pb_23316	TTGCTAGCGTGGGCCAATCGgtaaagctggtacgctacttGCACTATCGATGCTAAGGTAATCATAATTCAATCTATTTTgtaaagctggtacgctacttGTAAAGCTGGTACGCTACTTgcgtggagggcatacaacgc
DNA-DEV_W1A11__W1A04__bcm_29520__chr14_locus00024_50kb_pb_23632	TTGCTAGCGTGGGCCAATCGgtaaagctggtacgctacttTTATGAGAAATGCTATATGGAGTCCCACAGACTGAACTGAgtaaagctggtacgctacttGTAAAGCTGGTACGCTACTTgcgtggagggcatacaacgc
DNA-DEV_W1A11__W1A04__bcm_29520__chr14_locus00024_50kb_pb_23672	TTGCTAGCGTGGGCCAATCGgtaaagctggtacgctacttGAAACAAACGCTGATGGAGTTCATGGAACCTAGACAGTCCgtaaagctggtacgctacttGTAAAGCTGGTACGCTACTTgcgtggagggcatacaacgc
DNA-DEV_W1A11__W1A04__bcm_29520__chr14_locus00024_50kb_pb_23772	TTGCTAGCGTGGGCCAATCGgtaaagctggtacgctacttTGAGGTGGCGTATCAAAAGACTGAAATACACTGTCAATCAgtaaagctggtacgctacttGTAAAGCTGGTACGCTACTTgcgtggagggcatacaacgc
DNA-DEV_W1A11__W1A04__bcm_29520__chr14_locus00024_50kb_pb_23934	TTGCTAGCGTGGGCCAATCGgtaaagctggtacgctacttCCCCACCTCGCCAGAGATTCATCTCTTGACCTCAGTGTCAgtaaagctggtacgctacttGTAAAGCTGGTACGCTACTTgcgtggagggcatacaacgc
DNA-DEV_W1A11__W1A04__bcm_29520__chr14_locus00024_50kb_pb_24622	TTGCTAGCGTGGGCCAATCGgtaaagctggtacgctacttGTGGGGGGGTCATTACCTGTGACTCTACATATGAAGGTGTgtaaagctggtacgctacttGTAAAGCTGGTACGCTACTTgcgtggagggcatacaacgc
DNA-DEV_W1A11__W1A04__bcm_29520__chr14_locus00024_50kb_pb_24662	TTGCTAGCGTGGGCCAATCGgtaaagctggtacgctacttTGCTCTTTGTATTACTTGGTGAGTGTGTGCCCCTGAGTGTgtaaagctggtacgctacttGTAAAGCTGGTACGCTACTTgcgtggagggcatacaacgc
DNA-DEV_W1A11__W1A04__bcm_29520__chr14_locus00024_50kb_pb_24704	TTGCTAGCGTGGGCCAATCGgtaaagctggtacgctacttTGATTTGACGCTAGTGTGACCAGGAATATTTGAGTGTGTGgtaaagctggtacgctacttGTAAAGCTGGTACGCTACTTgcgtggagggcatacaacgc
DNA-DEV_W1A11__W1A04__bcm_29520__chr14_locus00024_50kb_pb_24772	TTGCTAGCGTGGGCCAATCGgtaaagctggtacgctacttGACTTTTCTCTTCAGCGGTGTGATCTTAGGGTCCCAAGATgtaaagctggtacgctacttGTAAAGCTGGTACGCTACTTgcgtggagggcatacaacgc
DNA-DEV_W1A11__W1A04__bcm_29520__chr14_locus00024_50kb_pb_24812	TTGCTAGCGTGGGCCAATCGgtaaagctggtacgctacttATAGAGTAGTAGACAAGTTTGCCCTAGTAGTTTCTAACTTgtaaagctggtacgctacttGTAAAGCTGGTACGCTACTTgcgtggagggcatacaacgc
DNA-DEV_W1A11__W1A04__bcm_29520__chr14_locus00024_50kb_pb_24941	TTGCTAGCGTGGGCCAATCGgtaaagctggtacgctacttAAAACTCGAAGGGGGTTTCCATATGTAGGTGAGAGACAAAgtaaagctggtacgctacttGTAAAGCTGGTACGCTACTTgcgtggagggcatacaacgc
DNA-DEV_W1A11__W1A04__bcm_29520__chr14_locus00024_50kb_pb_25586	TTGCTAGCGTGGGCCAATCGgtaaagctggtacgctacttTTTCTGTGAGTTAGTTTGTAAAAGCGTATGCTATTTTGAGgtaaagctggtacgctacttGTAAAGCTGGTACGCTACTTgcgtggagggcatacaacgc
DNA-DEV_W1A11__W1A04__bcm_29520__chr14_locus00024_50kb_pb_25626	TTGCTAGCGTGGGCCAATCGgtaaagctggtacgctacttTATATCTTCGACCAAGTGTGTGGGAGAACGTGTTTGTGTGgtaaagctggtacgctacttGTAAAGCTGGTACGCTACTTgcgtggagggcatacaacgc
DNA-DEV_W1A11__W1A04__bcm_29520__chr14_locus00024_50kb_pb_25777	TTGCTAGCGTGGGCCAATCGgtaaagctggtacgctacttTGTGTGTCACTATAGAACATTGTGTGTAAGTGGGATGATGgtaaagctggtacgctacttGTAAAGCTGGTACGCTACTTgcgtggagggcatacaacgc
DNA-DEV_W1A11__W1A04__bcm_29520__chr14_locus00024_50kb_pb_25859	TTGCTAGCGTGGGCCAATCGgtaaagctggtacgctacttCTCTGAGACAGTGTGACGTCCATGGAGACTGAGACAGCTAgtaaagctggtacgctacttGTAAAGCTGGTACGCTACTTgcgtggagggcatacaacgc
DNA-DEV_W1A11__W1A04__bcm_29520__chr14_locus00024_50kb_pb_25899	TTGCTAGCGTGGGCCAATCGgtaaagctggtacgctacttTTTCAGGGTTACCTGCTGTAGTGGAAAGCAAACCTTGAGCgtaaagctggtacgctacttGTAAAGCTGGTACGCTACTTgcgtggagggcatacaacgc
DNA-DEV_W1A11__W1A04__bcm_29520__chr14_locus00024_50kb_pb_25939	TTGCTAGCGTGGGCCAATCGgtaaagctggtacgctacttATGGTGGAAGGGAAGACACAATCATTAAAATCTAGGGAAAgtaaagctggtacgctacttGTAAAGCTGGTACGCTACTTgcgtggagggcatacaacgc
DNA-DEV_W1A11__W1A04__bcm_29520__chr14_locus00024_50kb_pb_26104	TTGCTAGCGTGGGCCAATCGgtaaagctggtacgctacttCATTTTGGTTGATGCATTTTTTACCTCATTGGAATAAAATgtaaagctggtacgctacttGTAAAGCTGGTACGCTACTTgcgtggagggcatacaacgc
DNA-DEV_W1A11__W1A04__bcm_29520__chr14_locus00024_50kb_pb_26209	TTGCTAGCGTGGGCCAATCGgtaaagctggtacgctacttCTGCAGTGCTTACTGGATCCTGTCATATTTGGGGCTACATgtaaagctggtacgctacttGTAAAGCTGGTACGCTACTTgcgtggagggcatacaacgc
DNA-DEV_W1A11__W1A04__bcm_29520__chr14_locus00024_50kb_pb_26287	TTGCTAGCGTGGGCCAATCGgtaaagctggtacgctacttGAATTACACCCATAATATAATTGTTCTCCTGAGGTCCTTAgtaaagctggtacgctacttGTAAAGCTGGTACGCTACTTgcgtggagggcatacaacgc
DNA-DEV_W1A11__W1A04__bcm_29520__chr14_locus00024_50kb_pb_26500	TTGCTAGCGTGGGCCAATCGgtaaagctggtacgctacttTCCTTCAAACGCCCCAAATCAGAGAGCACCACAGTGCCCCgtaaagctggtacgctacttGTAAAGCTGGTACGCTACTTgcgtggagggcatacaacgc
DNA-DEV_W1A11__W1A04__bcm_29520__chr14_locus00024_50kb_pb_26540	TTGCTAGCGTGGGCCAATCGgtaaagctggtacgctacttTAAAGAAAGTCCGTTTTGAGGACAATACTATTTTCCAGTAgtaaagctggtacgctacttGTAAAGCTGGTACGCTACTTgcgtggagggcatacaacgc
DNA-DEV_W1A11__W1A04__bcm_29520__chr14_locus00024_50kb_pb_26610	TTGCTAGCGTGGGCCAATCGgtaaagctggtacgctacttCTCTCCAGTCCCATACGAGTATTATACCAGATGTTTTATGgtaaagctggtacgctacttGTAAAGCTGGTACGCTACTTgcgtggagggcatacaacgc
DNA-DEV_W1A11__W1A04__bcm_29520__chr14_locus00024_50kb_pb_26711	TTGCTAGCGTGGGCCAATCGgtaaagctggtacgctacttGATGTGATCGTAAGAACATGAGCAGGGATCCAGCAGTGCTgtaaagctggtacgctacttGTAAAGCTGGTACGCTACTTgcgtggagggcatacaacgc
DNA-DEV_W1A11__W1A04__bcm_29520__chr14_locus00024_50kb_pb_26759	TTGCTAGCGTGGGCCAATCGgtaaagctggtacgctacttCATATTATGGTCTGACACAAAGGAATGTAGCTGTTGTTAGgtaaagctggtacgctacttGTAAAGCTGGTACGCTACTTgcgtggagggcatacaacgc
DNA-DEV_W1A11__W1A04__bcm_29520__chr14_locus00024_50kb_pb_26816	TTGCTAGCGTGGGCCAATCGgtaaagctggtacgctacttACCTGCTAACGCCACTGTCCAAGTTCTGGATATCTTATTTgtaaagctggtacgctacttGTAAAGCTGGTACGCTACTTgcgtggagggcatacaacgc
DNA-DEV_W1A11__W1A04__bcm_29520__chr14_locus00024_50kb_pb_26976	TTGCTAGCGTGGGCCAATCGgtaaagctggtacgctacttAACGACACCCTTTAAGGATATCCACCAGCCATATGGGGACgtaaagctggtacgctacttGTAAAGCTGGTACGCTACTTgcgtggagggcatacaacgc
DNA-DEV_W1A11__W1A04__bcm_29520__chr14_locus00024_50kb_pb_27040	TTGCTAGCGTGGGCCAATCGgtaaagctggtacgctacttACCTAGAACGTCTCAGCGAGTGCCTGAGCTGATAGTGATAgtaaagctggtacgctacttGTAAAGCTGGTACGCTACTTgcgtggagggcatacaacgc
DNA-DEV_W1A11__W1A04__bcm_29520__chr14_locus00024_50kb_pb_27137	TTGCTAGCGTGGGCCAATCGgtaaagctggtacgctacttATACTGCTACGCAAGTTATAGTGTCCTCTCTCTTTATATCgtaaagctggtacgctacttGTAAAGCTGGTACGCTACTTgcgtggagggcatacaacgc
DNA-DEV_W1A11__W1A04__bcm_29520__chr14_locus00024_50kb_pb_27388	TTGCTAGCGTGGGCCAATCGgtaaagctggtacgctacttGCATCGCTCCTTAAATTTCACCAAGCCCATTTTTTGTTATgtaaagctggtacgctacttGTAAAGCTGGTACGCTACTTgcgtggagggcatacaacgc
DNA-DEV_W1A11__W1A04__bcm_29520__chr14_locus00024_50kb_pb_27485	TTGCTAGCGTGGGCCAATCGgtaaagctggtacgctacttCGTTCTTCATATATCGTTCAGCACCAGCTTCTCATCATTTgtaaagctggtacgctacttGTAAAGCTGGTACGCTACTTgcgtggagggcatacaacgc
DNA-DEV_W1A11__W1A04__bcm_29520__chr14_locus00024_50kb_pb_27606	TTGCTAGCGTGGGCCAATCGgtaaagctggtacgctacttTTGCATGTCTCCTGCTGTTGAAAGTTTGTGACTTTCTCACgtaaagctggtacgctacttGTAAAGCTGGTACGCTACTTgcgtggagggcatacaacgc
DNA-DEV_W1A11__W1A04__bcm_29520__chr14_locus00024_50kb_pb_27764	TTGCTAGCGTGGGCCAATCGgtaaagctggtacgctacttGGGTCAACGTCCCCTCCACAATCCTGTGTCGGAACATCATgtaaagctggtacgctacttGTAAAGCTGGTACGCTACTTgcgtggagggcatacaacgc
DNA-DEV_W1A11__W1A04__bcm_29520__chr14_locus00024_50kb_pb_27804	TTGCTAGCGTGGGCCAATCGgtaaagctggtacgctacttACCAAGTTGACCATCCCGTATAGCTGACAGTGACAACCACgtaaagctggtacgctacttGTAAAGCTGGTACGCTACTTgcgtggagggcatacaacgc
DNA-DEV_W1A11__W1A04__bcm_29520__chr14_locus00024_50kb_pb_27852	TTGCTAGCGTGGGCCAATCGgtaaagctggtacgctacttCATGACAGCGTAATCTCTCTTGTGGACAAAAAATTGGCAAgtaaagctggtacgctacttGTAAAGCTGGTACGCTACTTgcgtggagggcatacaacgc
DNA-DEV_W1A11__W1A04__bcm_29520__chr14_locus00024_50kb_pb_28039	TTGCTAGCGTGGGCCAATCGgtaaagctggtacgctacttGGAGGTGTCCCTTTGTGGATGATATTTCCCAGCCCCTTTGgtaaagctggtacgctacttGTAAAGCTGGTACGCTACTTgcgtggagggcatacaacgc
DNA-DEV_W1A11__W1A04__bcm_29520__chr14_locus00024_50kb_pb_28079	TTGCTAGCGTGGGCCAATCGgtaaagctggtacgctacttAACATTTCACCTCTCCTTGCATGGGGAGGTCAAGCAGCCTgtaaagctggtacgctacttGTAAAGCTGGTACGCTACTTgcgtggagggcatacaacgc
DNA-DEV_W1A11__W1A04__bcm_29520__chr14_locus00024_50kb_pb_28228	TTGCTAGCGTGGGCCAATCGgtaaagctggtacgctacttGAAACATCCTTCTGCGGTGCTTGCTAGGGAGAGGAAATAAgtaaagctggtacgctacttGTAAAGCTGGTACGCTACTTgcgtggagggcatacaacgc
DNA-DEV_W1A11__W1A04__bcm_29520__chr14_locus00024_50kb_pb_28483	TTGCTAGCGTGGGCCAATCGgtaaagctggtacgctacttCCTGACTTCCAGAAATGGATATGCGCCTGCAGGGATAAACgtaaagctggtacgctacttGTAAAGCTGGTACGCTACTTgcgtggagggcatacaacgc
DNA-DEV_W1A11__W1A04__bcm_29520__chr14_locus00024_50kb_pb_28528	TTGCTAGCGTGGGCCAATCGgtaaagctggtacgctacttAAACCTCCTCCCACTAATTATCCACTACTAAACATTCAAAgtaaagctggtacgctacttGTAAAGCTGGTACGCTACTTgcgtggagggcatacaacgc
DNA-DEV_W1A11__W1A04__bcm_29520__chr14_locus00024_50kb_pb_28582	TTGCTAGCGTGGGCCAATCGgtaaagctggtacgctacttTGCCAGTGTCAATGCCATATTGGGGTGCACTCTGGAAGATgtaaagctggtacgctacttGTAAAGCTGGTACGCTACTTgcgtggagggcatacaacgc
DNA-DEV_W1A11__W1A04__bcm_29520__chr14_locus00024_50kb_pb_28622	TTGCTAGCGTGGGCCAATCGgtaaagctggtacgctacttTGTCTGCCATTCTCCAGCTGAACAAGCCCATCTGCTTGCTgtaaagctggtacgctacttGTAAAGCTGGTACGCTACTTgcgtggagggcatacaacgc
DNA-DEV_W1A11__W1A04__bcm_29520__chr14_locus00024_50kb_pb_28683	TTGCTAGCGTGGGCCAATCGgtaaagctggtacgctacttAGGCATGAGCCTGATTGGGCTTGTAGAGGGAGAGCCTCATgtaaagctggtacgctacttGTAAAGCTGGTACGCTACTTgcgtggagggcatacaacgc
DNA-DEV_W1A11__W1A04__bcm_29520__chr14_locus00024_50kb_pb_28769	TTGCTAGCGTGGGCCAATCGgtaaagctggtacgctacttGCTCCCCCTTAGGAAGAAGGTGGGCACCTGGAAGGCCCCTgtaaagctggtacgctacttGTAAAGCTGGTACGCTACTTgcgtggagggcatacaacgc
DNA-DEV_W1A11__W1A04__bcm_29520__chr14_locus00024_50kb_pb_28809	TTGCTAGCGTGGGCCAATCGgtaaagctggtacgctacttCAAATGCAAGCACATGCGTGGGATCCAGGCAGGGACAAAAgtaaagctggtacgctacttGTAAAGCTGGTACGCTACTTgcgtggagggcatacaacgc
DNA-DEV_W1A11__W1A04__bcm_29520__chr14_locus00024_50kb_pb_28849	TTGCTAGCGTGGGCCAATCGgtaaagctggtacgctacttGGCTCGTGGGGTGTGTTTATGGATGAATCCCTTTTTGCAGgtaaagctggtacgctacttGTAAAGCTGGTACGCTACTTgcgtggagggcatacaacgc
DNA-DEV_W1A11__W1A04__bcm_29520__chr14_locus00024_50kb_pb_28918	TTGCTAGCGTGGGCCAATCGgtaaagctggtacgctacttGAGAAATGGAGACCTTGGCCATGAGAGATGTCATGTATGAgtaaagctggtacgctacttGTAAAGCTGGTACGCTACTTgcgtggagggcatacaacgc
DNA-DEV_W1A11__W1A04__bcm_29520__chr14_locus00024_50kb_pb_28997	TTGCTAGCGTGGGCCAATCGgtaaagctggtacgctacttAAGTGGGTAAGGTTATTCCTATCCATGCCTCTAAAAGTCCgtaaagctggtacgctacttGTAAAGCTGGTACGCTACTTgcgtggagggcatacaacgc
DNA-DEV_W1A11__W1A04__bcm_29520__chr14_locus00024_50kb_pb_29201	TTGCTAGCGTGGGCCAATCGgtaaagctggtacgctacttCCATGAATCCCCGTCCAACACAGGCACAGCCTTCTCCACTgtaaagctggtacgctacttGTAAAGCTGGTACGCTACTTgcgtggagggcatacaacgc
DNA-DEV_W1A11__W1A04__bcm_29520__chr14_locus00024_50kb_pb_29998	TTGCTAGCGTGGGCCAATCGgtaaagctggtacgctacttTGAAAACCCACATCTTGAGAGTGTCAGAAACTGCAGGGAGgtaaagctggtacgctacttGTAAAGCTGGTACGCTACTTgcgtggagggcatacaacgc
DNA-DEV_W1A11__W1A04__bcm_29520__chr14_locus00024_50kb_pb_30142	TTGCTAGCGTGGGCCAATCGgtaaagctggtacgctacttAGTGATGGCAGCACAAGCTATGCACAGAAGTTCCAGGCCAgtaaagctggtacgctacttGTAAAGCTGGTACGCTACTTgcgtggagggcatacaacgc
DNA-DEV_W1A11__W1A04__bcm_29520__chr14_locus00024_50kb_pb_30198	TTGCTAGCGTGGGCCAATCGgtaaagctggtacgctacttACTGGGTGCACCAGGTCCATGCACAAGGGCTTGAGTGGATgtaaagctggtacgctacttGTAAAGCTGGTACGCTACTTgcgtggagggcatacaacgc
DNA-DEV_W1A11__W1A04__bcm_29520__chr14_locus00024_50kb_pb_30360	TTGCTAGCGTGGGCCAATCGgtaaagctggtacgctacttTGGGTCCAGTAAAAGAGGGTTTTATCCACTCCTGTGTCCTgtaaagctggtacgctacttGTAAAGCTGGTACGCTACTTgcgtggagggcatacaacgc
DNA-DEV_W1A11__W1A04__bcm_29520__chr14_locus00024_50kb_pb_30411	TTGCTAGCGTGGGCCAATCGgtaaagctggtacgctacttGTGGTCATAGCTGCGGGTAGGATAATTCTCAGTCCCCAGGgtaaagctggtacgctacttGTAAAGCTGGTACGCTACTTgcgtggagggcatacaacgc
DNA-DEV_W1A11__W1A04__bcm_29520__chr14_locus00024_50kb_pb_30451	TTGCTAGCGTGGGCCAATCGgtaaagctggtacgctacttGCTCCTTACCATGGACTGGAATTGGAGGATCCTGTTTTTGgtaaagctggtacgctacttGTAAAGCTGGTACGCTACTTgcgtggagggcatacaacgc
DNA-DEV_W1A11__W1A04__bcm_29520__chr14_locus00024_50kb_pb_30491	TTGCTAGCGTGGGCCAATCGgtaaagctggtacgctacttATAACCAGCCATGTCCTCTAGAGAAGCCCCTGAGAGCACAgtaaagctggtacgctacttGTAAAGCTGGTACGCTACTTgcgtggagggcatacaacgc
DNA-DEV_W1A11__W1A04__bcm_29520__chr14_locus00024_50kb_pb_30545	TTGCTAGCGTGGGCCAATCGgtaaagctggtacgctacttAAATCACCTGAGATGAACACTACAGATATGTCTGTGCCCTgtaaagctggtacgctacttGTAAAGCTGGTACGCTACTTgcgtggagggcatacaacgc
DNA-DEV_W1A11__W1A04__bcm_29520__chr14_locus00024_50kb_pb_30693	TTGCTAGCGTGGGCCAATCGgtaaagctggtacgctacttGGGCATATAAAGGGAAACACGACTTTAAATAAGAATGAGGgtaaagctggtacgctacttGTAAAGCTGGTACGCTACTTgcgtggagggcatacaacgc
DNA-DEV_W1A11__W1A04__bcm_29520__chr14_locus00024_50kb_pb_30786	TTGCTAGCGTGGGCCAATCGgtaaagctggtacgctacttACAGCAAAACCCCGAAAGGGTGGAGGCTGTCCATGTGCCAgtaaagctggtacgctacttGTAAAGCTGGTACGCTACTTgcgtggagggcatacaacgc
DNA-DEV_W1A11__W1A04__bcm_29520__chr14_locus00024_50kb_pb_30898	TTGCTAGCGTGGGCCAATCGgtaaagctggtacgctacttTGTTAGCGGTTTGAGGTATTTTCCTAGTAAAAAATGAAGAgtaaagctggtacgctacttGTAAAGCTGGTACGCTACTTgcgtggagggcatacaacgc
DNA-DEV_W1A11__W1A04__bcm_29520__chr14_locus00024_50kb_pb_31067	TTGCTAGCGTGGGCCAATCGgtaaagctggtacgctacttATGAGGCTGCAGCGGGGATTTCTCTGAGAACTGAGTGTTGgtaaagctggtacgctacttGTAAAGCTGGTACGCTACTTgcgtggagggcatacaacgc
DNA-DEV_W1A11__W1A04__bcm_29520__chr14_locus00024_50kb_pb_31127	TTGCTAGCGTGGGCCAATCGgtaaagctggtacgctacttGTGCTGCAGAGGGCGCCCAGGACCCACCCAGAACAGGCTCgtaaagctggtacgctacttGTAAAGCTGGTACGCTACTTgcgtggagggcatacaacgc
DNA-DEV_W1A11__W1A04__bcm_29520__chr14_locus00024_50kb_pb_31302	TTGCTAGCGTGGGCCAATCGgtaaagctggtacgctacttTTAGAGTTCACTGGGTCTTCTAAGGTCAATGTTTTCAAAAgtaaagctggtacgctacttGTAAAGCTGGTACGCTACTTgcgtggagggcatacaacgc
DNA-DEV_W1A11__W1A04__bcm_29520__chr14_locus00024_50kb_pb_31362	TTGCTAGCGTGGGCCAATCGgtaaagctggtacgctacttACTATGTGTCCACTAATTAAATGCATCCTGAGCTCCAGGGgtaaagctggtacgctacttGTAAAGCTGGTACGCTACTTgcgtggagggcatacaacgc
DNA-DEV_W1A11__W1A04__bcm_29520__chr14_locus00024_50kb_pb_31410	TTGCTAGCGTGGGCCAATCGgtaaagctggtacgctacttCCAAACAAGATAGAGCATCCCCCAAAACCCTTCAAAATTTgtaaagctggtacgctacttGTAAAGCTGGTACGCTACTTgcgtggagggcatacaacgc
DNA-DEV_W1A11__W1A04__bcm_29520__chr14_locus00024_50kb_pb_31466	TTGCTAGCGTGGGCCAATCGgtaaagctggtacgctacttTCCACAAGTATATATGCCTACAGGTATTCTTAGATGTAATgtaaagctggtacgctacttGTAAAGCTGGTACGCTACTTgcgtggagggcatacaacgc
DNA-DEV_W1A11__W1A04__bcm_29520__chr14_locus00024_50kb_pb_31575	TTGCTAGCGTGGGCCAATCGgtaaagctggtacgctacttAGGCCCACTGTTGTACAAATCAACTAGTTCTGTGTGTGTGgtaaagctggtacgctacttGTAAAGCTGGTACGCTACTTgcgtggagggcatacaacgc
DNA-DEV_W1A11__W1A04__bcm_29520__chr14_locus00024_50kb_pb_31635	TTGCTAGCGTGGGCCAATCGgtaaagctggtacgctacttCTAGTATCCATGTAGGGGGTGCTCCCCATTTGCAAGATACgtaaagctggtacgctacttGTAAAGCTGGTACGCTACTTgcgtggagggcatacaacgc
DNA-DEV_W1A11__W1A04__bcm_29520__chr14_locus00024_50kb_pb_31687	TTGCTAGCGTGGGCCAATCGgtaaagctggtacgctacttTGTGTACTGTTTTCGTTACTTCTGTTTGGAGAAGGAAGTCgtaaagctggtacgctacttGTAAAGCTGGTACGCTACTTgcgtggagggcatacaacgc
DNA-DEV_W1A11__W1A04__bcm_29525__chr14_locus00028_50kb_pb_82	TTGCTAGCGTGGGCCAATCGaatgcctgtcggctagaccaAAAGTGGTGACAGAAACCTGTGGTGTACAGAATCCCATCGaatgcctgtcggctagaccaAATGCCTGTCGGCTAGACCAgcgtggagggcatacaacgc
DNA-DEV_W1A11__W1A04__bcm_29525__chr14_locus00028_50kb_pb_142	TTGCTAGCGTGGGCCAATCGaatgcctgtcggctagaccaACAGAAGGCTTCATGCACCCCTTCGGGCATGTCCTCTGCAaatgcctgtcggctagaccaAATGCCTGTCGGCTAGACCAgcgtggagggcatacaacgc
DNA-DEV_W1A11__W1A04__bcm_29525__chr14_locus00028_50kb_pb_224	TTGCTAGCGTGGGCCAATCGaatgcctgtcggctagaccaGATTTTTCCTTCCAACCGCTTCCCTGACATGGTTGAAAGAaatgcctgtcggctagaccaAATGCCTGTCGGCTAGACCAgcgtggagggcatacaacgc
DNA-DEV_W1A11__W1A04__bcm_29525__chr14_locus00028_50kb_pb_266	TTGCTAGCGTGGGCCAATCGaatgcctgtcggctagaccaTGCACACCAAGGAAGATAATGCAAATGCTACGACGTAGTCaatgcctgtcggctagaccaAATGCCTGTCGGCTAGACCAgcgtggagggcatacaacgc
DNA-DEV_W1A11__W1A04__bcm_29525__chr14_locus00028_50kb_pb_306	TTGCTAGCGTGGGCCAATCGaatgcctgtcggctagaccaACTTTGCAAATGCTGCAATGTTGTCACTCGCCACGCCAGCaatgcctgtcggctagaccaAATGCCTGTCGGCTAGACCAgcgtggagggcatacaacgc
DNA-DEV_W1A11__W1A04__bcm_29525__chr14_locus00028_50kb_pb_364	TTGCTAGCGTGGGCCAATCGaatgcctgtcggctagaccaAATGAAAAAGCCTCTGACACATTGAAACTTAGCAGCAACAaatgcctgtcggctagaccaAATGCCTGTCGGCTAGACCAgcgtggagggcatacaacgc
DNA-DEV_W1A11__W1A04__bcm_29525__chr14_locus00028_50kb_pb_404	TTGCTAGCGTGGGCCAATCGaatgcctgtcggctagaccaTTCTAACTGGGTTGAGGACAATATTCTTAATCCTCCCTAGaatgcctgtcggctagaccaAATGCCTGTCGGCTAGACCAgcgtggagggcatacaacgc
DNA-DEV_W1A11__W1A04__bcm_29525__chr14_locus00028_50kb_pb_470	TTGCTAGCGTGGGCCAATCGaatgcctgtcggctagaccaCTCTGCCTGACACAGCTCTGTGTCACTGACTGTTCCGAGGaatgcctgtcggctagaccaAATGCCTGTCGGCTAGACCAgcgtggagggcatacaacgc
DNA-DEV_W1A11__W1A04__bcm_29525__chr14_locus00028_50kb_pb_510	TTGCTAGCGTGGGCCAATCGaatgcctgtcggctagaccaAGAAACCTAGAGACGTCTGCAGCTCTTGACTTTGTAACTCaatgcctgtcggctagaccaAATGCCTGTCGGCTAGACCAgcgtggagggcatacaacgc
DNA-DEV_W1A11__W1A04__bcm_29525__chr14_locus00028_50kb_pb_551	TTGCTAGCGTGGGCCAATCGaatgcctgtcggctagaccaTGTCTTTCTATAGATATTCAGTGAGCAGTGATAAGACATCaatgcctgtcggctagaccaAATGCCTGTCGGCTAGACCAgcgtggagggcatacaacgc
DNA-DEV_W1A11__W1A04__bcm_29525__chr14_locus00028_50kb_pb_835	TTGCTAGCGTGGGCCAATCGaatgcctgtcggctagaccaATTAATAATTCAGAAATTAGGGGTGCATCCATTAAAAGTTaatgcctgtcggctagaccaAATGCCTGTCGGCTAGACCAgcgtggagggcatacaacgc
DNA-DEV_W1A11__W1A04__bcm_29525__chr14_locus00028_50kb_pb_875	TTGCTAGCGTGGGCCAATCGaatgcctgtcggctagaccaCTACTTAATGTCAATTAAAACTCGAGAGCAGTGGTTTGCAaatgcctgtcggctagaccaAATGCCTGTCGGCTAGACCAgcgtggagggcatacaacgc
DNA-DEV_W1A11__W1A04__bcm_29525__chr14_locus00028_50kb_pb_954	TTGCTAGCGTGGGCCAATCGaatgcctgtcggctagaccaAATGCAGATTCTAGGGGCACACCTGCAGAGTCTCATTGAGaatgcctgtcggctagaccaAATGCCTGTCGGCTAGACCAgcgtggagggcatacaacgc
DNA-DEV_W1A11__W1A04__bcm_29525__chr14_locus00028_50kb_pb_1043	TTGCTAGCGTGGGCCAATCGaatgcctgtcggctagaccaGGTGAAATGCATCCCACAGTCTTTCTATCTTAATGTGATTaatgcctgtcggctagaccaAATGCCTGTCGGCTAGACCAgcgtggagggcatacaacgc
DNA-DEV_W1A11__W1A04__bcm_29525__chr14_locus00028_50kb_pb_1156	TTGCTAGCGTGGGCCAATCGaatgcctgtcggctagaccaAGTTTTGTAGATAGTCTTTCTCTGGCTTTTCGAGATTTTAaatgcctgtcggctagaccaAATGCCTGTCGGCTAGACCAgcgtggagggcatacaacgc
DNA-DEV_W1A11__W1A04__bcm_29525__chr14_locus00028_50kb_pb_1311	TTGCTAGCGTGGGCCAATCGaatgcctgtcggctagaccaCATCTTTTTAGGTGGGCTATTTCAAGGAGCTGAGTTTCATaatgcctgtcggctagaccaAATGCCTGTCGGCTAGACCAgcgtggagggcatacaacgc
DNA-DEV_W1A11__W1A04__bcm_29525__chr14_locus00028_50kb_pb_1406	TTGCTAGCGTGGGCCAATCGaatgcctgtcggctagaccaTTTTTGCATTCAGAATGGAAGTATAAAAGTCGTGCAACCAaatgcctgtcggctagaccaAATGCCTGTCGGCTAGACCAgcgtggagggcatacaacgc
DNA-DEV_W1A11__W1A04__bcm_29525__chr14_locus00028_50kb_pb_1446	TTGCTAGCGTGGGCCAATCGaatgcctgtcggctagaccaACTCAAGATGCTCACATATCCATGGCATATTCAATCAACAaatgcctgtcggctagaccaAATGCCTGTCGGCTAGACCAgcgtggagggcatacaacgc
DNA-DEV_W1A11__W1A04__bcm_29525__chr14_locus00028_50kb_pb_1593	TTGCTAGCGTGGGCCAATCGaatgcctgtcggctagaccaGTAATAGTAACATTAAGCGCAGCAAATCTAACTAGACCAAaatgcctgtcggctagaccaAATGCCTGTCGGCTAGACCAgcgtggagggcatacaacgc
DNA-DEV_W1A11__W1A04__bcm_29525__chr14_locus00028_50kb_pb_1633	TTGCTAGCGTGGGCCAATCGaatgcctgtcggctagaccaTGGTATATAACACTAGTCTGTATAGTAATTGCTCTTTTCAaatgcctgtcggctagaccaAATGCCTGTCGGCTAGACCAgcgtggagggcatacaacgc
DNA-DEV_W1A11__W1A04__bcm_29525__chr14_locus00028_50kb_pb_1684	TTGCTAGCGTGGGCCAATCGaatgcctgtcggctagaccaTCTTGGTCTTGGGAGGAAATATTACGTTGTCTTCAGCAACaatgcctgtcggctagaccaAATGCCTGTCGGCTAGACCAgcgtggagggcatacaacgc
DNA-DEV_W1A11__W1A04__bcm_29525__chr14_locus00028_50kb_pb_1895	TTGCTAGCGTGGGCCAATCGaatgcctgtcggctagaccaCTTTGAATTTGGGTCTCATACTTTCTGAGGTTGGCTTGTTaatgcctgtcggctagaccaAATGCCTGTCGGCTAGACCAgcgtggagggcatacaacgc
DNA-DEV_W1A11__W1A04__bcm_29525__chr14_locus00028_50kb_pb_2195	TTGCTAGCGTGGGCCAATCGaatgcctgtcggctagaccaATCTTCTAACTATTCTGAACTGTACAGTAGCTTGTTGTAAaatgcctgtcggctagaccaAATGCCTGTCGGCTAGACCAgcgtggagggcatacaacgc
DNA-DEV_W1A11__W1A04__bcm_29525__chr14_locus00028_50kb_pb_2244	TTGCTAGCGTGGGCCAATCGaatgcctgtcggctagaccaTCTGGGCAAGGCCAGCTCCACGGCTACACGATCAGTGTGGaatgcctgtcggctagaccaAATGCCTGTCGGCTAGACCAgcgtggagggcatacaacgc
DNA-DEV_W1A11__W1A04__bcm_29525__chr14_locus00028_50kb_pb_2288	TTGCTAGCGTGGGCCAATCGaatgcctgtcggctagaccaAGAGACAGGCACTTGGTTTTATGCTCTACTTCAAAGTCTTaatgcctgtcggctagaccaAATGCCTGTCGGCTAGACCAgcgtggagggcatacaacgc
DNA-DEV_W1A11__W1A04__bcm_29525__chr14_locus00028_50kb_pb_2351	TTGCTAGCGTGGGCCAATCGaatgcctgtcggctagaccaAAGGTACCTCACATTTTCATCGAGCCTTGTAAACAGTGTAaatgcctgtcggctagaccaAATGCCTGTCGGCTAGACCAgcgtggagggcatacaacgc
DNA-DEV_W1A11__W1A04__bcm_29525__chr14_locus00028_50kb_pb_2391	TTGCTAGCGTGGGCCAATCGaatgcctgtcggctagaccaTCCAGTTAGTTTCCTTGATAATATCGAGGTGTGATATTTAaatgcctgtcggctagaccaAATGCCTGTCGGCTAGACCAgcgtggagggcatacaacgc
DNA-DEV_W1A11__W1A04__bcm_29525__chr14_locus00028_50kb_pb_2437	TTGCTAGCGTGGGCCAATCGaatgcctgtcggctagaccaCTTTCAATAAACATTACCAGTGTGAATACGCTGCTCGGTGaatgcctgtcggctagaccaAATGCCTGTCGGCTAGACCAgcgtggagggcatacaacgc
DNA-DEV_W1A11__W1A04__bcm_29525__chr14_locus00028_50kb_pb_2477	TTGCTAGCGTGGGCCAATCGaatgcctgtcggctagaccaTGGCCATAATGCACTAACGCATTTTTGCTTTGTACCTATGaatgcctgtcggctagaccaAATGCCTGTCGGCTAGACCAgcgtggagggcatacaacgc
DNA-DEV_W1A11__W1A04__bcm_29525__chr14_locus00028_50kb_pb_2588	TTGCTAGCGTGGGCCAATCGaatgcctgtcggctagaccaTGGAGGAACTTAGTGTCTCTGTATCAGATGGCATGCACTAaatgcctgtcggctagaccaAATGCCTGTCGGCTAGACCAgcgtggagggcatacaacgc
DNA-DEV_W1A11__W1A04__bcm_29525__chr14_locus00028_50kb_pb_2628	TTGCTAGCGTGGGCCAATCGaatgcctgtcggctagaccaAATATTCGCCATGAATACTCTTCCTGAATGCAAAGTCACAaatgcctgtcggctagaccaAATGCCTGTCGGCTAGACCAgcgtggagggcatacaacgc
DNA-DEV_W1A11__W1A04__bcm_29525__chr14_locus00028_50kb_pb_2686	TTGCTAGCGTGGGCCAATCGaatgcctgtcggctagaccaCATGCACTAACAGACATATTGTACCTATTATTCTAAATGCaatgcctgtcggctagaccaAATGCCTGTCGGCTAGACCAgcgtggagggcatacaacgc
DNA-DEV_W1A11__W1A04__bcm_29525__chr14_locus00028_50kb_pb_2731	TTGCTAGCGTGGGCCAATCGaatgcctgtcggctagaccaGGTTGGGACGATGTCTAAAACTCAGGTCATATCAGGCATTaatgcctgtcggctagaccaAATGCCTGTCGGCTAGACCAgcgtggagggcatacaacgc
DNA-DEV_W1A11__W1A04__bcm_29525__chr14_locus00028_50kb_pb_2815	TTGCTAGCGTGGGCCAATCGaatgcctgtcggctagaccaATGGTGGAGTTGGGTGGACGTAGCTACAGCGGTTCACAGTaatgcctgtcggctagaccaAATGCCTGTCGGCTAGACCAgcgtggagggcatacaacgc
DNA-DEV_W1A11__W1A04__bcm_29525__chr14_locus00028_50kb_pb_2921	TTGCTAGCGTGGGCCAATCGaatgcctgtcggctagaccaTTTCTCTCCCTCCATTTGATACGGACACAGGTTTATCCATaatgcctgtcggctagaccaAATGCCTGTCGGCTAGACCAgcgtggagggcatacaacgc
DNA-DEV_W1A11__W1A04__bcm_29525__chr14_locus00028_50kb_pb_2961	TTGCTAGCGTGGGCCAATCGaatgcctgtcggctagaccaTAACAGGATTCCAGAGCTAATCAGAATTACCTCTGATTTGaatgcctgtcggctagaccaAATGCCTGTCGGCTAGACCAgcgtggagggcatacaacgc
DNA-DEV_W1A11__W1A04__bcm_29525__chr14_locus00028_50kb_pb_3001	TTGCTAGCGTGGGCCAATCGaatgcctgtcggctagaccaGGTTTTACTCACACACCTGCTGGAAATCCATGCATGAGCTaatgcctgtcggctagaccaAATGCCTGTCGGCTAGACCAgcgtggagggcatacaacgc
DNA-DEV_W1A11__W1A04__bcm_29525__chr14_locus00028_50kb_pb_3106	TTGCTAGCGTGGGCCAATCGaatgcctgtcggctagaccaGCAGAGCTGACACAGATGCCAGAATGGTCAAAAACGAACAaatgcctgtcggctagaccaAATGCCTGTCGGCTAGACCAgcgtggagggcatacaacgc
DNA-DEV_W1A11__W1A04__bcm_29525__chr14_locus00028_50kb_pb_3146	TTGCTAGCGTGGGCCAATCGaatgcctgtcggctagaccaTTTACAAAGCAATTATTGCTATATCCCACATCTTCAAAAGaatgcctgtcggctagaccaAATGCCTGTCGGCTAGACCAgcgtggagggcatacaacgc
DNA-DEV_W1A11__W1A04__bcm_29525__chr14_locus00028_50kb_pb_3316	TTGCTAGCGTGGGCCAATCGaatgcctgtcggctagaccaTAAATTTGAAAGTGTGGCAATAAAAACTCCATAATGTAACaatgcctgtcggctagaccaAATGCCTGTCGGCTAGACCAgcgtggagggcatacaacgc
DNA-DEV_W1A11__W1A04__bcm_29525__chr14_locus00028_50kb_pb_3394	TTGCTAGCGTGGGCCAATCGaatgcctgtcggctagaccaTGGGGCTAATCACAGAATGTGAGACTACTCCCAGTAGTCCaatgcctgtcggctagaccaAATGCCTGTCGGCTAGACCAgcgtggagggcatacaacgc
DNA-DEV_W1A11__W1A04__bcm_29525__chr14_locus00028_50kb_pb_3948	TTGCTAGCGTGGGCCAATCGaatgcctgtcggctagaccaGCCACAGCACCTGCCTAGTCAGATTCTACACAGAGGAATGaatgcctgtcggctagaccaAATGCCTGTCGGCTAGACCAgcgtggagggcatacaacgc
DNA-DEV_W1A11__W1A04__bcm_29525__chr14_locus00028_50kb_pb_3988	TTGCTAGCGTGGGCCAATCGaatgcctgtcggctagaccaAAGATAAGAATGGCCGTCTATCTCTCATCTCAAACAAGGGaatgcctgtcggctagaccaAATGCCTGTCGGCTAGACCAgcgtggagggcatacaacgc
DNA-DEV_W1A11__W1A04__bcm_29525__chr14_locus00028_50kb_pb_4191	TTGCTAGCGTGGGCCAATCGaatgcctgtcggctagaccaAATGTTGCAGATGGTGGATCCAGGAACACGGTTAGGACTGaatgcctgtcggctagaccaAATGCCTGTCGGCTAGACCAgcgtggagggcatacaacgc
DNA-DEV_W1A11__W1A04__bcm_29525__chr14_locus00028_50kb_pb_4261	TTGCTAGCGTGGGCCAATCGaatgcctgtcggctagaccaTTATCTTACTCCTAAACGAAGTGGTTCCAGTGGGCTGTTTaatgcctgtcggctagaccaAATGCCTGTCGGCTAGACCAgcgtggagggcatacaacgc
DNA-DEV_W1A11__W1A04__bcm_29525__chr14_locus00028_50kb_pb_4432	TTGCTAGCGTGGGCCAATCGaatgcctgtcggctagaccaATTTGCTGCTTCTAATAAGTGGCCCTAGAAACCAGATAAGaatgcctgtcggctagaccaAATGCCTGTCGGCTAGACCAgcgtggagggcatacaacgc
DNA-DEV_W1A11__W1A04__bcm_29525__chr14_locus00028_50kb_pb_4487	TTGCTAGCGTGGGCCAATCGaatgcctgtcggctagaccaTGCGAATAAGTTAAAATAGCCCCATAAATTGTACCATAGAaatgcctgtcggctagaccaAATGCCTGTCGGCTAGACCAgcgtggagggcatacaacgc
DNA-DEV_W1A11__W1A04__bcm_29525__chr14_locus00028_50kb_pb_4614	TTGCTAGCGTGGGCCAATCGaatgcctgtcggctagaccaATTACATACTGAATGGCCACTGTGTGTTAGTCGTTATTCTaatgcctgtcggctagaccaAATGCCTGTCGGCTAGACCAgcgtggagggcatacaacgc
DNA-DEV_W1A11__W1A04__bcm_29525__chr14_locus00028_50kb_pb_5100	TTGCTAGCGTGGGCCAATCGaatgcctgtcggctagaccaTAAAAATCACGGCTGTGTTGCTCCCGAGAACTACACCTGTaatgcctgtcggctagaccaAATGCCTGTCGGCTAGACCAgcgtggagggcatacaacgc
DNA-DEV_W1A11__W1A04__bcm_29525__chr14_locus00028_50kb_pb_5153	TTGCTAGCGTGGGCCAATCGaatgcctgtcggctagaccaAGGCTCTGTTATTTATGTAGGCAACCCCAAGGCCAGTACAaatgcctgtcggctagaccaAATGCCTGTCGGCTAGACCAgcgtggagggcatacaacgc
DNA-DEV_W1A11__W1A04__bcm_29525__chr14_locus00028_50kb_pb_5193	TTGCTAGCGTGGGCCAATCGaatgcctgtcggctagaccaTGACCCTGTGATTACTGGAAGCACAGTATACGACAGGGGAaatgcctgtcggctagaccaAATGCCTGTCGGCTAGACCAgcgtggagggcatacaacgc
DNA-DEV_W1A11__W1A04__bcm_29525__chr14_locus00028_50kb_pb_5436	TTGCTAGCGTGGGCCAATCGaatgcctgtcggctagaccaCTAATAATCTCCCAAGTATAGCAAGTGCCACACAGTTTCCaatgcctgtcggctagaccaAATGCCTGTCGGCTAGACCAgcgtggagggcatacaacgc
DNA-DEV_W1A11__W1A04__bcm_29525__chr14_locus00028_50kb_pb_5559	TTGCTAGCGTGGGCCAATCGaatgcctgtcggctagaccaCCACTCCAAAGCATGCTGCTGGAATAATCTCCAGTGGCAGaatgcctgtcggctagaccaAATGCCTGTCGGCTAGACCAgcgtggagggcatacaacgc
DNA-DEV_W1A11__W1A04__bcm_29525__chr14_locus00028_50kb_pb_5648	TTGCTAGCGTGGGCCAATCGaatgcctgtcggctagaccaGCTAAAATAACCCCTATTTTGGGCTGATCCCCAAGACAGTaatgcctgtcggctagaccaAATGCCTGTCGGCTAGACCAgcgtggagggcatacaacgc
DNA-DEV_W1A11__W1A04__bcm_29525__chr14_locus00028_50kb_pb_5959	TTGCTAGCGTGGGCCAATCGaatgcctgtcggctagaccaGTTCATGGAGTAATTTATACTCTGTGGGGTTATTATGACAaatgcctgtcggctagaccaAATGCCTGTCGGCTAGACCAgcgtggagggcatacaacgc
DNA-DEV_W1A11__W1A04__bcm_29525__chr14_locus00028_50kb_pb_6051	TTGCTAGCGTGGGCCAATCGaatgcctgtcggctagaccaCTCTGAATACAAGCCAAAGAGTTATTCATTTCAATGTCTGaatgcctgtcggctagaccaAATGCCTGTCGGCTAGACCAgcgtggagggcatacaacgc
DNA-DEV_W1A11__W1A04__bcm_29525__chr14_locus00028_50kb_pb_6135	TTGCTAGCGTGGGCCAATCGaatgcctgtcggctagaccaCCAAGAGGCCATTTCCTAACACCTCATATTGACTACTCATaatgcctgtcggctagaccaAATGCCTGTCGGCTAGACCAgcgtggagggcatacaacgc
DNA-DEV_W1A11__W1A04__bcm_29525__chr14_locus00028_50kb_pb_6175	TTGCTAGCGTGGGCCAATCGaatgcctgtcggctagaccaCATCTTCTTATACCAATTCCCACATCTGTCTTGTACCTTCaatgcctgtcggctagaccaAATGCCTGTCGGCTAGACCAgcgtggagggcatacaacgc
DNA-DEV_W1A11__W1A04__bcm_29525__chr14_locus00028_50kb_pb_6467	TTGCTAGCGTGGGCCAATCGaatgcctgtcggctagaccaAGCAGTTTTTCATGTGGCCCATGATGCTTTTCTTTACAGTaatgcctgtcggctagaccaAATGCCTGTCGGCTAGACCAgcgtggagggcatacaacgc
DNA-DEV_W1A11__W1A04__bcm_29525__chr14_locus00028_50kb_pb_6536	TTGCTAGCGTGGGCCAATCGaatgcctgtcggctagaccaACAAAGCTGCTTTTCATTCAGGGCCCCAAGAAAGTCAAGAaatgcctgtcggctagaccaAATGCCTGTCGGCTAGACCAgcgtggagggcatacaacgc
DNA-DEV_W1A11__W1A04__bcm_29525__chr14_locus00028_50kb_pb_6817	TTGCTAGCGTGGGCCAATCGaatgcctgtcggctagaccaCACTGTCACAAGAAGAGTAGCATGGGGGTAACAACGCCCAaatgcctgtcggctagaccaAATGCCTGTCGGCTAGACCAgcgtggagggcatacaacgc
DNA-DEV_W1A11__W1A04__bcm_29525__chr14_locus00028_50kb_pb_6952	TTGCTAGCGTGGGCCAATCGaatgcctgtcggctagaccaACCATATCACTAATCTTAGTCTCAATTTTCCCGTCATCAGaatgcctgtcggctagaccaAATGCCTGTCGGCTAGACCAgcgtggagggcatacaacgc
DNA-DEV_W1A11__W1A04__bcm_29525__chr14_locus00028_50kb_pb_6992	TTGCTAGCGTGGGCCAATCGaatgcctgtcggctagaccaAATATTGTCAGCACTTACTTTAATACCCCATGCGTTCATGaatgcctgtcggctagaccaAATGCCTGTCGGCTAGACCAgcgtggagggcatacaacgc
DNA-DEV_W1A11__W1A04__bcm_29525__chr14_locus00028_50kb_pb_7151	TTGCTAGCGTGGGCCAATCGaatgcctgtcggctagaccaTTCTACATTTTCACTGGCTCTCTGAGGGGTCATCTCAGGTaatgcctgtcggctagaccaAATGCCTGTCGGCTAGACCAgcgtggagggcatacaacgc
DNA-DEV_W1A11__W1A04__bcm_29525__chr14_locus00028_50kb_pb_7261	TTGCTAGCGTGGGCCAATCGaatgcctgtcggctagaccaTAATGTCTGCCTACTTTGGATTTTGTGACGGCTTGAAACAaatgcctgtcggctagaccaAATGCCTGTCGGCTAGACCAgcgtggagggcatacaacgc
DNA-DEV_W1A11__W1A04__bcm_29525__chr14_locus00028_50kb_pb_7475	TTGCTAGCGTGGGCCAATCGaatgcctgtcggctagaccaAGAGGCAGGACTGTGAGTTTGAAGTCACCGCCAGCGTCTGaatgcctgtcggctagaccaAATGCCTGTCGGCTAGACCAgcgtggagggcatacaacgc
DNA-DEV_W1A11__W1A04__bcm_29525__chr14_locus00028_50kb_pb_7540	TTGCTAGCGTGGGCCAATCGaatgcctgtcggctagaccaTGTTTCCATGGACTGGGCTGGACCATGCTGTAGCCCTGGGaatgcctgtcggctagaccaAATGCCTGTCGGCTAGACCAgcgtggagggcatacaacgc
DNA-DEV_W1A11__W1A04__bcm_29525__chr14_locus00028_50kb_pb_7580	TTGCTAGCGTGGGCCAATCGaatgcctgtcggctagaccaCGCTGCCTGCACCTGAGAATTATCCAAAGCACTTGCAAAAaatgcctgtcggctagaccaAATGCCTGTCGGCTAGACCAgcgtggagggcatacaacgc
DNA-DEV_W1A11__W1A04__bcm_29525__chr14_locus00028_50kb_pb_7620	TTGCTAGCGTGGGCCAATCGaatgcctgtcggctagaccaTGTGTGAATCCCTTGCCCTTAGCCTAAGGAATTTCAATTTaatgcctgtcggctagaccaAATGCCTGTCGGCTAGACCAgcgtggagggcatacaacgc
DNA-DEV_W1A11__W1A04__bcm_29525__chr14_locus00028_50kb_pb_7986	TTGCTAGCGTGGGCCAATCGaatgcctgtcggctagaccaGCTGCTGGCCTGGGACCACACATCGAGGACCACTCAGCTAaatgcctgtcggctagaccaAATGCCTGTCGGCTAGACCAgcgtggagggcatacaacgc
DNA-DEV_W1A11__W1A04__bcm_29525__chr14_locus00028_50kb_pb_8061	TTGCTAGCGTGGGCCAATCGaatgcctgtcggctagaccaTTCCTTCTTCTGGGAAGAGAGACTGATCTTACTATTGAGTaatgcctgtcggctagaccaAATGCCTGTCGGCTAGACCAgcgtggagggcatacaacgc
DNA-DEV_W1A11__W1A04__bcm_29525__chr14_locus00028_50kb_pb_8285	TTGCTAGCGTGGGCCAATCGaatgcctgtcggctagaccaATGGCTTTTCAGGGCAAGCTCTGTCTGCATGTGCGGGGGGaatgcctgtcggctagaccaAATGCCTGTCGGCTAGACCAgcgtggagggcatacaacgc
DNA-DEV_W1A11__W1A04__bcm_29525__chr14_locus00028_50kb_pb_8379	TTGCTAGCGTGGGCCAATCGaatgcctgtcggctagaccaTGCTTTGAGAAGCCTTAGCATAGACCTAGGGGAAGTATTAaatgcctgtcggctagaccaAATGCCTGTCGGCTAGACCAgcgtggagggcatacaacgc
DNA-DEV_W1A11__W1A04__bcm_29525__chr14_locus00028_50kb_pb_8495	TTGCTAGCGTGGGCCAATCGaatgcctgtcggctagaccaTCTCCATTTATCTGTCTTCTGGGTACTCTCTCAATATATTaatgcctgtcggctagaccaAATGCCTGTCGGCTAGACCAgcgtggagggcatacaacgc
DNA-DEV_W1A11__W1A04__bcm_29525__chr14_locus00028_50kb_pb_8641	TTGCTAGCGTGGGCCAATCGaatgcctgtcggctagaccaTATAAACAATTTCACTGACTTAGTAAGCAGGGCTCTAAGAaatgcctgtcggctagaccaAATGCCTGTCGGCTAGACCAgcgtggagggcatacaacgc
DNA-DEV_W1A11__W1A04__bcm_29525__chr14_locus00028_50kb_pb_8682	TTGCTAGCGTGGGCCAATCGaatgcctgtcggctagaccaCTGAAGAGAAAACACGCCAATGCTGGATGGCATCAATTCTaatgcctgtcggctagaccaAATGCCTGTCGGCTAGACCAgcgtggagggcatacaacgc
DNA-DEV_W1A11__W1A04__bcm_29525__chr14_locus00028_50kb_pb_8740	TTGCTAGCGTGGGCCAATCGaatgcctgtcggctagaccaAAATAGACATGACACATCCACAATAAACAGTCGCTAAAATaatgcctgtcggctagaccaAATGCCTGTCGGCTAGACCAgcgtggagggcatacaacgc
DNA-DEV_W1A11__W1A04__bcm_29525__chr14_locus00028_50kb_pb_8780	TTGCTAGCGTGGGCCAATCGaatgcctgtcggctagaccaGTATGGGAATGCTCCGTGCTGCACCTCTCTGCAGGCTTTCaatgcctgtcggctagaccaAATGCCTGTCGGCTAGACCAgcgtggagggcatacaacgc
DNA-DEV_W1A11__W1A04__bcm_29525__chr14_locus00028_50kb_pb_8855	TTGCTAGCGTGGGCCAATCGaatgcctgtcggctagaccaAAAAAATGTACAAGAGAGGCCCCCTGGACACTAGCTAGTAaatgcctgtcggctagaccaAATGCCTGTCGGCTAGACCAgcgtggagggcatacaacgc
DNA-DEV_W1A11__W1A04__bcm_29525__chr14_locus00028_50kb_pb_8956	TTGCTAGCGTGGGCCAATCGaatgcctgtcggctagaccaCTGCTGTGAGCCATGTATTGTCTTAACCACCTTCTGCTCTaatgcctgtcggctagaccaAATGCCTGTCGGCTAGACCAgcgtggagggcatacaacgc
DNA-DEV_W1A11__W1A04__bcm_29525__chr14_locus00028_50kb_pb_9042	TTGCTAGCGTGGGCCAATCGaatgcctgtcggctagaccaGGAAACTGGGGCATAGCTAGCTGGATTAATACCTGGCAAGaatgcctgtcggctagaccaAATGCCTGTCGGCTAGACCAgcgtggagggcatacaacgc
DNA-DEV_W1A11__W1A04__bcm_29525__chr14_locus00028_50kb_pb_9115	TTGCTAGCGTGGGCCAATCGaatgcctgtcggctagaccaGTGTGTGGGTGGAAAGCAAAGGCTCTTTCCGCAGTGCACTaatgcctgtcggctagaccaAATGCCTGTCGGCTAGACCAgcgtggagggcatacaacgc
DNA-DEV_W1A11__W1A04__bcm_29525__chr14_locus00028_50kb_pb_9155	TTGCTAGCGTGGGCCAATCGaatgcctgtcggctagaccaGTGTACGTAAACTTGCAGCCAAACACCATTATAAAGGCTGaatgcctgtcggctagaccaAATGCCTGTCGGCTAGACCAgcgtggagggcatacaacgc
DNA-DEV_W1A11__W1A04__bcm_29525__chr14_locus00028_50kb_pb_9378	TTGCTAGCGTGGGCCAATCGaatgcctgtcggctagaccaATTCCAAATGCAAACAATTGGAGTGCTATAAAATGTGGTTaatgcctgtcggctagaccaAATGCCTGTCGGCTAGACCAgcgtggagggcatacaacgc
DNA-DEV_W1A11__W1A04__bcm_29525__chr14_locus00028_50kb_pb_9447	TTGCTAGCGTGGGCCAATCGaatgcctgtcggctagaccaAATACTTTTCCTAATTGGAGCCTCTGAGAGACTGAAATCCaatgcctgtcggctagaccaAATGCCTGTCGGCTAGACCAgcgtggagggcatacaacgc
DNA-DEV_W1A11__W1A04__bcm_29525__chr14_locus00028_50kb_pb_9488	TTGCTAGCGTGGGCCAATCGaatgcctgtcggctagaccaTTCTGCGAAGTGTATTCTAGCTCTTCCATAGTCTCCCAGTaatgcctgtcggctagaccaAATGCCTGTCGGCTAGACCAgcgtggagggcatacaacgc
DNA-DEV_W1A11__W1A04__bcm_29525__chr14_locus00028_50kb_pb_9528	TTGCTAGCGTGGGCCAATCGaatgcctgtcggctagaccaGACTCTTGCCTCAGAAGGCTCTGTTAATTTGGTTGATCGCaatgcctgtcggctagaccaAATGCCTGTCGGCTAGACCAgcgtggagggcatacaacgc
DNA-DEV_W1A11__W1A04__bcm_29525__chr14_locus00028_50kb_pb_9602	TTGCTAGCGTGGGCCAATCGaatgcctgtcggctagaccaAATTTTGTAATACAATCTTCAGATCCACACTACCCAAAAGaatgcctgtcggctagaccaAATGCCTGTCGGCTAGACCAgcgtggagggcatacaacgc
DNA-DEV_W1A11__W1A04__bcm_29525__chr14_locus00028_50kb_pb_9674	TTGCTAGCGTGGGCCAATCGaatgcctgtcggctagaccaTTTCCCTCTAAATAAGTAGGAGCATGGTACTTTGATCAATaatgcctgtcggctagaccaAATGCCTGTCGGCTAGACCAgcgtggagggcatacaacgc
DNA-DEV_W1A11__W1A04__bcm_29525__chr14_locus00028_50kb_pb_9775	TTGCTAGCGTGGGCCAATCGaatgcctgtcggctagaccaTGCACCCAGCACTGACCTTCAATCAGAATGAAAGCACGTCaatgcctgtcggctagaccaAATGCCTGTCGGCTAGACCAgcgtggagggcatacaacgc
DNA-DEV_W1A11__W1A04__bcm_29525__chr14_locus00028_50kb_pb_9849	TTGCTAGCGTGGGCCAATCGaatgcctgtcggctagaccaAATGTAACACAAAAACATCGGAACTATAATAGGATCACGAaatgcctgtcggctagaccaAATGCCTGTCGGCTAGACCAgcgtggagggcatacaacgc
DNA-DEV_W1A11__W1A04__bcm_29525__chr14_locus00028_50kb_pb_9939	TTGCTAGCGTGGGCCAATCGaatgcctgtcggctagaccaGAGCACAGCAGAAAGAAGCATGGGTGAAGGGATCCGAGAGaatgcctgtcggctagaccaAATGCCTGTCGGCTAGACCAgcgtggagggcatacaacgc
DNA-DEV_W1A11__W1A04__bcm_29525__chr14_locus00028_50kb_pb_9979	TTGCTAGCGTGGGCCAATCGaatgcctgtcggctagaccaTCAATCCTACCTGGCAAACAGGAGTGTGATCCTGGCATCCaatgcctgtcggctagaccaAATGCCTGTCGGCTAGACCAgcgtggagggcatacaacgc
DNA-DEV_W1A11__W1A04__bcm_29525__chr14_locus00028_50kb_pb_10065	TTGCTAGCGTGGGCCAATCGaatgcctgtcggctagaccaAGCTAGATCAGGGGTTCTTAGAAATCAGTTGAGGGGACCGaatgcctgtcggctagaccaAATGCCTGTCGGCTAGACCAgcgtggagggcatacaacgc
DNA-DEV_W1A11__W1A04__bcm_29525__chr14_locus00028_50kb_pb_10169	TTGCTAGCGTGGGCCAATCGaatgcctgtcggctagaccaTCCAATTATGAATGTAAGTCATAACCCACAATACTACTAAaatgcctgtcggctagaccaAATGCCTGTCGGCTAGACCAgcgtggagggcatacaacgc
DNA-DEV_W1A11__W1A04__bcm_29525__chr14_locus00028_50kb_pb_10348	TTGCTAGCGTGGGCCAATCGaatgcctgtcggctagaccaCTTAATGCATTGGGAAAGAAGCACATGCATAACTGCATCAaatgcctgtcggctagaccaAATGCCTGTCGGCTAGACCAgcgtggagggcatacaacgc
DNA-DEV_W1A11__W1A04__bcm_29525__chr14_locus00028_50kb_pb_10418	TTGCTAGCGTGGGCCAATCGaatgcctgtcggctagaccaTTGAGCATAATTGGCTTCCTCTATAATCAAAGGTGTGCTAaatgcctgtcggctagaccaAATGCCTGTCGGCTAGACCAgcgtggagggcatacaacgc
DNA-DEV_W1A11__W1A04__bcm_29525__chr14_locus00028_50kb_pb_10486	TTGCTAGCGTGGGCCAATCGaatgcctgtcggctagaccaGATGTGACTTTATCAGACTGCCTATATGGTCCCCTTAGACaatgcctgtcggctagaccaAATGCCTGTCGGCTAGACCAgcgtggagggcatacaacgc
DNA-DEV_W1A11__W1A04__bcm_29525__chr14_locus00028_50kb_pb_10625	TTGCTAGCGTGGGCCAATCGaatgcctgtcggctagaccaAAGAGCAGGAGACTGGAGTAACTGCCATATGGTGGGAGGTaatgcctgtcggctagaccaAATGCCTGTCGGCTAGACCAgcgtggagggcatacaacgc
DNA-DEV_W1A11__W1A04__bcm_29525__chr14_locus00028_50kb_pb_11042	TTGCTAGCGTGGGCCAATCGaatgcctgtcggctagaccaCAAAAACAGAAATGCTCGGCCAGCAAATGCACCAGGCAGCaatgcctgtcggctagaccaAATGCCTGTCGGCTAGACCAgcgtggagggcatacaacgc
DNA-DEV_W1A11__W1A04__bcm_29525__chr14_locus00028_50kb_pb_11082	TTGCTAGCGTGGGCCAATCGaatgcctgtcggctagaccaCAGACCGATACAGGTTCCAGAGCCGCCTACTCTGTCAAAAaatgcctgtcggctagaccaAATGCCTGTCGGCTAGACCAgcgtggagggcatacaacgc
DNA-DEV_W1A11__W1A04__bcm_29525__chr14_locus00028_50kb_pb_11194	TTGCTAGCGTGGGCCAATCGaatgcctgtcggctagaccaGTAACAGGTGAAAAAGCACAAGAAACGCTATGGTTACACAaatgcctgtcggctagaccaAATGCCTGTCGGCTAGACCAgcgtggagggcatacaacgc
DNA-DEV_W1A11__W1A04__bcm_29525__chr14_locus00028_50kb_pb_11238	TTGCTAGCGTGGGCCAATCGaatgcctgtcggctagaccaACAACTTTGGTGGAAGCGTATGTATGATGAGAACTAGAACaatgcctgtcggctagaccaAATGCCTGTCGGCTAGACCAgcgtggagggcatacaacgc
DNA-DEV_W1A11__W1A04__bcm_29525__chr14_locus00028_50kb_pb_11278	TTGCTAGCGTGGGCCAATCGaatgcctgtcggctagaccaTGCACGCTCGGTTATGTTAAATCCGTGGCCATTGTCTAAGaatgcctgtcggctagaccaAATGCCTGTCGGCTAGACCAgcgtggagggcatacaacgc
DNA-DEV_W1A11__W1A04__bcm_29525__chr14_locus00028_50kb_pb_11332	TTGCTAGCGTGGGCCAATCGaatgcctgtcggctagaccaCCACAGTGTGCTAGAGGTATGAGCCTACTGAAATAAGACGaatgcctgtcggctagaccaAATGCCTGTCGGCTAGACCAgcgtggagggcatacaacgc
DNA-DEV_W1A11__W1A04__bcm_29525__chr14_locus00028_50kb_pb_11425	TTGCTAGCGTGGGCCAATCGaatgcctgtcggctagaccaAAAGAGCCATCTACAAAGAGATGCATGAGTTAGCTGAGGTaatgcctgtcggctagaccaAATGCCTGTCGGCTAGACCAgcgtggagggcatacaacgc
DNA-DEV_W1A11__W1A04__bcm_29525__chr14_locus00028_50kb_pb_11604	TTGCTAGCGTGGGCCAATCGaatgcctgtcggctagaccaTGCATTCACTGGGCACCCCAGGCATATTAGGATGCAGGGGaatgcctgtcggctagaccaAATGCCTGTCGGCTAGACCAgcgtggagggcatacaacgc
DNA-DEV_W1A11__W1A04__bcm_29525__chr14_locus00028_50kb_pb_11710	TTGCTAGCGTGGGCCAATCGaatgcctgtcggctagaccaAAAGCAAAACACCATCGTTGTGAGCCCCTACATACTGCAGaatgcctgtcggctagaccaAATGCCTGTCGGCTAGACCAgcgtggagggcatacaacgc
DNA-DEV_W1A11__W1A04__bcm_29525__chr14_locus00028_50kb_pb_11757	TTGCTAGCGTGGGCCAATCGaatgcctgtcggctagaccaCCAGCAGGTGCAGGACGCTGTATGTGGGTAAAAGACTAGTaatgcctgtcggctagaccaAATGCCTGTCGGCTAGACCAgcgtggagggcatacaacgc
DNA-DEV_W1A11__W1A04__bcm_29525__chr14_locus00028_50kb_pb_11890	TTGCTAGCGTGGGCCAATCGaatgcctgtcggctagaccaCTCTCTCAGCCATCACACGATTTGCTTTCTTCAGCCAGCTaatgcctgtcggctagaccaAATGCCTGTCGGCTAGACCAgcgtggagggcatacaacgc
DNA-DEV_W1A11__W1A04__bcm_29525__chr14_locus00028_50kb_pb_11930	TTGCTAGCGTGGGCCAATCGaatgcctgtcggctagaccaCTGTCAAAAGTATCCCCTATTAGAAACGCTGTCCCCTTAGaatgcctgtcggctagaccaAATGCCTGTCGGCTAGACCAgcgtggagggcatacaacgc
DNA-DEV_W1A11__W1A04__bcm_29525__chr14_locus00028_50kb_pb_11994	TTGCTAGCGTGGGCCAATCGaatgcctgtcggctagaccaACAGAAAAAGACAAGGCTCGGACACTAGCAGCCCTGCAGGaatgcctgtcggctagaccaAATGCCTGTCGGCTAGACCAgcgtggagggcatacaacgc
DNA-DEV_W1A11__W1A04__bcm_29525__chr14_locus00028_50kb_pb_12034	TTGCTAGCGTGGGCCAATCGaatgcctgtcggctagaccaAAACAGTTGTATTCAAAGCAGACGTGAAAACCCTGTATCAaatgcctgtcggctagaccaAATGCCTGTCGGCTAGACCAgcgtggagggcatacaacgc
DNA-DEV_W1A11__W1A04__bcm_29525__chr14_locus00028_50kb_pb_12074	TTGCTAGCGTGGGCCAATCGaatgcctgtcggctagaccaTGTGATGCACTGCCAATGCAACAGCACCTTCAAGCACTAAaatgcctgtcggctagaccaAATGCCTGTCGGCTAGACCAgcgtggagggcatacaacgc
DNA-DEV_W1A11__W1A04__bcm_29525__chr14_locus00028_50kb_pb_12135	TTGCTAGCGTGGGCCAATCGaatgcctgtcggctagaccaTGGGATGACCTGGCATTTCCCTCTATCTACGTGAACTCGCaatgcctgtcggctagaccaAATGCCTGTCGGCTAGACCAgcgtggagggcatacaacgc
DNA-DEV_W1A11__W1A04__bcm_29525__chr14_locus00028_50kb_pb_12207	TTGCTAGCGTGGGCCAATCGaatgcctgtcggctagaccaTTGGCATGGTGCACTGGCCCAATGGACTAAGTGTCCTATTaatgcctgtcggctagaccaAATGCCTGTCGGCTAGACCAgcgtggagggcatacaacgc
DNA-DEV_W1A11__W1A04__bcm_29525__chr14_locus00028_50kb_pb_12254	TTGCTAGCGTGGGCCAATCGaatgcctgtcggctagaccaGCAATAGAAGCAGACAGCGAGATTGGCCTCAACAGGGTTGaatgcctgtcggctagaccaAATGCCTGTCGGCTAGACCAgcgtggagggcatacaacgc
DNA-DEV_W1A11__W1A04__bcm_29525__chr14_locus00028_50kb_pb_12496	TTGCTAGCGTGGGCCAATCGaatgcctgtcggctagaccaAAACCTTTGAATTTGAAAGAAGGCTCACTAGATAATACCAaatgcctgtcggctagaccaAATGCCTGTCGGCTAGACCAgcgtggagggcatacaacgc
DNA-DEV_W1A11__W1A04__bcm_29525__chr14_locus00028_50kb_pb_12558	TTGCTAGCGTGGGCCAATCGaatgcctgtcggctagaccaTATTTTTTTGACCACATAAGTGCCAAGCTTCGAGCTATGTaatgcctgtcggctagaccaAATGCCTGTCGGCTAGACCAgcgtggagggcatacaacgc
DNA-DEV_W1A11__W1A04__bcm_29525__chr14_locus00028_50kb_pb_12619	TTGCTAGCGTGGGCCAATCGaatgcctgtcggctagaccaCTCATCTGTTGGTAACACTACCAACAATTCAGCTCAAGGAaatgcctgtcggctagaccaAATGCCTGTCGGCTAGACCAgcgtggagggcatacaacgc
DNA-DEV_W1A11__W1A04__bcm_29525__chr14_locus00028_50kb_pb_12676	TTGCTAGCGTGGGCCAATCGaatgcctgtcggctagaccaGGAAGGGTCCTCAGAGATTATCAGGTCCAAACTGTTCATTaatgcctgtcggctagaccaAATGCCTGTCGGCTAGACCAgcgtggagggcatacaacgc
DNA-DEV_W1A11__W1A04__bcm_29525__chr14_locus00028_50kb_pb_13112	TTGCTAGCGTGGGCCAATCGaatgcctgtcggctagaccaCATGCAGCCTCCCACATGAGCAATCAGATATGTACGTCACaatgcctgtcggctagaccaAATGCCTGTCGGCTAGACCAgcgtggagggcatacaacgc
DNA-DEV_W1A11__W1A04__bcm_29525__chr14_locus00028_50kb_pb_13406	TTGCTAGCGTGGGCCAATCGaatgcctgtcggctagaccaAGCATCCAATGAGATGCTGCCATCCTCTTGGGGTGTTCCCaatgcctgtcggctagaccaAATGCCTGTCGGCTAGACCAgcgtggagggcatacaacgc
DNA-DEV_W1A11__W1A04__bcm_29525__chr14_locus00028_50kb_pb_13456	TTGCTAGCGTGGGCCAATCGaatgcctgtcggctagaccaACACACACATGCCACCTATGGTCACACACTTCTGTACATGaatgcctgtcggctagaccaAATGCCTGTCGGCTAGACCAgcgtggagggcatacaacgc
DNA-DEV_W1A11__W1A04__bcm_29525__chr14_locus00028_50kb_pb_13496	TTGCTAGCGTGGGCCAATCGaatgcctgtcggctagaccaTGTTCTCTTTCTGGTTGGTGGATATCTTGACTGCTTCTATaatgcctgtcggctagaccaAATGCCTGTCGGCTAGACCAgcgtggagggcatacaacgc
DNA-DEV_W1A11__W1A04__bcm_29525__chr14_locus00028_50kb_pb_13548	TTGCTAGCGTGGGCCAATCGaatgcctgtcggctagaccaGACACAGGATCTGGCCTTACATTTCTGTGCCACCCAACATaatgcctgtcggctagaccaAATGCCTGTCGGCTAGACCAgcgtggagggcatacaacgc
DNA-DEV_W1A11__W1A04__bcm_29525__chr14_locus00028_50kb_pb_13705	TTGCTAGCGTGGGCCAATCGaatgcctgtcggctagaccaAAAGCTTTCTCAGGATTTGCAGACAACCCAGAGCTGTGGCaatgcctgtcggctagaccaAATGCCTGTCGGCTAGACCAgcgtggagggcatacaacgc
DNA-DEV_W1A11__W1A04__bcm_29525__chr14_locus00028_50kb_pb_13745	TTGCTAGCGTGGGCCAATCGaatgcctgtcggctagaccaTGATAGACAAAAAGCAGGCCTTTCCTCTCTAGGAACCCCTaatgcctgtcggctagaccaAATGCCTGTCGGCTAGACCAgcgtggagggcatacaacgc
DNA-DEV_W1A11__W1A04__bcm_29525__chr14_locus00028_50kb_pb_13935	TTGCTAGCGTGGGCCAATCGaatgcctgtcggctagaccaACTTTTCTAGATTTTCCACACTGTTGTATCTTGCCACTGAaatgcctgtcggctagaccaAATGCCTGTCGGCTAGACCAgcgtggagggcatacaacgc
DNA-DEV_W1A11__W1A04__bcm_29525__chr14_locus00028_50kb_pb_13975	TTGCTAGCGTGGGCCAATCGaatgcctgtcggctagaccaAGCAAGGACCACAGAATGGTCCACAGGCTTGGATTCAGCAaatgcctgtcggctagaccaAATGCCTGTCGGCTAGACCAgcgtggagggcatacaacgc
DNA-DEV_W1A11__W1A04__bcm_29525__chr14_locus00028_50kb_pb_14015	TTGCTAGCGTGGGCCAATCGaatgcctgtcggctagaccaGGCTTGGATTAGGGGGGAGCAGAAGGGCTACAAATAAATGaatgcctgtcggctagaccaAATGCCTGTCGGCTAGACCAgcgtggagggcatacaacgc
DNA-DEV_W1A11__W1A04__bcm_29525__chr14_locus00028_50kb_pb_14118	TTGCTAGCGTGGGCCAATCGaatgcctgtcggctagaccaAGAGCAACAGAGATCCCTGGGGGAGGGGGGCCATTTGAAAaatgcctgtcggctagaccaAATGCCTGTCGGCTAGACCAgcgtggagggcatacaacgc
DNA-DEV_W1A11__W1A04__bcm_29525__chr14_locus00028_50kb_pb_14595	TTGCTAGCGTGGGCCAATCGaatgcctgtcggctagaccaTTCTTTGCTGACCTTCCACACCCCATTCCTGTGTCTGGTGaatgcctgtcggctagaccaAATGCCTGTCGGCTAGACCAgcgtggagggcatacaacgc
DNA-DEV_W1A11__W1A04__bcm_29525__chr14_locus00028_50kb_pb_14710	TTGCTAGCGTGGGCCAATCGaatgcctgtcggctagaccaTATTGATCTGCCCAGTTATGGCCTATGGAGGCGCTGGAGGaatgcctgtcggctagaccaAATGCCTGTCGGCTAGACCAgcgtggagggcatacaacgc
DNA-DEV_W1A11__W1A04__bcm_29525__chr14_locus00028_50kb_pb_14750	TTGCTAGCGTGGGCCAATCGaatgcctgtcggctagaccaTCCTGTTAGAACAGGATGGGCTATCACTTAATTTAACTCTaatgcctgtcggctagaccaAATGCCTGTCGGCTAGACCAgcgtggagggcatacaacgc
DNA-DEV_W1A11__W1A04__bcm_29525__chr14_locus00028_50kb_pb_15078	TTGCTAGCGTGGGCCAATCGaatgcctgtcggctagaccaGGTTTTGCAGAGGCAAATTGAGAGCACGTTTAAAAGATTCaatgcctgtcggctagaccaAATGCCTGTCGGCTAGACCAgcgtggagggcatacaacgc
DNA-DEV_W1A11__W1A04__bcm_29525__chr14_locus00028_50kb_pb_15118	TTGCTAGCGTGGGCCAATCGaatgcctgtcggctagaccaATCTTGTGCCTAGGTTTAACAGCCTCCCAGGATGTCAACTaatgcctgtcggctagaccaAATGCCTGTCGGCTAGACCAgcgtggagggcatacaacgc
DNA-DEV_W1A11__W1A04__bcm_29525__chr14_locus00028_50kb_pb_15175	TTGCTAGCGTGGGCCAATCGaatgcctgtcggctagaccaCTGACAATGAGAAGGTAATAACGAATTTTCAACCAACTCCaatgcctgtcggctagaccaAATGCCTGTCGGCTAGACCAgcgtggagggcatacaacgc
DNA-DEV_W1A11__W1A04__bcm_29525__chr14_locus00028_50kb_pb_15241	TTGCTAGCGTGGGCCAATCGaatgcctgtcggctagaccaCACATTTTTAAGGTGAAACTTGTGACTCCATAACGTTTTCaatgcctgtcggctagaccaAATGCCTGTCGGCTAGACCAgcgtggagggcatacaacgc
DNA-DEV_W1A11__W1A04__bcm_29525__chr14_locus00028_50kb_pb_15290	TTGCTAGCGTGGGCCAATCGaatgcctgtcggctagaccaAAGGGCTTCTGTGGTGGTAATCATGACCTAAAGAGCCCAAaatgcctgtcggctagaccaAATGCCTGTCGGCTAGACCAgcgtggagggcatacaacgc
DNA-DEV_W1A11__W1A04__bcm_29525__chr14_locus00028_50kb_pb_15346	TTGCTAGCGTGGGCCAATCGaatgcctgtcggctagaccaGAGCCAGGATTCCTGCCCAAAGTTAGATAGGCAGCATTTGaatgcctgtcggctagaccaAATGCCTGTCGGCTAGACCAgcgtggagggcatacaacgc
DNA-DEV_W1A11__W1A04__bcm_29525__chr14_locus00028_50kb_pb_15386	TTGCTAGCGTGGGCCAATCGaatgcctgtcggctagaccaAAGCAAAGTTTACTTCACGCAGTTCCTACTTCTTCTGACTaatgcctgtcggctagaccaAATGCCTGTCGGCTAGACCAgcgtggagggcatacaacgc
DNA-DEV_W1A11__W1A04__bcm_29525__chr14_locus00028_50kb_pb_15523	TTGCTAGCGTGGGCCAATCGaatgcctgtcggctagaccaCATATTCTTGTATTTTATCGCAAGTACCATCAGGATAAGAaatgcctgtcggctagaccaAATGCCTGTCGGCTAGACCAgcgtggagggcatacaacgc
DNA-DEV_W1A11__W1A04__bcm_29525__chr14_locus00028_50kb_pb_15563	TTGCTAGCGTGGGCCAATCGaatgcctgtcggctagaccaGAGACAGGTTCTCTCCTGCAGTGACTGCCACGAAATCATGaatgcctgtcggctagaccaAATGCCTGTCGGCTAGACCAgcgtggagggcatacaacgc
DNA-DEV_W1A11__W1A04__bcm_29525__chr14_locus00028_50kb_pb_15885	TTGCTAGCGTGGGCCAATCGaatgcctgtcggctagaccaGTTCAGAGAGTGAGGTGGCTGGAGATACAGCACATTGATTaatgcctgtcggctagaccaAATGCCTGTCGGCTAGACCAgcgtggagggcatacaacgc
DNA-DEV_W1A11__W1A04__bcm_29525__chr14_locus00028_50kb_pb_16003	TTGCTAGCGTGGGCCAATCGaatgcctgtcggctagaccaTCTTCACACTGTGAATGCAGCTACTAATAACACCGATTTTaatgcctgtcggctagaccaAATGCCTGTCGGCTAGACCAgcgtggagggcatacaacgc
DNA-DEV_W1A11__W1A04__bcm_29525__chr14_locus00028_50kb_pb_16113	TTGCTAGCGTGGGCCAATCGaatgcctgtcggctagaccaTTTCCCCATTTCCTTACAGAGGAGTTCCCTGTGCAAGGGAaatgcctgtcggctagaccaAATGCCTGTCGGCTAGACCAgcgtggagggcatacaacgc
DNA-DEV_W1A11__W1A04__bcm_29525__chr14_locus00028_50kb_pb_16153	TTGCTAGCGTGGGCCAATCGaatgcctgtcggctagaccaAGCACATGGTAGGGTTAATGCTACATGGAACATGAACTCTaatgcctgtcggctagaccaAATGCCTGTCGGCTAGACCAgcgtggagggcatacaacgc
DNA-DEV_W1A11__W1A04__bcm_29525__chr14_locus00028_50kb_pb_16342	TTGCTAGCGTGGGCCAATCGaatgcctgtcggctagaccaTGTGTGGAGTCACAAGTCATTGGAATGGCACCCACTGTGTaatgcctgtcggctagaccaAATGCCTGTCGGCTAGACCAgcgtggagggcatacaacgc
DNA-DEV_W1A11__W1A04__bcm_29525__chr14_locus00028_50kb_pb_16569	TTGCTAGCGTGGGCCAATCGaatgcctgtcggctagaccaGTCAGAATCCCATCTCTAAATCTTTGTCAAATTCGTGTGGaatgcctgtcggctagaccaAATGCCTGTCGGCTAGACCAgcgtggagggcatacaacgc
DNA-DEV_W1A11__W1A04__bcm_29525__chr14_locus00028_50kb_pb_16612	TTGCTAGCGTGGGCCAATCGaatgcctgtcggctagaccaCCAGTATTATGGGGCTGTACTAGTAAACTGCACACAAAGGaatgcctgtcggctagaccaAATGCCTGTCGGCTAGACCAgcgtggagggcatacaacgc
DNA-DEV_W1A11__W1A04__bcm_29525__chr14_locus00028_50kb_pb_16687	TTGCTAGCGTGGGCCAATCGaatgcctgtcggctagaccaACCAACCCATTTACCAGTCTGAGTGCAGGCAACCACCATCaatgcctgtcggctagaccaAATGCCTGTCGGCTAGACCAgcgtggagggcatacaacgc
DNA-DEV_W1A11__W1A04__bcm_29525__chr14_locus00028_50kb_pb_16847	TTGCTAGCGTGGGCCAATCGaatgcctgtcggctagaccaTCAATGAACAATTTAGGTCACTGTTACATAGACAAGAATTaatgcctgtcggctagaccaAATGCCTGTCGGCTAGACCAgcgtggagggcatacaacgc
DNA-DEV_W1A11__W1A04__bcm_29525__chr14_locus00028_50kb_pb_17045	TTGCTAGCGTGGGCCAATCGaatgcctgtcggctagaccaCCACAAGCATTGGATTGCTCCAGATCGGGTGTTTCTTCTCaatgcctgtcggctagaccaAATGCCTGTCGGCTAGACCAgcgtggagggcatacaacgc
DNA-DEV_W1A11__W1A04__bcm_29525__chr14_locus00028_50kb_pb_17098	TTGCTAGCGTGGGCCAATCGaatgcctgtcggctagaccaGTTGTAAACAGCAATTTCTGCATTGAGTTGGCCAAATGTGaatgcctgtcggctagaccaAATGCCTGTCGGCTAGACCAgcgtggagggcatacaacgc
DNA-DEV_W1A11__W1A04__bcm_29525__chr14_locus00028_50kb_pb_17140	TTGCTAGCGTGGGCCAATCGaatgcctgtcggctagaccaTAAAGTCAGCATTCCCCTATGCAAAGCATATTTTGGGGCCaatgcctgtcggctagaccaAATGCCTGTCGGCTAGACCAgcgtggagggcatacaacgc
DNA-DEV_W1A11__W1A04__bcm_29528__chr14_locus00029_50kb_pb_1034	TTGCTAGCGTGGGCCAATCGcactaagtaggtgcggggtgAATGGGAATACTCAGGAGTATAGGGGTACCTGTTCTCCCAcactaagtaggtgcggggtgCACTAAGTAGGTGCGGGGTGgcgtggagggcatacaacgc
DNA-DEV_W1A11__W1A04__bcm_29528__chr14_locus00029_50kb_pb_1688	TTGCTAGCGTGGGCCAATCGcactaagtaggtgcggggtgCCCATTCTAGTCCTGAATACCTGGCCTTAGGAGATCCTCCcactaagtaggtgcggggtgCACTAAGTAGGTGCGGGGTGgcgtggagggcatacaacgc
DNA-DEV_W1A11__W1A04__bcm_29528__chr14_locus00029_50kb_pb_2629	TTGCTAGCGTGGGCCAATCGcactaagtaggtgcggggtgTTTCACAATAGCAGGAAATGTGACATCAGGAGAAAGGATGcactaagtaggtgcggggtgCACTAAGTAGGTGCGGGGTGgcgtggagggcatacaacgc
DNA-DEV_W1A11__W1A04__bcm_29528__chr14_locus00029_50kb_pb_2894	TTGCTAGCGTGGGCCAATCGcactaagtaggtgcggggtgTCACTACCTGCTGAGAAGGCCGCAAAGCATTGCAGAAAACcactaagtaggtgcggggtgCACTAAGTAGGTGCGGGGTGgcgtggagggcatacaacgc
DNA-DEV_W1A11__W1A04__bcm_29528__chr14_locus00029_50kb_pb_2934	TTGCTAGCGTGGGCCAATCGcactaagtaggtgcggggtgTTAATGTGTGGTCTCACGGAACATCTCACCTTCTCCTAGTcactaagtaggtgcggggtgCACTAAGTAGGTGCGGGGTGgcgtggagggcatacaacgc
DNA-DEV_W1A11__W1A04__bcm_29528__chr14_locus00029_50kb_pb_3666	TTGCTAGCGTGGGCCAATCGcactaagtaggtgcggggtgACATCTGGCCCATGTAGTGAAATTCTCTTTAGCAATAGAAcactaagtaggtgcggggtgCACTAAGTAGGTGCGGGGTGgcgtggagggcatacaacgc
DNA-DEV_W1A11__W1A04__bcm_29528__chr14_locus00029_50kb_pb_4466	TTGCTAGCGTGGGCCAATCGcactaagtaggtgcggggtgGCCGGTAGGGGCTAATTTCCTGACTTTGCTAGTTTTTTTTcactaagtaggtgcggggtgCACTAAGTAGGTGCGGGGTGgcgtggagggcatacaacgc
DNA-DEV_W1A11__W1A04__bcm_29528__chr14_locus00029_50kb_pb_4576	TTGCTAGCGTGGGCCAATCGcactaagtaggtgcggggtgCTGTTGCTGTGTATCTCGTGGACAAGTTTTGAGGAAGGAGcactaagtaggtgcggggtgCACTAAGTAGGTGCGGGGTGgcgtggagggcatacaacgc
DNA-DEV_W1A11__W1A04__bcm_29528__chr14_locus00029_50kb_pb_4717	TTGCTAGCGTGGGCCAATCGcactaagtaggtgcggggtgGCAGGGGGAGCCTGAAAAAATGAATCCTAGGTCTCCCATTcactaagtaggtgcggggtgCACTAAGTAGGTGCGGGGTGgcgtggagggcatacaacgc
DNA-DEV_W1A11__W1A04__bcm_29528__chr14_locus00029_50kb_pb_4775	TTGCTAGCGTGGGCCAATCGcactaagtaggtgcggggtgCCGAGGTATCTTAGTGAACCAGGACTGGAGTGAAAGGTGGcactaagtaggtgcggggtgCACTAAGTAGGTGCGGGGTGgcgtggagggcatacaacgc
DNA-DEV_W1A11__W1A04__bcm_29528__chr14_locus00029_50kb_pb_4988	TTGCTAGCGTGGGCCAATCGcactaagtaggtgcggggtgGGAAGTTGCTCATAAAATCTTGATCGGATTTCTTAAACTAcactaagtaggtgcggggtgCACTAAGTAGGTGCGGGGTGgcgtggagggcatacaacgc
DNA-DEV_W1A11__W1A04__bcm_29528__chr14_locus00029_50kb_pb_5959	TTGCTAGCGTGGGCCAATCGcactaagtaggtgcggggtgGACAACTTTGTGGGAACTGGAGTGACCTAATTTGCTTCAGcactaagtaggtgcggggtgCACTAAGTAGGTGCGGGGTGgcgtggagggcatacaacgc
DNA-DEV_W1A11__W1A04__bcm_29528__chr14_locus00029_50kb_pb_6015	TTGCTAGCGTGGGCCAATCGcactaagtaggtgcggggtgGTTGTCCTTCTTAGCCTTGTCTTACCTAACATACTTTTAGcactaagtaggtgcggggtgCACTAAGTAGGTGCGGGGTGgcgtggagggcatacaacgc
DNA-DEV_W1A11__W1A04__bcm_29528__chr14_locus00029_50kb_pb_6055	TTGCTAGCGTGGGCCAATCGcactaagtaggtgcggggtgCCCAGGTTGGAGGACTTTAGGTGTCGGGATGCCCAGGGTGcactaagtaggtgcggggtgCACTAAGTAGGTGCGGGGTGgcgtggagggcatacaacgc
DNA-DEV_W1A11__W1A04__bcm_29528__chr14_locus00029_50kb_pb_7117	TTGCTAGCGTGGGCCAATCGcactaagtaggtgcggggtgTAGCACACTGCCTAGTATATGTCTAGAGCTCAATAAATGGcactaagtaggtgcggggtgCACTAAGTAGGTGCGGGGTGgcgtggagggcatacaacgc
DNA-DEV_W1A11__W1A04__bcm_29528__chr14_locus00029_50kb_pb_7177	TTGCTAGCGTGGGCCAATCGcactaagtaggtgcggggtgCAGACTTACAGCTAATAGTAGAACCAGACTTTTAGGTGAGcactaagtaggtgcggggtgCACTAAGTAGGTGCGGGGTGgcgtggagggcatacaacgc
DNA-DEV_W1A11__W1A04__bcm_29528__chr14_locus00029_50kb_pb_7339	TTGCTAGCGTGGGCCAATCGcactaagtaggtgcggggtgATGCAGCAAAAAACAGAGTCTGTTAATAACCCTTGTTTTAcactaagtaggtgcggggtgCACTAAGTAGGTGCGGGGTGgcgtggagggcatacaacgc
DNA-DEV_W1A11__W1A04__bcm_29528__chr14_locus00029_50kb_pb_7433	TTGCTAGCGTGGGCCAATCGcactaagtaggtgcggggtgGACAGTTCTGTTCGTTTCTGAGGTGTGTACCAAAATAAAGcactaagtaggtgcggggtgCACTAAGTAGGTGCGGGGTGgcgtggagggcatacaacgc
DNA-DEV_W1A11__W1A04__bcm_29528__chr14_locus00029_50kb_pb_7751	TTGCTAGCGTGGGCCAATCGcactaagtaggtgcggggtgATCTGAAGCAGAAGAGTGGCGTGTTCTGATTTAAGGTTTAcactaagtaggtgcggggtgCACTAAGTAGGTGCGGGGTGgcgtggagggcatacaacgc
DNA-DEV_W1A11__W1A04__bcm_29528__chr14_locus00029_50kb_pb_7796	TTGCTAGCGTGGGCCAATCGcactaagtaggtgcggggtgATCGTAAGTAGTTTAGATATGCAGTGCGTAGGAAATCCTTcactaagtaggtgcggggtgCACTAAGTAGGTGCGGGGTGgcgtggagggcatacaacgc
DNA-DEV_W1A11__W1A04__bcm_29528__chr14_locus00029_50kb_pb_8056	TTGCTAGCGTGGGCCAATCGcactaagtaggtgcggggtgGAGCTTACCTTATATGTAGGGTGGTTGGAAAGACTCTTCTcactaagtaggtgcggggtgCACTAAGTAGGTGCGGGGTGgcgtggagggcatacaacgc
DNA-DEV_W1A11__W1A04__bcm_29528__chr14_locus00029_50kb_pb_8096	TTGCTAGCGTGGGCCAATCGcactaagtaggtgcggggtgAATGAACCAAAAGGGTGATGCGATTGAGAGTAACTAGTGGcactaagtaggtgcggggtgCACTAAGTAGGTGCGGGGTGgcgtggagggcatacaacgc
DNA-DEV_W1A11__W1A04__bcm_29528__chr14_locus00029_50kb_pb_8620	TTGCTAGCGTGGGCCAATCGcactaagtaggtgcggggtgTATTTTGGTCTCTCGTGTATTACCATACACTTTAAATTACcactaagtaggtgcggggtgCACTAAGTAGGTGCGGGGTGgcgtggagggcatacaacgc
DNA-DEV_W1A11__W1A04__bcm_29528__chr14_locus00029_50kb_pb_9400	TTGCTAGCGTGGGCCAATCGcactaagtaggtgcggggtgCTTATTCACTTTTTTCGTACGTGTGCACATATCCCCCTAGcactaagtaggtgcggggtgCACTAAGTAGGTGCGGGGTGgcgtggagggcatacaacgc
DNA-DEV_W1A11__W1A04__bcm_29528__chr14_locus00029_50kb_pb_9789	TTGCTAGCGTGGGCCAATCGcactaagtaggtgcggggtgCTGTTGGGGTTACTGGTTTTTCACAGGTTAAAAGTTCTCTcactaagtaggtgcggggtgCACTAAGTAGGTGCGGGGTGgcgtggagggcatacaacgc
DNA-DEV_W1A11__W1A04__bcm_29528__chr14_locus00029_50kb_pb_10297	TTGCTAGCGTGGGCCAATCGcactaagtaggtgcggggtgTGTGATGGCCTTTTGTCAATCACTATTGAGGCTGAACATTcactaagtaggtgcggggtgCACTAAGTAGGTGCGGGGTGgcgtggagggcatacaacgc
DNA-DEV_W1A11__W1A04__bcm_29528__chr14_locus00029_50kb_pb_10371	TTGCTAGCGTGGGCCAATCGcactaagtaggtgcggggtgACATATGCCCCATACCCTGGCTAATACTAGATATTACAGTcactaagtaggtgcggggtgCACTAAGTAGGTGCGGGGTGgcgtggagggcatacaacgc
DNA-DEV_W1A11__W1A04__bcm_29528__chr14_locus00029_50kb_pb_11332	TTGCTAGCGTGGGCCAATCGcactaagtaggtgcggggtgCCTAAAATATGCAGAACATTAATATACCTGATGTAGGAGTcactaagtaggtgcggggtgCACTAAGTAGGTGCGGGGTGgcgtggagggcatacaacgc
DNA-DEV_W1A11__W1A04__bcm_29528__chr14_locus00029_50kb_pb_12658	TTGCTAGCGTGGGCCAATCGcactaagtaggtgcggggtgTATGCAGGGAATTTCGGAGTAATTTCAATCCTAGGAAAAAcactaagtaggtgcggggtgCACTAAGTAGGTGCGGGGTGgcgtggagggcatacaacgc
DNA-DEV_W1A11__W1A04__bcm_29528__chr14_locus00029_50kb_pb_13210	TTGCTAGCGTGGGCCAATCGcactaagtaggtgcggggtgAAGATGTCTGATAAACATATGGCAGTTTGATGCTGAATAGcactaagtaggtgcggggtgCACTAAGTAGGTGCGGGGTGgcgtggagggcatacaacgc
DNA-DEV_W1A11__W1A04__bcm_29528__chr14_locus00029_50kb_pb_13294	TTGCTAGCGTGGGCCAATCGcactaagtaggtgcggggtgAATAACACCCTGTGCCAAGGAGTAGTAGATACTTGTTGAAcactaagtaggtgcggggtgCACTAAGTAGGTGCGGGGTGgcgtggagggcatacaacgc
DNA-DEV_W1A11__W1A04__bcm_29528__chr14_locus00029_50kb_pb_14608	TTGCTAGCGTGGGCCAATCGcactaagtaggtgcggggtgATGGATATATAAAGGAGCCCTAACTACTTGGCTTAGAAGAcactaagtaggtgcggggtgCACTAAGTAGGTGCGGGGTGgcgtggagggcatacaacgc
DNA-DEV_W1A11__W1A04__bcm_29528__chr14_locus00029_50kb_pb_15148	TTGCTAGCGTGGGCCAATCGcactaagtaggtgcggggtgTCAGTTGTCTGTCATGTTGCGACTGTTCCCTAGTCTGTCTcactaagtaggtgcggggtgCACTAAGTAGGTGCGGGGTGgcgtggagggcatacaacgc
DNA-DEV_W1A11__W1A04__bcm_29528__chr14_locus00029_50kb_pb_15320	TTGCTAGCGTGGGCCAATCGcactaagtaggtgcggggtgCCATGAGGTACCGTACAAGTACTTCAGTGACTGGGCATAGcactaagtaggtgcggggtgCACTAAGTAGGTGCGGGGTGgcgtggagggcatacaacgc
DNA-DEV_W1A11__W1A04__bcm_29528__chr14_locus00029_50kb_pb_15635	TTGCTAGCGTGGGCCAATCGcactaagtaggtgcggggtgAGCTTATTTTGAAGAGTTAGTATCTAAGTTTTTGTCCAGAcactaagtaggtgcggggtgCACTAAGTAGGTGCGGGGTGgcgtggagggcatacaacgc
DNA-DEV_W1A11__W1A04__bcm_29528__chr14_locus00029_50kb_pb_16271	TTGCTAGCGTGGGCCAATCGcactaagtaggtgcggggtgTATCCTACTGTTAAATGTCATCGAAAAGGTCTGATTTTTCcactaagtaggtgcggggtgCACTAAGTAGGTGCGGGGTGgcgtggagggcatacaacgc
DNA-DEV_W1A11__W1A04__bcm_29528__chr14_locus00029_50kb_pb_16781	TTGCTAGCGTGGGCCAATCGcactaagtaggtgcggggtgCCTGCCGGTGCCTGAGCTAGGCATGAGTGGCAGCATTATCcactaagtaggtgcggggtgCACTAAGTAGGTGCGGGGTGgcgtggagggcatacaacgc
DNA-DEV_W1A11__W1A04__bcm_29528__chr14_locus00029_50kb_pb_17051	TTGCTAGCGTGGGCCAATCGcactaagtaggtgcggggtgACCCACGGGGGCTTGGTGGTAGGAGCCTGGTAGAGTGGGCcactaagtaggtgcggggtgCACTAAGTAGGTGCGGGGTGgcgtggagggcatacaacgc
DNA-DEV_W1A11__W1A04__bcm_29528__chr14_locus00029_50kb_pb_17091	TTGCTAGCGTGGGCCAATCGcactaagtaggtgcggggtgGGAGATGGAGACCATAGCTAGAATGGAGCGGTAGGAGGGCcactaagtaggtgcggggtgCACTAAGTAGGTGCGGGGTGgcgtggagggcatacaacgc
DNA-DEV_W1A11__W1A04__bcm_29528__chr14_locus00029_50kb_pb_17146	TTGCTAGCGTGGGCCAATCGcactaagtaggtgcggggtgTGGTATGGTTGAGCAGATGCCGTGGCTCTGCAGCTTGCCTcactaagtaggtgcggggtgCACTAAGTAGGTGCGGGGTGgcgtggagggcatacaacgc
DNA-DEV_W1A11__W1A04__bcm_29528__chr14_locus00029_50kb_pb_17417	TTGCTAGCGTGGGCCAATCGcactaagtaggtgcggggtgCAGGTGTACTTGGCCAAGGGCCTGTTTCAGTGAAGGCACTcactaagtaggtgcggggtgCACTAAGTAGGTGCGGGGTGgcgtggagggcatacaacgc
DNA-DEV_W1A11__W1A04__bcm_29528__chr14_locus00029_50kb_pb_17474	TTGCTAGCGTGGGCCAATCGcactaagtaggtgcggggtgTTCTCCTACGCAGGCTCCCGGAGGAGGACAGCCTTGGTGGcactaagtaggtgcggggtgCACTAAGTAGGTGCGGGGTGgcgtggagggcatacaacgc
DNA-DEV_W1A11__W1A04__bcm_29528__chr14_locus00029_50kb_pb_17613	TTGCTAGCGTGGGCCAATCGcactaagtaggtgcggggtgTTGTGTTGCGAAGATCACGTGGGACTACCGGGCAGGGAGTcactaagtaggtgcggggtgCACTAAGTAGGTGCGGGGTGgcgtggagggcatacaacgc
DNA-DEV_W1A11__W1A04__bcm_29528__chr14_locus00029_50kb_pb_17696	TTGCTAGCGTGGGCCAATCGcactaagtaggtgcggggtgAGAAGGCGATTTTCTTCTGCTCGAGCTGGATTGCATGGTAcactaagtaggtgcggggtgCACTAAGTAGGTGCGGGGTGgcgtggagggcatacaacgc
DNA-DEV_W1A11__W1A04__bcm_29528__chr14_locus00029_50kb_pb_17745	TTGCTAGCGTGGGCCAATCGcactaagtaggtgcggggtgGTAGCTTCCAAGTAAGGTATCGTTTTCTTCTTCTCAGACTcactaagtaggtgcggggtgCACTAAGTAGGTGCGGGGTGgcgtggagggcatacaacgc
DNA-DEV_W1A11__W1A04__bcm_29528__chr14_locus00029_50kb_pb_17809	TTGCTAGCGTGGGCCAATCGcactaagtaggtgcggggtgGCCAGTGGCATTGGCGAGCTGGTGAGGTGGCAGCAGCAGTcactaagtaggtgcggggtgCACTAAGTAGGTGCGGGGTGgcgtggagggcatacaacgc
DNA-DEV_W1A11__W1A04__bcm_29528__chr14_locus00029_50kb_pb_17884	TTGCTAGCGTGGGCCAATCGcactaagtaggtgcggggtgTGTGTTGGATGTGTTATCCAGGAGCTACACTGCTAGTGGCcactaagtaggtgcggggtgCACTAAGTAGGTGCGGGGTGgcgtggagggcatacaacgc
DNA-DEV_W1A11__W1A04__bcm_29528__chr14_locus00029_50kb_pb_18039	TTGCTAGCGTGGGCCAATCGcactaagtaggtgcggggtgGGTGCTACACTGTGACTGGAGGGGTGCACCATTAGGAGCTcactaagtaggtgcggggtgCACTAAGTAGGTGCGGGGTGgcgtggagggcatacaacgc
DNA-DEV_W1A11__W1A04__bcm_29528__chr14_locus00029_50kb_pb_18295	TTGCTAGCGTGGGCCAATCGcactaagtaggtgcggggtgAGTGGTCTGGTTGGGGACACTCTCCGGGGTTGCATTGCTGcactaagtaggtgcggggtgCACTAAGTAGGTGCGGGGTGgcgtggagggcatacaacgc
DNA-DEV_W1A11__W1A04__bcm_29528__chr14_locus00029_50kb_pb_18380	TTGCTAGCGTGGGCCAATCGcactaagtaggtgcggggtgTTTCCGGGCCTGCCCTGTATGCCTCTGGGGGCAAGGGTTGcactaagtaggtgcggggtgCACTAAGTAGGTGCGGGGTGgcgtggagggcatacaacgc
DNA-DEV_W1A11__W1A04__bcm_29528__chr14_locus00029_50kb_pb_18566	TTGCTAGCGTGGGCCAATCGcactaagtaggtgcggggtgGAGCAGTAGGAGAGCATTCGGCAGCAGGAGCTTCTCCTGCcactaagtaggtgcggggtgCACTAAGTAGGTGCGGGGTGgcgtggagggcatacaacgc
DNA-DEV_W1A11__W1A04__bcm_29528__chr14_locus00029_50kb_pb_18615	TTGCTAGCGTGGGCCAATCGcactaagtaggtgcggggtgGGAGCCTGGAACCTGGGTCACTACCTCGCTGCAGTTGGTGcactaagtaggtgcggggtgCACTAAGTAGGTGCGGGGTGgcgtggagggcatacaacgc
DNA-DEV_W1A11__W1A04__bcm_29528__chr14_locus00029_50kb_pb_18664	TTGCTAGCGTGGGCCAATCGcactaagtaggtgcggggtgGACTGGAAGAGGCCGCAATCTTCCGCCTGCTGGAGGGTGGcactaagtaggtgcggggtgCACTAAGTAGGTGCGGGGTGgcgtggagggcatacaacgc
DNA-DEV_W1A11__W1A04__bcm_29528__chr14_locus00029_50kb_pb_18709	TTGCTAGCGTGGGCCAATCGcactaagtaggtgcggggtgCTCTTCTGTGTCGAGTGGAGGAGCAACTCTGTGCCCAGCTcactaagtaggtgcggggtgCACTAAGTAGGTGCGGGGTGgcgtggagggcatacaacgc
DNA-DEV_W1A11__W1A04__bcm_29528__chr14_locus00029_50kb_pb_18985	TTGCTAGCGTGGGCCAATCGcactaagtaggtgcggggtgATTTATGTACTGCGGTAGTGCCCATGGAGGTTCCTGGACTcactaagtaggtgcggggtgCACTAAGTAGGTGCGGGGTGgcgtggagggcatacaacgc
DNA-DEV_W1A11__W1A04__bcm_29528__chr14_locus00029_50kb_pb_19025	TTGCTAGCGTGGGCCAATCGcactaagtaggtgcggggtgGATACAGGAACCTGAAAAAAAGTGATCGCACTTCAGCATCcactaagtaggtgcggggtgCACTAAGTAGGTGCGGGGTGgcgtggagggcatacaacgc
DNA-DEV_W1A11__W1A04__bcm_29528__chr14_locus00029_50kb_pb_19065	TTGCTAGCGTGGGCCAATCGcactaagtaggtgcggggtgCCTAGTCCTCTACGTTGGGCAATGAGCAACTCGACATGAAcactaagtaggtgcggggtgCACTAAGTAGGTGCGGGGTGgcgtggagggcatacaacgc
DNA-DEV_W1A11__W1A04__bcm_29528__chr14_locus00029_50kb_pb_19140	TTGCTAGCGTGGGCCAATCGcactaagtaggtgcggggtgCTGCCAACAACTGCAATGAGGCGAGCCGCGCTCCCGCGGCcactaagtaggtgcggggtgCACTAAGTAGGTGCGGGGTGgcgtggagggcatacaacgc
DNA-DEV_W1A11__W1A04__bcm_29528__chr14_locus00029_50kb_pb_19180	TTGCTAGCGTGGGCCAATCGcactaagtaggtgcggggtgCTTCTCCTACCTCTCCAGCCGCGATGCTATCTCTCCGTCAcactaagtaggtgcggggtgCACTAAGTAGGTGCGGGGTGgcgtggagggcatacaacgc
DNA-DEV_W1A11__W1A04__bcm_29528__chr14_locus00029_50kb_pb_19330	TTGCTAGCGTGGGCCAATCGcactaagtaggtgcggggtgTATTACACCTCCATCTACGCAAAAACCTTTTTCCCCACCAcactaagtaggtgcggggtgCACTAAGTAGGTGCGGGGTGgcgtggagggcatacaacgc
DNA-DEV_W1A11__W1A04__bcm_29528__chr14_locus00029_50kb_pb_19721	TTGCTAGCGTGGGCCAATCGcactaagtaggtgcggggtgGAGGGAGGAAAGAGGGTGGTGAGAGGTAGCAGGGATGGCGcactaagtaggtgcggggtgCACTAAGTAGGTGCGGGGTGgcgtggagggcatacaacgc
DNA-DEV_W1A11__W1A04__bcm_29528__chr14_locus00029_50kb_pb_19809	TTGCTAGCGTGGGCCAATCGcactaagtaggtgcggggtgACTAGTGCTGTTTTTTCCCCTACCCTGCTTGCCACCCTCTcactaagtaggtgcggggtgCACTAAGTAGGTGCGGGGTGgcgtggagggcatacaacgc
DNA-DEV_W1A11__W1A04__bcm_29528__chr14_locus00029_50kb_pb_19908	TTGCTAGCGTGGGCCAATCGcactaagtaggtgcggggtgACAAAGCCTTCTCCCCACGCCTATCCACCTCTCTCTTTCCcactaagtaggtgcggggtgCACTAAGTAGGTGCGGGGTGgcgtggagggcatacaacgc
DNA-DEV_W1A11__W1A04__bcm_29528__chr14_locus00029_50kb_pb_20156	TTGCTAGCGTGGGCCAATCGcactaagtaggtgcggggtgCTCTTTTTCCCCATCCCGCTCTCATCCATCTCTTTTGCTCcactaagtaggtgcggggtgCACTAAGTAGGTGCGGGGTGgcgtggagggcatacaacgc
DNA-DEV_W1A11__W1A04__bcm_29528__chr14_locus00029_50kb_pb_20368	TTGCTAGCGTGGGCCAATCGcactaagtaggtgcggggtgAGAGGGAGGGGGCCAAAGGCCGCCGGGAAAAGAAGGTAGGcactaagtaggtgcggggtgCACTAAGTAGGTGCGGGGTGgcgtggagggcatacaacgc
DNA-DEV_W1A11__W1A04__bcm_29528__chr14_locus00029_50kb_pb_21501	TTGCTAGCGTGGGCCAATCGcactaagtaggtgcggggtgCACTTCAACCCCAGAAAGGTTTAATGCATTCTGTCTTTATcactaagtaggtgcggggtgCACTAAGTAGGTGCGGGGTGgcgtggagggcatacaacgc
DNA-DEV_W1A11__W1A04__bcm_29528__chr14_locus00029_50kb_pb_21541	TTGCTAGCGTGGGCCAATCGcactaagtaggtgcggggtgATCTACACATTTATTGTACGACCTTTACCAATGAATTCCCcactaagtaggtgcggggtgCACTAAGTAGGTGCGGGGTGgcgtggagggcatacaacgc
DNA-DEV_W1A11__W1A04__bcm_29528__chr14_locus00029_50kb_pb_21595	TTGCTAGCGTGGGCCAATCGcactaagtaggtgcggggtgAAATTTATGAAGCTAGTTAACCACCTACACAATCAAATATcactaagtaggtgcggggtgCACTAAGTAGGTGCGGGGTGgcgtggagggcatacaacgc
DNA-DEV_W1A11__W1A04__bcm_29528__chr14_locus00029_50kb_pb_22014	TTGCTAGCGTGGGCCAATCGcactaagtaggtgcggggtgCCAGTTGGCATTAAACTTAAAGCAATATATTATGAATCACcactaagtaggtgcggggtgCACTAAGTAGGTGCGGGGTGgcgtggagggcatacaacgc
DNA-DEV_W1A11__W1A04__bcm_29528__chr14_locus00029_50kb_pb_22488	TTGCTAGCGTGGGCCAATCGcactaagtaggtgcggggtgTCTGGTGTGTAGCTGCGACAGTGGAACACGATGGAAAGACcactaagtaggtgcggggtgCACTAAGTAGGTGCGGGGTGgcgtggagggcatacaacgc
DNA-DEV_W1A11__W1A04__bcm_29528__chr14_locus00029_50kb_pb_22552	TTGCTAGCGTGGGCCAATCGcactaagtaggtgcggggtgTTACAAGAGGTAAAAGCATCTACTATAGATGTGTTACCTTcactaagtaggtgcggggtgCACTAAGTAGGTGCGGGGTGgcgtggagggcatacaacgc
DNA-DEV_W1A11__W1A04__bcm_29528__chr14_locus00029_50kb_pb_22638	TTGCTAGCGTGGGCCAATCGcactaagtaggtgcggggtgTCATTTTAGGTTGACCTCCAGTATTTCAACATCATTCTAGcactaagtaggtgcggggtgCACTAAGTAGGTGCGGGGTGgcgtggagggcatacaacgc
DNA-DEV_W1A11__W1A04__bcm_29528__chr14_locus00029_50kb_pb_22828	TTGCTAGCGTGGGCCAATCGcactaagtaggtgcggggtgGGTAGTATTGACTATTGAAAATCCGTCCTGAGGTCAGACCcactaagtaggtgcggggtgCACTAAGTAGGTGCGGGGTGgcgtggagggcatacaacgc
DNA-DEV_W1A11__W1A04__bcm_29528__chr14_locus00029_50kb_pb_23082	TTGCTAGCGTGGGCCAATCGcactaagtaggtgcggggtgCCCTCATTAGGGAGCTATTCCTTTGTCACTCCAACCTTGAcactaagtaggtgcggggtgCACTAAGTAGGTGCGGGGTGgcgtggagggcatacaacgc
DNA-DEV_W1A11__W1A04__bcm_29528__chr14_locus00029_50kb_pb_23287	TTGCTAGCGTGGGCCAATCGcactaagtaggtgcggggtgAGCACAACTATCTCCTGTATCGGTATTTATTCACCTAAATcactaagtaggtgcggggtgCACTAAGTAGGTGCGGGGTGgcgtggagggcatacaacgc
DNA-DEV_W1A11__W1A04__bcm_29528__chr14_locus00029_50kb_pb_23933	TTGCTAGCGTGGGCCAATCGcactaagtaggtgcggggtgTCATGTCACATAAATGTAGTTTGTTTTAGAGATGCAGTGTcactaagtaggtgcggggtgCACTAAGTAGGTGCGGGGTGgcgtggagggcatacaacgc
DNA-DEV_W1A11__W1A04__bcm_29528__chr14_locus00029_50kb_pb_23973	TTGCTAGCGTGGGCCAATCGcactaagtaggtgcggggtgTACCATTCACAGTTTGCCTTGTTTCCATCAAAAATTGGTCcactaagtaggtgcggggtgCACTAAGTAGGTGCGGGGTGgcgtggagggcatacaacgc
DNA-DEV_W1A11__W1A04__bcm_29528__chr14_locus00029_50kb_pb_24314	TTGCTAGCGTGGGCCAATCGcactaagtaggtgcggggtgTTATTAATCCAGTTTTCGTTAGGGGTATACTAACATTAACcactaagtaggtgcggggtgCACTAAGTAGGTGCGGGGTGgcgtggagggcatacaacgc
DNA-DEV_W1A11__W1A04__bcm_29528__chr14_locus00029_50kb_pb_24811	TTGCTAGCGTGGGCCAATCGcactaagtaggtgcggggtgGACTTTAGAGAACATAGAGGGATAATCTTCGAAATAAAGAcactaagtaggtgcggggtgCACTAAGTAGGTGCGGGGTGgcgtggagggcatacaacgc
DNA-DEV_W1A11__W1A04__bcm_29528__chr14_locus00029_50kb_pb_25540	TTGCTAGCGTGGGCCAATCGcactaagtaggtgcggggtgTGGCCACAATTTAGATAGACCGATCAACAAGAAAGAGAAAcactaagtaggtgcggggtgCACTAAGTAGGTGCGGGGTGgcgtggagggcatacaacgc
DNA-DEV_W1A11__W1A04__bcm_29528__chr14_locus00029_50kb_pb_25605	TTGCTAGCGTGGGCCAATCGcactaagtaggtgcggggtgGAAAATACAGAAACAATTGAGATCCTCAACAAAGCCAAAAcactaagtaggtgcggggtgCACTAAGTAGGTGCGGGGTGgcgtggagggcatacaacgc
DNA-DEV_W1A11__W1A04__bcm_29528__chr14_locus00029_50kb_pb_25837	TTGCTAGCGTGGGCCAATCGcactaagtaggtgcggggtgTTAAATAAACAATGGGCCCAAGAAGAAGTAGTAAGATAAAcactaagtaggtgcggggtgCACTAAGTAGGTGCGGGGTGgcgtggagggcatacaacgc
DNA-DEV_W1A11__W1A04__bcm_29528__chr14_locus00029_50kb_pb_26148	TTGCTAGCGTGGGCCAATCGcactaagtaggtgcggggtgTAATACTCACTTTCAAAAGTGGATAAAATGACTATGCAGAcactaagtaggtgcggggtgCACTAAGTAGGTGCGGGGTGgcgtggagggcatacaacgc
DNA-DEV_W1A11__W1A04__bcm_29528__chr14_locus00029_50kb_pb_26579	TTGCTAGCGTGGGCCAATCGcactaagtaggtgcggggtgTGGATGTAAATCTAACTGTACTAGTAACTTCATGTGAAAAcactaagtaggtgcggggtgCACTAAGTAGGTGCGGGGTGgcgtggagggcatacaacgc
DNA-DEV_W1A11__W1A04__bcm_29528__chr14_locus00029_50kb_pb_26789	TTGCTAGCGTGGGCCAATCGcactaagtaggtgcggggtgGCACTAGAATTGTTATGCATCTACAATTGATTGTGATAAGcactaagtaggtgcggggtgCACTAAGTAGGTGCGGGGTGgcgtggagggcatacaacgc
DNA-DEV_W1A11__W1A04__bcm_29528__chr14_locus00029_50kb_pb_27027	TTGCTAGCGTGGGCCAATCGcactaagtaggtgcggggtgAGCCCTAATAGCCTAATCATACCCTCAAGGTTCCAGCTCTcactaagtaggtgcggggtgCACTAAGTAGGTGCGGGGTGgcgtggagggcatacaacgc
DNA-DEV_W1A11__W1A04__bcm_29528__chr14_locus00029_50kb_pb_27742	TTGCTAGCGTGGGCCAATCGcactaagtaggtgcggggtgCCAGTGACCCAGTCTCCAGGAAGGGCTGTCACTCCGAGAGcactaagtaggtgcggggtgCACTAAGTAGGTGCGGGGTGgcgtggagggcatacaacgc
DNA-DEV_W1A11__W1A04__bcm_29528__chr14_locus00029_50kb_pb_27848	TTGCTAGCGTGGGCCAATCGcactaagtaggtgcggggtgACACTGAGAACATTGAGCTCTGATTGCCTTCTTTCTGGTTcactaagtaggtgcggggtgCACTAAGTAGGTGCGGGGTGgcgtggagggcatacaacgc
DNA-DEV_W1A11__W1A04__bcm_29528__chr14_locus00029_50kb_pb_28018	TTGCTAGCGTGGGCCAATCGcactaagtaggtgcggggtgCTATAGCATCTTTCTGGGAGTAATAGTACATCAGAATTTTcactaagtaggtgcggggtgCACTAAGTAGGTGCGGGGTGgcgtggagggcatacaacgc
DNA-DEV_W1A11__W1A04__bcm_29528__chr14_locus00029_50kb_pb_28118	TTGCTAGCGTGGGCCAATCGcactaagtaggtgcggggtgCCCATTATTACCTCTCTTTCTCACAGACTATCTTGATATAcactaagtaggtgcggggtgCACTAAGTAGGTGCGGGGTGgcgtggagggcatacaacgc
DNA-DEV_W1A11__W1A04__bcm_29528__chr14_locus00029_50kb_pb_28296	TTGCTAGCGTGGGCCAATCGcactaagtaggtgcggggtgTAGAATGGCTATGTGAAGAGCTCCATGAATCTTTTATAAAcactaagtaggtgcggggtgCACTAAGTAGGTGCGGGGTGgcgtggagggcatacaacgc
DNA-DEV_W1A11__W1A04__bcm_29528__chr14_locus00029_50kb_pb_28543	TTGCTAGCGTGGGCCAATCGcactaagtaggtgcggggtgTCATACAATGAGCGTGAGGATTTCATGTTGATCTTCCTATcactaagtaggtgcggggtgCACTAAGTAGGTGCGGGGTGgcgtggagggcatacaacgc
DNA-DEV_W1A11__W1A04__bcm_29528__chr14_locus00029_50kb_pb_29419	TTGCTAGCGTGGGCCAATCGcactaagtaggtgcggggtgAATTAATAAGGAATCTCTGCTTAAAGTTAAGCATTATGGCcactaagtaggtgcggggtgCACTAAGTAGGTGCGGGGTGgcgtggagggcatacaacgc
DNA-DEV_W1A11__W1A04__bcm_29528__chr14_locus00029_50kb_pb_29770	TTGCTAGCGTGGGCCAATCGcactaagtaggtgcggggtgCTGGACCATCTGTATAGGATAGGTAGTTATTGTATTGTGTcactaagtaggtgcggggtgCACTAAGTAGGTGCGGGGTGgcgtggagggcatacaacgc
DNA-DEV_W1A11__W1A04__bcm_29528__chr14_locus00029_50kb_pb_29829	TTGCTAGCGTGGGCCAATCGcactaagtaggtgcggggtgGCTTAACGGACCTTGATAATATTGTAGGCTTGAATTTATAcactaagtaggtgcggggtgCACTAAGTAGGTGCGGGGTGgcgtggagggcatacaacgc
DNA-DEV_W1A11__W1A04__bcm_29528__chr14_locus00029_50kb_pb_30009	TTGCTAGCGTGGGCCAATCGcactaagtaggtgcggggtgTAGTATGTACCTTTATATAATTACCAAACAGGAGAACAAAcactaagtaggtgcggggtgCACTAAGTAGGTGCGGGGTGgcgtggagggcatacaacgc
DNA-DEV_W1A11__W1A04__bcm_29528__chr14_locus00029_50kb_pb_30080	TTGCTAGCGTGGGCCAATCGcactaagtaggtgcggggtgTATATTTCTATGAAATCTCCTGCTATACTTGGGAAACAGTcactaagtaggtgcggggtgCACTAAGTAGGTGCGGGGTGgcgtggagggcatacaacgc
DNA-DEV_W1A11__W1A04__bcm_29528__chr14_locus00029_50kb_pb_30234	TTGCTAGCGTGGGCCAATCGcactaagtaggtgcggggtgTTTATGATTCGTACTGTCATGCCCTGATTTAGGAATCAGAcactaagtaggtgcggggtgCACTAAGTAGGTGCGGGGTGgcgtggagggcatacaacgc
DNA-DEV_W1A11__W1A04__bcm_29528__chr14_locus00029_50kb_pb_30385	TTGCTAGCGTGGGCCAATCGcactaagtaggtgcggggtgGAGTTTTACTCTGGAGAGTCATGTAGATTGTGCGTTCTTTcactaagtaggtgcggggtgCACTAAGTAGGTGCGGGGTGgcgtggagggcatacaacgc
DNA-DEV_W1A11__W1A04__bcm_29528__chr14_locus00029_50kb_pb_30519	TTGCTAGCGTGGGCCAATCGcactaagtaggtgcggggtgCGTGACTGGAGAAAGAAGTCAGGGTTATATGAAAAGGACCcactaagtaggtgcggggtgCACTAAGTAGGTGCGGGGTGgcgtggagggcatacaacgc
DNA-DEV_W1A11__W1A04__bcm_29528__chr14_locus00029_50kb_pb_30576	TTGCTAGCGTGGGCCAATCGcactaagtaggtgcggggtgTCTTAGCGAAATTGAGACACAACTAGTGTGTTTGGGTCATcactaagtaggtgcggggtgCACTAAGTAGGTGCGGGGTGgcgtggagggcatacaacgc
DNA-DEV_W1A11__W1A04__bcm_29528__chr14_locus00029_50kb_pb_30657	TTGCTAGCGTGGGCCAATCGcactaagtaggtgcggggtgAGTAGCTAGCAAATACTAGAGAATATGCCTTGAAGAAGCAcactaagtaggtgcggggtgCACTAAGTAGGTGCGGGGTGgcgtggagggcatacaacgc
DNA-DEV_W1A11__W1A04__bcm_29528__chr14_locus00029_50kb_pb_30756	TTGCTAGCGTGGGCCAATCGcactaagtaggtgcggggtgTGCTCTATATTCCCATAGTATTGTGGTCTTCTCTTTATTAcactaagtaggtgcggggtgCACTAAGTAGGTGCGGGGTGgcgtggagggcatacaacgc
DNA-DEV_W1A11__W1A04__bcm_29528__chr14_locus00029_50kb_pb_30892	TTGCTAGCGTGGGCCAATCGcactaagtaggtgcggggtgTGACTATCTCACAGGAGGAATACAATGTTTGAGATACACAcactaagtaggtgcggggtgCACTAAGTAGGTGCGGGGTGgcgtggagggcatacaacgc
DNA-DEV_W1A11__W1A04__bcm_29528__chr14_locus00029_50kb_pb_31272	TTGCTAGCGTGGGCCAATCGcactaagtaggtgcggggtgAGAAAACGTGGCATAGCATAAACCTGAGTCTTCCATTTGAcactaagtaggtgcggggtgCACTAAGTAGGTGCGGGGTGgcgtggagggcatacaacgc
DNA-DEV_W1A11__W1A04__bcm_29528__chr14_locus00029_50kb_pb_31476	TTGCTAGCGTGGGCCAATCGcactaagtaggtgcggggtgCAATTACTGTAGACCACAGAGATGTCACCCCACTTTGCATcactaagtaggtgcggggtgCACTAAGTAGGTGCGGGGTGgcgtggagggcatacaacgc
DNA-DEV_W1A11__W1A04__bcm_29528__chr14_locus00029_50kb_pb_31573	TTGCTAGCGTGGGCCAATCGcactaagtaggtgcggggtgCATACCAATGCAGGAGCCAAACGTAAAGAAGCTTTCAGAAcactaagtaggtgcggggtgCACTAAGTAGGTGCGGGGTGgcgtggagggcatacaacgc
DNA-DEV_W1A11__W1A04__bcm_29528__chr14_locus00029_50kb_pb_31706	TTGCTAGCGTGGGCCAATCGcactaagtaggtgcggggtgACATTGACCCATTAACTGCAACACTCAGGCAAGCTACCTGcactaagtaggtgcggggtgCACTAAGTAGGTGCGGGGTGgcgtggagggcatacaacgc
DNA-DEV_W1A11__W1A04__bcm_29528__chr14_locus00029_50kb_pb_32099	TTGCTAGCGTGGGCCAATCGcactaagtaggtgcggggtgTTTGAGTTACTTTGTACCATCATCTATTATGGACAAAAAAcactaagtaggtgcggggtgCACTAAGTAGGTGCGGGGTGgcgtggagggcatacaacgc
DNA-DEV_W1A11__W1A04__bcm_29528__chr14_locus00029_50kb_pb_32367	TTGCTAGCGTGGGCCAATCGcactaagtaggtgcggggtgTAGTTAACATTGAGATTGCTCCAACAATCCATTTTCCTCAcactaagtaggtgcggggtgCACTAAGTAGGTGCGGGGTGgcgtggagggcatacaacgc
DNA-DEV_W1A11__W1A04__bcm_29528__chr14_locus00029_50kb_pb_32432	TTGCTAGCGTGGGCCAATCGcactaagtaggtgcggggtgGCTACCAATTGACTTGCGAAAATTCATACAATATCCTCATcactaagtaggtgcggggtgCACTAAGTAGGTGCGGGGTGgcgtggagggcatacaacgc
DNA-DEV_W1A11__W1A04__bcm_29528__chr14_locus00029_50kb_pb_32822	TTGCTAGCGTGGGCCAATCGcactaagtaggtgcggggtgTGTTATCTCAATGAAACAGACTGATCTTTAACCAAAAGAAcactaagtaggtgcggggtgCACTAAGTAGGTGCGGGGTGgcgtggagggcatacaacgc
DNA-DEV_W1A11__W1A04__bcm_29528__chr14_locus00029_50kb_pb_33067	TTGCTAGCGTGGGCCAATCGcactaagtaggtgcggggtgTCCTAGCTTGTACTTCCCAATAATTAATTAGAAGTGTCTCcactaagtaggtgcggggtgCACTAAGTAGGTGCGGGGTGgcgtggagggcatacaacgc
DNA-DEV_W1A11__W1A04__bcm_29528__chr14_locus00029_50kb_pb_33107	TTGCTAGCGTGGGCCAATCGcactaagtaggtgcggggtgAGAGATCACTGCTAGTCACAAACGTTCAGGAAAACAATAAcactaagtaggtgcggggtgCACTAAGTAGGTGCGGGGTGgcgtggagggcatacaacgc
DNA-DEV_W1A11__W1A04__bcm_29528__chr14_locus00029_50kb_pb_33989	TTGCTAGCGTGGGCCAATCGcactaagtaggtgcggggtgTTTGATTCAGGAACCATAGCTCAATAAAATATCTACCCCTcactaagtaggtgcggggtgCACTAAGTAGGTGCGGGGTGgcgtggagggcatacaacgc
DNA-DEV_W1A11__W1A04__bcm_29528__chr14_locus00029_50kb_pb_34029	TTGCTAGCGTGGGCCAATCGcactaagtaggtgcggggtgAACTTCTTTTATGAAGAGACGGAAACCTCCAGATTGTGGTcactaagtaggtgcggggtgCACTAAGTAGGTGCGGGGTGgcgtggagggcatacaacgc
DNA-DEV_W1A11__W1A04__bcm_29528__chr14_locus00029_50kb_pb_34069	TTGCTAGCGTGGGCCAATCGcactaagtaggtgcggggtgAGATCATTTAAATGACGTCTAGCAACATGCACTGAGTTTTcactaagtaggtgcggggtgCACTAAGTAGGTGCGGGGTGgcgtggagggcatacaacgc
DNA-DEV_W1A11__W1A04__bcm_29528__chr14_locus00029_50kb_pb_34110	TTGCTAGCGTGGGCCAATCGcactaagtaggtgcggggtgGCCTAATACTTCACACATTGCTCTTGGACAGAGAAGAATGcactaagtaggtgcggggtgCACTAAGTAGGTGCGGGGTGgcgtggagggcatacaacgc
DNA-DEV_W1A11__W1A04__bcm_29528__chr14_locus00029_50kb_pb_34162	TTGCTAGCGTGGGCCAATCGcactaagtaggtgcggggtgCTGTGACCAGCATGGGGTGCATGGGAAAAGATTATTTATAcactaagtaggtgcggggtgCACTAAGTAGGTGCGGGGTGgcgtggagggcatacaacgc
DNA-DEV_W1A11__W1A04__bcm_29528__chr14_locus00029_50kb_pb_34260	TTGCTAGCGTGGGCCAATCGcactaagtaggtgcggggtgGGGAAATCTTATATTAATGCTCCTTACTAGTTCTTTCTGGcactaagtaggtgcggggtgCACTAAGTAGGTGCGGGGTGgcgtggagggcatacaacgc
DNA-DEV_W1A11__W1A04__bcm_29528__chr14_locus00029_50kb_pb_34412	TTGCTAGCGTGGGCCAATCGcactaagtaggtgcggggtgAATCAATATGCTTGCCAAGAGAAGTTGTATCAAATAAAGAcactaagtaggtgcggggtgCACTAAGTAGGTGCGGGGTGgcgtggagggcatacaacgc
DNA-DEV_W1A11__W1A04__bcm_29528__chr14_locus00029_50kb_pb_34496	TTGCTAGCGTGGGCCAATCGcactaagtaggtgcggggtgCTCAGATATCAGATCATCTGCCTATCCATAAAGATATTTTcactaagtaggtgcggggtgCACTAAGTAGGTGCGGGGTGgcgtggagggcatacaacgc
DNA-DEV_W1A11__W1A04__bcm_29528__chr14_locus00029_50kb_pb_34650	TTGCTAGCGTGGGCCAATCGcactaagtaggtgcggggtgAAAGGAGTGTTGCAAGTAATAAACCTTAGCATGCACAATTcactaagtaggtgcggggtgCACTAAGTAGGTGCGGGGTGgcgtggagggcatacaacgc
DNA-DEV_W1A11__W1A04__bcm_29528__chr14_locus00029_50kb_pb_35140	TTGCTAGCGTGGGCCAATCGcactaagtaggtgcggggtgGTGTGTTATATGCTCTGCGTCTTTATATTAGTAAAACATTcactaagtaggtgcggggtgCACTAAGTAGGTGCGGGGTGgcgtggagggcatacaacgc
DNA-DEV_W1A11__W1A04__bcm_29528__chr14_locus00029_50kb_pb_35397	TTGCTAGCGTGGGCCAATCGcactaagtaggtgcggggtgCAGCCCCAACATACAAGGACATATCCTTGTATTAAATATTcactaagtaggtgcggggtgCACTAAGTAGGTGCGGGGTGgcgtggagggcatacaacgc
DNA-DEV_W1A11__W1A04__bcm_29528__chr14_locus00029_50kb_pb_35552	TTGCTAGCGTGGGCCAATCGcactaagtaggtgcggggtgTGAAAATTAACACCGCATATCAGGGTTAGATTTAATATTTcactaagtaggtgcggggtgCACTAAGTAGGTGCGGGGTGgcgtggagggcatacaacgc
DNA-DEV_W1A11__W1A04__bcm_29528__chr14_locus00029_50kb_pb_35592	TTGCTAGCGTGGGCCAATCGcactaagtaggtgcggggtgTGTACCTTGTAATTCCGTCATGAAGAGAATATTTACAGCAcactaagtaggtgcggggtgCACTAAGTAGGTGCGGGGTGgcgtggagggcatacaacgc
DNA-DEV_W1A11__W1A04__bcm_29528__chr14_locus00029_50kb_pb_35632	TTGCTAGCGTGGGCCAATCGcactaagtaggtgcggggtgTAATGTGCATCTCTCCAGCTCCCTATTAGTGGCCTTAGGTcactaagtaggtgcggggtgCACTAAGTAGGTGCGGGGTGgcgtggagggcatacaacgc
DNA-DEV_W1A11__W1A04__bcm_29528__chr14_locus00029_50kb_pb_35685	TTGCTAGCGTGGGCCAATCGcactaagtaggtgcggggtgAAATACTTACATAGATGACGTTTGTATCATGGCAACATTAcactaagtaggtgcggggtgCACTAAGTAGGTGCGGGGTGgcgtggagggcatacaacgc
DNA-DEV_W1A11__W1A04__bcm_29528__chr14_locus00029_50kb_pb_35881	TTGCTAGCGTGGGCCAATCGcactaagtaggtgcggggtgAGCTATCTCATATCAACTTGTGAGATCCAACTATTAAATTcactaagtaggtgcggggtgCACTAAGTAGGTGCGGGGTGgcgtggagggcatacaacgc
DNA-DEV_W1A11__W1A04__bcm_29528__chr14_locus00029_50kb_pb_36063	TTGCTAGCGTGGGCCAATCGcactaagtaggtgcggggtgTCCAACTGGATGGTTGTAATTGATTTGTCCAGATATGAACcactaagtaggtgcggggtgCACTAAGTAGGTGCGGGGTGgcgtggagggcatacaacgc
DNA-DEV_W1A11__W1A04__bcm_29528__chr14_locus00029_50kb_pb_36131	TTGCTAGCGTGGGCCAATCGcactaagtaggtgcggggtgGGTTTAGGTGCACCTAGTAAATCTGTAAATTCTAGAATTTcactaagtaggtgcggggtgCACTAAGTAGGTGCGGGGTGgcgtggagggcatacaacgc
DNA-DEV_W1A11__W1A04__bcm_29528__chr14_locus00029_50kb_pb_36423	TTGCTAGCGTGGGCCAATCGcactaagtaggtgcggggtgACTTTCCATACGTGATCTTAAATAGGAAGATATAACTAGAcactaagtaggtgcggggtgCACTAAGTAGGTGCGGGGTGgcgtggagggcatacaacgc
DNA-DEV_W1A11__W1A04__bcm_29528__chr14_locus00029_50kb_pb_36504	TTGCTAGCGTGGGCCAATCGcactaagtaggtgcggggtgTTACAATCTACCGTTACAAGTAAAAGTAATCTGCCATTGCcactaagtaggtgcggggtgCACTAAGTAGGTGCGGGGTGgcgtggagggcatacaacgc
DNA-DEV_W1A11__W1A04__bcm_29528__chr14_locus00029_50kb_pb_36582	TTGCTAGCGTGGGCCAATCGcactaagtaggtgcggggtgGGGGTTCACTAGGAGTGCTGCATTCTATATGTAAAATGCAcactaagtaggtgcggggtgCACTAAGTAGGTGCGGGGTGgcgtggagggcatacaacgc
DNA-DEV_W1A11__W1A04__bcm_29528__chr14_locus00029_50kb_pb_36653	TTGCTAGCGTGGGCCAATCGcactaagtaggtgcggggtgAAAATATTCTATGACACTATGATCGAAAGTGCCATGAACAcactaagtaggtgcggggtgCACTAAGTAGGTGCGGGGTGgcgtggagggcatacaacgc
DNA-DEV_W1A11__W1A04__bcm_29528__chr14_locus00029_50kb_pb_36722	TTGCTAGCGTGGGCCAATCGcactaagtaggtgcggggtgCATCCTAGATTGACAGTACCTCCCACTTATTTTCATGTTCcactaagtaggtgcggggtgCACTAAGTAGGTGCGGGGTGgcgtggagggcatacaacgc
DNA-DEV_W1A11__W1A04__bcm_29528__chr14_locus00029_50kb_pb_36807	TTGCTAGCGTGGGCCAATCGcactaagtaggtgcggggtgAATCACATGTTTCTGTCTGATCAACTATTTATTGATCTCCcactaagtaggtgcggggtgCACTAAGTAGGTGCGGGGTGgcgtggagggcatacaacgc
DNA-DEV_W1A11__W1A04__bcm_29528__chr14_locus00029_50kb_pb_36868	TTGCTAGCGTGGGCCAATCGcactaagtaggtgcggggtgCCAGCTTCAGCTCATTACTTGCCACTCTAGTTTTCTCTTTcactaagtaggtgcggggtgCACTAAGTAGGTGCGGGGTGgcgtggagggcatacaacgc
DNA-DEV_W1A11__W1A04__bcm_29528__chr14_locus00029_50kb_pb_36917	TTGCTAGCGTGGGCCAATCGcactaagtaggtgcggggtgTTGCAACTTTTCCTTCGGGAAGTTTTTTCTACTACTTTTTcactaagtaggtgcggggtgCACTAAGTAGGTGCGGGGTGgcgtggagggcatacaacgc
DNA-DEV_W1A11__W1A04__bcm_29528__chr14_locus00029_50kb_pb_37331	TTGCTAGCGTGGGCCAATCGcactaagtaggtgcggggtgCATGTTGTAGTGACACGGTTGAGAGTATCAGAAAGTGTATcactaagtaggtgcggggtgCACTAAGTAGGTGCGGGGTGgcgtggagggcatacaacgc
DNA-DEV_W1A11__W1A04__bcm_29528__chr14_locus00029_50kb_pb_37371	TTGCTAGCGTGGGCCAATCGcactaagtaggtgcggggtgGAAGAACCAGAAAAAGACTTCGTGTTCAGGACAAGGGATAcactaagtaggtgcggggtgCACTAAGTAGGTGCGGGGTGgcgtggagggcatacaacgc
DNA-DEV_W1A11__W1A04__bcm_29528__chr14_locus00029_50kb_pb_37489	TTGCTAGCGTGGGCCAATCGcactaagtaggtgcggggtgTCTAAAGATATCCAGTGTCCTTTAGATTACATCATTTTCAcactaagtaggtgcggggtgCACTAAGTAGGTGCGGGGTGgcgtggagggcatacaacgc
DNA-DEV_W1A11__W1A04__bcm_29528__chr14_locus00029_50kb_pb_37547	TTGCTAGCGTGGGCCAATCGcactaagtaggtgcggggtgCTGTTCACAATGTCTTATGCTTCTATGTTGCTAGCCATATcactaagtaggtgcggggtgCACTAAGTAGGTGCGGGGTGgcgtggagggcatacaacgc
DNA-DEV_W1A11__W1A04__bcm_29528__chr14_locus00029_50kb_pb_37625	TTGCTAGCGTGGGCCAATCGcactaagtaggtgcggggtgTTTGCTCCCCTAGACTGACTTCCGATGTCCTTGATTTTTTcactaagtaggtgcggggtgCACTAAGTAGGTGCGGGGTGgcgtggagggcatacaacgc
DNA-DEV_W1A11__W1A04__bcm_29528__chr14_locus00029_50kb_pb_37759	TTGCTAGCGTGGGCCAATCGcactaagtaggtgcggggtgTAGAAGTGATAATCTCCAATAGGTAGACATAATTTGAGCAcactaagtaggtgcggggtgCACTAAGTAGGTGCGGGGTGgcgtggagggcatacaacgc
DNA-DEV_W1A11__W1A04__bcm_29528__chr14_locus00029_50kb_pb_38008	TTGCTAGCGTGGGCCAATCGcactaagtaggtgcggggtgTAAAATGCTACAACCCCTTTCTCTGCAGGGCAAATTTAAAcactaagtaggtgcggggtgCACTAAGTAGGTGCGGGGTGgcgtggagggcatacaacgc
DNA-DEV_W1A11__W1A04__bcm_29528__chr14_locus00029_50kb_pb_38110	TTGCTAGCGTGGGCCAATCGcactaagtaggtgcggggtgTGCTATAAGTCATAGGCAAAAATTAGTGTTTAGATCATCTcactaagtaggtgcggggtgCACTAAGTAGGTGCGGGGTGgcgtggagggcatacaacgc
DNA-DEV_W1A11__W1A04__bcm_29528__chr14_locus00029_50kb_pb_38175	TTGCTAGCGTGGGCCAATCGcactaagtaggtgcggggtgTGCACTGTTTGGTGACGTGTTCAGAGTAAAAAGTATTTTAcactaagtaggtgcggggtgCACTAAGTAGGTGCGGGGTGgcgtggagggcatacaacgc
DNA-DEV_W1A11__W1A04__bcm_29528__chr14_locus00029_50kb_pb_38223	TTGCTAGCGTGGGCCAATCGcactaagtaggtgcggggtgACCTTAAGAGTCCCTGTACATTTCCTAGCTACTTTTAGCTcactaagtaggtgcggggtgCACTAAGTAGGTGCGGGGTGgcgtggagggcatacaacgc
DNA-DEV_W1A11__W1A04__bcm_29528__chr14_locus00029_50kb_pb_38266	TTGCTAGCGTGGGCCAATCGcactaagtaggtgcggggtgTCTTTCAGCAGAGGATAAGCCTCATAAAATCTTTGTTTCAcactaagtaggtgcggggtgCACTAAGTAGGTGCGGGGTGgcgtggagggcatacaacgc
DNA-DEV_W1A11__W1A04__bcm_29528__chr14_locus00029_50kb_pb_38449	TTGCTAGCGTGGGCCAATCGcactaagtaggtgcggggtgGCAAGAAAAGTTGCAAAGGAAGCCTCGGGGAAAGGAAGAGcactaagtaggtgcggggtgCACTAAGTAGGTGCGGGGTGgcgtggagggcatacaacgc
DNA-DEV_W1A11__W1A04__bcm_29528__chr14_locus00029_50kb_pb_38511	TTGCTAGCGTGGGCCAATCGcactaagtaggtgcggggtgCTGCATTTGCCATTTTAAGTCAGTTAGTGTAACAGGAATTcactaagtaggtgcggggtgCACTAAGTAGGTGCGGGGTGgcgtggagggcatacaacgc
DNA-DEV_W1A11__W1A04__bcm_29528__chr14_locus00029_50kb_pb_38599	TTGCTAGCGTGGGCCAATCGcactaagtaggtgcggggtgTGTTTCAGCATTGAAATAATCAGTCGTCTTTCAAATATGAcactaagtaggtgcggggtgCACTAAGTAGGTGCGGGGTGgcgtggagggcatacaacgc
DNA-DEV_W1A11__W1A04__bcm_29528__chr14_locus00029_50kb_pb_38656	TTGCTAGCGTGGGCCAATCGcactaagtaggtgcggggtgAGGAAAAGCTTAGCTTCGAAAGTTGTGCTAGTGGGGTACTcactaagtaggtgcggggtgCACTAAGTAGGTGCGGGGTGgcgtggagggcatacaacgc
DNA-DEV_W1A11__W1A04__bcm_29528__chr14_locus00029_50kb_pb_38811	TTGCTAGCGTGGGCCAATCGcactaagtaggtgcggggtgCATGCTACCATAATTAGATGTGACAGTTTAGAACATTTTAcactaagtaggtgcggggtgCACTAAGTAGGTGCGGGGTGgcgtggagggcatacaacgc
DNA-DEV_W1A11__W1A04__bcm_29528__chr14_locus00029_50kb_pb_38869	TTGCTAGCGTGGGCCAATCGcactaagtaggtgcggggtgGTGATACTAACATGGCACATCTAGTTTAGTCAGATGTCCTcactaagtaggtgcggggtgCACTAAGTAGGTGCGGGGTGgcgtggagggcatacaacgc
DNA-DEV_W1A11__W1A04__bcm_29528__chr14_locus00029_50kb_pb_39053	TTGCTAGCGTGGGCCAATCGcactaagtaggtgcggggtgACAGGCAAAGACATGTCGTCTTATTTGTTAATTACTTCAAcactaagtaggtgcggggtgCACTAAGTAGGTGCGGGGTGgcgtggagggcatacaacgc
DNA-DEV_W1A11__W1A04__bcm_29528__chr14_locus00029_50kb_pb_39234	TTGCTAGCGTGGGCCAATCGcactaagtaggtgcggggtgACAGCCATACTTGGACTGTTTAAATCTCATTCCAGTAGAAcactaagtaggtgcggggtgCACTAAGTAGGTGCGGGGTGgcgtggagggcatacaacgc
DNA-DEV_W1A11__W1A04__bcm_29536__chr14_locus00038_50kb_pb_358	TTGCTAGCGTGGGCCAATCGtcccataatgtccgttccggGTCCTATGTTGCAAAGTTAGTCTTACGCTTTTTTTACATTtcccataatgtccgttccggTCCCATAATGTCCGTTCCGGgcgtggagggcatacaacgc
DNA-DEV_W1A11__W1A04__bcm_29536__chr14_locus00038_50kb_pb_555	TTGCTAGCGTGGGCCAATCGtcccataatgtccgttccggGGATGTGGACTCTAAAACGAAATAACCTCTATGTCCTGTAtcccataatgtccgttccggTCCCATAATGTCCGTTCCGGgcgtggagggcatacaacgc
DNA-DEV_W1A11__W1A04__bcm_29536__chr14_locus00038_50kb_pb_1053	TTGCTAGCGTGGGCCAATCGtcccataatgtccgttccggATCCTGGTTAAACTAGGTACTAGCTAAATAATAATTTCACtcccataatgtccgttccggTCCCATAATGTCCGTTCCGGgcgtggagggcatacaacgc
DNA-DEV_W1A11__W1A04__bcm_29536__chr14_locus00038_50kb_pb_1370	TTGCTAGCGTGGGCCAATCGtcccataatgtccgttccggTGGATTGTCTGCGATCTGGATACTACTTAGGAGGTAGAATtcccataatgtccgttccggTCCCATAATGTCCGTTCCGGgcgtggagggcatacaacgc
DNA-DEV_W1A11__W1A04__bcm_29536__chr14_locus00038_50kb_pb_1883	TTGCTAGCGTGGGCCAATCGtcccataatgtccgttccggCTGATCCCATGCCTCGGCTACTTAGCTTGTACAGATGCCAtcccataatgtccgttccggTCCCATAATGTCCGTTCCGGgcgtggagggcatacaacgc
DNA-DEV_W1A11__W1A04__bcm_29536__chr14_locus00038_50kb_pb_1923	TTGCTAGCGTGGGCCAATCGtcccataatgtccgttccggCTAGACCTACAAAAAAAGCTCCAGAAGCTCCTTTATAGGGtcccataatgtccgttccggTCCCATAATGTCCGTTCCGGgcgtggagggcatacaacgc
DNA-DEV_W1A11__W1A04__bcm_29536__chr14_locus00038_50kb_pb_2038	TTGCTAGCGTGGGCCAATCGtcccataatgtccgttccggGGGAACAGGAACCACTGCTTTGAGGGATCAGAGTGGTTACtcccataatgtccgttccggTCCCATAATGTCCGTTCCGGgcgtggagggcatacaacgc
DNA-DEV_W1A11__W1A04__bcm_29536__chr14_locus00038_50kb_pb_2148	TTGCTAGCGTGGGCCAATCGtcccataatgtccgttccggGAGGCTAGGGATGCTGTGAAGCACGTTGCAGAATCCTCTTtcccataatgtccgttccggTCCCATAATGTCCGTTCCGGgcgtggagggcatacaacgc
DNA-DEV_W1A11__W1A04__bcm_29536__chr14_locus00038_50kb_pb_2450	TTGCTAGCGTGGGCCAATCGtcccataatgtccgttccggGCAAGATTCAGTCTCCTGAAGGCGTGTTCCTCATTCTGTGtcccataatgtccgttccggTCCCATAATGTCCGTTCCGGgcgtggagggcatacaacgc
DNA-DEV_W1A11__W1A04__bcm_29536__chr14_locus00038_50kb_pb_2538	TTGCTAGCGTGGGCCAATCGtcccataatgtccgttccggGAATACACTGTGCCTACATGCGGAATGTTTGTGCCAGGAAtcccataatgtccgttccggTCCCATAATGTCCGTTCCGGgcgtggagggcatacaacgc
DNA-DEV_W1A11__W1A04__bcm_29536__chr14_locus00038_50kb_pb_3496	TTGCTAGCGTGGGCCAATCGtcccataatgtccgttccggTAGAAACGTTAAAACCATCGGAGGAAAATATATTGTAAAGtcccataatgtccgttccggTCCCATAATGTCCGTTCCGGgcgtggagggcatacaacgc
DNA-DEV_W1A11__W1A04__bcm_29536__chr14_locus00038_50kb_pb_4303	TTGCTAGCGTGGGCCAATCGtcccataatgtccgttccggTGGTCAGTCTGCTATAATTACATAATACCCAGTTAAATTTtcccataatgtccgttccggTCCCATAATGTCCGTTCCGGgcgtggagggcatacaacgc
DNA-DEV_W1A11__W1A04__bcm_29536__chr14_locus00038_50kb_pb_4650	TTGCTAGCGTGGGCCAATCGtcccataatgtccgttccggTAAGATGATGTGAAAGGTTTGTTGCCTGTTAAATGTTTCTtcccataatgtccgttccggTCCCATAATGTCCGTTCCGGgcgtggagggcatacaacgc
DNA-DEV_W1A11__W1A04__bcm_29536__chr14_locus00038_50kb_pb_5194	TTGCTAGCGTGGGCCAATCGtcccataatgtccgttccggACATAATTCTCTTATGTGGACACCCATTCTTAGAACTAAAtcccataatgtccgttccggTCCCATAATGTCCGTTCCGGgcgtggagggcatacaacgc
DNA-DEV_W1A11__W1A04__bcm_29536__chr14_locus00038_50kb_pb_5514	TTGCTAGCGTGGGCCAATCGtcccataatgtccgttccggGTCCTACAGTAGAGAGTGATGGACTCATGGATATGGTCCTtcccataatgtccgttccggTCCCATAATGTCCGTTCCGGgcgtggagggcatacaacgc
DNA-DEV_W1A11__W1A04__bcm_29536__chr14_locus00038_50kb_pb_6096	TTGCTAGCGTGGGCCAATCGtcccataatgtccgttccggTTGTTTGTCCGAATTGGCAACCGTATGTGGGAAATTTCAGtcccataatgtccgttccggTCCCATAATGTCCGTTCCGGgcgtggagggcatacaacgc
DNA-DEV_W1A11__W1A04__bcm_29536__chr14_locus00038_50kb_pb_6176	TTGCTAGCGTGGGCCAATCGtcccataatgtccgttccggGAACATGGGTATTGCTAAAAAAGGCCAGCCATTTTGAAACtcccataatgtccgttccggTCCCATAATGTCCGTTCCGGgcgtggagggcatacaacgc
DNA-DEV_W1A11__W1A04__bcm_29536__chr14_locus00038_50kb_pb_6261	TTGCTAGCGTGGGCCAATCGtcccataatgtccgttccggGGGGGCTTAGGTTAACAACAGGGTGTGAGAAAAGCAGCAGtcccataatgtccgttccggTCCCATAATGTCCGTTCCGGgcgtggagggcatacaacgc
DNA-DEV_W1A11__W1A04__bcm_29536__chr14_locus00038_50kb_pb_6339	TTGCTAGCGTGGGCCAATCGtcccataatgtccgttccggTGAAAATCTGCTATTGATAGTCACCCGGCCTGTTTCTTGTtcccataatgtccgttccggTCCCATAATGTCCGTTCCGGgcgtggagggcatacaacgc
DNA-DEV_W1A11__W1A04__bcm_29536__chr14_locus00038_50kb_pb_10774	TTGCTAGCGTGGGCCAATCGtcccataatgtccgttccggCAGTTTCTATTGGTTAAGCATAATCCCCCTAGCGCTGCTCtcccataatgtccgttccggTCCCATAATGTCCGTTCCGGgcgtggagggcatacaacgc
DNA-DEV_W1A11__W1A04__bcm_29536__chr14_locus00038_50kb_pb_11280	TTGCTAGCGTGGGCCAATCGtcccataatgtccgttccggCTCCCACATAATAGGCCCTACAACAAATTCTACTTTAAAGtcccataatgtccgttccggTCCCATAATGTCCGTTCCGGgcgtggagggcatacaacgc
DNA-DEV_W1A11__W1A04__bcm_29536__chr14_locus00038_50kb_pb_11683	TTGCTAGCGTGGGCCAATCGtcccataatgtccgttccggAGACTTAAGTCGGGTTTGGATTTATCCCTTCTCTCTGCCTtcccataatgtccgttccggTCCCATAATGTCCGTTCCGGgcgtggagggcatacaacgc
DNA-DEV_W1A11__W1A04__bcm_29536__chr14_locus00038_50kb_pb_12432	TTGCTAGCGTGGGCCAATCGtcccataatgtccgttccggAAACAGCACCCTTTTACTTTTGGACTGTATAAGTTATTTTtcccataatgtccgttccggTCCCATAATGTCCGTTCCGGgcgtggagggcatacaacgc
DNA-DEV_W1A11__W1A04__bcm_29536__chr14_locus00038_50kb_pb_12703	TTGCTAGCGTGGGCCAATCGtcccataatgtccgttccggGTCAGAGCATCTAGGTCCCCTATGGACAAAGGCTTCTATGtcccataatgtccgttccggTCCCATAATGTCCGTTCCGGgcgtggagggcatacaacgc
DNA-DEV_W1A11__W1A04__bcm_29536__chr14_locus00038_50kb_pb_13484	TTGCTAGCGTGGGCCAATCGtcccataatgtccgttccggAATCGCCACTGAACAACTTAGTCCTGTAACCAAAAACCACtcccataatgtccgttccggTCCCATAATGTCCGTTCCGGgcgtggagggcatacaacgc
DNA-DEV_W1A11__W1A04__bcm_29536__chr14_locus00038_50kb_pb_13864	TTGCTAGCGTGGGCCAATCGtcccataatgtccgttccggATGCAGTTAGAAGAATTTGAAACCGCCTAAATGCCCATCAtcccataatgtccgttccggTCCCATAATGTCCGTTCCGGgcgtggagggcatacaacgc
DNA-DEV_W1A11__W1A04__bcm_29536__chr14_locus00038_50kb_pb_14941	TTGCTAGCGTGGGCCAATCGtcccataatgtccgttccggAAGACATAGAAGGGAAATACATTAAGGTAGTAAAAGCCTAtcccataatgtccgttccggTCCCATAATGTCCGTTCCGGgcgtggagggcatacaacgc
DNA-DEV_W1A11__W1A04__bcm_29536__chr14_locus00038_50kb_pb_15955	TTGCTAGCGTGGGCCAATCGtcccataatgtccgttccggTCTCTTCAGATCGTATACCTCTTTTGCCTTATGATGGTTAtcccataatgtccgttccggTCCCATAATGTCCGTTCCGGgcgtggagggcatacaacgc
DNA-DEV_W1A11__W1A04__bcm_29536__chr14_locus00038_50kb_pb_16509	TTGCTAGCGTGGGCCAATCGtcccataatgtccgttccggGCTGCCGAGGCACTCCGTGGGTTGCCTGGTCCCTTCAGAGtcccataatgtccgttccggTCCCATAATGTCCGTTCCGGgcgtggagggcatacaacgc
DNA-DEV_W1A11__W1A04__bcm_29536__chr14_locus00038_50kb_pb_16821	TTGCTAGCGTGGGCCAATCGtcccataatgtccgttccggAGAATATTAGGCTTATATTAACATTGTGGATGCTGAGAGGtcccataatgtccgttccggTCCCATAATGTCCGTTCCGGgcgtggagggcatacaacgc
DNA-DEV_W1A11__W1A04__bcm_29536__chr14_locus00038_50kb_pb_17211	TTGCTAGCGTGGGCCAATCGtcccataatgtccgttccggTGCCAATGACAACATCAGTGAAATTAAGTAAGATTTGTAAtcccataatgtccgttccggTCCCATAATGTCCGTTCCGGgcgtggagggcatacaacgc
DNA-DEV_W1A11__W1A04__bcm_29536__chr14_locus00038_50kb_pb_17290	TTGCTAGCGTGGGCCAATCGtcccataatgtccgttccggGAATTCATAGGAGCACCTGCTAATTTAAATTCGGACAGATtcccataatgtccgttccggTCCCATAATGTCCGTTCCGGgcgtggagggcatacaacgc
DNA-DEV_W1A11__W1A04__bcm_29536__chr14_locus00038_50kb_pb_17466	TTGCTAGCGTGGGCCAATCGtcccataatgtccgttccggATCCAGCATGTGGTCAGCAATCGCTGCCCTGATGCTGTACtcccataatgtccgttccggTCCCATAATGTCCGTTCCGGgcgtggagggcatacaacgc
DNA-DEV_W1A11__W1A04__bcm_29536__chr14_locus00038_50kb_pb_17696	TTGCTAGCGTGGGCCAATCGtcccataatgtccgttccggATCCCAAGGGGCCTCGGAGACGGGTGACTTCCAGCAACACtcccataatgtccgttccggTCCCATAATGTCCGTTCCGGgcgtggagggcatacaacgc
DNA-DEV_W1A11__W1A04__bcm_29536__chr14_locus00038_50kb_pb_17950	TTGCTAGCGTGGGCCAATCGtcccataatgtccgttccggAGGGAAGGTGGACAATTCTTGGTAATTGCCAAAAATTTGTtcccataatgtccgttccggTCCCATAATGTCCGTTCCGGgcgtggagggcatacaacgc
DNA-DEV_W1A11__W1A04__bcm_29536__chr14_locus00038_50kb_pb_18272	TTGCTAGCGTGGGCCAATCGtcccataatgtccgttccggGGAACCCAGCAGGACATCCACTCACTGCTTTGTAACTTAAtcccataatgtccgttccggTCCCATAATGTCCGTTCCGGgcgtggagggcatacaacgc
DNA-DEV_W1A11__W1A04__bcm_29536__chr14_locus00038_50kb_pb_19977	TTGCTAGCGTGGGCCAATCGtcccataatgtccgttccggGGTGAAAACTTTACGTGACCGAGTTTTATCATGTCCAAATtcccataatgtccgttccggTCCCATAATGTCCGTTCCGGgcgtggagggcatacaacgc
DNA-DEV_W1A11__W1A04__bcm_29536__chr14_locus00038_50kb_pb_20156	TTGCTAGCGTGGGCCAATCGtcccataatgtccgttccggATCACGGGAATTTTGTGCATGTTACAGAGGGAAGCACTGTtcccataatgtccgttccggTCCCATAATGTCCGTTCCGGgcgtggagggcatacaacgc
DNA-DEV_W1A11__W1A04__bcm_29536__chr14_locus00038_50kb_pb_20238	TTGCTAGCGTGGGCCAATCGtcccataatgtccgttccggCACCATCATCCAGGGAATCCTGTGCATATTAAAGGGAAGCtcccataatgtccgttccggTCCCATAATGTCCGTTCCGGgcgtggagggcatacaacgc
DNA-DEV_W1A11__W1A04__bcm_29536__chr14_locus00038_50kb_pb_20473	TTGCTAGCGTGGGCCAATCGtcccataatgtccgttccggCTCAAATAGTCAGCATCATCACAAGAATCTTGTGCATGTTtcccataatgtccgttccggTCCCATAATGTCCGTTCCGGgcgtggagggcatacaacgc
DNA-DEV_W1A11__W1A04__bcm_29536__chr14_locus00038_50kb_pb_20859	TTGCTAGCGTGGGCCAATCGtcccataatgtccgttccggATCAGACAGGCACTCATAGTCACAATCATCACGGGAATCTtcccataatgtccgttccggTCCCATAATGTCCGTTCCGGgcgtggagggcatacaacgc
DNA-DEV_W1A11__W1A04__bcm_29536__chr14_locus00038_50kb_pb_20986	TTGCTAGCGTGGGCCAATCGtcccataatgtccgttccggCATCATCACGAGAATCTTCTACTCGTTACAGGGAAGCACTtcccataatgtccgttccggTCCCATAATGTCCGTTCCGGgcgtggagggcatacaacgc
DNA-DEV_W1A11__W1A04__bcm_29536__chr14_locus00038_50kb_pb_21045	TTGCTAGCGTGGGCCAATCGtcccataatgtccgttccggTTGTGCATGTTACAAGGAAGCACGGTCCTACATCATATGTtcccataatgtccgttccggTCCCATAATGTCCGTTCCGGgcgtggagggcatacaacgc
DNA-DEV_W1A11__W1A04__bcm_29536__chr14_locus00038_50kb_pb_21287	TTGCTAGCGTGGGCCAATCGtcccataatgtccgttccggAATTCTCACGGGAATCTTGTGTGTGTTACAGAGGAAGCAGtcccataatgtccgttccggTCCCATAATGTCCGTTCCGGgcgtggagggcatacaacgc
DNA-DEV_W1A11__W1A04__bcm_29536__chr14_locus00038_50kb_pb_21561	TTGCTAGCGTGGGCCAATCGtcccataatgtccgttccggTACAGGGAAGCAATGTCCTACATCGTATCTGACAGGCTGTtcccataatgtccgttccggTCCCATAATGTCCGTTCCGGgcgtggagggcatacaacgc
DNA-DEV_W1A11__W1A04__bcm_29536__chr14_locus00038_50kb_pb_23656	TTGCTAGCGTGGGCCAATCGtcccataatgtccgttccggACTTTGACTAGCTTTGATAAGAGGCCAGAGCATTGAAATGtcccataatgtccgttccggTCCCATAATGTCCGTTCCGGgcgtggagggcatacaacgc
DNA-DEV_W1A11__W1A04__bcm_29536__chr14_locus00038_50kb_pb_24991	TTGCTAGCGTGGGCCAATCGtcccataatgtccgttccggACTTCCATCATGACGTATTTAAGATGGTCTTGGTCCTTTTtcccataatgtccgttccggTCCCATAATGTCCGTTCCGGgcgtggagggcatacaacgc
DNA-DEV_W1A11__W1A04__bcm_29536__chr14_locus00038_50kb_pb_25195	TTGCTAGCGTGGGCCAATCGtcccataatgtccgttccggAAATACACAAGCGTAACTGTAAGGGCAAAAGTAGTACTTTtcccataatgtccgttccggTCCCATAATGTCCGTTCCGGgcgtggagggcatacaacgc
DNA-DEV_W1A11__W1A04__bcm_29536__chr14_locus00038_50kb_pb_25525	TTGCTAGCGTGGGCCAATCGtcccataatgtccgttccggTGTGTGGTGGGTGTGTACTACATGTGGTGTGGTGTGCGTGtcccataatgtccgttccggTCCCATAATGTCCGTTCCGGgcgtggagggcatacaacgc
DNA-DEV_W1A11__W1A04__bcm_29536__chr14_locus00038_50kb_pb_25624	TTGCTAGCGTGGGCCAATCGtcccataatgtccgttccggCTACACTCATCACACATCAAACCCTACACACAGTACACACtcccataatgtccgttccggTCCCATAATGTCCGTTCCGGgcgtggagggcatacaacgc
DNA-DEV_W1A11__W1A04__bcm_29536__chr14_locus00038_50kb_pb_25734	TTGCTAGCGTGGGCCAATCGtcccataatgtccgttccggCACGCCCCACACATAATCCCCACACTGCACACGTATATATtcccataatgtccgttccggTCCCATAATGTCCGTTCCGGgcgtggagggcatacaacgc
DNA-DEV_W1A11__W1A04__bcm_29536__chr14_locus00038_50kb_pb_25975	TTGCTAGCGTGGGCCAATCGtcccataatgtccgttccggACACGCACACCTCTGATACACCCTCACACACCATGTGCACtcccataatgtccgttccggTCCCATAATGTCCGTTCCGGgcgtggagggcatacaacgc
DNA-DEV_W1A11__W1A04__bcm_29536__chr14_locus00038_50kb_pb_26292	TTGCTAGCGTGGGCCAATCGtcccataatgtccgttccggGTGGTGTGTGCATGTACACGGTGTGGCCTGTGCAGTGTGGtcccataatgtccgttccggTCCCATAATGTCCGTTCCGGgcgtggagggcatacaacgc
DNA-DEV_W1A11__W1A04__bcm_29536__chr14_locus00038_50kb_pb_27118	TTGCTAGCGTGGGCCAATCGtcccataatgtccgttccggCCTCCCCAGCACAGAACCTTTATCGGTGTCAGGCTGGGGGtcccataatgtccgttccggTCCCATAATGTCCGTTCCGGgcgtggagggcatacaacgc
DNA-DEV_W1A11__W1A04__bcm_29536__chr14_locus00038_50kb_pb_27881	TTGCTAGCGTGGGCCAATCGtcccataatgtccgttccggGATATCCACTCTCGACAGAGATTTGGTACCTCTCTGGAAAtcccataatgtccgttccggTCCCATAATGTCCGTTCCGGgcgtggagggcatacaacgc
DNA-DEV_W1A11__W1A04__bcm_29536__chr14_locus00038_50kb_pb_27995	TTGCTAGCGTGGGCCAATCGtcccataatgtccgttccggAACAGAGCCCTCGTCTCTGGCTAGTGAGGGATCCAGCAGGtcccataatgtccgttccggTCCCATAATGTCCGTTCCGGgcgtggagggcatacaacgc
DNA-DEV_W1A11__W1A04__bcm_29536__chr14_locus00038_50kb_pb_28650	TTGCTAGCGTGGGCCAATCGtcccataatgtccgttccggTTTTATAAAATTGGCTCTTGTGTGTGTTCAATAAGTGGATtcccataatgtccgttccggTCCCATAATGTCCGTTCCGGgcgtggagggcatacaacgc
DNA-DEV_W1A11__W1A04__bcm_29536__chr14_locus00038_50kb_pb_28812	TTGCTAGCGTGGGCCAATCGtcccataatgtccgttccggAAATGACATTAAAGGAGGTTTGAAGAATTTGCATGTCACAtcccataatgtccgttccggTCCCATAATGTCCGTTCCGGgcgtggagggcatacaacgc
DNA-DEV_W1A11__W1A04__bcm_29536__chr14_locus00038_50kb_pb_29167	TTGCTAGCGTGGGCCAATCGtcccataatgtccgttccggTGTGAAGCAGGAAGCTGTAGTGAGGAGGCTGTGTGTGGGGtcccataatgtccgttccggTCCCATAATGTCCGTTCCGGgcgtggagggcatacaacgc
DNA-DEV_W1A11__W1A04__bcm_29536__chr14_locus00038_50kb_pb_29294	TTGCTAGCGTGGGCCAATCGtcccataatgtccgttccggTGCCATTATAATTTTGTCATGACTCAGAAAGTACAATGTGtcccataatgtccgttccggTCCCATAATGTCCGTTCCGGgcgtggagggcatacaacgc
DNA-DEV_W1A11__W1A04__bcm_29536__chr14_locus00038_50kb_pb_30272	TTGCTAGCGTGGGCCAATCGtcccataatgtccgttccggTCTGAGTAGGCTTGTAGGTTTTCGGTTGTTCTTTGTTTTGtcccataatgtccgttccggTCCCATAATGTCCGTTCCGGgcgtggagggcatacaacgc
DNA-DEV_W1A11__W1A04__bcm_29536__chr14_locus00038_50kb_pb_30691	TTGCTAGCGTGGGCCAATCGtcccataatgtccgttccggATTGTTTGAAGAAATTGACACAGACACCCAACCTTCAGCAtcccataatgtccgttccggTCCCATAATGTCCGTTCCGGgcgtggagggcatacaacgc
DNA-DEV_W1A11__W1A04__bcm_29536__chr14_locus00038_50kb_pb_32561	TTGCTAGCGTGGGCCAATCGtcccataatgtccgttccggAGGGTGACACCCACTGGGGTTGCCAATTAGTAACCACAGTtcccataatgtccgttccggTCCCATAATGTCCGTTCCGGgcgtggagggcatacaacgc
DNA-DEV_W1A11__W1A04__bcm_29536__chr14_locus00038_50kb_pb_32620	TTGCTAGCGTGGGCCAATCGtcccataatgtccgttccggGGTGTCAGAAGCGCCGTTCCCCACGCCCTGTTGTGGGTGAtcccataatgtccgttccggTCCCATAATGTCCGTTCCGGgcgtggagggcatacaacgc
DNA-DEV_W1A11__W1A04__bcm_29536__chr14_locus00038_50kb_pb_32780	TTGCTAGCGTGGGCCAATCGtcccataatgtccgttccggGAGGAGCCAAGGCAGGGAACATAAAGCCCCACATGCCCGGtcccataatgtccgttccggTCCCATAATGTCCGTTCCGGgcgtggagggcatacaacgc
DNA-DEV_W1A11__W1A04__bcm_29536__chr14_locus00038_50kb_pb_32876	TTGCTAGCGTGGGCCAATCGtcccataatgtccgttccggCCAGCAGGCCCTCCCGCAGCGGTTTCTGGTCTTCCTGTCAtcccataatgtccgttccggTCCCATAATGTCCGTTCCGGgcgtggagggcatacaacgc
DNA-DEV_W1A11__W1A04__bcm_29536__chr14_locus00038_50kb_pb_32969	TTGCTAGCGTGGGCCAATCGtcccataatgtccgttccggCCAGCCCCACCACGGATTCCGGTGGGACGCGGGTGGCACAtcccataatgtccgttccggTCCCATAATGTCCGTTCCGGgcgtggagggcatacaacgc
DNA-DEV_W1A11__W1A04__bcm_29536__chr14_locus00038_50kb_pb_33048	TTGCTAGCGTGGGCCAATCGtcccataatgtccgttccggGAGGCCTCCGGGGTCGCGATCTCCGGAGGTGGAGCTGCCCtcccataatgtccgttccggTCCCATAATGTCCGTTCCGGgcgtggagggcatacaacgc
DNA-DEV_W1A11__W1A04__bcm_29536__chr14_locus00038_50kb_pb_33350	TTGCTAGCGTGGGCCAATCGtcccataatgtccgttccggCCTGAGGTTCACCGCAAAAGAGAGGCCGCCGCTCTGCCCCtcccataatgtccgttccggTCCCATAATGTCCGTTCCGGgcgtggagggcatacaacgc
DNA-DEV_W1A11__W1A04__bcm_29536__chr14_locus00038_50kb_pb_33620	TTGCTAGCGTGGGCCAATCGtcccataatgtccgttccggCTCTCATCCCTTTTTCCCCCGTGTTCTTCAGTCAGGTTGGtcccataatgtccgttccggTCCCATAATGTCCGTTCCGGgcgtggagggcatacaacgc
DNA-DEV_W1A11__W1A04__bcm_29536__chr14_locus00038_50kb_pb_33737	TTGCTAGCGTGGGCCAATCGtcccataatgtccgttccggGGCTGGCGGGACAAGAGTTGGCAAGTGATGGAGAGCGAAGtcccataatgtccgttccggTCCCATAATGTCCGTTCCGGgcgtggagggcatacaacgc
DNA-DEV_W1A11__W1A04__bcm_29536__chr14_locus00038_50kb_pb_33807	TTGCTAGCGTGGGCCAATCGtcccataatgtccgttccggCAGCACCTCGGTTTGCACGCGGTCTCGGGTCTACATTTAGtcccataatgtccgttccggTCCCATAATGTCCGTTCCGGgcgtggagggcatacaacgc
DNA-DEV_W1A11__W1A04__bcm_29536__chr14_locus00038_50kb_pb_34130	TTGCTAGCGTGGGCCAATCGtcccataatgtccgttccggGGGCTGTGGGCCCAGTAGTTAGCCCGCACTGGGCACCCAAtcccataatgtccgttccggTCCCATAATGTCCGTTCCGGgcgtggagggcatacaacgc
DNA-DEV_W1A11__W1A04__bcm_29536__chr14_locus00038_50kb_pb_34170	TTGCTAGCGTGGGCCAATCGtcccataatgtccgttccggTGGCGATCCAGAGGGCCACTGAGCCCCCCGCCGGCCAACGtcccataatgtccgttccggTCCCATAATGTCCGTTCCGGgcgtggagggcatacaacgc
DNA-DEV_W1A11__W1A04__bcm_29536__chr14_locus00038_50kb_pb_34318	TTGCTAGCGTGGGCCAATCGtcccataatgtccgttccggGGCTCAATGTGGGGATATGTCAACTGTGAACCATGTGGATtcccataatgtccgttccggTCCCATAATGTCCGTTCCGGgcgtggagggcatacaacgc
DNA-DEV_W1A11__W1A04__bcm_29536__chr14_locus00038_50kb_pb_34423	TTGCTAGCGTGGGCCAATCGtcccataatgtccgttccggGAACCTTTGCAGGGGCAAAGAAACATGGAATCCAGAATCAtcccataatgtccgttccggTCCCATAATGTCCGTTCCGGgcgtggagggcatacaacgc
DNA-DEV_W1A11__W1A04__bcm_29536__chr14_locus00038_50kb_pb_34468	TTGCTAGCGTGGGCCAATCGtcccataatgtccgttccggAGTCAAGATGGTCACGCTTTCAGGGGGCAGAAACTTGAGCtcccataatgtccgttccggTCCCATAATGTCCGTTCCGGgcgtggagggcatacaacgc
DNA-DEV_W1A11__W1A04__bcm_29536__chr14_locus00038_50kb_pb_34721	TTGCTAGCGTGGGCCAATCGtcccataatgtccgttccggCACAGTTGCTGTGATATTCTCATACACGCAGGTGTGTGGAtcccataatgtccgttccggTCCCATAATGTCCGTTCCGGgcgtggagggcatacaacgc
DNA-DEV_W1A11__W1A04__bcm_29536__chr14_locus00038_50kb_pb_35000	TTGCTAGCGTGGGCCAATCGtcccataatgtccgttccggTCTCTCTCGCAATCTTCCGGGTTCCTCTGTGTCTCTCTCTtcccataatgtccgttccggTCCCATAATGTCCGTTCCGGgcgtggagggcatacaacgc
DNA-DEV_W1A11__W1A04__bcm_29536__chr14_locus00038_50kb_pb_35122	TTGCTAGCGTGGGCCAATCGtcccataatgtccgttccggCCCTATCCTGGCCAAAGGGGTCCCTGTCTACCAGATAGAGtcccataatgtccgttccggTCCCATAATGTCCGTTCCGGgcgtggagggcatacaacgc
DNA-DEV_W1A11__W1A04__bcm_29536__chr14_locus00038_50kb_pb_35215	TTGCTAGCGTGGGCCAATCGtcccataatgtccgttccggCCAATCGAAGTAAAACCACGTCTCAGGGCTCTGTTGGTTTtcccataatgtccgttccggTCCCATAATGTCCGTTCCGGgcgtggagggcatacaacgc
DNA-DEV_W1A11__W1A04__bcm_29536__chr14_locus00038_50kb_pb_35369	TTGCTAGCGTGGGCCAATCGtcccataatgtccgttccggGAGGCCCAAGCCGCGACCCATGGGCACGCTCAGCGCCACTtcccataatgtccgttccggTCCCATAATGTCCGTTCCGGgcgtggagggcatacaacgc
DNA-DEV_W1A11__W1A04__bcm_29536__chr14_locus00038_50kb_pb_35459	TTGCTAGCGTGGGCCAATCGtcccataatgtccgttccggCTGGAATCAGGTGGGCGTAGCTGGACTGGACTCTTGGGCCtcccataatgtccgttccggTCCCATAATGTCCGTTCCGGgcgtggagggcatacaacgc
DNA-DEV_W1A11__W1A04__bcm_29536__chr14_locus00038_50kb_pb_35505	TTGCTAGCGTGGGCCAATCGtcccataatgtccgttccggTGGTGTGCCTGATCCCAGCCTTGTGGCCCCGGGTTGCTGGtcccataatgtccgttccggTCCCATAATGTCCGTTCCGGgcgtggagggcatacaacgc
DNA-DEV_W1A11__W1A04__bcm_29536__chr14_locus00038_50kb_pb_35583	TTGCTAGCGTGGGCCAATCGtcccataatgtccgttccggCGGCGGAAATCGCAACGCGGCGACTGGTGGTGCTTGGGCGtcccataatgtccgttccggTCCCATAATGTCCGTTCCGGgcgtggagggcatacaacgc
DNA-DEV_W1A11__W1A04__bcm_29536__chr14_locus00038_50kb_pb_35644	TTGCTAGCGTGGGCCAATCGtcccataatgtccgttccggGGCGCCTAGGCTGTCTCGAACGTGGTCTGGCCGCCGGCGAtcccataatgtccgttccggTCCCATAATGTCCGTTCCGGgcgtggagggcatacaacgc
DNA-DEV_W1A11__W1A04__bcm_29536__chr14_locus00038_50kb_pb_35798	TTGCTAGCGTGGGCCAATCGtcccataatgtccgttccggGCCCTGGGCCCTGAAGCCTCGGAGCACACCCCTTCCTGAGtcccataatgtccgttccggTCCCATAATGTCCGTTCCGGgcgtggagggcatacaacgc
DNA-DEV_W1A11__W1A04__bcm_29536__chr14_locus00038_50kb_pb_35838	TTGCTAGCGTGGGCCAATCGtcccataatgtccgttccggACGGCAAGGCGGAGGACCGTACGGGACCCCAGGACAGTGGtcccataatgtccgttccggTCCCATAATGTCCGTTCCGGgcgtggagggcatacaacgc
DNA-DEV_W1A11__W1A04__bcm_29536__chr14_locus00038_50kb_pb_35911	TTGCTAGCGTGGGCCAATCGtcccataatgtccgttccggCTGGTGGCTCTGGGTGTTTGGGTAAGAGGGGGCCTTGCAGtcccataatgtccgttccggTCCCATAATGTCCGTTCCGGgcgtggagggcatacaacgc
DNA-DEV_W1A11__W1A04__bcm_29536__chr14_locus00038_50kb_pb_35970	TTGCTAGCGTGGGCCAATCGtcccataatgtccgttccggGTAGGCATTGTATGAAAAATGGCCCGCGGGGCTGGGCCGGtcccataatgtccgttccggTCCCATAATGTCCGTTCCGGgcgtggagggcatacaacgc
DNA-DEV_W1A11__W1A04__bcm_29536__chr14_locus00038_50kb_pb_36010	TTGCTAGCGTGGGCCAATCGtcccataatgtccgttccggTTGTCCACGGCGGGTCCTTGTCGGAACAAGTGACGATTGTtcccataatgtccgttccggTCCCATAATGTCCGTTCCGGgcgtggagggcatacaacgc
DNA-DEV_W1A11__W1A04__bcm_29536__chr14_locus00038_50kb_pb_36472	TTGCTAGCGTGGGCCAATCGtcccataatgtccgttccggATCAGAACAAAACGGGTCAGGGAATTTCACAGTGCTTTTCtcccataatgtccgttccggTCCCATAATGTCCGTTCCGGgcgtggagggcatacaacgc
DNA-DEV_W1A11__W1A04__bcm_29536__chr14_locus00038_50kb_pb_36706	TTGCTAGCGTGGGCCAATCGtcccataatgtccgttccggTCCATAGCAGGAGGAGCTGTACACAGAACCCCTCAGACACtcccataatgtccgttccggTCCCATAATGTCCGTTCCGGgcgtggagggcatacaacgc
DNA-DEV_W1A11__W1A04__bcm_29536__chr14_locus00038_50kb_pb_36945	TTGCTAGCGTGGGCCAATCGtcccataatgtccgttccggCCCTCTACCCCACCCCGGCCTGCCGAAAGGTGCCCTGTCTtcccataatgtccgttccggTCCCATAATGTCCGTTCCGGgcgtggagggcatacaacgc
DNA-DEV_W1A11__W1A04__bcm_29536__chr14_locus00038_50kb_pb_37073	TTGCTAGCGTGGGCCAATCGtcccataatgtccgttccggAAGGGAGGACCTTATGAAATGCACCCACAAAGCAACCAACtcccataatgtccgttccggTCCCATAATGTCCGTTCCGGgcgtggagggcatacaacgc
DNA-DEV_W1A11__W1A04__bcm_29536__chr14_locus00038_50kb_pb_37153	TTGCTAGCGTGGGCCAATCGtcccataatgtccgttccggGATTTGTAGAGTGTGCTTGTTTGTCTGGAGGGAGCCGTGAtcccataatgtccgttccggTCCCATAATGTCCGTTCCGGgcgtggagggcatacaacgc
DNA-DEV_W1A11__W1A04__bcm_29536__chr14_locus00038_50kb_pb_37397	TTGCTAGCGTGGGCCAATCGtcccataatgtccgttccggGCGACGCTGCAACCGTCCAAGCCAGGGGAAGGGGCGGGCAtcccataatgtccgttccggTCCCATAATGTCCGTTCCGGgcgtggagggcatacaacgc
DNA-DEV_W1A11__W1A04__bcm_29536__chr14_locus00038_50kb_pb_37437	TTGCTAGCGTGGGCCAATCGtcccataatgtccgttccggACGCTCCCCGGACTCCAAGGCAATTCTATTAATTCATCCAtcccataatgtccgttccggTCCCATAATGTCCGTTCCGGgcgtggagggcatacaacgc
DNA-DEV_W1A11__W1A04__bcm_29536__chr14_locus00038_50kb_pb_37488	TTGCTAGCGTGGGCCAATCGtcccataatgtccgttccggGACCGACCCCGAGGGTGCAGGTGCGGGTTCCCTGAGGTCCtcccataatgtccgttccggTCCCATAATGTCCGTTCCGGgcgtggagggcatacaacgc
DNA-DEV_W1A11__W1A04__bcm_29536__chr14_locus00038_50kb_pb_37651	TTGCTAGCGTGGGCCAATCGtcccataatgtccgttccggTCCGTGCTTCCCAAACGCCCCCTTGACCGCCCCCGCGCCCtcccataatgtccgttccggTCCCATAATGTCCGTTCCGGgcgtggagggcatacaacgc
DNA-DEV_W1A11__W1A04__bcm_29536__chr14_locus00038_50kb_pb_37718	TTGCTAGCGTGGGCCAATCGtcccataatgtccgttccggCCGCCTGGTAATAGCCGGTACCATAGGCTTTTGGCTTCCCtcccataatgtccgttccggTCCCATAATGTCCGTTCCGGgcgtggagggcatacaacgc
DNA-DEV_W1A11__W1A04__bcm_29536__chr14_locus00038_50kb_pb_37796	TTGCTAGCGTGGGCCAATCGtcccataatgtccgttccggCCACCCTGAACGCTCCCGCTCACCTCTGATCTGTTGAAGCtcccataatgtccgttccggTCCCATAATGTCCGTTCCGGgcgtggagggcatacaacgc
DNA-DEV_W1A11__W1A04__bcm_29536__chr14_locus00038_50kb_pb_37872	TTGCTAGCGTGGGCCAATCGtcccataatgtccgttccggACACCTGGAGTCGTGTGGGCGTTGCTGGGCCGGGCTCTTGtcccataatgtccgttccggTCCCATAATGTCCGTTCCGGgcgtggagggcatacaacgc
DNA-DEV_W1A11__W1A04__bcm_29536__chr14_locus00038_50kb_pb_37932	TTGCTAGCGTGGGCCAATCGtcccataatgtccgttccggTCACTGGCGAGCGCCTCTGCGGGTCCCGGATCCGAGACCCtcccataatgtccgttccggTCCCATAATGTCCGTTCCGGgcgtggagggcatacaacgc
DNA-DEV_W1A11__W1A04__bcm_29536__chr14_locus00038_50kb_pb_38013	TTGCTAGCGTGGGCCAATCGtcccataatgtccgttccggGCCAGGTCTGGCCGTCGGTGACGGCGGGACGCTCTGGGAGtcccataatgtccgttccggTCCCATAATGTCCGTTCCGGgcgtggagggcatacaacgc
DNA-DEV_W1A11__W1A04__bcm_29536__chr14_locus00038_50kb_pb_38079	TTGCTAGCGTGGGCCAATCGtcccataatgtccgttccggCTGGGCAGGGGACGGAGGCCTCCAGCGCCCCCCAGCAACAtcccataatgtccgttccggTCCCATAATGTCCGTTCCGGgcgtggagggcatacaacgc
DNA-DEV_W1A11__W1A04__bcm_29536__chr14_locus00038_50kb_pb_38127	TTGCTAGCGTGGGCCAATCGtcccataatgtccgttccggAAGGACCGGAGCGTGGGCTGAAAGGAGGCCGCCCCGAGAGtcccataatgtccgttccggTCCCATAATGTCCGTTCCGGgcgtggagggcatacaacgc
DNA-DEV_W1A11__W1A04__bcm_29536__chr14_locus00038_50kb_pb_38176	TTGCTAGCGTGGGCCAATCGtcccataatgtccgttccggTCCTGAGCCGGCAGAAGTGGTGGAAGCTCCGGAGCTCGGGtcccataatgtccgttccggTCCCATAATGTCCGTTCCGGgcgtggagggcatacaacgc
DNA-DEV_W1A11__W1A04__bcm_29536__chr14_locus00038_50kb_pb_38421	TTGCTAGCGTGGGCCAATCGtcccataatgtccgttccggACATTAACGAGCAATGAATGACCACCTAAAGGTAAAAAAAtcccataatgtccgttccggTCCCATAATGTCCGTTCCGGgcgtggagggcatacaacgc
DNA-DEV_W1A11__W1A04__bcm_29536__chr14_locus00038_50kb_pb_39670	TTGCTAGCGTGGGCCAATCGtcccataatgtccgttccggTTGTTGAAGGCTGTCAGGGTGGTATTCTCTGAGTCTGGAAtcccataatgtccgttccggTCCCATAATGTCCGTTCCGGgcgtggagggcatacaacgc
DNA-DEV_W1A11__W1A04__bcm_29536__chr14_locus00038_50kb_pb_39718	TTGCTAGCGTGGGCCAATCGtcccataatgtccgttccggTAGGGAAAAAGAGTTTCTGGCCAGTAATCTAGAAAATTCTtcccataatgtccgttccggTCCCATAATGTCCGTTCCGGgcgtggagggcatacaacgc
DNA-DEV_W1A11__W1A04__bcm_29536__chr14_locus00038_50kb_pb_40928	TTGCTAGCGTGGGCCAATCGtcccataatgtccgttccggATAGAATAAAGTACATACGAACAAAGCTAACCAAGGAGGTtcccataatgtccgttccggTCCCATAATGTCCGTTCCGGgcgtggagggcatacaacgc
DNA-DEV_W1A11__W1A04__bcm_29536__chr14_locus00038_50kb_pb_42332	TTGCTAGCGTGGGCCAATCGtcccataatgtccgttccggAAGGAGAAAAGTTAGAGTAGGACATAAGAAGTAATGCCCAtcccataatgtccgttccggTCCCATAATGTCCGTTCCGGgcgtggagggcatacaacgc
DNA-DEV_W1A11__W1A04__bcm_29536__chr14_locus00038_50kb_pb_42406	TTGCTAGCGTGGGCCAATCGtcccataatgtccgttccggCTCAGGGGGACTAGGTTGATTCAGTGAGAAAGTTTCTATTtcccataatgtccgttccggTCCCATAATGTCCGTTCCGGgcgtggagggcatacaacgc
DNA-DEV_W1A11__W1A04__bcm_29536__chr14_locus00038_50kb_pb_43029	TTGCTAGCGTGGGCCAATCGtcccataatgtccgttccggAGCACAGGGCACCCAGACCAAGCCAGGTGGGCTCCGTTGTtcccataatgtccgttccggTCCCATAATGTCCGTTCCGGgcgtggagggcatacaacgc
DNA-DEV_W1A11__W1A04__bcm_29536__chr14_locus00038_50kb_pb_43660	TTGCTAGCGTGGGCCAATCGtcccataatgtccgttccggCCCAGGATGCCAAAAGCGCACACGGATGGAACACCTGCCTtcccataatgtccgttccggTCCCATAATGTCCGTTCCGGgcgtggagggcatacaacgc
DNA-DEV_W1A11__W1A04__bcm_29536__chr14_locus00038_50kb_pb_44194	TTGCTAGCGTGGGCCAATCGtcccataatgtccgttccggGAGGTATTAGAAAAGCTTATGGGTTCATTATCATTTGAACtcccataatgtccgttccggTCCCATAATGTCCGTTCCGGgcgtggagggcatacaacgc
DNA-DEV_W1A11__W1A04__bcm_29536__chr14_locus00038_50kb_pb_44243	TTGCTAGCGTGGGCCAATCGtcccataatgtccgttccggAACTTTCAGATACGATTCCCACACCTGGAATCAGTACAATtcccataatgtccgttccggTCCCATAATGTCCGTTCCGGgcgtggagggcatacaacgc
DNA-DEV_W1A11__W1A04__bcm_29536__chr14_locus00038_50kb_pb_44553	TTGCTAGCGTGGGCCAATCGtcccataatgtccgttccggTGCTGAGCTGTGATTTTCCTACCAAAGGTGATTTTGGGCAtcccataatgtccgttccggTCCCATAATGTCCGTTCCGGgcgtggagggcatacaacgc
DNA-DEV_W1A11__W1A04__bcm_29536__chr14_locus00038_50kb_pb_44692	TTGCTAGCGTGGGCCAATCGtcccataatgtccgttccggCTGACTTCACTACTATACCATCTATGCTTACAGCAAAATTtcccataatgtccgttccggTCCCATAATGTCCGTTCCGGgcgtggagggcatacaacgc
DNA-DEV_W1A11__W1A04__bcm_29536__chr14_locus00038_50kb_pb_45216	TTGCTAGCGTGGGCCAATCGtcccataatgtccgttccggTTTCAATCCCTGCTAAGCACTTTTTTCTAGCTGATGATTGtcccataatgtccgttccggTCCCATAATGTCCGTTCCGGgcgtggagggcatacaacgc
DNA-DEV_W1A11__W1A04__bcm_29536__chr14_locus00038_50kb_pb_45256	TTGCTAGCGTGGGCCAATCGtcccataatgtccgttccggTTGAAGTTTTTGAAGCTCAGTTGTCTCATAGTTTCGGTGTtcccataatgtccgttccggTCCCATAATGTCCGTTCCGGgcgtggagggcatacaacgc
DNA-DEV_W1A11__W1A04__bcm_29536__chr14_locus00038_50kb_pb_45298	TTGCTAGCGTGGGCCAATCGtcccataatgtccgttccggTGAATGTTAGATAAACTTGTTTAGACTTTTCACTCAGGGCtcccataatgtccgttccggTCCCATAATGTCCGTTCCGGgcgtggagggcatacaacgc
DNA-DEV_W1A11__W1A04__bcm_29536__chr14_locus00038_50kb_pb_45474	TTGCTAGCGTGGGCCAATCGtcccataatgtccgttccggAGGTACTAGGGATACATAGGGTATCCCTAGTATATAGTATtcccataatgtccgttccggTCCCATAATGTCCGTTCCGGgcgtggagggcatacaacgc
DNA-DEV_W1A11__W1A04__bcm_29536__chr14_locus00038_50kb_pb_45775	TTGCTAGCGTGGGCCAATCGtcccataatgtccgttccggGAGAGTCACTCAGTTTATAACATGTAGGGTATCACAGGACtcccataatgtccgttccggTCCCATAATGTCCGTTCCGGgcgtggagggcatacaacgc
DNA-DEV_W1A11__W1A04__bcm_29536__chr14_locus00038_50kb_pb_45816	TTGCTAGCGTGGGCCAATCGtcccataatgtccgttccggCCTAGCGGAGAGAGAGCTGGACAGACTCTATTTCAGTTTCtcccataatgtccgttccggTCCCATAATGTCCGTTCCGGgcgtggagggcatacaacgc
DNA-DEV_W1A11__W1A04__bcm_29536__chr14_locus00038_50kb_pb_45885	TTGCTAGCGTGGGCCAATCGtcccataatgtccgttccggGACGTGCTTTGAGTCAATTTACACTAGTTATGGCCTTAAGtcccataatgtccgttccggTCCCATAATGTCCGTTCCGGgcgtggagggcatacaacgc
DNA-DEV_W1A11__W1A04__bcm_29536__chr14_locus00038_50kb_pb_45967	TTGCTAGCGTGGGCCAATCGtcccataatgtccgttccggAGCAGCTCCTGGGGACACACTCAGTGAATATCACACAAAAtcccataatgtccgttccggTCCCATAATGTCCGTTCCGGgcgtggagggcatacaacgc
DNA-DEV_W1A11__W1A04__bcm_29536__chr14_locus00038_50kb_pb_46119	TTGCTAGCGTGGGCCAATCGtcccataatgtccgttccggAATAGTTGAGGGGAGAGTTTATCGAAACAATTTTTACAGAtcccataatgtccgttccggTCCCATAATGTCCGTTCCGGgcgtggagggcatacaacgc
DNA-DEV_W1A11__W1A04__bcm_29536__chr14_locus00038_50kb_pb_46458	TTGCTAGCGTGGGCCAATCGtcccataatgtccgttccggTTTCCGTGGTGGACTGCTTGGGCTGTTCTTGTCATCTGGCtcccataatgtccgttccggTCCCATAATGTCCGTTCCGGgcgtggagggcatacaacgc
DNA-DEV_W1A11__W1A04__bcm_29536__chr14_locus00038_50kb_pb_46670	TTGCTAGCGTGGGCCAATCGtcccataatgtccgttccggTAGCGTGGGGTTCAGGCGTCTCTGGCATCGTGCCTTCCTAtcccataatgtccgttccggTCCCATAATGTCCGTTCCGGgcgtggagggcatacaacgc
DNA-DEV_W1A11__W1A04__bcm_29536__chr14_locus00038_50kb_pb_47403	TTGCTAGCGTGGGCCAATCGtcccataatgtccgttccggATAGGCCTAAAAACCCTCAAAATGTCTACTGGCAGATTCTtcccataatgtccgttccggTCCCATAATGTCCGTTCCGGgcgtggagggcatacaacgc
DNA-DEV_W1A11__W1A04__bcm_29543__chr14_locus00040_50kb_pb_339	TTGCTAGCGTGGGCCAATCGtattcttaggcggtctaacgGCTGCTTTTCTAACACTCTGTTGTTAACCTGAGCCCCCATtattcttaggcggtctaacgTATTCTTAGGCGGTCTAACGgcgtggagggcatacaacgc
DNA-DEV_W1A11__W1A04__bcm_29543__chr14_locus00040_50kb_pb_503	TTGCTAGCGTGGGCCAATCGtattcttaggcggtctaacgTCCCACATACGACTGCCAATTCGTACAAACAATAAGATGAtattcttaggcggtctaacgTATTCTTAGGCGGTCTAACGgcgtggagggcatacaacgc
DNA-DEV_W1A11__W1A04__bcm_29543__chr14_locus00040_50kb_pb_631	TTGCTAGCGTGGGCCAATCGtattcttaggcggtctaacgACTAAGATCTTGCAACATAACAAGCACTAAATTTTGTTGAtattcttaggcggtctaacgTATTCTTAGGCGGTCTAACGgcgtggagggcatacaacgc
DNA-DEV_W1A11__W1A04__bcm_29543__chr14_locus00040_50kb_pb_1323	TTGCTAGCGTGGGCCAATCGtattcttaggcggtctaacgGTATGATTTAAAGATGGCTCTTTAAGGATCAAATTGCAGCtattcttaggcggtctaacgTATTCTTAGGCGGTCTAACGgcgtggagggcatacaacgc
DNA-DEV_W1A11__W1A04__bcm_29543__chr14_locus00040_50kb_pb_3037	TTGCTAGCGTGGGCCAATCGtattcttaggcggtctaacgTATACAAAGTAACTTGGTACAGTGGCTTCCATCTGTAATCtattcttaggcggtctaacgTATTCTTAGGCGGTCTAACGgcgtggagggcatacaacgc
DNA-DEV_W1A11__W1A04__bcm_29543__chr14_locus00040_50kb_pb_3629	TTGCTAGCGTGGGCCAATCGtattcttaggcggtctaacgTTATCAGAACCAAGATTACCTAAAACATTAACCAAAGGAAtattcttaggcggtctaacgTATTCTTAGGCGGTCTAACGgcgtggagggcatacaacgc
DNA-DEV_W1A11__W1A04__bcm_29543__chr14_locus00040_50kb_pb_4114	TTGCTAGCGTGGGCCAATCGtattcttaggcggtctaacgTGCTTCACAACACTAGCTTGGTACCTGAGACCATCTGCCTtattcttaggcggtctaacgTATTCTTAGGCGGTCTAACGgcgtggagggcatacaacgc
DNA-DEV_W1A11__W1A04__bcm_29543__chr14_locus00040_50kb_pb_4294	TTGCTAGCGTGGGCCAATCGtattcttaggcggtctaacgGTAGTCGATATTGGAAATGTGCATGTTCCTAGGAGATGCTtattcttaggcggtctaacgTATTCTTAGGCGGTCTAACGgcgtggagggcatacaacgc
DNA-DEV_W1A11__W1A04__bcm_29543__chr14_locus00040_50kb_pb_4410	TTGCTAGCGTGGGCCAATCGtattcttaggcggtctaacgGCTCCATAACCTTGACACTGTTAACATTCTGGGCAGAACAtattcttaggcggtctaacgTATTCTTAGGCGGTCTAACGgcgtggagggcatacaacgc
DNA-DEV_W1A11__W1A04__bcm_29543__chr14_locus00040_50kb_pb_4583	TTGCTAGCGTGGGCCAATCGtattcttaggcggtctaacgTGTTCTGATCTTTGGATTGGGAAAAAAGTAACCACTCTGAtattcttaggcggtctaacgTATTCTTAGGCGGTCTAACGgcgtggagggcatacaacgc
DNA-DEV_W1A11__W1A04__bcm_29543__chr14_locus00040_50kb_pb_5290	TTGCTAGCGTGGGCCAATCGtattcttaggcggtctaacgTAGATGCTTAAGCAGTGCCTTTCATAGGAAGTTAGAAACTtattcttaggcggtctaacgTATTCTTAGGCGGTCTAACGgcgtggagggcatacaacgc
DNA-DEV_W1A11__W1A04__bcm_29543__chr14_locus00040_50kb_pb_5651	TTGCTAGCGTGGGCCAATCGtattcttaggcggtctaacgCAGATACTGTAGATGACTGGGATTTTTGTCTCTGTCTTATtattcttaggcggtctaacgTATTCTTAGGCGGTCTAACGgcgtggagggcatacaacgc
DNA-DEV_W1A11__W1A04__bcm_29543__chr14_locus00040_50kb_pb_5916	TTGCTAGCGTGGGCCAATCGtattcttaggcggtctaacgCTATTTGGATTGAAAAGCCCTTGGGCAACATTTATTGAATtattcttaggcggtctaacgTATTCTTAGGCGGTCTAACGgcgtggagggcatacaacgc
DNA-DEV_W1A11__W1A04__bcm_29543__chr14_locus00040_50kb_pb_6725	TTGCTAGCGTGGGCCAATCGtattcttaggcggtctaacgGTGGCAGTATTACCTAGAGAGCACATCATGAGTTTGGGAAtattcttaggcggtctaacgTATTCTTAGGCGGTCTAACGgcgtggagggcatacaacgc
DNA-DEV_W1A11__W1A04__bcm_29543__chr14_locus00040_50kb_pb_7421	TTGCTAGCGTGGGCCAATCGtattcttaggcggtctaacgAGTTCATCTTGTTGTTCAAAAACTCCACCTTATTAAAAAAtattcttaggcggtctaacgTATTCTTAGGCGGTCTAACGgcgtggagggcatacaacgc
DNA-DEV_W1A11__W1A04__bcm_29543__chr14_locus00040_50kb_pb_7540	TTGCTAGCGTGGGCCAATCGtattcttaggcggtctaacgATGCCAGGCAAAGGCTGTTCTCTGGCCAGGACACAGGGGAtattcttaggcggtctaacgTATTCTTAGGCGGTCTAACGgcgtggagggcatacaacgc
DNA-DEV_W1A11__W1A04__bcm_29543__chr14_locus00040_50kb_pb_7580	TTGCTAGCGTGGGCCAATCGtattcttaggcggtctaacgAGTCGGGTTAGTCAACCTCTCCATTCATAGAATGGGCGTGtattcttaggcggtctaacgTATTCTTAGGCGGTCTAACGgcgtggagggcatacaacgc
DNA-DEV_W1A11__W1A04__bcm_29543__chr14_locus00040_50kb_pb_7684	TTGCTAGCGTGGGCCAATCGtattcttaggcggtctaacgGAGGCAACACGATGTAGCCTATAGGACAGAGCACTGAGCTtattcttaggcggtctaacgTATTCTTAGGCGGTCTAACGgcgtggagggcatacaacgc
DNA-DEV_W1A11__W1A04__bcm_29543__chr14_locus00040_50kb_pb_8549	TTGCTAGCGTGGGCCAATCGtattcttaggcggtctaacgACATGTGATAGTAAATATCTGTCCAAACTTAGGAGAATATtattcttaggcggtctaacgTATTCTTAGGCGGTCTAACGgcgtggagggcatacaacgc
DNA-DEV_W1A11__W1A04__bcm_29543__chr14_locus00040_50kb_pb_8646	TTGCTAGCGTGGGCCAATCGtattcttaggcggtctaacgGCCACAGAGATCATTTAGGAGATATGAGTCCTTACCATTGtattcttaggcggtctaacgTATTCTTAGGCGGTCTAACGgcgtggagggcatacaacgc
DNA-DEV_W1A11__W1A04__bcm_29543__chr14_locus00040_50kb_pb_8795	TTGCTAGCGTGGGCCAATCGtattcttaggcggtctaacgCTCTTACTAAAAGTAGCATTGTGTTACAGGCCCTAGCAGGtattcttaggcggtctaacgTATTCTTAGGCGGTCTAACGgcgtggagggcatacaacgc
DNA-DEV_W1A11__W1A04__bcm_29543__chr14_locus00040_50kb_pb_8891	TTGCTAGCGTGGGCCAATCGtattcttaggcggtctaacgTTAGGACTCTTTTCATACCATTCAATTGCAGGCTCTCCTAtattcttaggcggtctaacgTATTCTTAGGCGGTCTAACGgcgtggagggcatacaacgc
DNA-DEV_W1A11__W1A04__bcm_29543__chr14_locus00040_50kb_pb_9821	TTGCTAGCGTGGGCCAATCGtattcttaggcggtctaacgCATTCTATCGCAGTACTGAGCAGCCTGAACCTTGCTTTGTtattcttaggcggtctaacgTATTCTTAGGCGGTCTAACGgcgtggagggcatacaacgc
DNA-DEV_W1A11__W1A04__bcm_29543__chr14_locus00040_50kb_pb_10097	TTGCTAGCGTGGGCCAATCGtattcttaggcggtctaacgGCTATTGCACCAGTAGCCTGTGGCCTCCCTAATCCTACTCtattcttaggcggtctaacgTATTCTTAGGCGGTCTAACGgcgtggagggcatacaacgc
DNA-DEV_W1A11__W1A04__bcm_29543__chr14_locus00040_50kb_pb_10898	TTGCTAGCGTGGGCCAATCGtattcttaggcggtctaacgTTAAAATAGATAACGTGTACACATGGTCCAACATTTTTAAtattcttaggcggtctaacgTATTCTTAGGCGGTCTAACGgcgtggagggcatacaacgc
DNA-DEV_W1A11__W1A04__bcm_29543__chr14_locus00040_50kb_pb_11276	TTGCTAGCGTGGGCCAATCGtattcttaggcggtctaacgATAGCCGCTTTATTAGATGCAGTGCAAAAAGTAAAACAGCtattcttaggcggtctaacgTATTCTTAGGCGGTCTAACGgcgtggagggcatacaacgc
DNA-DEV_W1A11__W1A04__bcm_29543__chr14_locus00040_50kb_pb_11361	TTGCTAGCGTGGGCCAATCGtattcttaggcggtctaacgCTTAATGTTTCTTCTACAAGAAGAATCCTCATGGCTATTTtattcttaggcggtctaacgTATTCTTAGGCGGTCTAACGgcgtggagggcatacaacgc
DNA-DEV_W1A11__W1A04__bcm_29543__chr14_locus00040_50kb_pb_12170	TTGCTAGCGTGGGCCAATCGtattcttaggcggtctaacgTTAAATCACCTTGGACCCCACCACCATGTTCCAGGGCTCAtattcttaggcggtctaacgTATTCTTAGGCGGTCTAACGgcgtggagggcatacaacgc
DNA-DEV_W1A11__W1A04__bcm_29543__chr14_locus00040_50kb_pb_12413	TTGCTAGCGTGGGCCAATCGtattcttaggcggtctaacgTTGAGATCATCCTACTAGTTACGATGAGATGCTTCTAATAtattcttaggcggtctaacgTATTCTTAGGCGGTCTAACGgcgtggagggcatacaacgc
DNA-DEV_W1A11__W1A04__bcm_29543__chr14_locus00040_50kb_pb_13190	TTGCTAGCGTGGGCCAATCGtattcttaggcggtctaacgAGTAGAGCTAGCTAAGACCAAGTCGTGACAATTTGCATATtattcttaggcggtctaacgTATTCTTAGGCGGTCTAACGgcgtggagggcatacaacgc
DNA-DEV_W1A11__W1A04__bcm_29543__chr14_locus00040_50kb_pb_13730	TTGCTAGCGTGGGCCAATCGtattcttaggcggtctaacgTTTTGATGCCCTATAATTAATTTCCTCTCAGTTTTTAACTtattcttaggcggtctaacgTATTCTTAGGCGGTCTAACGgcgtggagggcatacaacgc
DNA-DEV_W1A11__W1A04__bcm_29543__chr14_locus00040_50kb_pb_15093	TTGCTAGCGTGGGCCAATCGtattcttaggcggtctaacgGCAGAGAACGTTACAGTATCATAATGACCAAAAGAATATTtattcttaggcggtctaacgTATTCTTAGGCGGTCTAACGgcgtggagggcatacaacgc
DNA-DEV_W1A11__W1A04__bcm_29543__chr14_locus00040_50kb_pb_16715	TTGCTAGCGTGGGCCAATCGtattcttaggcggtctaacgGACTGTGCTGGTAGTCACACGAATATGTGCACATACATGCtattcttaggcggtctaacgTATTCTTAGGCGGTCTAACGgcgtggagggcatacaacgc
DNA-DEV_W1A11__W1A04__bcm_29543__chr14_locus00040_50kb_pb_17483	TTGCTAGCGTGGGCCAATCGtattcttaggcggtctaacgAAATAATTGTGGCTAGAGTCTAACATTTCTGTTGGCAAATtattcttaggcggtctaacgTATTCTTAGGCGGTCTAACGgcgtggagggcatacaacgc
DNA-DEV_W1A11__W1A04__bcm_29543__chr14_locus00040_50kb_pb_17797	TTGCTAGCGTGGGCCAATCGtattcttaggcggtctaacgTTTCATACACACTCCCGCACACAATTTTTCCTAGAAAATTtattcttaggcggtctaacgTATTCTTAGGCGGTCTAACGgcgtggagggcatacaacgc
DNA-DEV_W1A11__W1A04__bcm_29543__chr14_locus00040_50kb_pb_19238	TTGCTAGCGTGGGCCAATCGtattcttaggcggtctaacgTGTAGGCCACTTGCATAAAGTAAGCAGAATGCTCACATTTtattcttaggcggtctaacgTATTCTTAGGCGGTCTAACGgcgtggagggcatacaacgc
DNA-DEV_W1A11__W1A04__bcm_29543__chr14_locus00040_50kb_pb_19413	TTGCTAGCGTGGGCCAATCGtattcttaggcggtctaacgTGCAGCATATATACACGGCTTGAGCTGTAACCTGACGTAGtattcttaggcggtctaacgTATTCTTAGGCGGTCTAACGgcgtggagggcatacaacgc
DNA-DEV_W1A11__W1A04__bcm_29543__chr14_locus00040_50kb_pb_19972	TTGCTAGCGTGGGCCAATCGtattcttaggcggtctaacgTCAGAAGGTAAGGTGAGCTGTCTCACAGCCTTGATGCTAGtattcttaggcggtctaacgTATTCTTAGGCGGTCTAACGgcgtggagggcatacaacgc
DNA-DEV_W1A11__W1A04__bcm_29543__chr14_locus00040_50kb_pb_20103	TTGCTAGCGTGGGCCAATCGtattcttaggcggtctaacgGGTACTCAGACTACAGTAAGATTTGGGAATAAAATTCCATtattcttaggcggtctaacgTATTCTTAGGCGGTCTAACGgcgtggagggcatacaacgc
DNA-DEV_W1A11__W1A04__bcm_29543__chr14_locus00040_50kb_pb_20588	TTGCTAGCGTGGGCCAATCGtattcttaggcggtctaacgCTGCCTGTGTTTCAATCCCCAAAAACAGTTCTCTCAAATAtattcttaggcggtctaacgTATTCTTAGGCGGTCTAACGgcgtggagggcatacaacgc
DNA-DEV_W1A11__W1A04__bcm_29543__chr14_locus00040_50kb_pb_21439	TTGCTAGCGTGGGCCAATCGtattcttaggcggtctaacgTGAGCTGTGGTGCCCGGTAGTTCAGTGTTTTTTAGATGTCtattcttaggcggtctaacgTATTCTTAGGCGGTCTAACGgcgtggagggcatacaacgc
DNA-DEV_W1A11__W1A04__bcm_29543__chr14_locus00040_50kb_pb_22031	TTGCTAGCGTGGGCCAATCGtattcttaggcggtctaacgCTTAAAAAAGGAGTTAGATCTCCTCATTCCATGTTAGTTTtattcttaggcggtctaacgTATTCTTAGGCGGTCTAACGgcgtggagggcatacaacgc
DNA-DEV_W1A11__W1A04__bcm_29543__chr14_locus00040_50kb_pb_23112	TTGCTAGCGTGGGCCAATCGtattcttaggcggtctaacgATGTTTAATGCTGTCCAGTGCCTCTTTCTTTATCTGTTGAtattcttaggcggtctaacgTATTCTTAGGCGGTCTAACGgcgtggagggcatacaacgc
DNA-DEV_W1A11__W1A04__bcm_29543__chr14_locus00040_50kb_pb_23672	TTGCTAGCGTGGGCCAATCGtattcttaggcggtctaacgATAGTATCGAGTCCAGATAATTTAGGGGAGAATCAACATCtattcttaggcggtctaacgTATTCTTAGGCGGTCTAACGgcgtggagggcatacaacgc
DNA-DEV_W1A11__W1A04__bcm_29543__chr14_locus00040_50kb_pb_23761	TTGCTAGCGTGGGCCAATCGtattcttaggcggtctaacgTTGAGATAAGGTAGTGTGTGTCCACCAACTTTGTACTTACtattcttaggcggtctaacgTATTCTTAGGCGGTCTAACGgcgtggagggcatacaacgc
DNA-DEV_W1A11__W1A04__bcm_29543__chr14_locus00040_50kb_pb_24485	TTGCTAGCGTGGGCCAATCGtattcttaggcggtctaacgCATCCTTGCCAAGAGTTGATGGCGTTATCAGTCTTTTCTCtattcttaggcggtctaacgTATTCTTAGGCGGTCTAACGgcgtggagggcatacaacgc
DNA-DEV_W1A11__W1A04__bcm_29543__chr14_locus00040_50kb_pb_24533	TTGCTAGCGTGGGCCAATCGtattcttaggcggtctaacgGTTGTGATATTTTGCCCTCTCACCAAGAATGAATTAGTTCtattcttaggcggtctaacgTATTCTTAGGCGGTCTAACGgcgtggagggcatacaacgc
DNA-DEV_W1A11__W1A04__bcm_29543__chr14_locus00040_50kb_pb_25550	TTGCTAGCGTGGGCCAATCGtattcttaggcggtctaacgATTCTCAGCACTGTATTTAAGAGAGCATAGCAATGTAAGTtattcttaggcggtctaacgTATTCTTAGGCGGTCTAACGgcgtggagggcatacaacgc
DNA-DEV_W1A11__W1A04__bcm_29543__chr14_locus00040_50kb_pb_25726	TTGCTAGCGTGGGCCAATCGtattcttaggcggtctaacgAAGAGTTAAATTATTAGCCTAACTTTTTAAGTGGGGAAACtattcttaggcggtctaacgTATTCTTAGGCGGTCTAACGgcgtggagggcatacaacgc
DNA-DEV_W1A11__W1A04__bcm_29543__chr14_locus00040_50kb_pb_25832	TTGCTAGCGTGGGCCAATCGtattcttaggcggtctaacgCTTTTTGAGGAACGTCAAACCGTTTCCTGTAGATGCTGCAtattcttaggcggtctaacgTATTCTTAGGCGGTCTAACGgcgtggagggcatacaacgc
DNA-DEV_W1A11__W1A04__bcm_29543__chr14_locus00040_50kb_pb_26440	TTGCTAGCGTGGGCCAATCGtattcttaggcggtctaacgCACTTTCAGTGTGCCAAGAAATAGTTGTAGGCACTTTGCAtattcttaggcggtctaacgTATTCTTAGGCGGTCTAACGgcgtggagggcatacaacgc
DNA-DEV_W1A11__W1A04__bcm_29543__chr14_locus00040_50kb_pb_27304	TTGCTAGCGTGGGCCAATCGtattcttaggcggtctaacgCCCGTGGCCCCGTATCCACGAGTTTGGGTCCCCTGAGGCAtattcttaggcggtctaacgTATTCTTAGGCGGTCTAACGgcgtggagggcatacaacgc
DNA-DEV_W1A11__W1A04__bcm_29543__chr14_locus00040_50kb_pb_27357	TTGCTAGCGTGGGCCAATCGtattcttaggcggtctaacgAGGGGCAGTCTCCCGCGCGGATGACCCTGGAAACAGGATAtattcttaggcggtctaacgTATTCTTAGGCGGTCTAACGgcgtggagggcatacaacgc
DNA-DEV_W1A11__W1A04__bcm_29543__chr14_locus00040_50kb_pb_27416	TTGCTAGCGTGGGCCAATCGtattcttaggcggtctaacgCCTGGCCCCTGTCAGGGCTGGATGGAGGCCGGACCGCGGTtattcttaggcggtctaacgTATTCTTAGGCGGTCTAACGgcgtggagggcatacaacgc
DNA-DEV_W1A11__W1A04__bcm_29543__chr14_locus00040_50kb_pb_27456	TTGCTAGCGTGGGCCAATCGtattcttaggcggtctaacgGTGGCGCAGAGAGCTGGCTTTGTGGCATCCCAGGCTTCGCtattcttaggcggtctaacgTATTCTTAGGCGGTCTAACGgcgtggagggcatacaacgc
DNA-DEV_W1A11__W1A04__bcm_29543__chr14_locus00040_50kb_pb_27496	TTGCTAGCGTGGGCCAATCGtattcttaggcggtctaacgTTTTTGGACGCACTCCACCCTCGCGAATCCGGTGGAAGTCtattcttaggcggtctaacgTATTCTTAGGCGGTCTAACGgcgtggagggcatacaacgc
DNA-DEV_W1A11__W1A04__bcm_29543__chr14_locus00040_50kb_pb_27575	TTGCTAGCGTGGGCCAATCGtattcttaggcggtctaacgGAAGTCTACCAAGCTCGTGTTCAAGGGAACCAAGGCGAAGtattcttaggcggtctaacgTATTCTTAGGCGGTCTAACGgcgtggagggcatacaacgc
DNA-DEV_W1A11__W1A04__bcm_29543__chr14_locus00040_50kb_pb_27615	TTGCTAGCGTGGGCCAATCGtattcttaggcggtctaacgAGTCTCCCGGAGCCGACTTCTGCGAGTCGAGTACTCATGTtattcttaggcggtctaacgTATTCTTAGGCGGTCTAACGgcgtggagggcatacaacgc
DNA-DEV_W1A11__W1A04__bcm_29543__chr14_locus00040_50kb_pb_27707	TTGCTAGCGTGGGCCAATCGtattcttaggcggtctaacgGTTTACTTTGCCTCCACTTCTGATCCTCCCCGCCCTGGTGtattcttaggcggtctaacgTATTCTTAGGCGGTCTAACGgcgtggagggcatacaacgc
DNA-DEV_W1A11__W1A04__bcm_29543__chr14_locus00040_50kb_pb_27747	TTGCTAGCGTGGGCCAATCGtattcttaggcggtctaacgACAAAGGCAGGTTCTGGACAGAAGTACGCTGTCAGGGAGTtattcttaggcggtctaacgTATTCTTAGGCGGTCTAACGgcgtggagggcatacaacgc
DNA-DEV_W1A11__W1A04__bcm_29543__chr14_locus00040_50kb_pb_27810	TTGCTAGCGTGGGCCAATCGtattcttaggcggtctaacgCGCCATAGCTCCCCAGCAGAAACTCGGAAGTGGAAATCTCtattcttaggcggtctaacgTATTCTTAGGCGGTCTAACGgcgtggagggcatacaacgc
DNA-DEV_W1A11__W1A04__bcm_29543__chr14_locus00040_50kb_pb_27850	TTGCTAGCGTGGGCCAATCGtattcttaggcggtctaacgAGGGAGCAGCTGCGTGAGGCACCTTTCAGCCCTCTGCGGCtattcttaggcggtctaacgTATTCTTAGGCGGTCTAACGgcgtggagggcatacaacgc
DNA-DEV_W1A11__W1A04__bcm_29543__chr14_locus00040_50kb_pb_27890	TTGCTAGCGTGGGCCAATCGtattcttaggcggtctaacgAGGGAGGCGTGAATCCTTGGGGGCTCCTCGAGAGGGAGCCtattcttaggcggtctaacgTATTCTTAGGCGGTCTAACGgcgtggagggcatacaacgc
DNA-DEV_W1A11__W1A04__bcm_29543__chr14_locus00040_50kb_pb_27957	TTGCTAGCGTGGGCCAATCGtattcttaggcggtctaacgTTTCACAGCGCGACCGGCAGCCCCGCCACCGCCAGCACCGtattcttaggcggtctaacgTATTCTTAGGCGGTCTAACGgcgtggagggcatacaacgc
DNA-DEV_W1A11__W1A04__bcm_29543__chr14_locus00040_50kb_pb_28029	TTGCTAGCGTGGGCCAATCGtattcttaggcggtctaacgAACGAGGGCAGCCTAAGTCGCTTCCCGCCCCCGCGGGGACtattcttaggcggtctaacgTATTCTTAGGCGGTCTAACGgcgtggagggcatacaacgc
DNA-DEV_W1A11__W1A04__bcm_29543__chr14_locus00040_50kb_pb_28190	TTGCTAGCGTGGGCCAATCGtattcttaggcggtctaacgACATTCCCACAGGACTCATGACGTCCGCGGCCCTCAACATtattcttaggcggtctaacgTATTCTTAGGCGGTCTAACGgcgtggagggcatacaacgc
DNA-DEV_W1A11__W1A04__bcm_29543__chr14_locus00040_50kb_pb_28294	TTGCTAGCGTGGGCCAATCGtattcttaggcggtctaacgGTGGAGGCGGCATCTGTGGAGGGTCTTGAAGGCTGGGCAGtattcttaggcggtctaacgTATTCTTAGGCGGTCTAACGgcgtggagggcatacaacgc
DNA-DEV_W1A11__W1A04__bcm_29543__chr14_locus00040_50kb_pb_28376	TTGCTAGCGTGGGCCAATCGtattcttaggcggtctaacgGGAGGAAACAGGGCGGAGGTGTGGAGGGAGCCATGCAGCGtattcttaggcggtctaacgTATTCTTAGGCGGTCTAACGgcgtggagggcatacaacgc
DNA-DEV_W1A11__W1A04__bcm_29543__chr14_locus00040_50kb_pb_28622	TTGCTAGCGTGGGCCAATCGtattcttaggcggtctaacgACATACGCGATCAATAATATCCACCGTTTTGGTGTCACATtattcttaggcggtctaacgTATTCTTAGGCGGTCTAACGgcgtggagggcatacaacgc
DNA-DEV_W1A11__W1A04__bcm_29543__chr14_locus00040_50kb_pb_28814	TTGCTAGCGTGGGCCAATCGtattcttaggcggtctaacgCCGCTCATCTCTCCACATTGAGATGGTTTTCTTTCTGAGTtattcttaggcggtctaacgTATTCTTAGGCGGTCTAACGgcgtggagggcatacaacgc
DNA-DEV_W1A11__W1A04__bcm_29543__chr14_locus00040_50kb_pb_28926	TTGCTAGCGTGGGCCAATCGtattcttaggcggtctaacgTCTCCCTTGTTAATGCCTCTGGACATCATGGCATGTGGATtattcttaggcggtctaacgTATTCTTAGGCGGTCTAACGgcgtggagggcatacaacgc
DNA-DEV_W1A11__W1A04__bcm_29543__chr14_locus00040_50kb_pb_28970	TTGCTAGCGTGGGCCAATCGtattcttaggcggtctaacgTTTCATCAAAACCGCGGAAAGCAAACGTGAGGAGCCCCTGtattcttaggcggtctaacgTATTCTTAGGCGGTCTAACGgcgtggagggcatacaacgc
DNA-DEV_W1A11__W1A04__bcm_29543__chr14_locus00040_50kb_pb_29396	TTGCTAGCGTGGGCCAATCGtattcttaggcggtctaacgGTCAGTTACCCACCGGCATTTTTTCCATCTTGTGCTCCTAtattcttaggcggtctaacgTATTCTTAGGCGGTCTAACGgcgtggagggcatacaacgc
DNA-DEV_W1A11__W1A04__bcm_29543__chr14_locus00040_50kb_pb_30231	TTGCTAGCGTGGGCCAATCGtattcttaggcggtctaacgACCATATAGTACACGTGCCACACGTATAAATGTTGTATCTtattcttaggcggtctaacgTATTCTTAGGCGGTCTAACGgcgtggagggcatacaacgc
DNA-DEV_W1A11__W1A04__bcm_29543__chr14_locus00040_50kb_pb_31040	TTGCTAGCGTGGGCCAATCGtattcttaggcggtctaacgAGCCACTGTTGAAAGCTGTTTGGAAATTTCACAAAGAGTTtattcttaggcggtctaacgTATTCTTAGGCGGTCTAACGgcgtggagggcatacaacgc
DNA-DEV_W1A11__W1A04__bcm_29543__chr14_locus00040_50kb_pb_31379	TTGCTAGCGTGGGCCAATCGtattcttaggcggtctaacgCTGGAGACTCCACAAGCACCATGCAGATGCCGTCACCATGtattcttaggcggtctaacgTATTCTTAGGCGGTCTAACGgcgtggagggcatacaacgc
DNA-DEV_W1A11__W1A04__bcm_29543__chr14_locus00040_50kb_pb_31891	TTGCTAGCGTGGGCCAATCGtattcttaggcggtctaacgTATCCAATAGTTAGTTCATCAAACCATGCCTTCCTCCTTCtattcttaggcggtctaacgTATTCTTAGGCGGTCTAACGgcgtggagggcatacaacgc
DNA-DEV_W1A11__W1A04__bcm_29543__chr14_locus00040_50kb_pb_32104	TTGCTAGCGTGGGCCAATCGtattcttaggcggtctaacgCCTGGCTCACTTGGTCTCCTGCTGCCATGGTAGAACGTGCtattcttaggcggtctaacgTATTCTTAGGCGGTCTAACGgcgtggagggcatacaacgc
DNA-DEV_W1A11__W1A04__bcm_29543__chr14_locus00040_50kb_pb_32526	TTGCTAGCGTGGGCCAATCGtattcttaggcggtctaacgGAACTCACTGTTCCCATTTACGTAACTTACATAACTGTCAtattcttaggcggtctaacgTATTCTTAGGCGGTCTAACGgcgtggagggcatacaacgc
DNA-DEV_W1A11__W1A04__bcm_29543__chr14_locus00040_50kb_pb_34598	TTGCTAGCGTGGGCCAATCGtattcttaggcggtctaacgTGACAAGGTCAAAGCTTTGCACAGATTCAGAGTGGAGTTTtattcttaggcggtctaacgTATTCTTAGGCGGTCTAACGgcgtggagggcatacaacgc
DNA-DEV_W1A11__W1A04__bcm_29543__chr14_locus00040_50kb_pb_34904	TTGCTAGCGTGGGCCAATCGtattcttaggcggtctaacgAAATCATTTGTAAAGCCTACTAACAATGCAAATTCTTGTGtattcttaggcggtctaacgTATTCTTAGGCGGTCTAACGgcgtggagggcatacaacgc
DNA-DEV_W1A11__W1A04__bcm_29543__chr14_locus00040_50kb_pb_35206	TTGCTAGCGTGGGCCAATCGtattcttaggcggtctaacgTAATTTTCCTGTTTCCACCTTCAATCAAGAAGTCAGTTTTtattcttaggcggtctaacgTATTCTTAGGCGGTCTAACGgcgtggagggcatacaacgc
DNA-DEV_W1A11__W1A04__bcm_29543__chr14_locus00040_50kb_pb_35263	TTGCTAGCGTGGGCCAATCGtattcttaggcggtctaacgAATGCAAATATTCTTGACTATGGACAGGCAAATGATTGATtattcttaggcggtctaacgTATTCTTAGGCGGTCTAACGgcgtggagggcatacaacgc
DNA-DEV_W1A11__W1A04__bcm_29543__chr14_locus00040_50kb_pb_35856	TTGCTAGCGTGGGCCAATCGtattcttaggcggtctaacgTAGAATAGAAGGTGAATTGGCAATAAGGAAGAGAGAGTCTtattcttaggcggtctaacgTATTCTTAGGCGGTCTAACGgcgtggagggcatacaacgc
DNA-DEV_W1A11__W1A04__bcm_29543__chr14_locus00040_50kb_pb_36280	TTGCTAGCGTGGGCCAATCGtattcttaggcggtctaacgATCCCCACTGTTAGAGGTGGTACCTGGTAGGGGGTGTTTAtattcttaggcggtctaacgTATTCTTAGGCGGTCTAACGgcgtggagggcatacaacgc
DNA-DEV_W1A11__W1A04__bcm_29543__chr14_locus00040_50kb_pb_38438	TTGCTAGCGTGGGCCAATCGtattcttaggcggtctaacgATAATCAAGTGTTATTTAACCAGGGAGGTAAGGATAGTCTtattcttaggcggtctaacgTATTCTTAGGCGGTCTAACGgcgtggagggcatacaacgc
DNA-DEV_W1A11__W1A04__bcm_29543__chr14_locus00040_50kb_pb_39027	TTGCTAGCGTGGGCCAATCGtattcttaggcggtctaacgGGCTCTCAGTCAAGGGAAATCCACTTCACACAGTAGCTCAtattcttaggcggtctaacgTATTCTTAGGCGGTCTAACGgcgtggagggcatacaacgc
DNA-DEV_W1A11__W1A04__bcm_29543__chr14_locus00040_50kb_pb_39526	TTGCTAGCGTGGGCCAATCGtattcttaggcggtctaacgCTGTAAACTTCCCTCTAAGGACCATTTTGCTGTATTTCATtattcttaggcggtctaacgTATTCTTAGGCGGTCTAACGgcgtggagggcatacaacgc
DNA-DEV_W1A11__W1A04__bcm_29543__chr14_locus00040_50kb_pb_40223	TTGCTAGCGTGGGCCAATCGtattcttaggcggtctaacgTACACACATAAATCGAAAGTGGTCAGATGGAAAAATATATtattcttaggcggtctaacgTATTCTTAGGCGGTCTAACGgcgtggagggcatacaacgc
DNA-DEV_W1A11__W1A04__bcm_29543__chr14_locus00040_50kb_pb_40794	TTGCTAGCGTGGGCCAATCGtattcttaggcggtctaacgATTCAGGGTGCTCTAGTATAGTAATAATTGAATATAAACCtattcttaggcggtctaacgTATTCTTAGGCGGTCTAACGgcgtggagggcatacaacgc
DNA-DEV_W1A11__W1A04__bcm_29543__chr14_locus00040_50kb_pb_42502	TTGCTAGCGTGGGCCAATCGtattcttaggcggtctaacgGCTAAGGAACCCTGAATACGTGAGTGAGTCTATGAAGCCCtattcttaggcggtctaacgTATTCTTAGGCGGTCTAACGgcgtggagggcatacaacgc
DNA-DEV_W1A11__W1A04__bcm_29543__chr14_locus00040_50kb_pb_42575	TTGCTAGCGTGGGCCAATCGtattcttaggcggtctaacgCTCTTCAGTAATCATACCACTACAGACACATCTATATGAAtattcttaggcggtctaacgTATTCTTAGGCGGTCTAACGgcgtggagggcatacaacgc
DNA-DEV_W1A11__W1A04__bcm_29543__chr14_locus00040_50kb_pb_42724	TTGCTAGCGTGGGCCAATCGtattcttaggcggtctaacgCATACAAAGAAGCAGTGGCATTAGAAGTGGAAGAGGGTGAtattcttaggcggtctaacgTATTCTTAGGCGGTCTAACGgcgtggagggcatacaacgc
DNA-DEV_W1A11__W1A04__bcm_29543__chr14_locus00040_50kb_pb_43117	TTGCTAGCGTGGGCCAATCGtattcttaggcggtctaacgTGGAAGATAACATGGATTTTTTAATCTTAGAGGGTTCTTTtattcttaggcggtctaacgTATTCTTAGGCGGTCTAACGgcgtggagggcatacaacgc
DNA-DEV_W1A11__W1A04__bcm_29543__chr14_locus00040_50kb_pb_43689	TTGCTAGCGTGGGCCAATCGtattcttaggcggtctaacgCTGGTCTTCCTACTGCAGTGACCTTATCTCCTAGAAGATTtattcttaggcggtctaacgTATTCTTAGGCGGTCTAACGgcgtggagggcatacaacgc
DNA-DEV_W1A11__W1A04__bcm_29543__chr14_locus00040_50kb_pb_43967	TTGCTAGCGTGGGCCAATCGtattcttaggcggtctaacgCTGTGGTCCAAAAATGCGGATTCTTAATCGTCCCCAAAATtattcttaggcggtctaacgTATTCTTAGGCGGTCTAACGgcgtggagggcatacaacgc
DNA-DEV_W1A11__W1A04__bcm_29543__chr14_locus00040_50kb_pb_44856	TTGCTAGCGTGGGCCAATCGtattcttaggcggtctaacgTACATTTCTGCATGTGCTGTCAGAAAAAAACGTTGCCACGtattcttaggcggtctaacgTATTCTTAGGCGGTCTAACGgcgtggagggcatacaacgc
DNA-DEV_W1A11__W1A04__bcm_29543__chr14_locus00040_50kb_pb_44965	TTGCTAGCGTGGGCCAATCGtattcttaggcggtctaacgATGAATTATGATGCAATTACTATGTCCTAATGTACCTCATtattcttaggcggtctaacgTATTCTTAGGCGGTCTAACGgcgtggagggcatacaacgc
DNA-DEV_W1A11__W1A04__bcm_29543__chr14_locus00040_50kb_pb_45172	TTGCTAGCGTGGGCCAATCGtattcttaggcggtctaacgAAGGCTGGTTGCCCTGCCAACCTGATCGTGTCCTGCTTAGtattcttaggcggtctaacgTATTCTTAGGCGGTCTAACGgcgtggagggcatacaacgc
DNA-DEV_W1A11__W1A04__bcm_29543__chr14_locus00040_50kb_pb_45233	TTGCTAGCGTGGGCCAATCGtattcttaggcggtctaacgGGCATTTGGTTGCCTTTCATGGGGAGAGGCGGCAGGTGCTtattcttaggcggtctaacgTATTCTTAGGCGGTCTAACGgcgtggagggcatacaacgc
DNA-DEV_W1A11__W1A04__bcm_29543__chr14_locus00040_50kb_pb_45273	TTGCTAGCGTGGGCCAATCGtattcttaggcggtctaacgGCAGCTTGGGCCTTCTCTTGCCCCTACGTCTGCAGAGCTGtattcttaggcggtctaacgTATTCTTAGGCGGTCTAACGgcgtggagggcatacaacgc
DNA-DEV_W1A11__W1A04__bcm_29543__chr14_locus00040_50kb_pb_45319	TTGCTAGCGTGGGCCAATCGtattcttaggcggtctaacgCGACCGGTCATCGTGGTCCCCGTGGGGCACCTCTGCTCTTtattcttaggcggtctaacgTATTCTTAGGCGGTCTAACGgcgtggagggcatacaacgc
DNA-DEV_W1A11__W1A04__bcm_29543__chr14_locus00040_50kb_pb_45369	TTGCTAGCGTGGGCCAATCGtattcttaggcggtctaacgAAAGCCAGCCCCCGGCAGGGCCAGTGCAGTGATTCTGCGGtattcttaggcggtctaacgTATTCTTAGGCGGTCTAACGgcgtggagggcatacaacgc
DNA-DEV_W1A11__W1A04__bcm_29543__chr14_locus00040_50kb_pb_45419	TTGCTAGCGTGGGCCAATCGtattcttaggcggtctaacgTGTGCCTTTGCTGGCCAACGACTCATAGATATCAGAGCCAtattcttaggcggtctaacgTATTCTTAGGCGGTCTAACGgcgtggagggcatacaacgc
DNA-DEV_W1A11__W1A04__bcm_29543__chr14_locus00040_50kb_pb_45471	TTGCTAGCGTGGGCCAATCGtattcttaggcggtctaacgAAGGAGCAGAGACGCCCAGAACAGCCTGTCCCCCAATGCCtattcttaggcggtctaacgTATTCTTAGGCGGTCTAACGgcgtggagggcatacaacgc
DNA-DEV_W1A11__W1A04__bcm_29543__chr14_locus00040_50kb_pb_45580	TTGCTAGCGTGGGCCAATCGtattcttaggcggtctaacgAAATTGTGCGAGCTCCAAAGCAGTGGAGCCTGGCGCTACTtattcttaggcggtctaacgTATTCTTAGGCGGTCTAACGgcgtggagggcatacaacgc
DNA-DEV_W1A11__W1A04__bcm_29543__chr14_locus00040_50kb_pb_45628	TTGCTAGCGTGGGCCAATCGtattcttaggcggtctaacgTGGTCACCAATGTGCTGCAAGTCATGGCTCTGGAATCAAAtattcttaggcggtctaacgTATTCTTAGGCGGTCTAACGgcgtggagggcatacaacgc
DNA-DEV_W1A11__W1A04__bcm_29543__chr14_locus00040_50kb_pb_46091	TTGCTAGCGTGGGCCAATCGtattcttaggcggtctaacgGAATCAAGAAGAGTACATCTAACCCCTTGCCGTTGCTTTAtattcttaggcggtctaacgTATTCTTAGGCGGTCTAACGgcgtggagggcatacaacgc
DNA-DEV_W1A11__W1A04__bcm_29543__chr14_locus00040_50kb_pb_46362	TTGCTAGCGTGGGCCAATCGtattcttaggcggtctaacgCATGTAAAAAAAAACACAGGACCTACTGAATCTGTGCAGAtattcttaggcggtctaacgTATTCTTAGGCGGTCTAACGgcgtggagggcatacaacgc
DNA-DEV_W1A11__W1A04__bcm_29543__chr14_locus00040_50kb_pb_46888	TTGCTAGCGTGGGCCAATCGtattcttaggcggtctaacgTCCAGGTTTTTATATACTTGCCTGATAGAAGTCTCCTAACtattcttaggcggtctaacgTATTCTTAGGCGGTCTAACGgcgtggagggcatacaacgc
DNA-DEV_W1A11__W1A04__bcm_29543__chr14_locus00040_50kb_pb_48078	TTGCTAGCGTGGGCCAATCGtattcttaggcggtctaacgGAACAATGGCCACAGACATCCCACGTTACTGGCTTTGAAGtattcttaggcggtctaacgTATTCTTAGGCGGTCTAACGgcgtggagggcatacaacgc
DNA-DEV_W1A11__W1A04__bcm_29543__chr14_locus00040_50kb_pb_48210	TTGCTAGCGTGGGCCAATCGtattcttaggcggtctaacgGGACATTGGAGATGTGATTAACTCTTGAGTTAGGGGGATTtattcttaggcggtctaacgTATTCTTAGGCGGTCTAACGgcgtggagggcatacaacgc
DNA-DEV_W1A11__W1A04__bcm_29543__chr14_locus00040_50kb_pb_48365	TTGCTAGCGTGGGCCAATCGtattcttaggcggtctaacgAGAGTCTAATGCATTCTAGGCTCAGAAATTAAGCAAAGAAtattcttaggcggtctaacgTATTCTTAGGCGGTCTAACGgcgtggagggcatacaacgc
DNA-DEV_W1A11__W1A04__bcm_29543__chr14_locus00040_50kb_pb_48626	TTGCTAGCGTGGGCCAATCGtattcttaggcggtctaacgTCAAAAAACTTTTTCTAACCCCCAGTTGTCTTAGTCAATTtattcttaggcggtctaacgTATTCTTAGGCGGTCTAACGgcgtggagggcatacaacgc
DNA-DEV_W1A11__W1A04__bcm_29543__chr14_locus00040_50kb_pb_49411	TTGCTAGCGTGGGCCAATCGtattcttaggcggtctaacgACTTGCTACTACATTCCTGGACCTGCCTCTCATCTCTGCTtattcttaggcggtctaacgTATTCTTAGGCGGTCTAACGgcgtggagggcatacaacgc
DNA-DEV_W1A11__W1A04__bcm_29546__chr14_locus00052_50kb_pb_63	TTGCTAGCGTGGGCCAATCGaataggcggtcgcgtgttgaCAGCAATGTTTTCGAATCCCATGAAAGGGACAAACACTCAaataggcggtcgcgtgttgaAATAGGCGGTCGCGTGTTGAgcgtggagggcatacaacgc
DNA-DEV_W1A11__W1A04__bcm_29546__chr14_locus00052_50kb_pb_126	TTGCTAGCGTGGGCCAATCGaataggcggtcgcgtgttgaAACATTCAAAACCTCGTAGAAGTGCTCTGCAATCCTATGTaataggcggtcgcgtgttgaAATAGGCGGTCGCGTGTTGAgcgtggagggcatacaacgc
DNA-DEV_W1A11__W1A04__bcm_29546__chr14_locus00052_50kb_pb_251	TTGCTAGCGTGGGCCAATCGaataggcggtcgcgtgttgaCAGTGTTCTGGTTTAATATATGCGGGACAAACACACAGAAaataggcggtcgcgtgttgaAATAGGCGGTCGCGTGTTGAgcgtggagggcatacaacgc
DNA-DEV_W1A11__W1A04__bcm_29546__chr14_locus00052_50kb_pb_340	TTGCTAGCGTGGGCCAATCGaataggcggtcgcgtgttgaTCTGGAATCGTATGTGTGGGACTGACACTCAGAACCCAGCaataggcggtcgcgtgttgaAATAGGCGGTCGCGTGTTGAgcgtggagggcatacaacgc
DNA-DEV_W1A11__W1A04__bcm_29546__chr14_locus00052_50kb_pb_412	TTGCTAGCGTGGGCCAATCGaataggcggtcgcgtgttgaACACTCACAATCAAGCAGCTTTTTACTGGAATCCTATGTGaataggcggtcgcgtgttgaAATAGGCGGTCGCGTGTTGAgcgtggagggcatacaacgc
DNA-DEV_W1A11__W1A04__bcm_29546__chr14_locus00052_50kb_pb_463	TTGCTAGCGTGGGCCAATCGaataggcggtcgcgtgttgaCAAACACTTGGAACCCAGCAGAACTGTTATGGAATCCTATaataggcggtcgcgtgttgaAATAGGCGGTCGCGTGTTGAgcgtggagggcatacaacgc
DNA-DEV_W1A11__W1A04__bcm_29546__chr14_locus00052_50kb_pb_503	TTGCTAGCGTGGGCCAATCGaataggcggtcgcgtgttgaCTCAAAACCAAGCAGCAGAGTTCTGTTATCCTATATGAGAaataggcggtcgcgtgttgaAATAGGCGGTCGCGTGTTGAgcgtggagggcatacaacgc
DNA-DEV_W1A11__W1A04__bcm_29546__chr14_locus00052_50kb_pb_710	TTGCTAGCGTGGGCCAATCGaataggcggtcgcgtgttgaTATATGGGTCAATAATTCAGACCATCATAGCACTGTTCTGaataggcggtcgcgtgttgaAATAGGCGGTCGCGTGTTGAgcgtggagggcatacaacgc
DNA-DEV_W1A11__W1A04__bcm_29546__chr14_locus00052_50kb_pb_794	TTGCTAGCGTGGGCCAATCGaataggcggtcgcgtgttgaACACTCAGAACCCACCATCAATGCTCTGCAATCCTATGTGaataggcggtcgcgtgttgaAATAGGCGGTCGCGTGTTGAgcgtggagggcatacaacgc
DNA-DEV_W1A11__W1A04__bcm_29546__chr14_locus00052_50kb_pb_834	TTGCTAGCGTGGGCCAATCGaataggcggtcgcgtgttgaAACCCTGCAGCAATGTTATGAAATCCTGTGTGAGGTGCAAaataggcggtcgcgtgttgaAATAGGCGGTCGCGTGTTGAgcgtggagggcatacaacgc
DNA-DEV_W1A11__W1A04__bcm_29546__chr14_locus00052_50kb_pb_1134	TTGCTAGCGTGGGCCAATCGaataggcggtcgcgtgttgaGACAAACATTCAGACATGTGTAGAAGTGTCCTGGAATCCTaataggcggtcgcgtgttgaAATAGGCGGTCGCGTGTTGAgcgtggagggcatacaacgc
DNA-DEV_W1A11__W1A04__bcm_29546__chr14_locus00052_50kb_pb_1181	TTGCTAGCGTGGGCCAATCGaataggcggtcgcgtgttgaAGAAACACTCACAACTCAGTCACTGTGTGCTGGAATCCTAaataggcggtcgcgtgttgaAATAGGCGGTCGCGTGTTGAgcgtggagggcatacaacgc
DNA-DEV_W1A11__W1A04__bcm_29546__chr14_locus00052_50kb_pb_1699	TTGCTAGCGTGGGCCAATCGaataggcggtcgcgtgttgaAGACCATTGTAGCACTGTTCCACTATCCTATGTGAGGGACaataggcggtcgcgtgttgaAATAGGCGGTCGCGTGTTGAgcgtggagggcatacaacgc
DNA-DEV_W1A11__W1A04__bcm_29546__chr14_locus00052_50kb_pb_1809	TTGCTAGCGTGGGCCAATCGaataggcggtcgcgtgttgaGGCAAAAAACCTTCAGACCCTAGAATCAGTGTTCTGGAATaataggcggtcgcgtgttgaAATAGGCGGTCGCGTGTTGAgcgtggagggcatacaacgc
DNA-DEV_W1A11__W1A04__bcm_29546__chr14_locus00052_50kb_pb_2149	TTGCTAGCGTGGGCCAATCGaataggcggtcgcgtgttgaGAACACTGCTGCTGAGCTCTGAGATTTTGTCCCTCACGTAaataggcggtcgcgtgttgaAATAGGCGGTCGCGTGTTGAgcgtggagggcatacaacgc
DNA-DEV_W1A11__W1A04__bcm_29546__chr14_locus00052_50kb_pb_2257	TTGCTAGCGTGGGCCAATCGaataggcggtcgcgtgttgaTGTTCTGATATTCTATGTGAGAGCAAACACTCACAACCCAaataggcggtcgcgtgttgaAATAGGCGGTCGCGTGTTGAgcgtggagggcatacaacgc
DNA-DEV_W1A11__W1A04__bcm_29546__chr14_locus00052_50kb_pb_2297	TTGCTAGCGTGGGCCAATCGaataggcggtcgcgtgttgaAATCCTATGTGAGCGACGAACATTGAGAACTTCGTAGCAGaataggcggtcgcgtgttgaAATAGGCGGTCGCGTGTTGAgcgtggagggcatacaacgc
DNA-DEV_W1A11__W1A04__bcm_29546__chr14_locus00052_50kb_pb_2517	TTGCTAGCGTGGGCCAATCGaataggcggtcgcgtgttgaACACTAAGAAAACAGCAGCAGGGCTTTGGAATCCTTTGTGaataggcggtcgcgtgttgaAATAGGCGGTCGCGTGTTGAgcgtggagggcatacaacgc
DNA-DEV_W1A11__W1A04__bcm_29546__chr14_locus00052_50kb_pb_2584	TTGCTAGCGTGGGCCAATCGaataggcggtcgcgtgttgaAATCTTATATTAGGGACACATATTCAGACACTCGTAGAAGaataggcggtcgcgtgttgaAATAGGCGGTCGCGTGTTGAgcgtggagggcatacaacgc
DNA-DEV_W1A11__W1A04__bcm_29546__chr14_locus00052_50kb_pb_2624	TTGCTAGCGTGGGCCAATCGaataggcggtcgcgtgttgaCTGAGGAATAACCCCTGGGAACCCAGACACTGTGTACTGGaataggcggtcgcgtgttgaAATAGGCGGTCGCGTGTTGAgcgtggagggcatacaacgc
DNA-DEV_W1A11__W1A04__bcm_29546__chr14_locus00052_50kb_pb_2703	TTGCTAGCGTGGGCCAATCGaataggcggtcgcgtgttgaAGAACCCAGCAGCTGTATTCTGGAATGCCATGTGAGGGAAaataggcggtcgcgtgttgaAATAGGCGGTCGCGTGTTGAgcgtggagggcatacaacgc
DNA-DEV_W1A11__W1A04__bcm_29546__chr14_locus00052_50kb_pb_2873	TTGCTAGCGTGGGCCAATCGaataggcggtcgcgtgttgaAATCTTTTGTGAGGTAAAAACACTCAGACCCTCAAAGCAGaataggcggtcgcgtgttgaAATAGGCGGTCGCGTGTTGAgcgtggagggcatacaacgc
DNA-DEV_W1A11__W1A04__bcm_29546__chr14_locus00052_50kb_pb_2960	TTGCTAGCGTGGGCCAATCGaataggcggtcgcgtgttgaGTGAGGGAAAAACGTTCAGACCCGCATAGCAGTGTTCTGGaataggcggtcgcgtgttgaAATAGGCGGTCGCGTGTTGAgcgtggagggcatacaacgc
DNA-DEV_W1A11__W1A04__bcm_29546__chr14_locus00052_50kb_pb_3006	TTGCTAGCGTGGGCCAATCGaataggcggtcgcgtgttgaGAGAGAAAAACACTCAGACCCCCCTAGCAGTGTTCTGGGAaataggcggtcgcgtgttgaAATAGGCGGTCGCGTGTTGAgcgtggagggcatacaacgc
DNA-DEV_W1A11__W1A04__bcm_29546__chr14_locus00052_50kb_pb_3103	TTGCTAGCGTGGGCCAATCGaataggcggtcgcgtgttgaTGAGTGTCAAACCTTCAGACCCTAGTAGAAGTGTTCTGGAaataggcggtcgcgtgttgaAATAGGCGGTCGCGTGTTGAgcgtggagggcatacaacgc
DNA-DEV_W1A11__W1A04__bcm_29546__chr14_locus00052_50kb_pb_3143	TTGCTAGCGTGGGCCAATCGaataggcggtcgcgtgttgaAAACACTCACAACGCAGCCACTGTGTACCAGAATCCTATTaataggcggtcgcgtgttgaAATAGGCGGTCGCGTGTTGAgcgtggagggcatacaacgc
DNA-DEV_W1A11__W1A04__bcm_29546__chr14_locus00052_50kb_pb_3185	TTGCTAGCGTGGGCCAATCGaataggcggtcgcgtgttgaTTGGAATCCAGCAGCACTGTTCTTGAAACCTATGTGAGGGaataggcggtcgcgtgttgaAATAGGCGGTCGCGTGTTGAgcgtggagggcatacaacgc
DNA-DEV_W1A11__W1A04__bcm_29546__chr14_locus00052_50kb_pb_3320	TTGCTAGCGTGGGCCAATCGaataggcggtcgcgtgttgaAGTAGCAATGTTCTGCAATTCTTTGTGACGGACAAATATTaataggcggtcgcgtgttgaAATAGGCGGTCGCGTGTTGAgcgtggagggcatacaacgc
DNA-DEV_W1A11__W1A04__bcm_29546__chr14_locus00052_50kb_pb_3392	TTGCTAGCGTGGGCCAATCGaataggcggtcgcgtgttgaGTTAGGGGCTAACATTCAGAACCTAGAAGCTGTGTTCTGGaataggcggtcgcgtgttgaAATAGGCGGTCGCGTGTTGAgcgtggagggcatacaacgc
DNA-DEV_W1A11__W1A04__bcm_29546__chr14_locus00052_50kb_pb_3432	TTGCTAGCGTGGGCCAATCGaataggcggtcgcgtgttgaGAAACACCCAGAAACCAGCAGCGTAGTACTGGAATCCTTTaataggcggtcgcgtgttgaAATAGGCGGTCGCGTGTTGAgcgtggagggcatacaacgc
DNA-DEV_W1A11__W1A04__bcm_29546__chr14_locus00052_50kb_pb_3571	TTGCTAGCGTGGGCCAATCGaataggcggtcgcgtgttgaATTCAGAACCTCATATCAGTGTTATGGAATCGTATGTGAGaataggcggtcgcgtgttgaAATAGGCGGTCGCGTGTTGAgcgtggagggcatacaacgc
DNA-DEV_W1A11__W1A04__bcm_29546__chr14_locus00052_50kb_pb_3815	TTGCTAGCGTGGGCCAATCGaataggcggtcgcgtgttgaCAAACAAACAGTACACAGGAGCAGAGTTCTGGAGTCCTATaataggcggtcgcgtgttgaAATAGGCGGTCGCGTGTTGAgcgtggagggcatacaacgc
DNA-DEV_W1A11__W1A04__bcm_29546__chr14_locus00052_50kb_pb_3862	TTGCTAGCGTGGGCCAATCGaataggcggtcgcgtgttgaAAGCAATCAGAAACCAGCAGCGGTGCTCTGTAATCCTTTGaataggcggtcgcgtgttgaAATAGGCGGTCGCGTGTTGAgcgtggagggcatacaacgc
DNA-DEV_W1A11__W1A04__bcm_29546__chr14_locus00052_50kb_pb_4014	TTGCTAGCGTGGGCCAATCGaataggcggtcgcgtgttgaTGAGGGACAAATCTTCAGACCCTCGAAACAGTGTTCTGAAaataggcggtcgcgtgttgaAATAGGCGGTCGCGTGTTGAgcgtggagggcatacaacgc
DNA-DEV_W1A11__W1A04__bcm_29546__chr14_locus00052_50kb_pb_4250	TTGCTAGCGTGGGCCAATCGaataggcggtcgcgtgttgaAGACAAACTCTTAGAACCCAGGGGCAGTGTTCTAGAGTCCaataggcggtcgcgtgttgaAATAGGCGGTCGCGTGTTGAgcgtggagggcatacaacgc
DNA-DEV_W1A11__W1A04__bcm_29546__chr14_locus00052_50kb_pb_4421	TTGCTAGCGTGGGCCAATCGaataggcggtcgcgtgttgaGCAGCATTGTTCCTGAATCCTTTTTGATGGACAAACATTCaataggcggtcgcgtgttgaAATAGGCGGTCGCGTGTTGAgcgtggagggcatacaacgc
DNA-DEV_W1A11__W1A04__bcm_29546__chr14_locus00052_50kb_pb_4643	TTGCTAGCGTGGGCCAATCGaataggcggtcgcgtgttgaTCCCTTCTGAGGGACAAGCACTCCGAACCCAGCAGAAGTGaataggcggtcgcgtgttgaAATAGGCGGTCGCGTGTTGAgcgtggagggcatacaacgc
DNA-DEV_W1A11__W1A04__bcm_29546__chr14_locus00052_50kb_pb_5113	TTGCTAGCGTGGGCCAATCGaataggcggtcgcgtgttgaAGGGATAAATATTCAGCCCCTCGAAGCAGTGTGCTGGAATaataggcggtcgcgtgttgaAATAGGCGGTCGCGTGTTGAgcgtggagggcatacaacgc
DNA-DEV_W1A11__W1A04__bcm_29546__chr14_locus00052_50kb_pb_5153	TTGCTAGCGTGGGCCAATCGaataggcggtcgcgtgttgaACAGTCAGAACGCAATAACAGTGTTTCGGAACCCTTTGTGaataggcggtcgcgtgttgaAATAGGCGGTCGCGTGTTGAgcgtggagggcatacaacgc
DNA-DEV_W1A11__W1A04__bcm_29546__chr14_locus00052_50kb_pb_5395	TTGCTAGCGTGGGCCAATCGaataggcggtcgcgtgttgaAAACAGTCAGAACGCAATAACAGAGTTTTGGAACCCTTTGaataggcggtcgcgtgttgaAATAGGCGGTCGCGTGTTGAgcgtggagggcatacaacgc
DNA-DEV_W1A11__W1A04__bcm_29546__chr14_locus00052_50kb_pb_5504	TTGCTAGCGTGGGCCAATCGaataggcggtcgcgtgttgaCTTTGGGAGGGAAAAATATTGACACCCTCATAACAGTGTTaataggcggtcgcgtgttgaAATAGGCGGTCGCGTGTTGAgcgtggagggcatacaacgc
DNA-DEV_W1A11__W1A04__bcm_29546__chr14_locus00052_50kb_pb_5668	TTGCTAGCGTGGGCCAATCGaataggcggtcgcgtgttgaAGTAGCAGTGTTCTAAAGTCCCTTGTGAGGGAAAAATATTaataggcggtcgcgtgttgaAATAGGCGGTCGCGTGTTGAgcgtggagggcatacaacgc
DNA-DEV_W1A11__W1A04__bcm_29546__chr14_locus00052_50kb_pb_5729	TTGCTAGCGTGGGCCAATCGaataggcggtcgcgtgttgaACACTAAGAAACCTGCAGCAGTAGTCTGGAATCCTTTGTGaataggcggtcgcgtgttgaAATAGGCGGTCGCGTGTTGAgcgtggagggcatacaacgc
DNA-DEV_W1A11__W1A04__bcm_29546__chr14_locus00052_50kb_pb_5985	TTGCTAGCGTGGGCCAATCGaataggcggtcgcgtgttgaTCCTAGGTAAGAGACAAACGCTTAGAACTCAGCAGCAGTGaataggcggtcgcgtgttgaAATAGGCGGTCGCGTGTTGAgcgtggagggcatacaacgc
DNA-DEV_W1A11__W1A04__bcm_29546__chr14_locus00052_50kb_pb_6069	TTGCTAGCGTGGGCCAATCGaataggcggtcgcgtgttgaGAAAACCTTTTAGATCTTCGTGGCATTGTTCTGGAATTCTaataggcggtcgcgtgttgaAATAGGCGGTCGCGTGTTGAgcgtggagggcatacaacgc
DNA-DEV_W1A11__W1A04__bcm_29546__chr14_locus00052_50kb_pb_6266	TTGCTAGCGTGGGCCAATCGaataggcggtcgcgtgttgaCGTGAATGAGAAACACTCAGAATTCAGCCACTGTGTACTGaataggcggtcgcgtgttgaAATAGGCGGTCGCGTGTTGAgcgtggagggcatacaacgc
DNA-DEV_W1A11__W1A04__bcm_29546__chr14_locus00052_50kb_pb_6630	TTGCTAGCGTGGGCCAATCGaataggcggtcgcgtgttgaAGCCTCGTAACAGCGTTCTGAAATCGTATGTGAGAGACAAaataggcggtcgcgtgttgaAATAGGCGGTCGCGTGTTGAgcgtggagggcatacaacgc
DNA-DEV_W1A11__W1A04__bcm_29546__chr14_locus00052_50kb_pb_6747	TTGCTAGCGTGGGCCAATCGaataggcggtcgcgtgttgaATGTGAGGGAAATACATTTAGAATCTCGTAGCATTGTTCTaataggcggtcgcgtgttgaAATAGGCGGTCGCGTGTTGAgcgtggagggcatacaacgc
DNA-DEV_W1A11__W1A04__bcm_29546__chr14_locus00052_50kb_pb_6791	TTGCTAGCGTGGGCCAATCGaataggcggtcgcgtgttgaAAGGGAAAACCTTTCACATCTTCCTAACAGTGTTCTGGAAaataggcggtcgcgtgttgaAATAGGCGGTCGCGTGTTGAgcgtggagggcatacaacgc
DNA-DEV_W1A11__W1A04__bcm_29546__chr14_locus00052_50kb_pb_6940	TTGCTAGCGTGGGCCAATCGaataggcggtcgcgtgttgaCTATCTGAGGGCAAATATTTAGAACCTCGTAGAAGTGTTCaataggcggtcgcgtgttgaAATAGGCGGTCGCGTGTTGAgcgtggagggcatacaacgc
DNA-DEV_W1A11__W1A04__bcm_29546__chr14_locus00052_50kb_pb_7157	TTGCTAGCGTGGGCCAATCGaataggcggtcgcgtgttgaACCCTAGTAGCCGTGTTCTGGAAACATATGTGAGGGACAAaataggcggtcgcgtgttgaAATAGGCGGTCGCGTGTTGAgcgtggagggcatacaacgc
DNA-DEV_W1A11__W1A04__bcm_29546__chr14_locus00052_50kb_pb_7227	TTGCTAGCGTGGGCCAATCGaataggcggtcgcgtgttgaAACATGAGGCAGAAACTCTCAGATCCCAGTAGCAGTGTTCaataggcggtcgcgtgttgaAATAGGCGGTCGCGTGTTGAgcgtggagggcatacaacgc
DNA-DEV_W1A11__W1A04__bcm_29546__chr14_locus00052_50kb_pb_7378	TTGCTAGCGTGGGCCAATCGaataggcggtcgcgtgttgaGGAATCTTATATGAGGCACAAACTCTCAGAAGCCAGCAGCaataggcggtcgcgtgttgaAATAGGCGGTCGCGTGTTGAgcgtggagggcatacaacgc
DNA-DEV_W1A11__W1A04__bcm_29546__chr14_locus00052_50kb_pb_7555	TTGCTAGCGTGGGCCAATCGaataggcggtcgcgtgttgaGGGGAAACATTGAGAACCTCTAGAAGTGTTCTGCAATCCTaataggcggtcgcgtgttgaAATAGGCGGTCGCGTGTTGAgcgtggagggcatacaacgc
DNA-DEV_W1A11__W1A04__bcm_29546__chr14_locus00052_50kb_pb_7595	TTGCTAGCGTGGGCCAATCGaataggcggtcgcgtgttgaCACTCAGAATCCAGACACTGTGTACAGGACTCCTGCCTGAaataggcggtcgcgtgttgaAATAGGCGGTCGCGTGTTGAgcgtggagggcatacaacgc
DNA-DEV_W1A11__W1A04__bcm_29546__chr14_locus00052_50kb_pb_7837	TTGCTAGCGTGGGCCAATCGaataggcggtcgcgtgttgaAACATTCACACCGTCATAACAGTATTCTGGAATTCTGTGTaataggcggtcgcgtgttgaAATAGGCGGTCGCGTGTTGAgcgtggagggcatacaacgc
DNA-DEV_W1A11__W1A04__bcm_29546__chr14_locus00052_50kb_pb_8095	TTGCTAGCGTGGGCCAATCGaataggcggtcgcgtgttgaGGAATCCTCTGAGGGACAAACCCACAGAACCCAGTAGCAGaataggcggtcgcgtgttgaAATAGGCGGTCGCGTGTTGAgcgtggagggcatacaacgc
DNA-DEV_W1A11__W1A04__bcm_29546__chr14_locus00052_50kb_pb_8229	TTGCTAGCGTGGGCCAATCGaataggcggtcgcgtgttgaTTTATGGGACAAACAGTCAGAATACAGCCACTGTGTACTGaataggcggtcgcgtgttgaAATAGGCGGTCGCGTGTTGAgcgtggagggcatacaacgc
DNA-DEV_W1A11__W1A04__bcm_29546__chr14_locus00052_50kb_pb_8578	TTGCTAGCGTGGGCCAATCGaataggcggtcgcgtgttgaGTTCTGGAACCCTTTGTGATGGATAAACATTCTGACCCTCaataggcggtcgcgtgttgaAATAGGCGGTCGCGTGTTGAgcgtggagggcatacaacgc
DNA-DEV_W1A11__W1A04__bcm_29546__chr14_locus00052_50kb_pb_8627	TTGCTAGCGTGGGCCAATCGaataggcggtcgcgtgttgaTGTTCTGAAATCCAGTATAAGGAATAAACACTCAGAACCCaataggcggtcgcgtgttgaAATAGGCGGTCGCGTGTTGAgcgtggagggcatacaacgc
DNA-DEV_W1A11__W1A04__bcm_29546__chr14_locus00052_50kb_pb_8878	TTGCTAGCGTGGGCCAATCGaataggcggtcgcgtgttgaCCCAGTAGCAGTGCTCTACAGTCTTTTGTGAGGGAAAAACaataggcggtcgcgtgttgaAATAGGCGGTCGCGTGTTGAgcgtggagggcatacaacgc
DNA-DEV_W1A11__W1A04__bcm_29546__chr14_locus00052_50kb_pb_8983	TTGCTAGCGTGGGCCAATCGaataggcggtcgcgtgttgaCATTCAGAAGCTCGTAGAATTGTTCTGCAATGCTATGTGAaataggcggtcgcgtgttgaAATAGGCGGTCGCGTGTTGAgcgtggagggcatacaacgc
DNA-DEV_W1A11__W1A04__bcm_29546__chr14_locus00052_50kb_pb_9124	TTGCTAGCGTGGGCCAATCGaataggcggtcgcgtgttgaCTCAGAAGCCTGCAACAGCGTTCTAGAATCTTTTGTGAGGaataggcggtcgcgtgttgaAATAGGCGGTCGCGTGTTGAgcgtggagggcatacaacgc
DNA-DEV_W1A11__W1A04__bcm_29546__chr14_locus00052_50kb_pb_9256	TTGCTAGCGTGGGCCAATCGaataggcggtcgcgtgttgaTAGCAGTGTTCACGAATTCCATGTCAGGGACAAACACTCAaataggcggtcgcgtgttgaAATAGGCGGTCGCGTGTTGAgcgtggagggcatacaacgc
DNA-DEV_W1A11__W1A04__bcm_29546__chr14_locus00052_50kb_pb_9296	TTGCTAGCGTGGGCCAATCGaataggcggtcgcgtgttgaTTTTGGAATCCTGTGTGAGCGACCAAGATTCAGAAATTCGaataggcggtcgcgtgttgaAATAGGCGGTCGCGTGTTGAgcgtggagggcatacaacgc
DNA-DEV_W1A11__W1A04__bcm_29546__chr14_locus00052_50kb_pb_9400	TTGCTAGCGTGGGCCAATCGaataggcggtcgcgtgttgaCGGCAGTGTTCCGGAATGCTTTCTGAGAGAAAAACATTAAaataggcggtcgcgtgttgaAATAGGCGGTCGCGTGTTGAgcgtggagggcatacaacgc
DNA-DEV_W1A11__W1A04__bcm_29546__chr14_locus00052_50kb_pb_9461	TTGCTAGCGTGGGCCAATCGaataggcggtcgcgtgttgaACTGAGAAACTAGCACCAGTGCTCTGGAGTCCTTTGTGAGaataggcggtcgcgtgttgaAATAGGCGGTCGCGTGTTGAgcgtggagggcatacaacgc
DNA-DEV_W1A11__W1A04__bcm_29546__chr14_locus00052_50kb_pb_9501	TTGCTAGCGTGGGCCAATCGaataggcggtcgcgtgttgaACTCGGAGAATTGTTCTGCAATCCTTCGTGAGGGACAAACaataggcggtcgcgtgttgaAATAGGCGGTCGCGTGTTGAgcgtggagggcatacaacgc
DNA-DEV_W1A11__W1A04__bcm_29546__chr14_locus00052_50kb_pb_9563	TTGCTAGCGTGGGCCAATCGaataggcggtcgcgtgttgaACAAAGACTCAAAACCCAGCCTCTGTATTCTGGAATCCTAaataggcggtcgcgtgttgaAATAGGCGGTCGCGTGTTGAgcgtggagggcatacaacgc
DNA-DEV_W1A11__W1A04__bcm_29546__chr14_locus00052_50kb_pb_9603	TTGCTAGCGTGGGCCAATCGaataggcggtcgcgtgttgaTAAGAACTTCGCAGCAATGCTCTGGAATCGTATATGAGGGaataggcggtcgcgtgttgaAATAGGCGGTCGCGTGTTGAgcgtggagggcatacaacgc
DNA-DEV_W1A11__W1A04__bcm_29546__chr14_locus00052_50kb_pb_9667	TTGCTAGCGTGGGCCAATCGaataggcggtcgcgtgttgaTGTGAGGGACAAACACATAGAACACTACAGCAGTGTTCTGaataggcggtcgcgtgttgaAATAGGCGGTCGCGTGTTGAgcgtggagggcatacaacgc
DNA-DEV_W1A11__W1A04__bcm_29546__chr14_locus00052_50kb_pb_9746	TTGCTAGCGTGGGCCAATCGaataggcggtcgcgtgttgaCAGAACCTGGTGGCAATGTTCTTTAATCCTATGAGAGGGAaataggcggtcgcgtgttgaAATAGGCGGTCGCGTGTTGAgcgtggagggcatacaacgc
DNA-DEV_W1A11__W1A04__bcm_29546__chr14_locus00052_50kb_pb_9933	TTGCTAGCGTGGGCCAATCGaataggcggtcgcgtgttgaGTTTTTCCCTCAAAAATGATTCCTAAACACTGCTACTGGTaataggcggtcgcgtgttgaAATAGGCGGTCGCGTGTTGAgcgtggagggcatacaacgc
DNA-DEV_W1A11__W1A04__bcm_29546__chr14_locus00052_50kb_pb_10250	TTGCTAGCGTGGGCCAATCGaataggcggtcgcgtgttgaGGAATCCTGTGCAAGTGACAAAGATTCAGAACTTCGTAGCaataggcggtcgcgtgttgaAATAGGCGGTCGCGTGTTGAgcgtggagggcatacaacgc
DNA-DEV_W1A11__W1A04__bcm_29546__chr14_locus00052_50kb_pb_10528	TTGCTAGCGTGGGCCAATCGaataggcggtcgcgtgttgaCCAGAACACTGTTGCAGGGTTAAGAGAGTTTTTCCCACACaataggcggtcgcgtgttgaAATAGGCGGTCGCGTGTTGAgcgtggagggcatacaacgc
DNA-DEV_W1A11__W1A04__bcm_29546__chr14_locus00052_50kb_pb_10568	TTGCTAGCGTGGGCCAATCGaataggcggtcgcgtgttgaATAGGTTTCCAGAACTCTGCTAAGAGCTTCTGAATGTTTGaataggcggtcgcgtgttgaAATAGGCGGTCGCGTGTTGAgcgtggagggcatacaacgc
DNA-DEV_W1A11__W1A04__bcm_29546__chr14_locus00052_50kb_pb_10670	TTGCTAGCGTGGGCCAATCGaataggcggtcgcgtgttgaGAGGAACTAACAAACAGATCCCACTAGCAGTGTTTTGGAAaataggcggtcgcgtgttgaAATAGGCGGTCGCGTGTTGAgcgtggagggcatacaacgc
DNA-DEV_W1A11__W1A04__bcm_29546__chr14_locus00052_50kb_pb_10890	TTGCTAGCGTGGGCCAATCGaataggcggtcgcgtgttgaCCAGGAGTAGTGTTGTGGAATCGATTGTGAGGGACAAACAaataggcggtcgcgtgttgaAATAGGCGGTCGCGTGTTGAgcgtggagggcatacaacgc
DNA-DEV_W1A11__W1A04__bcm_29546__chr14_locus00052_50kb_pb_10965	TTGCTAGCGTGGGCCAATCGaataggcggtcgcgtgttgaCCTTTGTGCAGGGCAAACACACAGAACCCTGTAGCAGTGTaataggcggtcgcgtgttgaAATAGGCGGTCGCGTGTTGAgcgtggagggcatacaacgc
DNA-DEV_W1A11__W1A04__bcm_29546__chr14_locus00052_50kb_pb_11231	TTGCTAGCGTGGGCCAATCGaataggcggtcgcgtgttgaACTCAGAAACCATCAGCGGCGCTATGGAATCCTTTGTGAGaataggcggtcgcgtgttgaAATAGGCGGTCGCGTGTTGAgcgtggagggcatacaacgc
DNA-DEV_W1A11__W1A04__bcm_29546__chr14_locus00052_50kb_pb_11335	TTGCTAGCGTGGGCCAATCGaataggcggtcgcgtgttgaGGGCAAACACTAAGAATCCAGCCACTGTGCTCTGGAATCCaataggcggtcgcgtgttgaAATAGGCGGTCGCGTGTTGAgcgtggagggcatacaacgc
DNA-DEV_W1A11__W1A04__bcm_29546__chr14_locus00052_50kb_pb_11530	TTGCTAGCGTGGGCCAATCGaataggcggtcgcgtgttgaGAGGCACTAACACACAGAATCAAACAGCTGTGTTCTGGAAaataggcggtcgcgtgttgaAATAGGCGGTCGCGTGTTGAgcgtggagggcatacaacgc
DNA-DEV_W1A11__W1A04__bcm_29546__chr14_locus00052_50kb_pb_11731	TTGCTAGCGTGGGCCAATCGaataggcggtcgcgtgttgaATCGTTTGTGATGGAAAAAGATTTAGACACTCGTAGCAGTaataggcggtcgcgtgttgaAATAGGCGGTCGCGTGTTGAgcgtggagggcatacaacgc
DNA-DEV_W1A11__W1A04__bcm_29546__chr14_locus00052_50kb_pb_12009	TTGCTAGCGTGGGCCAATCGaataggcggtcgcgtgttgaTGAAGGACAAATAATCAGAACCTAGCCACTGTGTTCTGGAaataggcggtcgcgtgttgaAATAGGCGGTCGCGTGTTGAgcgtggagggcatacaacgc
DNA-DEV_W1A11__W1A04__bcm_29546__chr14_locus00052_50kb_pb_12165	TTGCTAGCGTGGGCCAATCGaataggcggtcgcgtgttgaTGGAATTCCATGTAAGAGGCACACACTGAGAACCCAGCAGaataggcggtcgcgtgttgaAATAGGCGGTCGCGTGTTGAgcgtggagggcatacaacgc
DNA-DEV_W1A11__W1A04__bcm_29546__chr14_locus00052_50kb_pb_12205	TTGCTAGCGTGGGCCAATCGaataggcggtcgcgtgttgaTGTGTGAGCGACAAGGACTCAGGAATTCATAGCATTGTTCaataggcggtcgcgtgttgaAATAGGCGGTCGCGTGTTGAgcgtggagggcatacaacgc
DNA-DEV_W1A11__W1A04__bcm_29546__chr14_locus00052_50kb_pb_12392	TTGCTAGCGTGGGCCAATCGaataggcggtcgcgtgttgaGAGGGACAAACAGAGAGATCCCAACAGTAGTGTTCTGGAAaataggcggtcgcgtgttgaAATAGGCGGTCGCGTGTTGAgcgtggagggcatacaacgc
DNA-DEV_W1A11__W1A04__bcm_29546__chr14_locus00052_50kb_pb_12500	TTGCTAGCGTGGGCCAATCGaataggcggtcgcgtgttgaGGATTCCAATCTGAGAGATAAACATTTAGACACTCTTAGAaataggcggtcgcgtgttgaAATAGGCGGTCGCGTGTTGAgcgtggagggcatacaacgc
DNA-DEV_W1A11__W1A04__bcm_29546__chr14_locus00052_50kb_pb_12540	TTGCTAGCGTGGGCCAATCGaataggcggtcgcgtgttgaATGTAAGGGACAAACCCTGAGAACCAAACCATTGTTTTCTaataggcggtcgcgtgttgaAATAGGCGGTCGCGTGTTGAgcgtggagggcatacaacgc
DNA-DEV_W1A11__W1A04__bcm_29546__chr14_locus00052_50kb_pb_12587	TTGCTAGCGTGGGCCAATCGaataggcggtcgcgtgttgaTGTGTACGAGACACATTCAGAACTTCGTAGCTGTGTTCTGaataggcggtcgcgtgttgaAATAGGCGGTCGCGTGTTGAgcgtggagggcatacaacgc
DNA-DEV_W1A11__W1A04__bcm_29546__chr14_locus00052_50kb_pb_13073	TTGCTAGCGTGGGCCAATCGaataggcggtcgcgtgttgaTACAATACTTTGTGAGGGATATTCAGACACTCGAAGCAGTaataggcggtcgcgtgttgaAATAGGCGGTCGCGTGTTGAgcgtggagggcatacaacgc
DNA-DEV_W1A11__W1A04__bcm_29546__chr14_locus00052_50kb_pb_13184	TTGCTAGCGTGGGCCAATCGaataggcggtcgcgtgttgaTTCGCAGCAGTGTTCACGAATATCATGTGAGGGACAAACCaataggcggtcgcgtgttgaAATAGGCGGTCGCGTGTTGAgcgtggagggcatacaacgc
DNA-DEV_W1A11__W1A04__bcm_29546__chr14_locus00052_50kb_pb_13297	TTGCTAGCGTGGGCCAATCGaataggcggtcgcgtgttgaAAAAAAACTTTAAGTCCCTCATAAAATTGTTCTGGAATCCaataggcggtcgcgtgttgaAATAGGCGGTCGCGTGTTGAgcgtggagggcatacaacgc
DNA-DEV_W1A11__W1A04__bcm_29546__chr14_locus00052_50kb_pb_13379	TTGCTAGCGTGGGCCAATCGaataggcggtcgcgtgttgaAAACCAGCAGCAGAGCTCTGGAGTCCTCAGTGAGGGACAAaataggcggtcgcgtgttgaAATAGGCGGTCGCGTGTTGAgcgtggagggcatacaacgc
DNA-DEV_W1A11__W1A04__bcm_29546__chr14_locus00052_50kb_pb_13438	TTGCTAGCGTGGGCCAATCGaataggcggtcgcgtgttgaCAAACATTTAGAAACTCGTAGGAGTGTTCTGAAATTCTATaataggcggtcgcgtgttgaAATAGGCGGTCGCGTGTTGAgcgtggagggcatacaacgc
DNA-DEV_W1A11__W1A04__bcm_29546__chr14_locus00052_50kb_pb_13591	TTGCTAGCGTGGGCCAATCGaataggcggtcgcgtgttgaGTGTGAGGGACAAAAAACGGAACACAGAAGCAGTGTTCTGaataggcggtcgcgtgttgaAATAGGCGGTCGCGTGTTGAgcgtggagggcatacaacgc
DNA-DEV_W1A11__W1A04__bcm_29546__chr14_locus00052_50kb_pb_13701	TTGCTAGCGTGGGCCAATCGaataggcggtcgcgtgttgaTGTTCTTGAATTGTACCTGAGGTACAGACACACAGAACACaataggcggtcgcgtgttgaAATAGGCGGTCGCGTGTTGAgcgtggagggcatacaacgc
DNA-DEV_W1A11__W1A04__bcm_29546__chr14_locus00052_50kb_pb_13856	TTGCTAGCGTGGGCCAATCGaataggcggtcgcgtgttgaCCTCGTAACAGTTTTCTGGGATCCCATGAGAGGGACAAACaataggcggtcgcgtgttgaAATAGGCGGTCGCGTGTTGAgcgtggagggcatacaacgc
DNA-DEV_W1A11__W1A04__bcm_29546__chr14_locus00052_50kb_pb_13968	TTGCTAGCGTGGGCCAATCGaataggcggtcgcgtgttgaGAACAAACACTCACACACTCGAAGCAGTGCTCTGTAATCCaataggcggtcgcgtgttgaAATAGGCGGTCGCGTGTTGAgcgtggagggcatacaacgc
DNA-DEV_W1A11__W1A04__bcm_29546__chr14_locus00052_50kb_pb_14047	TTGCTAGCGTGGGCCAATCGaataggcggtcgcgtgttgaTTCGTGGAAGTGTTCACGAATCAGATGTGAGGGACAAACAaataggcggtcgcgtgttgaAATAGGCGGTCGCGTGTTGAgcgtggagggcatacaacgc
DNA-DEV_W1A11__W1A04__bcm_29546__chr14_locus00052_50kb_pb_14160	TTGCTAGCGTGGGCCAATCGaataggcggtcgcgtgttgaGAGAAAACATTAAGACTCTCGAAAGAATGTTCTGGAATCCaataggcggtcgcgtgttgaAATAGGCGGTCGCGTGTTGAgcgtggagggcatacaacgc
DNA-DEV_W1A11__W1A04__bcm_29546__chr14_locus00052_50kb_pb_14209	TTGCTAGCGTGGGCCAATCGaataggcggtcgcgtgttgaGAGGGACAAACATAAAGAACCCAGCGCAGTGTTCTGGAATaataggcggtcgcgtgttgaAATAGGCGGTCGCGTGTTGAgcgtggagggcatacaacgc
DNA-DEV_W1A11__W1A04__bcm_29546__chr14_locus00052_50kb_pb_14494	TTGCTAGCGTGGGCCAATCGaataggcggtcgcgtgttgaAGGAAAAATAGGCAGTAACCAGTAACAGTGCTCTGGAATCaataggcggtcgcgtgttgaAATAGGCGGTCGCGTGTTGAgcgtggagggcatacaacgc
DNA-DEV_W1A11__W1A04__bcm_29546__chr14_locus00052_50kb_pb_14568	TTGCTAGCGTGGGCCAATCGaataggcggtcgcgtgttgaCCACTGTTTTCTCGAATCCTATCTGAGAAACAAACATTCAaataggcggtcgcgtgttgaAATAGGCGGTCGCGTGTTGAgcgtggagggcatacaacgc
DNA-DEV_W1A11__W1A04__bcm_29546__chr14_locus00052_50kb_pb_14627	TTGCTAGCGTGGGCCAATCGaataggcggtcgcgtgttgaTGAGAACCCAGTGGCAGTATTCTGGAATAGTATGTGAGGGaataggcggtcgcgtgttgaAATAGGCGGTCGCGTGTTGAgcgtggagggcatacaacgc
DNA-DEV_W1A11__W1A04__bcm_29546__chr14_locus00052_50kb_pb_14700	TTGCTAGCGTGGGCCAATCGaataggcggtcgcgtgttgaGCTATGAAATTCTGAATCTTTTTCACTCACACAGGATCCCaataggcggtcgcgtgttgaAATAGGCGGTCGCGTGTTGAgcgtggagggcatacaacgc
DNA-DEV_W1A11__W1A04__bcm_29546__chr14_locus00052_50kb_pb_14747	TTGCTAGCGTGGGCCAATCGaataggcggtcgcgtgttgaGAATCCTATGTCAAGGACAAACTGTCAGAGCCCAGCAGCAaataggcggtcgcgtgttgaAATAGGCGGTCGCGTGTTGAgcgtggagggcatacaacgc
DNA-DEV_W1A11__W1A04__bcm_29546__chr14_locus00052_50kb_pb_14842	TTGCTAGCGTGGGCCAATCGaataggcggtcgcgtgttgaAATCCCATTTGAGGGACAAATACACTGAACCCAGCAGCAGaataggcggtcgcgtgttgaAATAGGCGGTCGCGTGTTGAgcgtggagggcatacaacgc
DNA-DEV_W1A11__W1A04__bcm_29546__chr14_locus00052_50kb_pb_15293	TTGCTAGCGTGGGCCAATCGaataggcggtcgcgtgttgaCAGAGACTCGTAGAAGTGTTGTAGAATCCTTTTTGAGGGAaataggcggtcgcgtgttgaAATAGGCGGTCGCGTGTTGAgcgtggagggcatacaacgc
DNA-DEV_W1A11__W1A04__bcm_29546__chr14_locus00052_50kb_pb_15424	TTGCTAGCGTGGGCCAATCGaataggcggtcgcgtgttgaGCAGGGATCTCGAATTCTGGGTGCAGGACAAACACTCAGAaataggcggtcgcgtgttgaAATAGGCGGTCGCGTGTTGAgcgtggagggcatacaacgc
DNA-DEV_W1A11__W1A04__bcm_29546__chr14_locus00052_50kb_pb_15505	TTGCTAGCGTGGGCCAATCGaataggcggtcgcgtgttgaTCGTATGCAAGAGACAAACACTCCGAACCCAGGAGCAGTGaataggcggtcgcgtgttgaAATAGGCGGTCGCGTGTTGAgcgtggagggcatacaacgc
DNA-DEV_W1A11__W1A04__bcm_29546__chr14_locus00052_50kb_pb_15612	TTGCTAGCGTGGGCCAATCGaataggcggtcgcgtgttgaGTGTTCACGAAACGCATGTGGGGGACAAACGCTCAGAACCaataggcggtcgcgtgttgaAATAGGCGGTCGCGTGTTGAgcgtggagggcatacaacgc
DNA-DEV_W1A11__W1A04__bcm_29546__chr14_locus00052_50kb_pb_15652	TTGCTAGCGTGGGCCAATCGaataggcggtcgcgtgttgaGAATCCTGAGTGAGCGACAAAGAATCCGAACTTCGTAGCAaataggcggtcgcgtgttgaAATAGGCGGTCGCGTGTTGAgcgtggagggcatacaacgc
DNA-DEV_W1A11__W1A04__bcm_29546__chr14_locus00052_50kb_pb_15772	TTGCTAGCGTGGGCCAATCGaataggcggtcgcgtgttgaTCAGAATACAGCAGCTGTGATCTGTAATCCCATGTGAGGGaataggcggtcgcgtgttgaAATAGGCGGTCGCGTGTTGAgcgtggagggcatacaacgc
DNA-DEV_W1A11__W1A04__bcm_29546__chr14_locus00052_50kb_pb_15816	TTGCTAGCGTGGGCCAATCGaataggcggtcgcgtgttgaAACCCAGCAACAATGTTCTGGTATCTTATGTGAGGAACAAaataggcggtcgcgtgttgaAATAGGCGGTCGCGTGTTGAgcgtggagggcatacaacgc
DNA-DEV_W1A11__W1A04__bcm_29546__chr14_locus00052_50kb_pb_15997	TTGCTAGCGTGGGCCAATCGaataggcggtcgcgtgttgaCCCTTACAGCAGTGTTTGGGAATTATATGTGAGGGACAAAaataggcggtcgcgtgttgaAATAGGCGGTCGCGTGTTGAgcgtggagggcatacaacgc
DNA-DEV_W1A11__W1A04__bcm_29546__chr14_locus00052_50kb_pb_16046	TTGCTAGCGTGGGCCAATCGaataggcggtcgcgtgttgaGAACTCAAAAACAGTGTTCTGCAATCCCTATAAGGGACAAaataggcggtcgcgtgttgaAATAGGCGGTCGCGTGTTGAgcgtggagggcatacaacgc
DNA-DEV_W1A11__W1A04__bcm_29546__chr14_locus00052_50kb_pb_16309	TTGCTAGCGTGGGCCAATCGaataggcggtcgcgtgttgaCCTATATGAGGGATATACACTCACAATCCAGCAGCAGTGTaataggcggtcgcgtgttgaAATAGGCGGTCGCGTGTTGAgcgtggagggcatacaacgc
DNA-DEV_W1A11__W1A04__bcm_29546__chr14_locus00052_50kb_pb_16507	TTGCTAGCGTGGGCCAATCGaataggcggtcgcgtgttgaTGGAATCCCTTGGGAGTGACAAAGACTCAGAACCCAGCAGaataggcggtcgcgtgttgaAATAGGCGGTCGCGTGTTGAgcgtggagggcatacaacgc
DNA-DEV_W1A11__W1A04__bcm_29546__chr14_locus00052_50kb_pb_17080	TTGCTAGCGTGGGCCAATCGaataggcggtcgcgtgttgaGGAATCCTTTGCGATGGAAAAACTTTCACACCCTCGTAGCaataggcggtcgcgtgttgaAATAGGCGGTCGCGTGTTGAgcgtggagggcatacaacgc
DNA-DEV_W1A11__W1A04__bcm_29546__chr14_locus00052_50kb_pb_17162	TTGCTAGCGTGGGCCAATCGaataggcggtcgcgtgttgaACGGACAAAATTCAGACCCTGGATGCAGAGTTCTGGAATCaataggcggtcgcgtgttgaAATAGGCGGTCGCGTGTTGAgcgtggagggcatacaacgc
DNA-DEV_W1A11__W1A04__bcm_29546__chr14_locus00052_50kb_pb_17208	TTGCTAGCGTGGGCCAATCGaataggcggtcgcgtgttgaTGACAAACACTCAGTACAAAGGAGCAGTGTTCTAGAGTCCaataggcggtcgcgtgttgaAATAGGCGGTCGCGTGTTGAgcgtggagggcatacaacgc
DNA-DEV_W1A11__W1A04__bcm_29546__chr14_locus00052_50kb_pb_17448	TTGCTAGCGTGGGCCAATCGaataggcggtcgcgtgttgaGGAAAAACATTCAGACATTCATATAAGTGTTCTGGAATCCaataggcggtcgcgtgttgaAATAGGCGGTCGCGTGTTGAgcgtggagggcatacaacgc
DNA-DEV_W1A11__W1A04__bcm_29546__chr14_locus00052_50kb_pb_17737	TTGCTAGCGTGGGCCAATCGaataggcggtcgcgtgttgaTGGGCAAACAAACAGAACCCCGTGGCAGTGTTTTGGAATCaataggcggtcgcgtgttgaAATAGGCGGTCGCGTGTTGAgcgtggagggcatacaacgc
DNA-DEV_W1A11__W1A04__bcm_29546__chr14_locus00052_50kb_pb_17777	TTGCTAGCGTGGGCCAATCGaataggcggtcgcgtgttgaACAATCAGAAACCAGCAATCCTGTTCTGGAATCCTTGTGAaataggcggtcgcgtgttgaAATAGGCGGTCGCGTGTTGAgcgtggagggcatacaacgc
DNA-DEV_W1A11__W1A04__bcm_29546__chr14_locus00052_50kb_pb_17817	TTGCTAGCGTGGGCCAATCGaataggcggtcgcgtgttgaACACTCGTAGCAGTTTTCCGGAATTCTACGTGAAGGACAAaataggcggtcgcgtgttgaAATAGGCGGTCGCGTGTTGAgcgtggagggcatacaacgc
DNA-DEV_W1A11__W1A04__bcm_29546__chr14_locus00052_50kb_pb_18042	TTGCTAGCGTGGGCCAATCGaataggcggtcgcgtgttgaGTTCTGGAATCATATGCGAAGGAGAAACAATCAGAACCCAaataggcggtcgcgtgttgaAATAGGCGGTCGCGTGTTGAgcgtggagggcatacaacgc
DNA-DEV_W1A11__W1A04__bcm_29546__chr14_locus00052_50kb_pb_18151	TTGCTAGCGTGGGCCAATCGaataggcggtcgcgtgttgaACACAGTAGCAGTCCTCTGGATTACTGTGTGAGGGACAAAaataggcggtcgcgtgttgaAATAGGCGGTCGCGTGTTGAgcgtggagggcatacaacgc
DNA-DEV_W1A11__W1A04__bcm_29546__chr14_locus00052_50kb_pb_18202	TTGCTAGCGTGGGCCAATCGaataggcggtcgcgtgttgaAGACACTCATAGAAGAGTTCTGGTGTCCTATGTGAGGGACaataggcggtcgcgtgttgaAATAGGCGGTCGCGTGTTGAgcgtggagggcatacaacgc
DNA-DEV_W1A11__W1A04__bcm_29546__chr14_locus00052_50kb_pb_18312	TTGCTAGCGTGGGCCAATCGaataggcggtcgcgtgttgaAGGGACAAAACTTCAGACCCTCGAAGAAGTGTTCTGGAATaataggcggtcgcgtgttgaAATAGGCGGTCGCGTGTTGAgcgtggagggcatacaacgc
DNA-DEV_W1A11__W1A04__bcm_29546__chr14_locus00052_50kb_pb_18442	TTGCTAGCGTGGGCCAATCGaataggcggtcgcgtgttgaAGAACCGAGCAGTAGTGTTGGGCAATCCTTTGTGATGGACaataggcggtcgcgtgttgaAATAGGCGGTCGCGTGTTGAgcgtggagggcatacaacgc
DNA-DEV_W1A11__W1A04__bcm_29546__chr14_locus00052_50kb_pb_18504	TTGCTAGCGTGGGCCAATCGaataggcggtcgcgtgttgaAGGGACAAACATGCTTACCCTCAAAACAGTGTTCTGGAATaataggcggtcgcgtgttgaAATAGGCGGTCGCGTGTTGAgcgtggagggcatacaacgc
DNA-DEV_W1A11__W1A04__bcm_29546__chr14_locus00052_50kb_pb_18607	TTGCTAGCGTGGGCCAATCGaataggcggtcgcgtgttgaCAATATGAGGAAAAATCATACAGACCCACTTAGCAGTGTTaataggcggtcgcgtgttgaAATAGGCGGTCGCGTGTTGAgcgtggagggcatacaacgc
DNA-DEV_W1A11__W1A04__bcm_29546__chr14_locus00052_50kb_pb_18827	TTGCTAGCGTGGGCCAATCGaataggcggtcgcgtgttgaCACTCAGAACCTGGACACTATGTACTGGAATCCTATATGAaataggcggtcgcgtgttgaAATAGGCGGTCGCGTGTTGAgcgtggagggcatacaacgc
DNA-DEV_W1A11__W1A04__bcm_29546__chr14_locus00052_50kb_pb_19106	TTGCTAGCGTGGGCCAATCGaataggcggtcgcgtgttgaCTTAGAAGCAGTGCTCTGGAATTTCTTGTGAGGGACAAACaataggcggtcgcgtgttgaAATAGGCGGTCGCGTGTTGAgcgtggagggcatacaacgc
DNA-DEV_W1A11__W1A04__bcm_29546__chr14_locus00052_50kb_pb_19204	TTGCTAGCGTGGGCCAATCGaataggcggtcgcgtgttgaAACACAGCAGCAGTCTTCCGGACACCTAAGTGAGGGACAAaataggcggtcgcgtgttgaAATAGGCGGTCGCGTGTTGAgcgtggagggcatacaacgc
DNA-DEV_W1A11__W1A04__bcm_29546__chr14_locus00052_50kb_pb_19523	TTGCTAGCGTGGGCCAATCGaataggcggtcgcgtgttgaTCCTATTTGAGTGACAAACTCTCGGAACCCAGCAGCAGTAaataggcggtcgcgtgttgaAATAGGCGGTCGCGTGTTGAgcgtggagggcatacaacgc
DNA-DEV_W1A11__W1A04__bcm_29546__chr14_locus00052_50kb_pb_19706	TTGCTAGCGTGGGCCAATCGaataggcggtcgcgtgttgaAGGGACAAGCATTCACAACCCCGTAGAATTGTTCTGGAATaataggcggtcgcgtgttgaAATAGGCGGTCGCGTGTTGAgcgtggagggcatacaacgc
DNA-DEV_W1A11__W1A04__bcm_29546__chr14_locus00052_50kb_pb_19792	TTGCTAGCGTGGGCCAATCGaataggcggtcgcgtgttgaACTTGGAAACCAGCCGCAGTGCTGTGGAATCCTCTGTGAGaataggcggtcgcgtgttgaAATAGGCGGTCGCGTGTTGAgcgtggagggcatacaacgc
DNA-DEV_W1A11__W1A04__bcm_29546__chr14_locus00052_50kb_pb_19832	TTGCTAGCGTGGGCCAATCGaataggcggtcgcgtgttgaACTCGTAGAAGTATTCTGGAATCTTATTCGTGGGACAATCaataggcggtcgcgtgttgaAATAGGCGGTCGCGTGTTGAgcgtggagggcatacaacgc
DNA-DEV_W1A11__W1A04__bcm_29546__chr14_locus00052_50kb_pb_19942	TTGCTAGCGTGGGCCAATCGaataggcggtcgcgtgttgaAGTGACATTCAGATATTCGTAGCTGTATTCTGGAATCCTAaataggcggtcgcgtgttgaAATAGGCGGTCGCGTGTTGAgcgtggagggcatacaacgc
DNA-DEV_W1A11__W1A04__bcm_29546__chr14_locus00052_50kb_pb_20003	TTGCTAGCGTGGGCCAATCGaataggcggtcgcgtgttgaTGAACCCTATGTGAGTGAGAAACGTTCAGAACCCAGCAGCaataggcggtcgcgtgttgaAATAGGCGGTCGCGTGTTGAgcgtggagggcatacaacgc
DNA-DEV_W1A11__W1A04__bcm_29546__chr14_locus00052_50kb_pb_20043	TTGCTAGCGTGGGCCAATCGaataggcggtcgcgtgttgaTACTGATGGACAAACATTAAGACCTTCATAGCAGTTTTCTaataggcggtcgcgtgttgaAATAGGCGGTCGCGTGTTGAgcgtggagggcatacaacgc
DNA-DEV_W1A11__W1A04__bcm_29546__chr14_locus00052_50kb_pb_20089	TTGCTAGCGTGGGCCAATCGaataggcggtcgcgtgttgaCCAGAATACTGCTTCAGGGATCTGAATGTTTGTTTCATACaataggcggtcgcgtgttgaAATAGGCGGTCGCGTGTTGAgcgtggagggcatacaacgc
DNA-DEV_W1A11__W1A04__bcm_29546__chr14_locus00052_50kb_pb_20132	TTGCTAGCGTGGGCCAATCGaataggcggtcgcgtgttgaGGACAAATATCCAGAAACTCGAAACAGGGTTCTGGAATCCaataggcggtcgcgtgttgaAATAGGCGGTCGCGTGTTGAgcgtggagggcatacaacgc
DNA-DEV_W1A11__W1A04__bcm_29546__chr14_locus00052_50kb_pb_20329	TTGCTAGCGTGGGCCAATCGaataggcggtcgcgtgttgaATGATCGACATAGACTCAGAACTTCTTAGCATTGTTCTGGaataggcggtcgcgtgttgaAATAGGCGGTCGCGTGTTGAgcgtggagggcatacaacgc
DNA-DEV_W1A11__W1A04__bcm_29546__chr14_locus00052_50kb_pb_20611	TTGCTAGCGTGGGCCAATCGaataggcggtcgcgtgttgaGAGGGACACTCAGAAACCAGCGGCAGTTCTCTGGAATCCTaataggcggtcgcgtgttgaAATAGGCGGTCGCGTGTTGAgcgtggagggcatacaacgc
DNA-DEV_W1A11__W1A04__bcm_29546__chr14_locus00052_50kb_pb_20693	TTGCTAGCGTGGGCCAATCGaataggcggtcgcgtgttgaCAGACACTCTCAAAAGCTTTCTGTAATCCTATCTGAGGGAaataggcggtcgcgtgttgaAATAGGCGGTCGCGTGTTGAgcgtggagggcatacaacgc
DNA-DEV_W1A11__W1A04__bcm_29546__chr14_locus00052_50kb_pb_21240	TTGCTAGCGTGGGCCAATCGaataggcggtcgcgtgttgaTAAGTGAGGTACAATCCCTCAGAACCAAGAAGCAGGGTTCaataggcggtcgcgtgttgaAATAGGCGGTCGCGTGTTGAgcgtggagggcatacaacgc
DNA-DEV_W1A11__W1A04__bcm_29546__chr14_locus00052_50kb_pb_21497	TTGCTAGCGTGGGCCAATCGaataggcggtcgcgtgttgaGCATTGTCGAGGAACCTAATATGAGGGACTAACACTCAGAaataggcggtcgcgtgttgaAATAGGCGGTCGCGTGTTGAgcgtggagggcatacaacgc
DNA-DEV_W1A11__W1A04__bcm_29546__chr14_locus00052_50kb_pb_21566	TTGCTAGCGTGGGCCAATCGaataggcggtcgcgtgttgaTAGGATTCCAAAACACCGCTGTTGGGTTGTGTTTGTTTGTaataggcggtcgcgtgttgaAATAGGCGGTCGCGTGTTGAgcgtggagggcatacaacgc
DNA-DEV_W1A11__W1A04__bcm_29546__chr14_locus00052_50kb_pb_21815	TTGCTAGCGTGGGCCAATCGaataggcggtcgcgtgttgaTTGTGAGGCACAGACGTTCAGACGCTCGAAGCAGTGTTCTaataggcggtcgcgtgttgaAATAGGCGGTCGCGTGTTGAgcgtggagggcatacaacgc
DNA-DEV_W1A11__W1A04__bcm_29546__chr14_locus00052_50kb_pb_21959	TTGCTAGCGTGGGCCAATCGaataggcggtcgcgtgttgaATGTGATCAACAAAGATTCAGAAGTTCATAGCAGTGTTCTaataggcggtcgcgtgttgaAATAGGCGGTCGCGTGTTGAgcgtggagggcatacaacgc
DNA-DEV_W1A11__W1A04__bcm_29546__chr14_locus00052_50kb_pb_22101	TTGCTAGCGTGGGCCAATCGaataggcggtcgcgtgttgaTTGTGAGGGAAAATCTTTGAGACTCTCGTAGCATTGTTCTaataggcggtcgcgtgttgaAATAGGCGGTCGCGTGTTGAgcgtggagggcatacaacgc
DNA-DEV_W1A11__W1A04__bcm_29546__chr14_locus00052_50kb_pb_22336	TTGCTAGCGTGGGCCAATCGaataggcggtcgcgtgttgaGAGGGACAAAAGCTCAGAACTCCGTAGCAGTCTTCTGGAAaataggcggtcgcgtgttgaAATAGGCGGTCGCGTGTTGAgcgtggagggcatacaacgc
DNA-DEV_W1A11__W1A04__bcm_29546__chr14_locus00052_50kb_pb_22632	TTGCTAGCGTGGGCCAATCGaataggcggtcgcgtgttgaTAGTATGTGTGGAAGAAACCCTCTGAACCCAGAAGCAGTGaataggcggtcgcgtgttgaAATAGGCGGTCGCGTGTTGAgcgtggagggcatacaacgc
DNA-DEV_W1A11__W1A04__bcm_29546__chr14_locus00052_50kb_pb_22766	TTGCTAGCGTGGGCCAATCGaataggcggtcgcgtgttgaGTGACAAGCAATCAGAACGCAGCAGTAGTGTTCTAGAATCaataggcggtcgcgtgttgaAATAGGCGGTCGCGTGTTGAgcgtggagggcatacaacgc
DNA-DEV_W1A11__W1A04__bcm_29546__chr14_locus00052_50kb_pb_22906	TTGCTAGCGTGGGCCAATCGaataggcggtcgcgtgttgaGACAAAGTTCAGAGACTCTTAGAGGTGTACTGGAATCCTAaataggcggtcgcgtgttgaAATAGGCGGTCGCGTGTTGAgcgtggagggcatacaacgc
DNA-DEV_W1A11__W1A04__bcm_29558__chr14_locus00053_50kb_pb_373	TTGCTAGCGTGGGCCAATCGtggattgaatgccgaacctaCTATCAGGCATATCTATGGAAGTACTGAAACCACTTTTGCtggattgaatgccgaacctaTGGATTGAATGCCGAACCTAgcgtggagggcatacaacgc
DNA-DEV_W1A11__W1A04__bcm_29558__chr14_locus00053_50kb_pb_648	TTGCTAGCGTGGGCCAATCGtggattgaatgccgaacctaGGCAGGAATATGTATGAAATTGGTTGATACTAAATGTAAAtggattgaatgccgaacctaTGGATTGAATGCCGAACCTAgcgtggagggcatacaacgc
DNA-DEV_W1A11__W1A04__bcm_29558__chr14_locus00053_50kb_pb_828	TTGCTAGCGTGGGCCAATCGtggattgaatgccgaacctaTTAGTAAGATTACTAGCACTTCTAATCCTGCGGCATTTGGtggattgaatgccgaacctaTGGATTGAATGCCGAACCTAgcgtggagggcatacaacgc
DNA-DEV_W1A11__W1A04__bcm_29558__chr14_locus00053_50kb_pb_917	TTGCTAGCGTGGGCCAATCGtggattgaatgccgaacctaGAACTAACACTGAGAGGAACCTGGTTTATAGTTTAGATTTtggattgaatgccgaacctaTGGATTGAATGCCGAACCTAgcgtggagggcatacaacgc
DNA-DEV_W1A11__W1A04__bcm_29558__chr14_locus00053_50kb_pb_1522	TTGCTAGCGTGGGCCAATCGtggattgaatgccgaacctaTGTAACTTACATTGTTCATGACATGGTCAGACTTTCTGATtggattgaatgccgaacctaTGGATTGAATGCCGAACCTAgcgtggagggcatacaacgc
DNA-DEV_W1A11__W1A04__bcm_29558__chr14_locus00053_50kb_pb_1732	TTGCTAGCGTGGGCCAATCGtggattgaatgccgaacctaGCAGGAATTGGTTTTCGTTTTTAGACATAGGAGTTAAAAAtggattgaatgccgaacctaTGGATTGAATGCCGAACCTAgcgtggagggcatacaacgc
DNA-DEV_W1A11__W1A04__bcm_29558__chr14_locus00053_50kb_pb_1863	TTGCTAGCGTGGGCCAATCGtggattgaatgccgaacctaTCTTGGTCTTGAGGAGTTCAATAGCTTTCATTTCCTGCCCtggattgaatgccgaacctaTGGATTGAATGCCGAACCTAgcgtggagggcatacaacgc
DNA-DEV_W1A11__W1A04__bcm_29558__chr14_locus00053_50kb_pb_2050	TTGCTAGCGTGGGCCAATCGtggattgaatgccgaacctaATAACCTGTACTAAGGAGTTGGTAAATGCTTCAAGAAAACtggattgaatgccgaacctaTGGATTGAATGCCGAACCTAgcgtggagggcatacaacgc
DNA-DEV_W1A11__W1A04__bcm_29558__chr14_locus00053_50kb_pb_2451	TTGCTAGCGTGGGCCAATCGtggattgaatgccgaacctaACACCATTTCTTATCTGACAGTACTTTCCTGTATAAATTTtggattgaatgccgaacctaTGGATTGAATGCCGAACCTAgcgtggagggcatacaacgc
DNA-DEV_W1A11__W1A04__bcm_29558__chr14_locus00053_50kb_pb_2608	TTGCTAGCGTGGGCCAATCGtggattgaatgccgaacctaAATGTGTTACCTCCGTGGCACACGATAATTTTAACATAGCtggattgaatgccgaacctaTGGATTGAATGCCGAACCTAgcgtggagggcatacaacgc
DNA-DEV_W1A11__W1A04__bcm_29558__chr14_locus00053_50kb_pb_2766	TTGCTAGCGTGGGCCAATCGtggattgaatgccgaacctaCTGAATTTAAGTGCACCTGTTAAGAGTCCTACAGCTGATTtggattgaatgccgaacctaTGGATTGAATGCCGAACCTAgcgtggagggcatacaacgc
DNA-DEV_W1A11__W1A04__bcm_29558__chr14_locus00053_50kb_pb_2871	TTGCTAGCGTGGGCCAATCGtggattgaatgccgaacctaACTCCTGTTCCGTTTCATAGTCAGGAACATTTCAGCTCTCtggattgaatgccgaacctaTGGATTGAATGCCGAACCTAgcgtggagggcatacaacgc
DNA-DEV_W1A11__W1A04__bcm_29558__chr14_locus00053_50kb_pb_3254	TTGCTAGCGTGGGCCAATCGtggattgaatgccgaacctaGTTTTTCCACGGGCTTTATTGGCTTCTATAAGTCAAGTTTtggattgaatgccgaacctaTGGATTGAATGCCGAACCTAgcgtggagggcatacaacgc
DNA-DEV_W1A11__W1A04__bcm_29558__chr14_locus00053_50kb_pb_3562	TTGCTAGCGTGGGCCAATCGtggattgaatgccgaacctaTGATTTGCTTTAGTATTCTTGGTCTAATTATTTGCATACAtggattgaatgccgaacctaTGGATTGAATGCCGAACCTAgcgtggagggcatacaacgc
DNA-DEV_W1A11__W1A04__bcm_29558__chr14_locus00053_50kb_pb_3886	TTGCTAGCGTGGGCCAATCGtggattgaatgccgaacctaTATGAAAGTGGCTTAGGTATGTCAACAGGTTGCTGTTATTtggattgaatgccgaacctaTGGATTGAATGCCGAACCTAgcgtggagggcatacaacgc
DNA-DEV_W1A11__W1A04__bcm_29558__chr14_locus00053_50kb_pb_4007	TTGCTAGCGTGGGCCAATCGtggattgaatgccgaacctaTTTCTCACTTCCTCCCCCCTATTTTAACTTCAAAGGATGTtggattgaatgccgaacctaTGGATTGAATGCCGAACCTAgcgtggagggcatacaacgc
DNA-DEV_W1A11__W1A04__bcm_29558__chr14_locus00053_50kb_pb_4215	TTGCTAGCGTGGGCCAATCGtggattgaatgccgaacctaGCCTGAGTTTTCCTTAGCGATTTTAGGGGCCCAAGATATTtggattgaatgccgaacctaTGGATTGAATGCCGAACCTAgcgtggagggcatacaacgc
DNA-DEV_W1A11__W1A04__bcm_29558__chr14_locus00053_50kb_pb_4415	TTGCTAGCGTGGGCCAATCGtggattgaatgccgaacctaTGTGACAAGTTGAAGCTAACTCAGAAGACTGGAAGCAGGGtggattgaatgccgaacctaTGGATTGAATGCCGAACCTAgcgtggagggcatacaacgc
DNA-DEV_W1A11__W1A04__bcm_29558__chr14_locus00053_50kb_pb_4640	TTGCTAGCGTGGGCCAATCGtggattgaatgccgaacctaTTTGAGTTTGCTGCTGGACACCCTCATTGTGTTCGTTGGCtggattgaatgccgaacctaTGGATTGAATGCCGAACCTAgcgtggagggcatacaacgc
DNA-DEV_W1A11__W1A04__bcm_29558__chr14_locus00053_50kb_pb_4680	TTGCTAGCGTGGGCCAATCGtggattgaatgccgaacctaCTGTGTTTCTCTGTTAATGCCTATCACGAATCGCTTGGGTtggattgaatgccgaacctaTGGATTGAATGCCGAACCTAgcgtggagggcatacaacgc
DNA-DEV_W1A11__W1A04__bcm_29558__chr14_locus00053_50kb_pb_4749	TTGCTAGCGTGGGCCAATCGtggattgaatgccgaacctaCTGCACATACAAAGTCAGTGGAGTGCCATCACACTCTTCCtggattgaatgccgaacctaTGGATTGAATGCCGAACCTAgcgtggagggcatacaacgc
DNA-DEV_W1A11__W1A04__bcm_29558__chr14_locus00053_50kb_pb_4789	TTGCTAGCGTGGGCCAATCGtggattgaatgccgaacctaCCGTGGGACAATGAAATGCCCTGCATTCCCAAAGCAGTTTtggattgaatgccgaacctaTGGATTGAATGCCGAACCTAgcgtggagggcatacaacgc
DNA-DEV_W1A11__W1A04__bcm_29558__chr14_locus00053_50kb_pb_4886	TTGCTAGCGTGGGCCAATCGtggattgaatgccgaacctaATTCATGTAAAAAGGTCCATTGCACCCTTTAAATAAAAACtggattgaatgccgaacctaTGGATTGAATGCCGAACCTAgcgtggagggcatacaacgc
DNA-DEV_W1A11__W1A04__bcm_29558__chr14_locus00053_50kb_pb_4926	TTGCTAGCGTGGGCCAATCGtggattgaatgccgaacctaCTGTAGCATGAAACAGATGCTAGGTCCTGTAGTTTCATTGtggattgaatgccgaacctaTGGATTGAATGCCGAACCTAgcgtggagggcatacaacgc
DNA-DEV_W1A11__W1A04__bcm_29558__chr14_locus00053_50kb_pb_4997	TTGCTAGCGTGGGCCAATCGtggattgaatgccgaacctaATCCTTTCCAGCAATATTGAATATTATGCTATGATATTGTtggattgaatgccgaacctaTGGATTGAATGCCGAACCTAgcgtggagggcatacaacgc
DNA-DEV_W1A11__W1A04__bcm_29558__chr14_locus00053_50kb_pb_5056	TTGCTAGCGTGGGCCAATCGtggattgaatgccgaacctaTGCTCAGATGAGGCACAGGTACTCTGGTGTTCTACAGCACtggattgaatgccgaacctaTGGATTGAATGCCGAACCTAgcgtggagggcatacaacgc
DNA-DEV_W1A11__W1A04__bcm_29558__chr14_locus00053_50kb_pb_5096	TTGCTAGCGTGGGCCAATCGtggattgaatgccgaacctaCCAGAGGCTCGGAGGAGGATTGGAAATGGCTACAAAGGGAtggattgaatgccgaacctaTGGATTGAATGCCGAACCTAgcgtggagggcatacaacgc
DNA-DEV_W1A11__W1A04__bcm_29558__chr14_locus00053_50kb_pb_5136	TTGCTAGCGTGGGCCAATCGtggattgaatgccgaacctaCAAAGTGAATCTCATACAGTAGCAATGTCAACAGTGGGTAtggattgaatgccgaacctaTGGATTGAATGCCGAACCTAgcgtggagggcatacaacgc
DNA-DEV_W1A11__W1A04__bcm_29558__chr14_locus00053_50kb_pb_5267	TTGCTAGCGTGGGCCAATCGtggattgaatgccgaacctaCCATCTTGCTGGTAGTGAACTGATGTCCGGAAGTTTGATGtggattgaatgccgaacctaTGGATTGAATGCCGAACCTAgcgtggagggcatacaacgc
DNA-DEV_W1A11__W1A04__bcm_29558__chr14_locus00053_50kb_pb_5321	TTGCTAGCGTGGGCCAATCGtggattgaatgccgaacctaCGTTGTGCATATATCCTTCAATTCCTGATTTTATCATCGGtggattgaatgccgaacctaTGGATTGAATGCCGAACCTAgcgtggagggcatacaacgc
DNA-DEV_W1A11__W1A04__bcm_29558__chr14_locus00053_50kb_pb_5363	TTGCTAGCGTGGGCCAATCGtggattgaatgccgaacctaGAACAATAACCAAGGTGGGGAATCAACCTACTTGTCTTTCtggattgaatgccgaacctaTGGATTGAATGCCGAACCTAgcgtggagggcatacaacgc
DNA-DEV_W1A11__W1A04__bcm_29558__chr14_locus00053_50kb_pb_5413	TTGCTAGCGTGGGCCAATCGtggattgaatgccgaacctaAAACCTACCTTAAGGAGGTATCTCCCTTCCCATGTTTCATtggattgaatgccgaacctaTGGATTGAATGCCGAACCTAgcgtggagggcatacaacgc
DNA-DEV_W1A11__W1A04__bcm_29558__chr14_locus00053_50kb_pb_5506	TTGCTAGCGTGGGCCAATCGtggattgaatgccgaacctaCTGGGAAACAGCTGGAGTTTTCTGAAACAATTAACAACACtggattgaatgccgaacctaTGGATTGAATGCCGAACCTAgcgtggagggcatacaacgc
DNA-DEV_W1A11__W1A04__bcm_29558__chr14_locus00053_50kb_pb_5551	TTGCTAGCGTGGGCCAATCGtggattgaatgccgaacctaGGAACTATTACATACTACTGGTTTGAATGCAAATTTGTATtggattgaatgccgaacctaTGGATTGAATGCCGAACCTAgcgtggagggcatacaacgc
DNA-DEV_W1A11__W1A04__bcm_29558__chr14_locus00053_50kb_pb_5647	TTGCTAGCGTGGGCCAATCGtggattgaatgccgaacctaTCTCCACATCAGAAGAGTTTCTCCCCAGAGAACGAGTATGtggattgaatgccgaacctaTGGATTGAATGCCGAACCTAgcgtggagggcatacaacgc
DNA-DEV_W1A11__W1A04__bcm_29558__chr14_locus00053_50kb_pb_5760	TTGCTAGCGTGGGCCAATCGtggattgaatgccgaacctaATATACAATGCTTGTCACACCTAAGTGGACAAAAACCAATtggattgaatgccgaacctaTGGATTGAATGCCGAACCTAgcgtggagggcatacaacgc
DNA-DEV_W1A11__W1A04__bcm_29558__chr14_locus00053_50kb_pb_5953	TTGCTAGCGTGGGCCAATCGtggattgaatgccgaacctaGAAAAGCTAATGTGACCATGTGAAACTAAGGACAACTTCAtggattgaatgccgaacctaTGGATTGAATGCCGAACCTAgcgtggagggcatacaacgc
DNA-DEV_W1A11__W1A04__bcm_29558__chr14_locus00053_50kb_pb_6018	TTGCTAGCGTGGGCCAATCGtggattgaatgccgaacctaAGACCATACATAATGGCTTCACCATCTTGCTTTTCTCCTCtggattgaatgccgaacctaTGGATTGAATGCCGAACCTAgcgtggagggcatacaacgc
DNA-DEV_W1A11__W1A04__bcm_29558__chr14_locus00053_50kb_pb_6058	TTGCTAGCGTGGGCCAATCGtggattgaatgccgaacctaCTACAAGCAGAAAACGAAGACATAGGAACCAAATACACATtggattgaatgccgaacctaTGGATTGAATGCCGAACCTAgcgtggagggcatacaacgc
DNA-DEV_W1A11__W1A04__bcm_29558__chr14_locus00053_50kb_pb_6154	TTGCTAGCGTGGGCCAATCGtggattgaatgccgaacctaTTGGAGATTTTGGTTTCAGGATTGAACTTAGGTGTTCAGTtggattgaatgccgaacctaTGGATTGAATGCCGAACCTAgcgtggagggcatacaacgc
DNA-DEV_W1A11__W1A04__bcm_29558__chr14_locus00053_50kb_pb_6203	TTGCTAGCGTGGGCCAATCGtggattgaatgccgaacctaAGGACCGAACCCTTCCTTTACCCAAGACACAAAAAGTGACtggattgaatgccgaacctaTGGATTGAATGCCGAACCTAgcgtggagggcatacaacgc
DNA-DEV_W1A11__W1A04__bcm_29558__chr14_locus00053_50kb_pb_6254	TTGCTAGCGTGGGCCAATCGtggattgaatgccgaacctaCAAAGGCACAATGGTTGAGGAAACTGTGGGGGGGGTGGGGtggattgaatgccgaacctaTGGATTGAATGCCGAACCTAgcgtggagggcatacaacgc
DNA-DEV_W1A11__W1A04__bcm_29558__chr14_locus00053_50kb_pb_6392	TTGCTAGCGTGGGCCAATCGtggattgaatgccgaacctaTACGGTGACCCAATCCATCCTCTTAGTGGCATGAACACAGtggattgaatgccgaacctaTGGATTGAATGCCGAACCTAgcgtggagggcatacaacgc
DNA-DEV_W1A11__W1A04__bcm_29558__chr14_locus00053_50kb_pb_6510	TTGCTAGCGTGGGCCAATCGtggattgaatgccgaacctaAGTGAACCTGCAGGCGTACCCCTTGATCACAATAAAAGTAtggattgaatgccgaacctaTGGATTGAATGCCGAACCTAgcgtggagggcatacaacgc
DNA-DEV_W1A11__W1A04__bcm_29558__chr14_locus00053_50kb_pb_6565	TTGCTAGCGTGGGCCAATCGtggattgaatgccgaacctaGACAGGTACGTTAGGACCTCAAGCATCAAAATTCTACTGTtggattgaatgccgaacctaTGGATTGAATGCCGAACCTAgcgtggagggcatacaacgc
DNA-DEV_W1A11__W1A04__bcm_29558__chr14_locus00053_50kb_pb_6687	TTGCTAGCGTGGGCCAATCGtggattgaatgccgaacctaCAATGCACATCAACATCAATATGAAATCAACAGACGTTGGtggattgaatgccgaacctaTGGATTGAATGCCGAACCTAgcgtggagggcatacaacgc
DNA-DEV_W1A11__W1A04__bcm_29558__chr14_locus00053_50kb_pb_6861	TTGCTAGCGTGGGCCAATCGtggattgaatgccgaacctaTACCTATACATCACAGAATGCTGAAAAAACCACTAAGGAAtggattgaatgccgaacctaTGGATTGAATGCCGAACCTAgcgtggagggcatacaacgc
DNA-DEV_W1A11__W1A04__bcm_29558__chr14_locus00053_50kb_pb_6953	TTGCTAGCGTGGGCCAATCGtggattgaatgccgaacctaTCACATGTCCACGGGAGTGTTACTGACAGGAATAAAGATGtggattgaatgccgaacctaTGGATTGAATGCCGAACCTAgcgtggagggcatacaacgc
DNA-DEV_W1A11__W1A04__bcm_29558__chr14_locus00053_50kb_pb_7011	TTGCTAGCGTGGGCCAATCGtggattgaatgccgaacctaCACCCGGTGCGTCTACCCCAGGGAAAAACACATGCATCTAtggattgaatgccgaacctaTGGATTGAATGCCGAACCTAgcgtggagggcatacaacgc
DNA-DEV_W1A11__W1A04__bcm_29558__chr14_locus00053_50kb_pb_7051	TTGCTAGCGTGGGCCAATCGtggattgaatgccgaacctaAAAGGACAGAAAGCAGAGCTACGCTTTGACGCAGCAATCCtggattgaatgccgaacctaTGGATTGAATGCCGAACCTAgcgtggagggcatacaacgc
DNA-DEV_W1A11__W1A04__bcm_29558__chr14_locus00053_50kb_pb_7110	TTGCTAGCGTGGGCCAATCGtggattgaatgccgaacctaAGGTAATGCAAACTAGATCTCAAACTGTGGAAATCAGTCTtggattgaatgccgaacctaTGGATTGAATGCCGAACCTAgcgtggagggcatacaacgc
DNA-DEV_W1A11__W1A04__bcm_29558__chr14_locus00053_50kb_pb_7208	TTGCTAGCGTGGGCCAATCGtggattgaatgccgaacctaCTTAGGACAAATGGCCACTCTGACCAGCGTGTGATGGCACtggattgaatgccgaacctaTGGATTGAATGCCGAACCTAgcgtggagggcatacaacgc
DNA-DEV_W1A11__W1A04__bcm_29558__chr14_locus00053_50kb_pb_7270	TTGCTAGCGTGGGCCAATCGtggattgaatgccgaacctaGGTGATGTTGAGCATTCCCCACGCCTGTTGGAATGGCAATtggattgaatgccgaacctaTGGATTGAATGCCGAACCTAgcgtggagggcatacaacgc
DNA-DEV_W1A11__W1A04__bcm_29558__chr14_locus00053_50kb_pb_7314	TTGCTAGCGTGGGCCAATCGtggattgaatgccgaacctaTGGAAATGTCTTCTCAATAGTTACTACCCATAGGTATGTTtggattgaatgccgaacctaTGGATTGAATGCCGAACCTAgcgtggagggcatacaacgc
DNA-DEV_W1A11__W1A04__bcm_29558__chr14_locus00053_50kb_pb_7361	TTGCTAGCGTGGGCCAATCGtggattgaatgccgaacctaCCACTGTGTGGCCCCAGCACTTGGTTTGCATAGGGACTTGtggattgaatgccgaacctaTGGATTGAATGCCGAACCTAgcgtggagggcatacaacgc
DNA-DEV_W1A11__W1A04__bcm_29558__chr14_locus00053_50kb_pb_7401	TTGCTAGCGTGGGCCAATCGtggattgaatgccgaacctaGGGATTGTTTGTCATCATTAGCCGGGACAAATGTTACACTtggattgaatgccgaacctaTGGATTGAATGCCGAACCTAgcgtggagggcatacaacgc
DNA-DEV_W1A11__W1A04__bcm_29558__chr14_locus00053_50kb_pb_7441	TTGCTAGCGTGGGCCAATCGtggattgaatgccgaacctaGCTGTTCCTACAGTGAGTAGTGGGAGTGGCGTATGGGGGCtggattgaatgccgaacctaTGGATTGAATGCCGAACCTAgcgtggagggcatacaacgc
DNA-DEV_W1A11__W1A04__bcm_29558__chr14_locus00053_50kb_pb_7481	TTGCTAGCGTGGGCCAATCGtggattgaatgccgaacctaATATGCTTATGTCCACAGTTCCATCAGAAATCCCACTGCCtggattgaatgccgaacctaTGGATTGAATGCCGAACCTAgcgtggagggcatacaacgc
DNA-DEV_W1A11__W1A04__bcm_29558__chr14_locus00053_50kb_pb_7521	TTGCTAGCGTGGGCCAATCGtggattgaatgccgaacctaTTAAGACAGTCTTACGGAAACCGAGTCCCAGCCTTGCAGCtggattgaatgccgaacctaTGGATTGAATGCCGAACCTAgcgtggagggcatacaacgc
DNA-DEV_W1A11__W1A04__bcm_29558__chr14_locus00053_50kb_pb_7603	TTGCTAGCGTGGGCCAATCGtggattgaatgccgaacctaTTGTTGAAGTCACTCAGCATGTTGCCATGCGTTTATCCACtggattgaatgccgaacctaTGGATTGAATGCCGAACCTAgcgtggagggcatacaacgc
DNA-DEV_W1A11__W1A04__bcm_29558__chr14_locus00053_50kb_pb_7643	TTGCTAGCGTGGGCCAATCGtggattgaatgccgaacctaTTAGGTCAACGTTAAGGGAAGTTCATCGCCTCTGCTTCTTtggattgaatgccgaacctaTGGATTGAATGCCGAACCTAgcgtggagggcatacaacgc
DNA-DEV_W1A11__W1A04__bcm_29558__chr14_locus00053_50kb_pb_7707	TTGCTAGCGTGGGCCAATCGtggattgaatgccgaacctaACTGAATGCATTTCAGGCTTTTCAGCAGTTCCCCCAGATCtggattgaatgccgaacctaTGGATTGAATGCCGAACCTAgcgtggagggcatacaacgc
DNA-DEV_W1A11__W1A04__bcm_29558__chr14_locus00053_50kb_pb_7762	TTGCTAGCGTGGGCCAATCGtggattgaatgccgaacctaGTTTTCACCATGCCCACCTCCCCAGTGAGTGACCAATGTCtggattgaatgccgaacctaTGGATTGAATGCCGAACCTAgcgtggagggcatacaacgc
DNA-DEV_W1A11__W1A04__bcm_29558__chr14_locus00053_50kb_pb_7802	TTGCTAGCGTGGGCCAATCGtggattgaatgccgaacctaTCATTGTTAATGCATCTGATGCACAGAGTTTAGTGGTCTGtggattgaatgccgaacctaTGGATTGAATGCCGAACCTAgcgtggagggcatacaacgc
DNA-DEV_W1A11__W1A04__bcm_29558__chr14_locus00053_50kb_pb_7842	TTGCTAGCGTGGGCCAATCGtggattgaatgccgaacctaAGGGAGGTCAGTCGCCAAGCGGAGATTGAAATCACATTTGtggattgaatgccgaacctaTGGATTGAATGCCGAACCTAgcgtggagggcatacaacgc
DNA-DEV_W1A11__W1A04__bcm_29558__chr14_locus00053_50kb_pb_7892	TTGCTAGCGTGGGCCAATCGtggattgaatgccgaacctaATTACTTTTCTACAGTTTGGTTTGTTGCAGGCTTTCACACtggattgaatgccgaacctaTGGATTGAATGCCGAACCTAgcgtggagggcatacaacgc
DNA-DEV_W1A11__W1A04__bcm_29558__chr14_locus00053_50kb_pb_7932	TTGCTAGCGTGGGCCAATCGtggattgaatgccgaacctaTACTAATCTGGGCTGAATCCTTGAATTACTTTGTCTACCAtggattgaatgccgaacctaTGGATTGAATGCCGAACCTAgcgtggagggcatacaacgc
DNA-DEV_W1A11__W1A04__bcm_29558__chr14_locus00053_50kb_pb_8015	TTGCTAGCGTGGGCCAATCGtggattgaatgccgaacctaTATTCATCCATGTTGTCCGTATACCAGGTGTAAAAATAAAtggattgaatgccgaacctaTGGATTGAATGCCGAACCTAgcgtggagggcatacaacgc
DNA-DEV_W1A11__W1A04__bcm_29558__chr14_locus00053_50kb_pb_8080	TTGCTAGCGTGGGCCAATCGtggattgaatgccgaacctaCAAGCAAAGTCTACACCTGAAAATGTGTAGATTGCCTTCCtggattgaatgccgaacctaTGGATTGAATGCCGAACCTAgcgtggagggcatacaacgc
DNA-DEV_W1A11__W1A04__bcm_29558__chr14_locus00053_50kb_pb_8120	TTGCTAGCGTGGGCCAATCGtggattgaatgccgaacctaTGACTCTTTTGTGAGGAATAGTCATTGTTACTTTAGGAAAtggattgaatgccgaacctaTGGATTGAATGCCGAACCTAgcgtggagggcatacaacgc
DNA-DEV_W1A11__W1A04__bcm_29558__chr14_locus00053_50kb_pb_8209	TTGCTAGCGTGGGCCAATCGtggattgaatgccgaacctaTTTACCAGAGGAATTGGCTCTCACACTTGCATTCTATTGTtggattgaatgccgaacctaTGGATTGAATGCCGAACCTAgcgtggagggcatacaacgc
DNA-DEV_W1A11__W1A04__bcm_29558__chr14_locus00053_50kb_pb_8436	TTGCTAGCGTGGGCCAATCGtggattgaatgccgaacctaTCAGTGCATTGTTGTTGTTCTCCAAGTACAAGCAGCCACTtggattgaatgccgaacctaTGGATTGAATGCCGAACCTAgcgtggagggcatacaacgc
DNA-DEV_W1A11__W1A04__bcm_29558__chr14_locus00053_50kb_pb_8489	TTGCTAGCGTGGGCCAATCGtggattgaatgccgaacctaTGCTGCCTCCATATGGTTCATCAGTGTGTGGAAGATGAATtggattgaatgccgaacctaTGGATTGAATGCCGAACCTAgcgtggagggcatacaacgc
DNA-DEV_W1A11__W1A04__bcm_29558__chr14_locus00053_50kb_pb_8538	TTGCTAGCGTGGGCCAATCGtggattgaatgccgaacctaGAATCAGAATGTCTGTCCTAACTACTCCCTCTGGTTCTACtggattgaatgccgaacctaTGGATTGAATGCCGAACCTAgcgtggagggcatacaacgc
DNA-DEV_W1A11__W1A04__bcm_29558__chr14_locus00053_50kb_pb_8580	TTGCTAGCGTGGGCCAATCGtggattgaatgccgaacctaATGAACCTTTACTCACTGACAATAGTGAGAATCAGAATGAtggattgaatgccgaacctaTGGATTGAATGCCGAACCTAgcgtggagggcatacaacgc
DNA-DEV_W1A11__W1A04__bcm_29558__chr14_locus00053_50kb_pb_8672	TTGCTAGCGTGGGCCAATCGtggattgaatgccgaacctaTAATCAGTAGTAAAGTCTTTAGAGCTGCTCTTCCAAAAGTtggattgaatgccgaacctaTGGATTGAATGCCGAACCTAgcgtggagggcatacaacgc
DNA-DEV_W1A11__W1A04__bcm_29558__chr14_locus00053_50kb_pb_8798	TTGCTAGCGTGGGCCAATCGtggattgaatgccgaacctaTTACCTTAGTGATGGCTTCAATCGTACCCCAAAACTCAGTtggattgaatgccgaacctaTGGATTGAATGCCGAACCTAgcgtggagggcatacaacgc
DNA-DEV_W1A11__W1A04__bcm_29558__chr14_locus00053_50kb_pb_8845	TTGCTAGCGTGGGCCAATCGtggattgaatgccgaacctaCTCACCTTCTCCTTCTGTTCACTCTGTTACAGAGAACAGAtggattgaatgccgaacctaTGGATTGAATGCCGAACCTAgcgtggagggcatacaacgc
DNA-DEV_W1A11__W1A04__bcm_29558__chr14_locus00053_50kb_pb_8890	TTGCTAGCGTGGGCCAATCGtggattgaatgccgaacctaCCAGTCTTCAGTGCACTCTAAATACTGGCTAATTCTGGCCtggattgaatgccgaacctaTGGATTGAATGCCGAACCTAgcgtggagggcatacaacgc
DNA-DEV_W1A11__W1A04__bcm_29558__chr14_locus00053_50kb_pb_8967	TTGCTAGCGTGGGCCAATCGtggattgaatgccgaacctaTTACCTAATATGTCACACTGAATAAAGACAGATAGCACATtggattgaatgccgaacctaTGGATTGAATGCCGAACCTAgcgtggagggcatacaacgc
DNA-DEV_W1A11__W1A04__bcm_29558__chr14_locus00053_50kb_pb_9075	TTGCTAGCGTGGGCCAATCGtggattgaatgccgaacctaCAGGAAGTTTCTATCATACTTAGGATTGGGAAAACAACAGtggattgaatgccgaacctaTGGATTGAATGCCGAACCTAgcgtggagggcatacaacgc
DNA-DEV_W1A11__W1A04__bcm_29558__chr14_locus00053_50kb_pb_9291	TTGCTAGCGTGGGCCAATCGtggattgaatgccgaacctaAAATGCTAGTGTAAATGCTGACGAAAGTAAAAATGTCATTtggattgaatgccgaacctaTGGATTGAATGCCGAACCTAgcgtggagggcatacaacgc
DNA-DEV_W1A11__W1A04__bcm_29558__chr14_locus00053_50kb_pb_9363	TTGCTAGCGTGGGCCAATCGtggattgaatgccgaacctaACAAAGGAATCAACGGATATCTGTTATATAACGTTTAAATtggattgaatgccgaacctaTGGATTGAATGCCGAACCTAgcgtggagggcatacaacgc
DNA-DEV_W1A11__W1A04__bcm_29558__chr14_locus00053_50kb_pb_9605	TTGCTAGCGTGGGCCAATCGtggattgaatgccgaacctaTTACCCTGTTCTCACGGTTCTAGTGTAAGTCTTGAAAATCtggattgaatgccgaacctaTGGATTGAATGCCGAACCTAgcgtggagggcatacaacgc
DNA-DEV_W1A11__W1A04__bcm_29558__chr14_locus00053_50kb_pb_9669	TTGCTAGCGTGGGCCAATCGtggattgaatgccgaacctaCTACACTACCGTTGGGGCTACCCAAGAGTTGACCAAAGGTtggattgaatgccgaacctaTGGATTGAATGCCGAACCTAgcgtggagggcatacaacgc
DNA-DEV_W1A11__W1A04__bcm_29558__chr14_locus00053_50kb_pb_9868	TTGCTAGCGTGGGCCAATCGtggattgaatgccgaacctaTTCTCTTCGTCTAGTTCTTATCCAAGAAAACAACCTGTCAtggattgaatgccgaacctaTGGATTGAATGCCGAACCTAgcgtggagggcatacaacgc
DNA-DEV_W1A11__W1A04__bcm_29558__chr14_locus00053_50kb_pb_10003	TTGCTAGCGTGGGCCAATCGtggattgaatgccgaacctaTTGTATGATTACTCTGGCTACATGATTACATATAACGTTTtggattgaatgccgaacctaTGGATTGAATGCCGAACCTAgcgtggagggcatacaacgc
DNA-DEV_W1A11__W1A04__bcm_29558__chr14_locus00053_50kb_pb_10371	TTGCTAGCGTGGGCCAATCGtggattgaatgccgaacctaAACTCTCAACTTTCAATGCGTTTATCAGCTTTAACACTTTtggattgaatgccgaacctaTGGATTGAATGCCGAACCTAgcgtggagggcatacaacgc
DNA-DEV_W1A11__W1A04__bcm_29558__chr14_locus00053_50kb_pb_10650	TTGCTAGCGTGGGCCAATCGtggattgaatgccgaacctaGCTTTCGGTAGCATTGAAATTTTGACGATATTAATTTTTCtggattgaatgccgaacctaTGGATTGAATGCCGAACCTAgcgtggagggcatacaacgc
DNA-DEV_W1A11__W1A04__bcm_29558__chr14_locus00053_50kb_pb_10906	TTGCTAGCGTGGGCCAATCGtggattgaatgccgaacctaATTTACAGGTTCTACATTCCTTCACACTGGTCTAGGTGTCtggattgaatgccgaacctaTGGATTGAATGCCGAACCTAgcgtggagggcatacaacgc
DNA-DEV_W1A11__W1A04__bcm_29558__chr14_locus00053_50kb_pb_11080	TTGCTAGCGTGGGCCAATCGtggattgaatgccgaacctaTCATGCATTGCTACTTGATGTTGGTATAAAGAGTGAAATAtggattgaatgccgaacctaTGGATTGAATGCCGAACCTAgcgtggagggcatacaacgc
DNA-DEV_W1A11__W1A04__bcm_29558__chr14_locus00053_50kb_pb_11136	TTGCTAGCGTGGGCCAATCGtggattgaatgccgaacctaTTTCTCCTGTCTTTGCTTGTAGCGGTTTTATGGTTTCAGGtggattgaatgccgaacctaTGGATTGAATGCCGAACCTAgcgtggagggcatacaacgc
DNA-DEV_W1A11__W1A04__bcm_29558__chr14_locus00053_50kb_pb_11195	TTGCTAGCGTGGGCCAATCGtggattgaatgccgaacctaTGCCTGTACTTTTTGGGGTCATCTGTAGAAAATCATAGCTtggattgaatgccgaacctaTGGATTGAATGCCGAACCTAgcgtggagggcatacaacgc
DNA-DEV_W1A11__W1A04__bcm_29558__chr14_locus00053_50kb_pb_11236	TTGCTAGCGTGGGCCAATCGtggattgaatgccgaacctaCTTAGTTTTATGGCATCTCGTTCGTGTATTTTTGCTTTTGtggattgaatgccgaacctaTGGATTGAATGCCGAACCTAgcgtggagggcatacaacgc
DNA-DEV_W1A11__W1A04__bcm_29558__chr14_locus00053_50kb_pb_11333	TTGCTAGCGTGGGCCAATCGtggattgaatgccgaacctaGGAAGAGAATGTTTTTAAACCATATCTCAGGTAAGGGGTTtggattgaatgccgaacctaTGGATTGAATGCCGAACCTAgcgtggagggcatacaacgc
DNA-DEV_W1A11__W1A04__bcm_29558__chr14_locus00053_50kb_pb_11914	TTGCTAGCGTGGGCCAATCGtggattgaatgccgaacctaCGTTTTCTCCACATTCTAATCAATAGTTATCTTCCATCATtggattgaatgccgaacctaTGGATTGAATGCCGAACCTAgcgtggagggcatacaacgc
DNA-DEV_W1A11__W1A04__bcm_29558__chr14_locus00053_50kb_pb_11960	TTGCTAGCGTGGGCCAATCGtggattgaatgccgaacctaTCCAAGATGGTGGTAATAATTTCAATTCCGACCAACAGTGtggattgaatgccgaacctaTGGATTGAATGCCGAACCTAgcgtggagggcatacaacgc
DNA-DEV_W1A11__W1A04__bcm_29558__chr14_locus00053_50kb_pb_12036	TTGCTAGCGTGGGCCAATCGtggattgaatgccgaacctaCGTATATCCAGAAGAGGCATTGATGAATCATAATGTAAATtggattgaatgccgaacctaTGGATTGAATGCCGAACCTAgcgtggagggcatacaacgc
DNA-DEV_W1A11__W1A04__bcm_29558__chr14_locus00053_50kb_pb_12333	TTGCTAGCGTGGGCCAATCGtggattgaatgccgaacctaAGTACTTGTATGCTACCTTTTGAGTAGACATTTGTTTTCAtggattgaatgccgaacctaTGGATTGAATGCCGAACCTAgcgtggagggcatacaacgc
DNA-DEV_W1A11__W1A04__bcm_29558__chr14_locus00053_50kb_pb_12520	TTGCTAGCGTGGGCCAATCGtggattgaatgccgaacctaACATAGTTACGTGTGACCCACTGCTTTCACTTATGTTTTTtggattgaatgccgaacctaTGGATTGAATGCCGAACCTAgcgtggagggcatacaacgc
DNA-DEV_W1A11__W1A04__bcm_29558__chr14_locus00053_50kb_pb_12609	TTGCTAGCGTGGGCCAATCGtggattgaatgccgaacctaACCATCCACCCACTTCCTAACTAAGGATTTGCCTACTCTGtggattgaatgccgaacctaTGGATTGAATGCCGAACCTAgcgtggagggcatacaacgc
DNA-DEV_W1A11__W1A04__bcm_29558__chr14_locus00053_50kb_pb_12994	TTGCTAGCGTGGGCCAATCGtggattgaatgccgaacctaACAAATTGGATACAGCGTATTCCGCTCAGGTGTTGGGTGCtggattgaatgccgaacctaTGGATTGAATGCCGAACCTAgcgtggagggcatacaacgc
DNA-DEV_W1A11__W1A04__bcm_29558__chr14_locus00053_50kb_pb_13113	TTGCTAGCGTGGGCCAATCGtggattgaatgccgaacctaCAGTTTGCTCTCACTCGCAAGTGGGAGCGAAGCTATGAGGtggattgaatgccgaacctaTGGATTGAATGCCGAACCTAgcgtggagggcatacaacgc
DNA-DEV_W1A11__W1A04__bcm_29558__chr14_locus00053_50kb_pb_13477	TTGCTAGCGTGGGCCAATCGtggattgaatgccgaacctaTACAACCACTACAGTAAACTGCGTGGAAATTTCTTAAAGAtggattgaatgccgaacctaTGGATTGAATGCCGAACCTAgcgtggagggcatacaacgc
DNA-DEV_W1A11__W1A04__bcm_29558__chr14_locus00053_50kb_pb_13736	TTGCTAGCGTGGGCCAATCGtggattgaatgccgaacctaGAAAAAAAACAATCCCTTTGAATAATGGGCTAAGGACTTGtggattgaatgccgaacctaTGGATTGAATGCCGAACCTAgcgtggagggcatacaacgc
DNA-DEV_W1A11__W1A04__bcm_29558__chr14_locus00053_50kb_pb_14453	TTGCTAGCGTGGGCCAATCGtggattgaatgccgaacctaAATGACCATAACGCCAAAAGCAGTTTACAATTTGAAAGCAtggattgaatgccgaacctaTGGATTGAATGCCGAACCTAgcgtggagggcatacaacgc
DNA-DEV_W1A11__W1A04__bcm_29558__chr14_locus00053_50kb_pb_14681	TTGCTAGCGTGGGCCAATCGtggattgaatgccgaacctaATCTGCTATACACCAATGATGTGCAAGCTGAGAATCAGATtggattgaatgccgaacctaTGGATTGAATGCCGAACCTAgcgtggagggcatacaacgc
DNA-DEV_W1A11__W1A04__bcm_29558__chr14_locus00053_50kb_pb_15034	TTGCTAGCGTGGGCCAATCGtggattgaatgccgaacctaAATGCACAGAAGGGACATAGCTTCAGGTAATAAAAACCATtggattgaatgccgaacctaTGGATTGAATGCCGAACCTAgcgtggagggcatacaacgc
DNA-DEV_W1A11__W1A04__bcm_29558__chr14_locus00053_50kb_pb_15196	TTGCTAGCGTGGGCCAATCGtggattgaatgccgaacctaCCTGAGAACACCTTGGCTCTTCCGGTTTAACACAGGCAAGtggattgaatgccgaacctaTGGATTGAATGCCGAACCTAgcgtggagggcatacaacgc
DNA-DEV_W1A11__W1A04__bcm_29558__chr14_locus00053_50kb_pb_15236	TTGCTAGCGTGGGCCAATCGtggattgaatgccgaacctaGCCTCAAGTTATCCCGAAGCTGCCGTGGCACACGGTGGCTtggattgaatgccgaacctaTGGATTGAATGCCGAACCTAgcgtggagggcatacaacgc
DNA-DEV_W1A11__W1A04__bcm_29558__chr14_locus00053_50kb_pb_15288	TTGCTAGCGTGGGCCAATCGtggattgaatgccgaacctaTGTCCTCAGCCGTCAGCGCCACGGACAGGAGGTGTTTCTTtggattgaatgccgaacctaTGGATTGAATGCCGAACCTAgcgtggagggcatacaacgc
DNA-DEV_W1A11__W1A04__bcm_29558__chr14_locus00053_50kb_pb_15328	TTGCTAGCGTGGGCCAATCGtggattgaatgccgaacctaCCCCGAAGAAGCCAGCCGCAGAGAAGCCACACCAAAGCTCtggattgaatgccgaacctaTGGATTGAATGCCGAACCTAgcgtggagggcatacaacgc
DNA-DEV_W1A11__W1A04__bcm_29558__chr14_locus00053_50kb_pb_15404	TTGCTAGCGTGGGCCAATCGtggattgaatgccgaacctaAAAAGGAAGACCCATCAGGAATACATAGAACATTCCAGAAtggattgaatgccgaacctaTGGATTGAATGCCGAACCTAgcgtggagggcatacaacgc
DNA-DEV_W1A11__W1A04__bcm_29558__chr14_locus00053_50kb_pb_15457	TTGCTAGCGTGGGCCAATCGtggattgaatgccgaacctaCCCTCAGGGACTGAGTACTACTATAAAATTCATACTAAGAtggattgaatgccgaacctaTGGATTGAATGCCGAACCTAgcgtggagggcatacaacgc
DNA-DEV_W1A11__W1A04__bcm_29558__chr14_locus00053_50kb_pb_15585	TTGCTAGCGTGGGCCAATCGtggattgaatgccgaacctaTCCCAAAACCCCACCTAGGCCGGGCTTCCTCTTCCTCCCAtggattgaatgccgaacctaTGGATTGAATGCCGAACCTAgcgtggagggcatacaacgc
DNA-DEV_W1A11__W1A04__bcm_29558__chr14_locus00053_50kb_pb_16135	TTGCTAGCGTGGGCCAATCGtggattgaatgccgaacctaAATGTAAAAGTTCAGTAGACCACCTGCAGTAGTTCATGCCtggattgaatgccgaacctaTGGATTGAATGCCGAACCTAgcgtggagggcatacaacgc
DNA-DEV_W1A11__W1A04__bcm_29558__chr14_locus00053_50kb_pb_16175	TTGCTAGCGTGGGCCAATCGtggattgaatgccgaacctaTTGAGAAAAGTGACCCCTATGTCCCGACGGCTGGGAAACAtggattgaatgccgaacctaTGGATTGAATGCCGAACCTAgcgtggagggcatacaacgc
DNA-DEV_W1A11__W1A04__bcm_29558__chr14_locus00053_50kb_pb_16218	TTGCTAGCGTGGGCCAATCGtggattgaatgccgaacctaTAGATGGACAGAGTTAGGCAGACGCTGTGGGGGGTGGGGGtggattgaatgccgaacctaTGGATTGAATGCCGAACCTAgcgtggagggcatacaacgc
DNA-DEV_W1A11__W1A04__bcm_29558__chr14_locus00053_50kb_pb_16258	TTGCTAGCGTGGGCCAATCGtggattgaatgccgaacctaACATGGAAGGGCGCTTCCTCCACAGTCAGGTGGCCGTGACtggattgaatgccgaacctaTGGATTGAATGCCGAACCTAgcgtggagggcatacaacgc
DNA-DEV_W1A11__W1A04__bcm_29558__chr14_locus00053_50kb_pb_16320	TTGCTAGCGTGGGCCAATCGtggattgaatgccgaacctaTGATCCATCCAAAACTGAGCAGGGAACCTGAATAGGCATTtggattgaatgccgaacctaTGGATTGAATGCCGAACCTAgcgtggagggcatacaacgc
DNA-DEV_W1A11__W1A04__bcm_29558__chr14_locus00053_50kb_pb_16394	TTGCTAGCGTGGGCCAATCGtggattgaatgccgaacctaACATATCGGCTAATGGGGGTTGTTATGGAAAATATGCAACtggattgaatgccgaacctaTGGATTGAATGCCGAACCTAgcgtggagggcatacaacgc
DNA-DEV_W1A11__W1A04__bcm_29558__chr14_locus00053_50kb_pb_17203	TTGCTAGCGTGGGCCAATCGtggattgaatgccgaacctaAAATGTGAATACGCAATGCTAATGATCACATGGAAATGGCtggattgaatgccgaacctaTGGATTGAATGCCGAACCTAgcgtggagggcatacaacgc
DNA-DEV_W1A11__W1A04__bcm_29558__chr14_locus00053_50kb_pb_17340	TTGCTAGCGTGGGCCAATCGtggattgaatgccgaacctaTACCTGTATGAGAACAGATACAGCAAGTACCCTGATTTGAtggattgaatgccgaacctaTGGATTGAATGCCGAACCTAgcgtggagggcatacaacgc
DNA-DEV_W1A11__W1A04__bcm_29558__chr14_locus00053_50kb_pb_17382	TTGCTAGCGTGGGCCAATCGtggattgaatgccgaacctaCTAGAAGGGAGCAATTTGAGTGTTATCACAACAGAGAAATtggattgaatgccgaacctaTGGATTGAATGCCGAACCTAgcgtggagggcatacaacgc
DNA-DEV_W1A11__W1A04__bcm_29558__chr14_locus00053_50kb_pb_17457	TTGCTAGCGTGGGCCAATCGtggattgaatgccgaacctaGGACAAACACATTCTTGCATTCTATACCACAGCTGGGTGAtggattgaatgccgaacctaTGGATTGAATGCCGAACCTAgcgtggagggcatacaacgc
DNA-DEV_W1A11__W1A04__bcm_29558__chr14_locus00053_50kb_pb_17537	TTGCTAGCGTGGGCCAATCGtggattgaatgccgaacctaAGGTACAGTAGTGGTTTTCCGAAGACAGGGGAAGGAGGAGtggattgaatgccgaacctaTGGATTGAATGCCGAACCTAgcgtggagggcatacaacgc
DNA-DEV_W1A11__W1A04__bcm_29558__chr14_locus00053_50kb_pb_17710	TTGCTAGCGTGGGCCAATCGtggattgaatgccgaacctaCTGCACAATGCAATAATACTCTTCATCCTTAACAAAATAAtggattgaatgccgaacctaTGGATTGAATGCCGAACCTAgcgtggagggcatacaacgc
DNA-DEV_W1A11__W1A04__bcm_29558__chr14_locus00053_50kb_pb_17757	TTGCTAGCGTGGGCCAATCGtggattgaatgccgaacctaGCAGTGTCTTCATCTCTTGATGTGTGGTTGGATAGCTAGGtggattgaatgccgaacctaTGGATTGAATGCCGAACCTAgcgtggagggcatacaacgc
DNA-DEV_W1A11__W1A04__bcm_29558__chr14_locus00053_50kb_pb_17849	TTGCTAGCGTGGGCCAATCGtggattgaatgccgaacctaCAGATAATTTTTTATGGTACCAGTTGCCTTTGCTTTAAATtggattgaatgccgaacctaTGGATTGAATGCCGAACCTAgcgtggagggcatacaacgc
DNA-DEV_W1A11__W1A04__bcm_29558__chr14_locus00053_50kb_pb_17917	TTGCTAGCGTGGGCCAATCGtggattgaatgccgaacctaATTGATGTCGATGTAAATTGGTGAACATACTGTGAAAAAAtggattgaatgccgaacctaTGGATTGAATGCCGAACCTAgcgtggagggcatacaacgc
DNA-DEV_W1A11__W1A04__bcm_29558__chr14_locus00053_50kb_pb_17977	TTGCTAGCGTGGGCCAATCGtggattgaatgccgaacctaTAAAAATTTTGGACGGCAGCAACCAGTGTAGACTTACAGAtggattgaatgccgaacctaTGGATTGAATGCCGAACCTAgcgtggagggcatacaacgc
DNA-DEV_W1A11__W1A04__bcm_29558__chr14_locus00053_50kb_pb_18146	TTGCTAGCGTGGGCCAATCGtggattgaatgccgaacctaATATGCAAAGGATATACACAACCACCTCTGCAAAGGACATtggattgaatgccgaacctaTGGATTGAATGCCGAACCTAgcgtggagggcatacaacgc
DNA-DEV_W1A11__W1A04__bcm_29558__chr14_locus00053_50kb_pb_18235	TTGCTAGCGTGGGCCAATCGtggattgaatgccgaacctaATAATTTTGGAAAGGGTTGTTATCTAACATATTCAAGCACtggattgaatgccgaacctaTGGATTGAATGCCGAACCTAgcgtggagggcatacaacgc
DNA-DEV_W1A11__W1A04__bcm_29558__chr14_locus00053_50kb_pb_18302	TTGCTAGCGTGGGCCAATCGtggattgaatgccgaacctaAATGACCCCAAAGAGAAAGCATCCTACCTTGGCGGAAAGGtggattgaatgccgaacctaTGGATTGAATGCCGAACCTAgcgtggagggcatacaacgc
DNA-DEV_W1A11__W1A04__bcm_29558__chr14_locus00053_50kb_pb_18349	TTGCTAGCGTGGGCCAATCGtggattgaatgccgaacctaAAACCTGTGAGACCAACACTTTAGAGCTTCCGCATGTGGGtggattgaatgccgaacctaTGGATTGAATGCCGAACCTAgcgtggagggcatacaacgc
DNA-DEV_W1A11__W1A04__bcm_29558__chr14_locus00053_50kb_pb_18566	TTGCTAGCGTGGGCCAATCGtggattgaatgccgaacctaCAGCAAGAAGGATGAACCTGCAGGCCACTATGCTAAGCAAtggattgaatgccgaacctaTGGATTGAATGCCGAACCTAgcgtggagggcatacaacgc
DNA-DEV_W1A11__W1A04__bcm_29558__chr14_locus00053_50kb_pb_18606	TTGCTAGCGTGGGCCAATCGtggattgaatgccgaacctaTGCAAAATCCTACACAGCTTAAACAAATTCATGCTCTCGGtggattgaatgccgaacctaTGGATTGAATGCCGAACCTAgcgtggagggcatacaacgc
DNA-DEV_W1A11__W1A04__bcm_29558__chr14_locus00053_50kb_pb_18652	TTGCTAGCGTGGGCCAATCGtggattgaatgccgaacctaCCCTTTAACAGTTGATTCGATGTTTTAAAGTGTTGTATATtggattgaatgccgaacctaTGGATTGAATGCCGAACCTAgcgtggagggcatacaacgc
DNA-DEV_W1A11__W1A04__bcm_29558__chr14_locus00053_50kb_pb_18714	TTGCTAGCGTGGGCCAATCGtggattgaatgccgaacctaACATGGGTATGTTCTTGGTAGTGCTATTCACAAGAAAAAAtggattgaatgccgaacctaTGGATTGAATGCCGAACCTAgcgtggagggcatacaacgc
DNA-DEV_W1A11__W1A04__bcm_29558__chr14_locus00053_50kb_pb_18778	TTGCTAGCGTGGGCCAATCGtggattgaatgccgaacctaTCGCATAACTGGGTATCTAGACAGAGGAAACTAAATCATAtggattgaatgccgaacctaTGGATTGAATGCCGAACCTAgcgtggagggcatacaacgc
DNA-DEV_W1A11__W1A04__bcm_29558__chr14_locus00053_50kb_pb_18852	TTGCTAGCGTGGGCCAATCGtggattgaatgccgaacctaAACTAGTTCTCACACTATGAGAAGCGGTTTGGAGGTTCCTtggattgaatgccgaacctaTGGATTGAATGCCGAACCTAgcgtggagggcatacaacgc
DNA-DEV_W1A11__W1A04__bcm_29558__chr14_locus00053_50kb_pb_18912	TTGCTAGCGTGGGCCAATCGtggattgaatgccgaacctaTTACATGCTGACAAGGCAGCGGAGGAAAGCAAACACTGCTtggattgaatgccgaacctaTGGATTGAATGCCGAACCTAgcgtggagggcatacaacgc
DNA-DEV_W1A11__W1A04__bcm_29558__chr14_locus00053_50kb_pb_19045	TTGCTAGCGTGGGCCAATCGtggattgaatgccgaacctaAATAAGATGTACAAGTGACCAATAGACAAAAAAAACCCTCtggattgaatgccgaacctaTGGATTGAATGCCGAACCTAgcgtggagggcatacaacgc
DNA-DEV_W1A11__W1A04__bcm_29558__chr14_locus00053_50kb_pb_19107	TTGCTAGCGTGGGCCAATCGtggattgaatgccgaacctaAGGCAGAAAGACAAATAAGCCAATCAAACAATGGGTAAAAtggattgaatgccgaacctaTGGATTGAATGCCGAACCTAgcgtggagggcatacaacgc
DNA-DEV_W1A11__W1A04__bcm_29558__chr14_locus00053_50kb_pb_19149	TTGCTAGCGTGGGCCAATCGtggattgaatgccgaacctaGACCTAATAGCCAGACTCTAACGTGACCTTAAAAAAATCAtggattgaatgccgaacctaTGGATTGAATGCCGAACCTAgcgtggagggcatacaacgc
DNA-DEV_W1A11__W1A04__bcm_29558__chr14_locus00053_50kb_pb_19305	TTGCTAGCGTGGGCCAATCGtggattgaatgccgaacctaAACTTAGTCCCTAAGAGCAACGGCAAGAAAAACCAAAATGtggattgaatgccgaacctaTGGATTGAATGCCGAACCTAgcgtggagggcatacaacgc
DNA-DEV_W1A11__W1A04__bcm_29558__chr14_locus00053_50kb_pb_19449	TTGCTAGCGTGGGCCAATCGtggattgaatgccgaacctaCACTACAGCCTTACCTCTCACAAGATGCAAAAACTAACTCtggattgaatgccgaacctaTGGATTGAATGCCGAACCTAgcgtggagggcatacaacgc
DNA-DEV_W1A11__W1A04__bcm_29558__chr14_locus00053_50kb_pb_19658	TTGCTAGCGTGGGCCAATCGtggattgaatgccgaacctaAGACGATGTCAGATGGACCACACTCTCCAATTTCAAATTTtggattgaatgccgaacctaTGGATTGAATGCCGAACCTAgcgtggagggcatacaacgc
DNA-DEV_W1A11__W1A04__bcm_29558__chr14_locus00053_50kb_pb_19864	TTGCTAGCGTGGGCCAATCGtggattgaatgccgaacctaCAAGGCCAAAAACGACACTATATACCCTGATTTCATCACTtggattgaatgccgaacctaTGGATTGAATGCCGAACCTAgcgtggagggcatacaacgc
DNA-DEV_W1A11__W1A04__bcm_29558__chr14_locus00053_50kb_pb_19918	TTGCTAGCGTGGGCCAATCGtggattgaatgccgaacctaACAGCCAGAAAGAAGGGTTCTGGCTCTCCTCAACTCAAAGtggattgaatgccgaacctaTGGATTGAATGCCGAACCTAgcgtggagggcatacaacgc
DNA-DEV_W1A11__W1A04__bcm_29558__chr14_locus00053_50kb_pb_20005	TTGCTAGCGTGGGCCAATCGtggattgaatgccgaacctaGAATAGAACAGCAGGTTTCCATTTCTCTTATGCAATGTGTtggattgaatgccgaacctaTGGATTGAATGCCGAACCTAgcgtggagggcatacaacgc
DNA-DEV_W1A11__W1A04__bcm_29558__chr14_locus00053_50kb_pb_20223	TTGCTAGCGTGGGCCAATCGtggattgaatgccgaacctaGGTACTGAAATCACGTCATCTGTGGCAACACTGTGGAACCtggattgaatgccgaacctaTGGATTGAATGCCGAACCTAgcgtggagggcatacaacgc
DNA-DEV_W1A11__W1A04__bcm_29558__chr14_locus00053_50kb_pb_20275	TTGCTAGCGTGGGCCAATCGtggattgaatgccgaacctaATCCAGAAACCGCAATATCCATTCACAAACAAACACTTTTtggattgaatgccgaacctaTGGATTGAATGCCGAACCTAgcgtggagggcatacaacgc
DNA-DEV_W1A11__W1A04__bcm_29558__chr14_locus00053_50kb_pb_20360	TTGCTAGCGTGGGCCAATCGtggattgaatgccgaacctaCATCTGCCTTCCCATGCTGACTCTGGAACCAGTCGCAATAtggattgaatgccgaacctaTGGATTGAATGCCGAACCTAgcgtggagggcatacaacgc
DNA-DEV_W1A11__W1A04__bcm_29558__chr14_locus00053_50kb_pb_20400	TTGCTAGCGTGGGCCAATCGtggattgaatgccgaacctaGTGTGCACTGGAATCATATGTCATCAGTACACAGAAGACAtggattgaatgccgaacctaTGGATTGAATGCCGAACCTAgcgtggagggcatacaacgc
DNA-DEV_W1A11__W1A04__bcm_29558__chr14_locus00053_50kb_pb_20475	TTGCTAGCGTGGGCCAATCGtggattgaatgccgaacctaCTACAGAGGCCACCTGGAGGCTCCTCTTAAAACTAAAAATtggattgaatgccgaacctaTGGATTGAATGCCGAACCTAgcgtggagggcatacaacgc
DNA-DEV_W1A11__W1A04__bcm_29558__chr14_locus00053_50kb_pb_20515	TTGCTAGCGTGGGCCAATCGtggattgaatgccgaacctaTCTTATCCACAACTGTTGGCAAGGTAAATTAGTACGCACAtggattgaatgccgaacctaTGGATTGAATGCCGAACCTAgcgtggagggcatacaacgc
DNA-DEV_W1A11__W1A04__bcm_29558__chr14_locus00053_50kb_pb_20628	TTGCTAGCGTGGGCCAATCGtggattgaatgccgaacctaCAAGACTCAGATATCGTGTCCCTCTCAAAGGAAAGAGTATtggattgaatgccgaacctaTGGATTGAATGCCGAACCTAgcgtggagggcatacaacgc
DNA-DEV_W1A11__W1A04__bcm_29570__chr14_locus00054_50kb_pb_4652	TTGCTAGCGTGGGCCAATCGtgaatacgcggccagttttgAGTGCCAGCATTAAGCTTCCCAGGCTTCTGTTTTCTATTTtgaatacgcggccagttttgTGAATACGCGGCCAGTTTTGgcgtggagggcatacaacgc
DNA-DEV_W1A11__W1A04__bcm_29570__chr14_locus00054_50kb_pb_4692	TTGCTAGCGTGGGCCAATCGtgaatacgcggccagttttgGAACACAACACATAGAGGATCTAAGGAAGGCTCCCACCTGtgaatacgcggccagttttgTGAATACGCGGCCAGTTTTGgcgtggagggcatacaacgc
DNA-DEV_W1A11__W1A04__bcm_29570__chr14_locus00054_50kb_pb_4732	TTGCTAGCGTGGGCCAATCGtgaatacgcggccagttttgCCCTTTCTTCCCAGCAGATTTGGTCCAGTGGGTCTGTTTTtgaatacgcggccagttttgTGAATACGCGGCCAGTTTTGgcgtggagggcatacaacgc
DNA-DEV_W1A11__W1A04__bcm_29570__chr14_locus00054_50kb_pb_4772	TTGCTAGCGTGGGCCAATCGtgaatacgcggccagttttgGGGATTACTCATTCATGACTCAGCCCTTTCATAAAAAATGtgaatacgcggccagttttgTGAATACGCGGCCAGTTTTGgcgtggagggcatacaacgc
DNA-DEV_W1A11__W1A04__bcm_29570__chr14_locus00054_50kb_pb_4812	TTGCTAGCGTGGGCCAATCGtgaatacgcggccagttttgGGGTTCTTAGAGTTAACAACCCATTATGGAAGCTGGATTTtgaatacgcggccagttttgTGAATACGCGGCCAGTTTTGgcgtggagggcatacaacgc
DNA-DEV_W1A11__W1A04__bcm_29570__chr14_locus00054_50kb_pb_4860	TTGCTAGCGTGGGCCAATCGtgaatacgcggccagttttgTCTGTTGTTATGACATTTCCTGTGCCCAAAACAAAAAGACtgaatacgcggccagttttgTGAATACGCGGCCAGTTTTGgcgtggagggcatacaacgc
DNA-DEV_W1A11__W1A04__bcm_29570__chr14_locus00054_50kb_pb_4999	TTGCTAGCGTGGGCCAATCGtgaatacgcggccagttttgACATTGTCCACTTGTCACAACAGCTTGCTTTAAGGGACAAtgaatacgcggccagttttgTGAATACGCGGCCAGTTTTGgcgtggagggcatacaacgc
DNA-DEV_W1A11__W1A04__bcm_29570__chr14_locus00054_50kb_pb_5039	TTGCTAGCGTGGGCCAATCGtgaatacgcggccagttttgGATTTGTCACTTTCATCCTCCTTGACAACAGGCAGAGAAGtgaatacgcggccagttttgTGAATACGCGGCCAGTTTTGgcgtggagggcatacaacgc
[truncated: 53,048 more rows]

## Sheet: Adaptor Probes
Adaptor Probe Names	Adaptor Probe Sequences
[truncated: 354 more rows]

[truncated: 1 more sheets: Readout Probes]
