# Supplementary material for: Temporally distinct 3D multi-omic dynamics in the developing human brain
Source: Nature. 2024 Oct 9;635(8038):481–9. doi: 10.1038/s41586-024-08030-7 (PMC11560841; doi:10.1038/s41586-024-08030-7)
Supplement: Supplementary file 7 — Probes for RNA MERFISH. [file 41586_2024_8030_MOESM7_ESM.xlsx]

## Sheet: Encoding Probes
Supplementary Table 5. Probes for RNA-MERFISH
Probe Names	Probe Sequences
RNASonia_W1B03__W1A12__bcm_3491__ABCB1_exons_pb_0	GACATCCAGGCGCGGACAACactaacaaccgccttatcgtGCCTCTGCTTCTTTGAGCTTGGAAGAGCCGCTACTCGAATactaacaaccgccttatcgtACTAACAACCGCCTTATCGTctcgacctcgcgggcaatgg
RNASonia_W1B03__W1A12__bcm_3491__ABCB1_exons_pb_40	GACATCCAGGCGCGGACAACactaacaaccgccttatcgtCTCCGACTTTAGTGGAAAGACCTAAAGGAAACGAACAGCGactaacaaccgccttatcgtACTAACAACCGCCTTATCGTctcgacctcgcgggcaatgg
RNASonia_W1B03__W1A12__bcm_3491__ABCB1_exons_pb_80	GACATCCAGGCGCGGACAACactaacaaccgccttatcgtTTGGAACGGCCACCAAGACGTGAAATTTTGGAAGAAGATAactaacaaccgccttatcgtACTAACAACCGCCTTATCGTctcgacctcgcgggcaatgg
RNASonia_W1B03__W1A12__bcm_3491__ABCB1_exons_pb_128	GACATCCAGGCGCGGACAACactaacaaccgccttatcgtGCTCCTCCATTGCGGTCCCCTTCAAGATCCATTCCGACCTactaacaaccgccttatcgtACTAACAACCGCCTTATCGTctcgacctcgcgggcaatgg
RNASonia_W1B03__W1A12__bcm_3491__ABCB1_exons_pb_234	GACATCCAGGCGCGGACAACactaacaaccgccttatcgtAAGCCAATTTGAATAGCGAAACATTGAAAATACACTGACAactaacaaccgccttatcgtACTAACAACCGCCTTATCGTctcgacctcgcgggcaatgg
RNASonia_W1B03__W1A12__bcm_3491__ABCB1_exons_pb_281	GACATCCAGGCGCGGACAACactaacaaccgccttatcgtCCATGGATGATGGCAGCCAAAGTTCCCACCACCATATACAactaacaaccgccttatcgtACTAACAACCGCCTTATCGTctcgacctcgcgggcaatgg
RNASonia_W1B03__W1A12__bcm_3491__ABCB1_exons_pb_321	GACATCCAGGCGCGGACAACactaacaaccgccttatcgtCATTTCTCCAAACACCAGCATCATGAGAGGAAGTCCAGCCactaacaaccgccttatcgtACTAACAACCGCCTTATCGTctcgacctcgcgggcaatgg
RNASonia_W1B03__W1A12__bcm_3491__ABCB1_exons_pb_375	GACATCCAGGCGCGGACAACactaacaaccgccttatcgtAGTGATGTTTGACATCAGATCTTCTAAATTTCCTGCATTTactaacaaccgccttatcgtACTAACAACCGCCTTATCGTctcgacctcgcgggcaatgg
RNASonia_W1B03__W1A12__bcm_3491__ABCB1_exons_pb_415	GACATCCAGGCGCGGACAACactaacaaccgccttatcgtGATTCATGAAGAACCCTGTATCATTGATATCACTTCTATTactaacaaccgccttatcgtACTAACAACCGCCTTATCGTctcgacctcgcgggcaatgg
RNASonia_W1B03__W1A12__bcm_3491__ABCB1_exons_pb_455	GACATCCAGGCGCGGACAACactaacaaccgccttatcgtCCACTGTAATAATAGGCATACCTGGTCATGTCTTCCTCCAactaacaaccgccttatcgtACTAACAACCGCCTTATCGTctcgacctcgcgggcaatgg
RNASonia_W1B03__W1A12__bcm_3491__ABCB1_exons_pb_495	GACATCCAGGCGCGGACAACactaacaaccgccttatcgtAACCTGAATGTAAGCAGCAACCAGCACCCCAGCACCAATTactaacaaccgccttatcgtACTAACAACCGCCTTATCGTctcgacctcgcgggcaatgg
RNASonia_W1B03__W1A12__bcm_3491__ABCB1_exons_pb_576	GACATCCAGGCGCGGACAACactaacaaccgccttatcgtTATCTCCTGTCGCATTATAGCATGAAAAAACTGTTTTCTAactaacaaccgccttatcgtACTAACAACCGCCTTATCGTctcgacctcgcgggcaatgg
RNASonia_W1B03__W1A12__bcm_3491__ABCB1_exons_pb_616	GACATCCAGGCGCGGACAACactaacaaccgccttatcgtGGGTGTTAAGCTCCCCAACATCGTGCACATCAAACCAGCCactaacaaccgccttatcgtACTAACAACCGCCTTATCGTctcgacctcgcgggcaatgg
RNASonia_W1B03__W1A12__bcm_3491__ABCB1_exons_pb_656	GACATCCAGGCGCGGACAACactaacaaccgccttatcgtCCAATTCCTTCATTAATCTTGGAGACATCATCTGTAAGTCactaacaaccgccttatcgtACTAACAACCGCCTTATCGTctcgacctcgcgggcaatgg
RNASonia_W1B03__W1A12__bcm_3491__ABCB1_exons_pb_696	GACATCCAGGCGCGGACAACactaacaaccgccttatcgtAAATGTTGCCATTGACTGAAAGAACATTCCAATTTTGTCAactaacaaccgccttatcgtACTAACAACCGCCTTATCGTctcgacctcgcgggcaatgg
RNASonia_W1B03__W1A12__bcm_3491__ABCB1_exons_pb_736	GACATCCAGGCGCGGACAACactaacaaccgccttatcgtGCTTCCAACCACGTGTAAATCCTACTATAAACCCAGTGAAactaacaaccgccttatcgtACTAACAACCGCCTTATCGTctcgacctcgcgggcaatgg
RNASonia_W1B03__W1A12__bcm_3491__ABCB1_exons_pb_776	GACATCCAGGCGCGGACAACactaacaaccgccttatcgtAGTCCAAGAACAGGACTGATGGCCAAAATCACAAGGGTTAactaacaaccgccttatcgtACTAACAACCGCCTTATCGTctcgacctcgcgggcaatgg
RNASonia_W1B03__W1A12__bcm_3491__ABCB1_exons_pb_816	GACATCCAGGCGCGGACAACactaacaaccgccttatcgtAGTAAATGAAGATAGTATCTTTGCCCAGACAGCAGCTGACactaacaaccgccttatcgtACTAACAACCGCCTTATCGTctcgacctcgcgggcaatgg
RNASonia_W1B03__W1A12__bcm_3491__ABCB1_exons_pb_856	GACATCCAGGCGCGGACAACactaacaaccgccttatcgtCTACTGCTCCAGCTTTTGCATACGCTAAGAGTTCTTTATCactaacaaccgccttatcgtACTAACAACCGCCTTATCGTctcgacctcgcgggcaatgg
RNASonia_W1B03__W1A12__bcm_3491__ABCB1_exons_pb_896	GACATCCAGGCGCGGACAACactaacaaccgccttatcgtAATGCAATCACAGTTCTAATTGCTGCCAAGACCTCTTCAGactaacaaccgccttatcgtACTAACAACCGCCTTATCGTctcgacctcgcgggcaatgg
RNASonia_W1B03__W1A12__bcm_3491__ABCB1_exons_pb_962	GACATCCAGGCGCGGACAACactaacaaccgccttatcgtATCCCAATTCTTTTAGCTTCTTCTAAATTTTTGTTGTACCactaacaaccgccttatcgtACTAACAACCGCCTTATCGTctcgacctcgcgggcaatgg
RNASonia_W1B03__W1A12__bcm_3491__ABCB1_exons_pb_1002	GACATCCAGGCGCGGACAACactaacaaccgccttatcgtAGCAGCACCTATAGAAATATTGGCTGTAATAGCTTTCTTTactaacaaccgccttatcgtACTAACAACCGCCTTATCGTctcgacctcgcgggcaatgg
RNASonia_W1B03__W1A12__bcm_3491__ABCB1_exons_pb_1042	GACATCCAGGCGCGGACAACactaacaaccgccttatcgtACCAGAAGGCCAGAGCATAAGATGCATAGATCAGCAGGAAactaacaaccgccttatcgtACTAACAACCGCCTTATCGTctcgacctcgcgggcaatgg
RNASonia_W1B03__W1A12__bcm_3491__ABCB1_exons_pb_1082	GACATCCAGGCGCGGACAACactaacaaccgccttatcgtCCAATAGAATATTCCCCTGAGAGGACCAAGGTGGTCCCATactaacaaccgccttatcgtACTAACAACCGCCTTATCGTctcgacctcgcgggcaatgg
RNASonia_W1B03__W1A12__bcm_3491__ABCB1_exons_pb_1151	GACATCCAGGCGCGGACAACactaacaaccgccttatcgtATGCTTGGAGATGCCTGTCCAACACTAAAAGCCCCAATTAactaacaaccgccttatcgtACTAACAACCGCCTTATCGTctcgacctcgcgggcaatgg
RNASonia_W1B03__W1A12__bcm_3491__ABCB1_exons_pb_1191	GACATCCAGGCGCGGACAACactaacaaccgccttatcgtGATTTCATAAGCTGCTCCTCTTGCATTTGCAAATGCTTCAactaacaaccgccttatcgtACTAACAACCGCCTTATCGTctcgacctcgcgggcaatgg
RNASonia_W1B03__W1A12__bcm_3491__ABCB1_exons_pb_1233	GACATCCAGGCGCGGACAACactaacaaccgccttatcgtCGAATAGCTGTCAATACTTGGCTTATTATCAATTATCTTGactaacaaccgccttatcgtACTAACAACCGCCTTATCGTctcgacctcgcgggcaatgg
RNASonia_W1B03__W1A12__bcm_3491__ABCB1_exons_pb_1273	GACATCCAGGCGCGGACAACactaacaaccgccttatcgtCCAAATTTCCCTTAATATTATCTGGTTTGTGCCCACTCTTactaacaaccgccttatcgtACTAACAACCGCCTTATCGTctcgacctcgcgggcaatgg
RNASonia_W1B03__W1A12__bcm_3491__ABCB1_exons_pb_1314	GACATCCAGGCGCGGACAACactaacaaccgccttatcgtTTCTTTTCGAGATGGGTAACTGAAGTGAACATTTCTGAATactaacaaccgccttatcgtACTAACAACCGCCTTATCGTctcgacctcgcgggcaatgg
RNASonia_W1B03__W1A12__bcm_3491__ABCB1_exons_pb_1354	GACATCCAGGCGCGGACAACactaacaaccgccttatcgtCACTCTGCACCTTCAGGTTCAGACCCTTCAAGATCTTAACactaacaaccgccttatcgtACTAACAACCGCCTTATCGTctcgacctcgcgggcaatgg
RNASonia_W1B03__W1A12__bcm_3491__ABCB1_exons_pb_1420	GACATCCAGGCGCGGACAACactaacaaccgccttatcgtTCTGCATCAGCTGGACTGTTGTGCTCTTCCCACAGCCACTactaacaaccgccttatcgtACTAACAACCGCCTTATCGTctcgacctcgcgggcaatgg
RNASonia_W1B03__W1A12__bcm_3491__ABCB1_exons_pb_1460	GACATCCAGGCGCGGACAACactaacaaccgccttatcgtCCATCAACACTGACCATCCCCTCTGTGGGGTCATAGAGCCactaacaaccgccttatcgtACTAACAACCGCCTTATCGTctcgacctcgcgggcaatgg
RNASonia_W1B03__W1A12__bcm_3491__ABCB1_exons_pb_1500	GACATCCAGGCGCGGACAACactaacaaccgccttatcgtTTCCCGTAGAAACCTTACATTTATGGTCCTAATATCCTGTactaacaaccgccttatcgtACTAACAACCGCCTTATCGTctcgacctcgcgggcaatgg
RNASonia_W1B03__W1A12__bcm_3491__ABCB1_exons_pb_1540	GACATCCAGGCGCGGACAACactaacaaccgccttatcgtTGGCAAACAATACAGGTTCCTGACTCACCACACCAATGATactaacaaccgccttatcgtACTAACAACCGCCTTATCGTctcgacctcgcgggcaatgg
RNASonia_W1B03__W1A12__bcm_3491__ABCB1_exons_pb_1580	GACATCCAGGCGCGGACAACactaacaaccgccttatcgtACATTTTCACGGCCATAGCGAATGTTTTCAGCTATCGTGGactaacaaccgccttatcgtACTAACAACCGCCTTATCGTctcgacctcgcgggcaatgg
RNASonia_W1B03__W1A12__bcm_3491__ABCB1_exons_pb_1620	GACATCCAGGCGCGGACAACactaacaaccgccttatcgtATTGGCTTCCTTGACAGCTTTCTCAATCTCATCCATGGTGactaacaaccgccttatcgtACTAACAACCGCCTTATCGTctcgacctcgcgggcaatgg
RNASonia_W1B03__W1A12__bcm_3491__ABCB1_exons_pb_1660	GACATCCAGGCGCGGACAACactaacaaccgccttatcgtTGTCAAATTTATGAGGCAGTTTCATGATAAAGTCATAGGCactaacaaccgccttatcgtACTAACAACCGCCTTATCGTctcgacctcgcgggcaatgg
RNASonia_W1B03__W1A12__bcm_3491__ABCB1_exons_pb_1700	GACATCCAGGCGCGGACAACactaacaaccgccttatcgtTGCCCACCACTCAACTGGGCCCCTCTCTCTCCAACCAGGGactaacaaccgccttatcgtACTAACAACCGCCTTATCGTctcgacctcgcgggcaatgg
RNASonia_W1B03__W1A12__bcm_3491__ABCB1_exons_pb_1761	GACATCCAGGCGCGGACAACactaacaaccgccttatcgtATCCAGCAGGAGGATCTTGGGGTTGCGAACCAGGGCACGTactaacaaccgccttatcgtACTAACAACCGCCTTATCGTctcgacctcgcgggcaatgg
RNASonia_W1B03__W1A12__bcm_3491__ABCB1_exons_pb_1801	GACATCCAGGCGCGGACAACactaacaaccgccttatcgtCCACTGCTTCGCTTTCTGTGTCCAAGGCTGACGTGGCCTCactaacaaccgccttatcgtACTAACAACCGCCTTATCGTctcgacctcgcgggcaatgg
RNASonia_W1B03__W1A12__bcm_3491__ABCB1_exons_pb_1841	GACATCCAGGCGCGGACAACactaacaaccgccttatcgtGTGGTCCGACCTTTTCTGGCCTTATCCAGAGCCACCTGAAactaacaaccgccttatcgtACTAACAACCGCCTTATCGTctcgacctcgcgggcaatgg
RNASonia_W1B03__W1A12__bcm_3491__ABCB1_exons_pb_1881	GACATCCAGGCGCGGACAACactaacaaccgccttatcgtAGCATTACGAACTGTAGACAAACGATGAGCTATCACAATGactaacaaccgccttatcgtACTAACAACCGCCTTATCGTctcgacctcgcgggcaatgg
RNASonia_W1B03__W1A12__bcm_3491__ABCB1_exons_pb_1921	GACATCCAGGCGCGGACAACactaacaaccgccttatcgtTCTCCACAATGACTCCATCATCGAAACCAGCGATGACGTCactaacaaccgccttatcgtACTAACAACCGCCTTATCGTctcgacctcgcgggcaatgg
RNASonia_W1B03__W1A12__bcm_3491__ABCB1_exons_pb_2001	GACATCCAGGCGCGGACAACactaacaaccgccttatcgtAACTTCATTTCCTGCTGTCTGCATTGTGACAAGTTTGAAGactaacaaccgccttatcgtACTAACAACCGCCTTATCGTctcgacctcgcgggcaatgg
RNASonia_W1B03__W1A12__bcm_3491__ABCB1_exons_pb_2049	GACATCCAGGCGCGGACAACactaacaaccgccttatcgtCAAGGCATCAATTTCACTTTTGGATTCATCAGCTGCATTTactaacaaccgccttatcgtACTAACAACCGCCTTATCGTctcgacctcgcgggcaatgg
RNASonia_W1B03__W1A12__bcm_3491__ABCB1_exons_pb_2121	GACATCCAGGCGCGGACAACactaacaaccgccttatcgtTGATCCACGGACACTCCTACGAGTTGATCTTTTTCTTATTactaacaaccgccttatcgtACTAACAACCGCCTTATCGTctcgacctcgcgggcaatgg
RNASonia_W1B03__W1A12__bcm_3491__ABCB1_exons_pb_2161	GACATCCAGGCGCGGACAACactaacaaccgccttatcgtCCAGAGCCTCTTTGGTACTAAGCTTTCTGTCTTGGGCTTGactaacaaccgccttatcgtACTAACAACCGCCTTATCGTctcgacctcgcgggcaatgg
RNASonia_W1B03__W1A12__bcm_3491__ABCB1_exons_pb_2212	GACATCCAGGCGCGGACAACactaacaaccgccttatcgtTTAAATTTAGCTTCATAATCCTCCAAAAGGAAACTGGAGGactaacaaccgccttatcgtACTAACAACCGCCTTATCGTctcgacctcgcgggcaatgg
RNASonia_W1B03__W1A12__bcm_3491__ABCB1_exons_pb_2269	GACATCCAGGCGCGGACAACactaacaaccgccttatcgtGCAGGCCTCCATTTATAATGGCACAAAATACACCAACAACactaacaaccgccttatcgtACTAACAACCGCCTTATCGTctcgacctcgcgggcaatgg
RNASonia_W1B03__W1A12__bcm_3491__ABCB1_exons_pb_2330	GACATCCAGGCGCGGACAACactaacaaccgccttatcgtGGATCATCAATTCTTGTAAAAACCCCTATAATCTTTGAAAactaacaaccgccttatcgtACTAACAACCGCCTTATCGTctcgacctcgcgggcaatgg
RNASonia_W1B03__W1A12__bcm_3491__ABCB1_exons_pb_2378	GACATCCAGGCGCGGACAACactaacaaccgccttatcgtGCTAGAAACAATAGTGAAAACAAGTTACTATTCTGTCGTTactaacaaccgccttatcgtACTAACAACCGCCTTATCGTctcgacctcgcgggcaatgg
RNASonia_W1B03__W1A12__bcm_3491__ABCB1_exons_pb_2436	GACATCCAGGCGCGGACAACactaacaaccgccttatcgtAGCTTTGCCAAATGTGAAACCCTGAAGGAAAAATGTAATAactaacaaccgccttatcgtACTAACAACCGCCTTATCGTctcgacctcgcgggcaatgg
RNASonia_W1B03__W1A12__bcm_3491__ABCB1_exons_pb_2476	GACATCCAGGCGCGGACAACactaacaaccgccttatcgtGGAAAACCATGTATCGGAGCCGCTTGGTGAGGATCTCTCCactaacaaccgccttatcgtACTAACAACCGCCTTATCGTctcgacctcgcgggcaatgg
RNASonia_W1B03__W1A12__bcm_3491__ABCB1_exons_pb_2516	GACATCCAGGCGCGGACAACactaacaaccgccttatcgtGGGTCATCAAACCAACTCACATCCTGTCTGAGCATGGATCactaacaaccgccttatcgtACTAACAACCGCCTTATCGTctcgacctcgcgggcaatgg
RNASonia_W1B03__W1A12__bcm_3491__ABCB1_exons_pb_2564	GACATCCAGGCGCGGACAACactaacaaccgccttatcgtGCAGCATCATTGGCGAGCCTGGTAGTCAATGCTCCAGTGGactaacaaccgccttatcgtACTAACAACCGCCTTATCGTctcgacctcgcgggcaatgg
RNASonia_W1B03__W1A12__bcm_3491__ABCB1_exons_pb_2604	GACATCCAGGCGCGGACAACactaacaaccgccttatcgtAATTACAGCAAGCCTGGAACCTATAGCCCCTTTAACTTGAactaacaaccgccttatcgtACTAACAACCGCCTTATCGTctcgacctcgcgggcaatgg
W1B03--W1B04__bcm_3463__ABCB1_exons_pb_0	GACATCCAGGCGCGGACAACtatttccagacgccgtactgGCCTCTGCTTCTTTGAGCTTGGAAGAGCCGCTACTCGAATtatttccagacgccgtactgTATTTCCAGACGCCGTACTGtctttggcgcgatgcacaag
W1B03--W1B04__bcm_3491__ABCB1_exons_pb_40	GACATCCAGGCGCGGACAACactaacaaccgccttatcgtCTCCGACTTTAGTGGAAAGACCTAAAGGAAACGAACAGCGactaacaaccgccttatcgtACTAACAACCGCCTTATCGTtctttggcgcgatgcacaag
W1B03--W1B04__bcm_3463__ABCB1_exons_pb_80	GACATCCAGGCGCGGACAACtatttccagacgccgtactgTTGGAACGGCCACCAAGACGTGAAATTTTGGAAGAAGATAtatttccagacgccgtactgTATTTCCAGACGCCGTACTGtctttggcgcgatgcacaag
W1B03--W1B04__bcm_3491__ABCB1_exons_pb_128	GACATCCAGGCGCGGACAACactaacaaccgccttatcgtGCTCCTCCATTGCGGTCCCCTTCAAGATCCATTCCGACCTactaacaaccgccttatcgtACTAACAACCGCCTTATCGTtctttggcgcgatgcacaag
W1B03--W1B04__bcm_3463__ABCB1_exons_pb_235	GACATCCAGGCGCGGACAACtatttccagacgccgtactgCAAGCCAATTTGAATAGCGAAACATTGAAAATACACTGACtatttccagacgccgtactgTATTTCCAGACGCCGTACTGtctttggcgcgatgcacaag
W1B03--W1B04__bcm_3491__ABCB1_exons_pb_281	GACATCCAGGCGCGGACAACactaacaaccgccttatcgtCCATGGATGATGGCAGCCAAAGTTCCCACCACCATATACAactaacaaccgccttatcgtACTAACAACCGCCTTATCGTtctttggcgcgatgcacaag
W1B03--W1B04__bcm_3463__ABCB1_exons_pb_321	GACATCCAGGCGCGGACAACtatttccagacgccgtactgCATTTCTCCAAACACCAGCATCATGAGAGGAAGTCCAGCCtatttccagacgccgtactgTATTTCCAGACGCCGTACTGtctttggcgcgatgcacaag
W1B03--W1B04__bcm_3491__ABCB1_exons_pb_375	GACATCCAGGCGCGGACAACactaacaaccgccttatcgtAGTGATGTTTGACATCAGATCTTCTAAATTTCCTGCATTTactaacaaccgccttatcgtACTAACAACCGCCTTATCGTtctttggcgcgatgcacaag
W1B03--W1B04__bcm_3463__ABCB1_exons_pb_415	GACATCCAGGCGCGGACAACtatttccagacgccgtactgGATTCATGAAGAACCCTGTATCATTGATATCACTTCTATTtatttccagacgccgtactgTATTTCCAGACGCCGTACTGtctttggcgcgatgcacaag
W1B03--W1B04__bcm_3491__ABCB1_exons_pb_455	GACATCCAGGCGCGGACAACactaacaaccgccttatcgtCCACTGTAATAATAGGCATACCTGGTCATGTCTTCCTCCAactaacaaccgccttatcgtACTAACAACCGCCTTATCGTtctttggcgcgatgcacaag
W1B03--W1B04__bcm_3463__ABCB1_exons_pb_495	GACATCCAGGCGCGGACAACtatttccagacgccgtactgAACCTGAATGTAAGCAGCAACCAGCACCCCAGCACCAATTtatttccagacgccgtactgTATTTCCAGACGCCGTACTGtctttggcgcgatgcacaag
W1B03--W1B04__bcm_3491__ABCB1_exons_pb_576	GACATCCAGGCGCGGACAACactaacaaccgccttatcgtTATCTCCTGTCGCATTATAGCATGAAAAAACTGTTTTCTAactaacaaccgccttatcgtACTAACAACCGCCTTATCGTtctttggcgcgatgcacaag
W1B03--W1B04__bcm_3463__ABCB1_exons_pb_616	GACATCCAGGCGCGGACAACtatttccagacgccgtactgGGGTGTTAAGCTCCCCAACATCGTGCACATCAAACCAGCCtatttccagacgccgtactgTATTTCCAGACGCCGTACTGtctttggcgcgatgcacaag
W1B03--W1B04__bcm_3491__ABCB1_exons_pb_656	GACATCCAGGCGCGGACAACactaacaaccgccttatcgtCCAATTCCTTCATTAATCTTGGAGACATCATCTGTAAGTCactaacaaccgccttatcgtACTAACAACCGCCTTATCGTtctttggcgcgatgcacaag
W1B03--W1B04__bcm_3463__ABCB1_exons_pb_696	GACATCCAGGCGCGGACAACtatttccagacgccgtactgAAATGTTGCCATTGACTGAAAGAACATTCCAATTTTGTCAtatttccagacgccgtactgTATTTCCAGACGCCGTACTGtctttggcgcgatgcacaag
W1B03--W1B04__bcm_3491__ABCB1_exons_pb_736	GACATCCAGGCGCGGACAACactaacaaccgccttatcgtGCTTCCAACCACGTGTAAATCCTACTATAAACCCAGTGAAactaacaaccgccttatcgtACTAACAACCGCCTTATCGTtctttggcgcgatgcacaag
W1B03--W1B04__bcm_3463__ABCB1_exons_pb_776	GACATCCAGGCGCGGACAACtatttccagacgccgtactgAGTCCAAGAACAGGACTGATGGCCAAAATCACAAGGGTTAtatttccagacgccgtactgTATTTCCAGACGCCGTACTGtctttggcgcgatgcacaag
W1B03--W1B04__bcm_3491__ABCB1_exons_pb_816	GACATCCAGGCGCGGACAACactaacaaccgccttatcgtAGTAAATGAAGATAGTATCTTTGCCCAGACAGCAGCTGACactaacaaccgccttatcgtACTAACAACCGCCTTATCGTtctttggcgcgatgcacaag
W1B03--W1B04__bcm_3463__ABCB1_exons_pb_856	GACATCCAGGCGCGGACAACtatttccagacgccgtactgCTACTGCTCCAGCTTTTGCATACGCTAAGAGTTCTTTATCtatttccagacgccgtactgTATTTCCAGACGCCGTACTGtctttggcgcgatgcacaag
W1B03--W1B04__bcm_3491__ABCB1_exons_pb_896	GACATCCAGGCGCGGACAACactaacaaccgccttatcgtAATGCAATCACAGTTCTAATTGCTGCCAAGACCTCTTCAGactaacaaccgccttatcgtACTAACAACCGCCTTATCGTtctttggcgcgatgcacaag
W1B03--W1B04__bcm_3463__ABCB1_exons_pb_962	GACATCCAGGCGCGGACAACtatttccagacgccgtactgATCCCAATTCTTTTAGCTTCTTCTAAATTTTTGTTGTACCtatttccagacgccgtactgTATTTCCAGACGCCGTACTGtctttggcgcgatgcacaag
W1B03--W1B04__bcm_3491__ABCB1_exons_pb_1002	GACATCCAGGCGCGGACAACactaacaaccgccttatcgtAGCAGCACCTATAGAAATATTGGCTGTAATAGCTTTCTTTactaacaaccgccttatcgtACTAACAACCGCCTTATCGTtctttggcgcgatgcacaag
W1B03--W1B04__bcm_3463__ABCB1_exons_pb_1042	GACATCCAGGCGCGGACAACtatttccagacgccgtactgACCAGAAGGCCAGAGCATAAGATGCATAGATCAGCAGGAAtatttccagacgccgtactgTATTTCCAGACGCCGTACTGtctttggcgcgatgcacaag
W1B03--W1B04__bcm_3491__ABCB1_exons_pb_1087	GACATCCAGGCGCGGACAACactaacaaccgccttatcgtCTTGTCCAATAGAATATTCCCCTGAGAGGACCAAGGTGGTactaacaaccgccttatcgtACTAACAACCGCCTTATCGTtctttggcgcgatgcacaag
W1B03--W1B04__bcm_3463__ABCB1_exons_pb_1151	GACATCCAGGCGCGGACAACtatttccagacgccgtactgATGCTTGGAGATGCCTGTCCAACACTAAAAGCCCCAATTAtatttccagacgccgtactgTATTTCCAGACGCCGTACTGtctttggcgcgatgcacaag
W1B03--W1B04__bcm_3491__ABCB1_exons_pb_1191	GACATCCAGGCGCGGACAACactaacaaccgccttatcgtGATTTCATAAGCTGCTCCTCTTGCATTTGCAAATGCTTCAactaacaaccgccttatcgtACTAACAACCGCCTTATCGTtctttggcgcgatgcacaag
W1B03--W1B04__bcm_3463__ABCB1_exons_pb_1233	GACATCCAGGCGCGGACAACtatttccagacgccgtactgCGAATAGCTGTCAATACTTGGCTTATTATCAATTATCTTGtatttccagacgccgtactgTATTTCCAGACGCCGTACTGtctttggcgcgatgcacaag
W1B03--W1B04__bcm_3491__ABCB1_exons_pb_1273	GACATCCAGGCGCGGACAACactaacaaccgccttatcgtCCAAATTTCCCTTAATATTATCTGGTTTGTGCCCACTCTTactaacaaccgccttatcgtACTAACAACCGCCTTATCGTtctttggcgcgatgcacaag
W1B03--W1B04__bcm_3463__ABCB1_exons_pb_1313	GACATCCAGGCGCGGACAACtatttccagacgccgtactgTCTTTTCGAGATGGGTAACTGAAGTGAACATTTCTGAATTtatttccagacgccgtactgTATTTCCAGACGCCGTACTGtctttggcgcgatgcacaag
W1B03--W1B04__bcm_3491__ABCB1_exons_pb_1353	GACATCCAGGCGCGGACAACactaacaaccgccttatcgtACTCTGCACCTTCAGGTTCAGACCCTTCAAGATCTTAACTactaacaaccgccttatcgtACTAACAACCGCCTTATCGTtctttggcgcgatgcacaag
W1B03--W1B04__bcm_3463__ABCB1_exons_pb_1420	GACATCCAGGCGCGGACAACtatttccagacgccgtactgTCTGCATCAGCTGGACTGTTGTGCTCTTCCCACAGCCACTtatttccagacgccgtactgTATTTCCAGACGCCGTACTGtctttggcgcgatgcacaag
W1B03--W1B04__bcm_3491__ABCB1_exons_pb_1460	GACATCCAGGCGCGGACAACactaacaaccgccttatcgtCCATCAACACTGACCATCCCCTCTGTGGGGTCATAGAGCCactaacaaccgccttatcgtACTAACAACCGCCTTATCGTtctttggcgcgatgcacaag
W1B03--W1B04__bcm_3463__ABCB1_exons_pb_1500	GACATCCAGGCGCGGACAACtatttccagacgccgtactgTTCCCGTAGAAACCTTACATTTATGGTCCTAATATCCTGTtatttccagacgccgtactgTATTTCCAGACGCCGTACTGtctttggcgcgatgcacaag
W1B03--W1B04__bcm_3491__ABCB1_exons_pb_1540	GACATCCAGGCGCGGACAACactaacaaccgccttatcgtTGGCAAACAATACAGGTTCCTGACTCACCACACCAATGATactaacaaccgccttatcgtACTAACAACCGCCTTATCGTtctttggcgcgatgcacaag
W1B03--W1B04__bcm_3463__ABCB1_exons_pb_1580	GACATCCAGGCGCGGACAACtatttccagacgccgtactgACATTTTCACGGCCATAGCGAATGTTTTCAGCTATCGTGGtatttccagacgccgtactgTATTTCCAGACGCCGTACTGtctttggcgcgatgcacaag
W1B03--W1B04__bcm_3491__ABCB1_exons_pb_1620	GACATCCAGGCGCGGACAACactaacaaccgccttatcgtATTGGCTTCCTTGACAGCTTTCTCAATCTCATCCATGGTGactaacaaccgccttatcgtACTAACAACCGCCTTATCGTtctttggcgcgatgcacaag
W1B03--W1B04__bcm_3463__ABCB1_exons_pb_1660	GACATCCAGGCGCGGACAACtatttccagacgccgtactgTGTCAAATTTATGAGGCAGTTTCATGATAAAGTCATAGGCtatttccagacgccgtactgTATTTCCAGACGCCGTACTGtctttggcgcgatgcacaag
W1B03--W1B04__bcm_3491__ABCB1_exons_pb_1700	GACATCCAGGCGCGGACAACactaacaaccgccttatcgtTGCCCACCACTCAACTGGGCCCCTCTCTCTCCAACCAGGGactaacaaccgccttatcgtACTAACAACCGCCTTATCGTtctttggcgcgatgcacaag
W1B03--W1B04__bcm_3463__ABCB1_exons_pb_1761	GACATCCAGGCGCGGACAACtatttccagacgccgtactgATCCAGCAGGAGGATCTTGGGGTTGCGAACCAGGGCACGTtatttccagacgccgtactgTATTTCCAGACGCCGTACTGtctttggcgcgatgcacaag
W1B03--W1B04__bcm_3491__ABCB1_exons_pb_1801	GACATCCAGGCGCGGACAACactaacaaccgccttatcgtCCACTGCTTCGCTTTCTGTGTCCAAGGCTGACGTGGCCTCactaacaaccgccttatcgtACTAACAACCGCCTTATCGTtctttggcgcgatgcacaag
W1B03--W1B04__bcm_3463__ABCB1_exons_pb_1841	GACATCCAGGCGCGGACAACtatttccagacgccgtactgGTGGTCCGACCTTTTCTGGCCTTATCCAGAGCCACCTGAAtatttccagacgccgtactgTATTTCCAGACGCCGTACTGtctttggcgcgatgcacaag
W1B03--W1B04__bcm_3491__ABCB1_exons_pb_1881	GACATCCAGGCGCGGACAACactaacaaccgccttatcgtAGCATTACGAACTGTAGACAAACGATGAGCTATCACAATGactaacaaccgccttatcgtACTAACAACCGCCTTATCGTtctttggcgcgatgcacaag
W1B03--W1B04__bcm_3463__ABCB1_exons_pb_1921	GACATCCAGGCGCGGACAACtatttccagacgccgtactgTCTCCACAATGACTCCATCATCGAAACCAGCGATGACGTCtatttccagacgccgtactgTATTTCCAGACGCCGTACTGtctttggcgcgatgcacaag
W1B03--W1B04__bcm_3491__ABCB1_exons_pb_2001	GACATCCAGGCGCGGACAACactaacaaccgccttatcgtAACTTCATTTCCTGCTGTCTGCATTGTGACAAGTTTGAAGactaacaaccgccttatcgtACTAACAACCGCCTTATCGTtctttggcgcgatgcacaag
W1B03--W1B04__bcm_3463__ABCB1_exons_pb_2049	GACATCCAGGCGCGGACAACtatttccagacgccgtactgCAAGGCATCAATTTCACTTTTGGATTCATCAGCTGCATTTtatttccagacgccgtactgTATTTCCAGACGCCGTACTGtctttggcgcgatgcacaag
W1B03--W1B04__bcm_3491__ABCB1_exons_pb_2122	GACATCCAGGCGCGGACAACactaacaaccgccttatcgtGTGATCCACGGACACTCCTACGAGTTGATCTTTTTCTTATactaacaaccgccttatcgtACTAACAACCGCCTTATCGTtctttggcgcgatgcacaag
W1B03--W1B04__bcm_3463__ABCB1_exons_pb_2162	GACATCCAGGCGCGGACAACtatttccagacgccgtactgTCCAGAGCCTCTTTGGTACTAAGCTTTCTGTCTTGGGCTTtatttccagacgccgtactgTATTTCCAGACGCCGTACTGtctttggcgcgatgcacaag
W1B03--W1B04__bcm_3491__ABCB1_exons_pb_2212	GACATCCAGGCGCGGACAACactaacaaccgccttatcgtTTAAATTTAGCTTCATAATCCTCCAAAAGGAAACTGGAGGactaacaaccgccttatcgtACTAACAACCGCCTTATCGTtctttggcgcgatgcacaag
W1B03--W1B04__bcm_3463__ABCB1_exons_pb_2274	GACATCCAGGCGCGGACAACtatttccagacgccgtactgTGGTTGCAGGCCTCCATTTATAATGGCACAAAATACACCAtatttccagacgccgtactgTATTTCCAGACGCCGTACTGtctttggcgcgatgcacaag
W1B03--W1B04__bcm_3491__ABCB1_exons_pb_2330	GACATCCAGGCGCGGACAACactaacaaccgccttatcgtGGATCATCAATTCTTGTAAAAACCCCTATAATCTTTGAAAactaacaaccgccttatcgtACTAACAACCGCCTTATCGTtctttggcgcgatgcacaag
W1B03--W1B04__bcm_3463__ABCB1_exons_pb_2378	GACATCCAGGCGCGGACAACtatttccagacgccgtactgGCTAGAAACAATAGTGAAAACAAGTTACTATTCTGTCGTTtatttccagacgccgtactgTATTTCCAGACGCCGTACTGtctttggcgcgatgcacaag
W1B03--W1B04__bcm_3491__ABCB1_exons_pb_2436	GACATCCAGGCGCGGACAACactaacaaccgccttatcgtAGCTTTGCCAAATGTGAAACCCTGAAGGAAAAATGTAATAactaacaaccgccttatcgtACTAACAACCGCCTTATCGTtctttggcgcgatgcacaag
W1B03--W1B04__bcm_3463__ABCB1_exons_pb_2476	GACATCCAGGCGCGGACAACtatttccagacgccgtactgGGAAAACCATGTATCGGAGCCGCTTGGTGAGGATCTCTCCtatttccagacgccgtactgTATTTCCAGACGCCGTACTGtctttggcgcgatgcacaag
W1B03--W1B04__bcm_3491__ABCB1_exons_pb_2516	GACATCCAGGCGCGGACAACactaacaaccgccttatcgtGGGTCATCAAACCAACTCACATCCTGTCTGAGCATGGATCactaacaaccgccttatcgtACTAACAACCGCCTTATCGTtctttggcgcgatgcacaag
W1B03--W1B04__bcm_3463__ABCB1_exons_pb_2564	GACATCCAGGCGCGGACAACtatttccagacgccgtactgGCAGCATCATTGGCGAGCCTGGTAGTCAATGCTCCAGTGGtatttccagacgccgtactgTATTTCCAGACGCCGTACTGtctttggcgcgatgcacaag
W1B03--W1B04__bcm_3491__ABCB1_exons_pb_2604	GACATCCAGGCGCGGACAACactaacaaccgccttatcgtAATTACAGCAAGCCTGGAACCTATAGCCCCTTTAACTTGAactaacaaccgccttatcgtACTAACAACCGCCTTATCGTtctttggcgcgatgcacaag
W1B03--W1B04__bcm_3463__ABCB1_exons_pb_2644	GACATCCAGGCGCGGACAACtatttccagacgccgtactgATATAATTATTCCTGTCCCAAGATTTGCTATATTCTGGGTtatttccagacgccgtactgTATTTCCAGACGCCGTACTGtctttggcgcgatgcacaag
W1B03--W1B04__bcm_3491__ABCB1_exons_pb_2684	GACATCCAGGCGCGGACAACactaacaaccgccttatcgtGCTAAGAGTAACAGTGTTAGTTGCCAACCATAGATGAAGGactaacaaccgccttatcgtACTAACAACCGCCTTATCGTtctttggcgcgatgcacaag
W1B03--W1B04__bcm_3463__ABCB1_exons_pb_2724	GACATCCAGGCGCGGACAACtatttccagacgccgtactgCATTTCAACAACTCCTGCTATTGCAATGATGGGTACAATTtatttccagacgccgtactgTATTTCCAGACGCCGTACTGtctttggcgcgatgcacaag
W1B03--W1B04__bcm_3491__ABCB1_exons_pb_2795	GACATCCAGGCGCGGACAACactaacaaccgccttatcgtGCTTCAGTAGCGATCTTCCCAGAACCTTCTAGTTCTTTCTactaacaaccgccttatcgtACTAACAACCGCCTTATCGTtctttggcgcgatgcacaag
RNASonia_W1B03__W1A12__bcm_3661__ADAMTSL1_exons_pb_0	GACATCCAGGCGCGGACAACgatgcgtcgttatcgggacaGCTGCTAAGTGCTCCTCTGCCTGCTGTCACATCCAGTACTgatgcgtcgttatcgggacaGATGCGTCGTTATCGGGACActcgacctcgcgggcaatgg
RNASonia_W1B03__W1A12__bcm_3661__ADAMTSL1_exons_pb_40	GACATCCAGGCGCGGACAACgatgcgtcgttatcgggacaGCTTGGATCCTTGCCGGAATCAGAATCGGACACTGAATAAgatgcgtcgttatcgggacaGATGCGTCGTTATCGGGACActcgacctcgcgggcaatgg
RNASonia_W1B03__W1A12__bcm_3661__ADAMTSL1_exons_pb_80	GACATCCAGGCGCGGACAACgatgcgtcgttatcgggacaGGAGCAGTGTGCCAGGAGTTGCCCGACGGCAGCATTCCATgatgcgtcgttatcgggacaGATGCGTCGTTATCGGGACActcgacctcgcgggcaatgg
RNASonia_W1B03__W1A12__bcm_3661__ADAMTSL1_exons_pb_121	GACATCCAGGCGCGGACAACgatgcgtcgttatcgggacaGCGTGCGGTCCTGGAACTCAGGAGCAGGAAAGCCAGAAAGgatgcgtcgttatcgggacaGATGCGTCGTTATCGGGACActcgacctcgcgggcaatgg
RNASonia_W1B03__W1A12__bcm_3661__ADAMTSL1_exons_pb_161	GACATCCAGGCGCGGACAACgatgcgtcgttatcgggacaGGCCCCAGGCATCCCATAGGCCGTCCCGGTCCTCCTCGGAgatgcgtcgttatcgggacaGATGCGTCGTTATCGGGACActcgacctcgcgggcaatgg
RNASonia_W1B03__W1A12__bcm_3661__ADAMTSL1_exons_pb_201	GACATCCAGGCGCGGACAACgatgcgtcgttatcgggacaGAGGCCCCACCCCCGCAGGTGCGTGAGCATTCACTCCATGgatgcgtcgttatcgggacaGATGCGTCGTTATCGGGACActcgacctcgcgggcaatgg
RNASonia_W1B03__W1A12__bcm_3661__ADAMTSL1_exons_pb_241	GACATCCAGGCGCGGACAACgatgcgtcgttatcgggacaTTCACAGCTCTTGCTGCTCAGGCAGCGCCTCAGAGAGTAGgatgcgtcgttatcgggacaGATGCGTCGTTATCGGGACActcgacctcgcgggcaatgg
RNASonia_W1B03__W1A12__bcm_3661__ADAMTSL1_exons_pb_281	GACATCCAGGCGCGGACAACgatgcgtcgttatcgggacaAGTCCACATTACTGCATGTTCTGTATCGGATATTTCTTCCgatgcgtcgttatcgggacaGATGCGTCGTTATCGGGACActcgacctcgcgggcaatgg
RNASonia_W1B03__W1A12__bcm_3661__ADAMTSL1_exons_pb_321	GACATCCAGGCGCGGACAACgatgcgtcgttatcgggacaGAGCATTGCTGAGCTCGGAAATCACCTGCTTCTGGTGGGCgatgcgtcgttatcgggacaGATGCGTCGTTATCGGGACActcgacctcgcgggcaatgg
RNASonia_W1B03__W1A12__bcm_3661__ADAMTSL1_exons_pb_361	GACATCCAGGCGCGGACAACgatgcgtcgttatcgggacaTTCATAAAACTGGCCATGGTGCTTGACATCATTATGAGCTgatgcgtcgttatcgggacaGATGCGTCGTTATCGGGACActcgacctcgcgggcaatgg
RNASonia_W1B03__W1A12__bcm_3661__ADAMTSL1_exons_pb_401	GACATCCAGGCGCGGACAACgatgcgtcgttatcgggacaGTGAACATGGGTTGTCAGGGTCATTAGACACAGGAAGCCAgatgcgtcgttatcgggacaGATGCGTCGTTATCGGGACActcgacctcgcgggcaatgg
RNASonia_W1B03__W1A12__bcm_3661__ADAMTSL1_exons_pb_441	GACATCCAGGCGCGGACAACgatgcgtcgttatcgggacaAGTTCAACAACCAGGGTTGTTCCTTTGGCTTGGCACTTGAgatgcgtcgttatcgggacaGATGCGTCGTTATCGGGACActcgacctcgcgggcaatgg
RNASonia_W1B03__W1A12__bcm_3661__ADAMTSL1_exons_pb_481	GACATCCAGGCGCGGACAACgatgcgtcgttatcgggacaTTCTGTATAGCAACGCGTACCATCTAAGACCTTAGGTGCTgatgcgtcgttatcgggacaGATGCGTCGTTATCGGGACActcgacctcgcgggcaatgg
RNASonia_W1B03__W1A12__bcm_3661__ADAMTSL1_exons_pb_529	GACATCCAGGCGCGGACAACgatgcgtcgttatcgggacaATCGCAGCCAACAATTTGGCATAAACCACTGATGCACATAgatgcgtcgttatcgggacaGATGCGTCGTTATCGGGACActcgacctcgcgggcaatgg
RNASonia_W1B03__W1A12__bcm_3661__ADAMTSL1_exons_pb_569	GACATCCAGGCGCGGACAACgatgcgtcgttatcgggacaCCCCACAGTTATCTTCCTTGACGGTGCTTCCCAGCTGGTGgatgcgtcgttatcgggacaGATGCGTCGTTATCGGGACActcgacctcgcgggcaatgg
RNASonia_W1B03__W1A12__bcm_3661__ADAMTSL1_exons_pb_609	GACATCCAGGCGCGGACAACgatgcgtcgttatcgggacaCCTCGGACCAGCCGGCAGGTGGACCCATCTCCGTTGCAGAgatgcgtcgttatcgggacaGATGCGTCGTTATCGGGACActcgacctcgcgggcaatgg
RNASonia_W1B03__W1A12__bcm_3661__ADAMTSL1_exons_pb_649	GACATCCAGGCGCGGACAACgatgcgtcgttatcgggacaATCATCCGATTTGGTTGCGGAGAGCTGGGATTTATACTGCgatgcgtcgttatcgggacaGATGCGTCGTTATCGGGACActcgacctcgcgggcaatgg
RNASonia_W1B03__W1A12__bcm_3661__ADAMTSL1_exons_pb_689	GACATCCAGGCGCGGACAACgatgcgtcgttatcgggacaGGCGAATATGTCTACTTCCATAGGGAATTGCAACCACAGTgatgcgtcgttatcgggacaGATGCGTCGTTATCGGGACActcgacctcgcgggcaatgg
RNASonia_W1B03__W1A12__bcm_3661__ADAMTSL1_exons_pb_729	GACATCCAGGCGCGGACAACgatgcgtcgttatcgggacaTTGGTTTCCAGATATAAGTGATCAGGACCTTTTAAGACAAgatgcgtcgttatcgggacaGATGCGTCGTTATCGGGACActcgacctcgcgggcaatgg
RNASonia_W1B03__W1A12__bcm_3661__ADAMTSL1_exons_pb_769	GACATCCAGGCGCGGACAACgatgcgtcgttatcgggacaGGAGCTGAGACTGTTTTCACCTTTAGTCCCCTGGAGGGTTgatgcgtcgttatcgggacaGATGCGTCGTTATCGGGACActcgacctcgcgggcaatgg
RNASonia_W1B03__W1A12__bcm_3661__ADAMTSL1_exons_pb_815	GACATCCAGGCGCGGACAACgatgcgtcgttatcgggacaATTTCTGGAAGTCCACACTAGAATTGTCCACAAGGAAAGTgatgcgtcgttatcgggacaGATGCGTCGTTATCGGGACActcgacctcgcgggcaatgg
RNASonia_W1B03__W1A12__bcm_3661__ADAMTSL1_exons_pb_875	GACATCCAGGCGCGGACAACgatgcgtcgttatcgggacaTCTTGACAATGAAATCTGCTGTGAGTGGTCCAGCCATTCTgatgcgtcgttatcgggacaGATGCGTCGTTATCGGGACActcgacctcgcgggcaatgg
RNASonia_W1B03__W1A12__bcm_3661__ADAMTSL1_exons_pb_915	GACATCCAGGCGCGGACAACgatgcgtcgttatcgggacaATGAACTGGACTGTACTGTCAGCGGAGCCCGAGTTACGAAgatgcgtcgttatcgggacaGATGCGTCGTTATCGGGACActcgacctcgcgggcaatgg
RNASonia_W1B03__W1A12__bcm_3661__ADAMTSL1_exons_pb_960	GACATCCAGGCGCGGACAACgatgcgtcgttatcgggacaAAGAAATCCGTCTCCCTCCATCGGTGGATGATGGGTTGATgatgcgtcgttatcgggacaGATGCGTCGTTATCGGGACActcgacctcgcgggcaatgg
RNASonia_W1B03__W1A12__bcm_3661__ADAMTSL1_exons_pb_1000	GACATCCAGGCGCGGACAACgatgcgtcgttatcgggacaTGTCAGCTGATAACCTCCTCCACAGGTTGCTGAGCAAGGAgatgcgtcgttatcgggacaGATGCGTCGTTATCGGGACActcgacctcgcgggcaatgg
RNASonia_W1B03__W1A12__bcm_3661__ADAMTSL1_exons_pb_1040	GACATCCAGGCGCGGACAACgatgcgtcgttatcgggacaCAACCACACGGTTGCTCCTCAGATCGTAGCACTCAGCCGAgatgcgtcgttatcgggacaGATGCGTCGTTATCGGGACActcgacctcgcgggcaatgg
RNASonia_W1B03__W1A12__bcm_3661__ADAMTSL1_exons_pb_1080	GACATCCAGGCGCGGACAACgatgcgtcgttatcgggacaGGTTTGATGTTCTCTGGGTAATAGTGACAGTATTGGTCAGgatgcgtcgttatcgggacaGATGCGTCGTTATCGGGACActcgacctcgcgggcaatgg
RNASonia_W1B03__W1A12__bcm_3661__ADAMTSL1_exons_pb_1120	GACATCCAGGCGCGGACAACgatgcgtcgttatcgggacaTGGACAAGGATCCAAGTTGCACTCCTGAAGCTTGGGTTTGgatgcgtcgttatcgggacaGATGCGTCGTTATCGGGACActcgacctcgcgggcaatgg
RNASonia_W1B03__W1A12__bcm_3661__ADAMTSL1_exons_pb_1160	GACATCCAGGCGCGGACAACgatgcgtcgttatcgggacaAGAGGTCATAAGGCATGATCTGCTTGTATCCGTCACTGGCgatgcgtcgttatcgggacaGATGCGTCGTTATCGGGACActcgacctcgcgggcaatgg
RNASonia_W1B03__W1A12__bcm_3661__ADAMTSL1_exons_pb_1200	GACATCCAGGCGCGGACAACgatgcgtcgttatcgggacaGCGGTCCATGGGGTGGCCTCCCACCGAGGAAGGGGATGGTgatgcgtcgttatcgggacaGATGCGTCGTTATCGGGACActcgacctcgcgggcaatgg
RNASonia_W1B03__W1A12__bcm_3661__ADAMTSL1_exons_pb_1240	GACATCCAGGCGCGGACAACgatgcgtcgttatcgggacaTGCCCGGCTCTGGATGCCCCCCCCACACGAGGAGGAGCACgatgcgtcgttatcgggacaGATGCGTCGTTATCGGGACActcgacctcgcgggcaatgg
RNASonia_W1B03__W1A12__bcm_3661__ADAMTSL1_exons_pb_1280	GACATCCAGGCGCGGACAACgatgcgtcgttatcgggacaAAGTGACATGCCCCTGGATGTCCTCCTCCACACAGGAAACgatgcgtcgttatcgggacaGATGCGTCGTTATCGGGACActcgacctcgcgggcaatgg
RNASonia_W1B03__W1A12__bcm_3661__ADAMTSL1_exons_pb_1320	GACATCCAGGCGCGGACAACgatgcgtcgttatcgggacaGGCATCTTAGGGGTGTACATGCATTTCCACTCTTCCACTGgatgcgtcgttatcgggacaGATGCGTCGTTATCGGGACActcgacctcgcgggcaatgg
RNASonia_W1B03__W1A12__bcm_3661__ADAMTSL1_exons_pb_1360	GACATCCAGGCGCGGACAACgatgcgtcgttatcgggacaCCATTTAGGGCAGTCAAAAATGTTGCAGGGCTGCGCGATGgatgcgtcgttatcgggacaGATGCGTCGTTATCGGGACActcgacctcgcgggcaatgg
RNASonia_W1B03__W1A12__bcm_3661__ADAMTSL1_exons_pb_1400	GACATCCAGGCGCGGACAACgatgcgtcgttatcgggacaGGCCACATGTCACTGTGCACGGAGACCACTCCTGTGCCAGgatgcgtcgttatcgggacaGATGCGTCGTTATCGGGACActcgacctcgcgggcaatgg
RNASonia_W1B03__W1A12__bcm_3661__ADAMTSL1_exons_pb_1440	GACATCCAGGCGCGGACAACgatgcgtcgttatcgggacaCGATGGTCGATGCAGAGGACCACACGGTATCTGAGGCCCTgatgcgtcgttatcgggacaGATGCGTCGTTATCGGGACActcgacctcgcgggcaatgg
RNASonia_W1B03__W1A12__bcm_3661__ADAMTSL1_exons_pb_1480	GACATCCAGGCGCGGACAACgatgcgtcgttatcgggacaGGGCTTTGTTTTTGGGCTACAGCCTCCTGTGTGCATTCCTgatgcgtcgttatcgggacaGATGCGTCGTTATCGGGACActcgacctcgcgggcaatgg
RNASonia_W1B03__W1A12__bcm_3661__ADAMTSL1_exons_pb_1520	GACATCCAGGCGCGGACAACgatgcgtcgttatcgggacaTATAGCAGGGAGTGGGTACGATGCATTCCTCTTTTATGTGgatgcgtcgttatcgggacaGATGCGTCGTTATCGGGACActcgacctcgcgggcaatgg
RNASonia_W1B03__W1A12__bcm_3661__ADAMTSL1_exons_pb_1560	GACATCCAGGCGCGGACAACgatgcgtcgttatcgggacaCATGGCAACTTGGCCTCGACTGGAAGTTTCTCTTTGGGTTgatgcgtcgttatcgggacaGATGCGTCGTTATCGGGACActcgacctcgcgggcaatgg
RNASonia_W1B03__W1A12__bcm_3661__ADAMTSL1_exons_pb_1632	GACATCCAGGCGCGGACAACgatgcgtcgttatcgggacaCAGGCCTCTGGGATGAACGAGGGCTCCTCTGACACAGCAGgatgcgtcgttatcgggacaGATGCGTCGTTATCGGGACActcgacctcgcgggcaatgg
RNASonia_W1B03__W1A12__bcm_3661__ADAMTSL1_exons_pb_1672	GACATCCAGGCGCGGACAACgatgcgtcgttatcgggacaCACCTGGGTCCCCACACCACAGGTGACTGTGCAGGCCGACgatgcgtcgttatcgggacaGATGCGTCGTTATCGGGACActcgacctcgcgggcaatgg
RNASonia_W1B03__W1A12__bcm_3661__ADAMTSL1_exons_pb_1712	GACATCCAGGCGCGGACAACgatgcgtcgttatcgggacaACTGAGAGAAAGACAGGAGCACCTGGCACCTGACTATTCGgatgcgtcgttatcgggacaGATGCGTCGTTATCGGGACActcgacctcgcgggcaatgg
RNASonia_W1B03__W1A12__bcm_3661__ADAMTSL1_exons_pb_1752	GACATCCAGGCGCGGACAACgatgcgtcgttatcgggacaTTGGGCCCTTCACACTCGTCAATAGGCAGGTCAGCCACGGgatgcgtcgttatcgggacaGATGCGTCGTTATCGGGACActcgacctcgcgggcaatgg
RNASonia_W1B03__W1A12__bcm_3661__ADAMTSL1_exons_pb_1792	GACATCCAGGCGCGGACAACgatgcgtcgttatcgggacaGCTGCATGGGCCTGCATAACAGGCACGCTGGGATGCTGGCgatgcgtcgttatcgggacaGATGCGTCGTTATCGGGACActcgacctcgcgggcaatgg
RNASonia_W1B03__W1A12__bcm_3661__ADAMTSL1_exons_pb_1832	GACATCCAGGCGCGGACAACgatgcgtcgttatcgggacaGCCCATCTGTCTCGTCTGGGTTGAACTCAGGAATTTCCCCgatgcgtcgttatcgggacaGATGCGTCGTTATCGGGACActcgacctcgcgggcaatgg
RNASonia_W1B03__W1A12__bcm_3661__ADAMTSL1_exons_pb_1872	GACATCCAGGCGCGGACAACgatgcgtcgttatcgggacaCAGTCATACAGCTCGTCGAAATCCTGCAGGCCACCAAAGAgatgcgtcgttatcgggacaGATGCGTCGTTATCGGGACActcgacctcgcgggcaatgg
RNASonia_W1B03__W1A12__bcm_3661__ADAMTSL1_exons_pb_1912	GACATCCAGGCGCGGACAACgatgcgtcgttatcgggacaTCCACAGGACTCGGAGCACTTGGTGAACCCCTCATACTCCgatgcgtcgttatcgggacaGATGCGTCGTTATCGGGACActcgacctcgcgggcaatgg
RNASonia_W1B03__W1A12__bcm_3661__ADAMTSL1_exons_pb_1965	GACATCCAGGCGCGGACAACgatgcgtcgttatcgggacaGGCTCCCGAGTCTGTTTGTTCAAGCAGCTCACCACAGCCTgatgcgtcgttatcgggacaGATGCGTCGTTATCGGGACActcgacctcgcgggcaatgg
RNASonia_W1B03__W1A12__bcm_3661__ADAMTSL1_exons_pb_2005	GACATCCAGGCGCGGACAACgatgcgtcgttatcgggacaTGGGGGCCGGCGGCTGGTCACGCACAGGTTCTCCTCAGCAgatgcgtcgttatcgggacaGATGCGTCGTTATCGGGACActcgacctcgcgggcaatgg
RNASonia_W1B03__W1A12__bcm_3661__ADAMTSL1_exons_pb_2045	GACATCCAGGCGCGGACAACgatgcgtcgttatcgggacaTTGCTGGGCAGGGATCCAAATTGCAGGACTTCAGGAGCTGgatgcgtcgttatcgggacaGATGCGTCGTTATCGGGACActcgacctcgcgggcaatgg
RNASonia_W1B03__W1A12__bcm_3661__ADAMTSL1_exons_pb_2085	GACATCCAGGCGCGGACAACgatgcgtcgttatcgggacaCATGTGAGACTACATGGACTCCACTTGCCAATTTCCCACCgatgcgtcgttatcgggacaGATGCGTCGTTATCGGGACActcgacctcgcgggcaatgg
RNASonia_W1B03__W1A12__bcm_3661__ADAMTSL1_exons_pb_2125	GACATCCAGGCGCGGACAACgatgcgtcgttatcgggacaGTGGCTGCAGAAGACGTCTCTGGTCTGTAGGCCGACCCCAgatgcgtcgttatcgggacaGATGCGTCGTTATCGGGACActcgacctcgcgggcaatgg
RNASonia_W1B03__W1A12__bcm_3661__ADAMTSL1_exons_pb_2165	GACATCCAGGCGCGGACAACgatgcgtcgttatcgggacaCAGCCAGGATGACTGTTTCATTCATCTCTCTGGAAAGCAGgatgcgtcgttatcgggacaGATGCGTCGTTATCGGGACActcgacctcgcgggcaatgg
RNASonia_W1B03__W1A12__bcm_3661__ADAMTSL1_exons_pb_2205	GACATCCAGGCGCGGACAACgatgcgtcgttatcgggacaGCTTGCACCGTGCTGGGCTTGGGCTGGCGACACAGCTCATgatgcgtcgttatcgggacaGATGCGTCGTTATCGGGACActcgacctcgcgggcaatgg
RNASonia_W1B03__W1A12__bcm_3661__ADAMTSL1_exons_pb_2245	GACATCCAGGCGCGGACAACgatgcgtcgttatcgggacaTGCAGGGTACCAGGCTGGGGGGCAATTAAAGCGGTTACAAgatgcgtcgttatcgggacaGATGCGTCGTTATCGGGACActcgacctcgcgggcaatgg
RNASonia_W1B03__W1A12__bcm_3661__ADAMTSL1_exons_pb_2285	GACATCCAGGCGCGGACAACgatgcgtcgttatcgggacaGAACACCCCCGCCACACGTTCTGGAACACGGCTGCCACTGgatgcgtcgttatcgggacaGATGCGTCGTTATCGGGACActcgacctcgcgggcaatgg
W1B03--W1B04__bcm_3661__ADAMTSL1_exons_pb_0	GACATCCAGGCGCGGACAACgatgcgtcgttatcgggacaGCTGCTAAGTGCTCCTCTGCCTGCTGTCACATCCAGTACTgatgcgtcgttatcgggacaGATGCGTCGTTATCGGGACAtctttggcgcgatgcacaag
W1B03--W1B04__bcm_3663__ADAMTSL1_exons_pb_40	GACATCCAGGCGCGGACAACtacgattgggaccgcaattcGCTTGGATCCTTGCCGGAATCAGAATCGGACACTGAATAAtacgattgggaccgcaattcTACGATTGGGACCGCAATTCtctttggcgcgatgcacaag
W1B03--W1B04__bcm_3661__ADAMTSL1_exons_pb_80	GACATCCAGGCGCGGACAACgatgcgtcgttatcgggacaGGAGCAGTGTGCCAGGAGTTGCCCGACGGCAGCATTCCATgatgcgtcgttatcgggacaGATGCGTCGTTATCGGGACAtctttggcgcgatgcacaag
W1B03--W1B04__bcm_3663__ADAMTSL1_exons_pb_121	GACATCCAGGCGCGGACAACtacgattgggaccgcaattcGCGTGCGGTCCTGGAACTCAGGAGCAGGAAAGCCAGAAAGtacgattgggaccgcaattcTACGATTGGGACCGCAATTCtctttggcgcgatgcacaag
W1B03--W1B04__bcm_3661__ADAMTSL1_exons_pb_161	GACATCCAGGCGCGGACAACgatgcgtcgttatcgggacaGGCCCCAGGCATCCCATAGGCCGTCCCGGTCCTCCTCGGAgatgcgtcgttatcgggacaGATGCGTCGTTATCGGGACAtctttggcgcgatgcacaag
W1B03--W1B04__bcm_3663__ADAMTSL1_exons_pb_201	GACATCCAGGCGCGGACAACtacgattgggaccgcaattcGAGGCCCCACCCCCGCAGGTGCGTGAGCATTCACTCCATGtacgattgggaccgcaattcTACGATTGGGACCGCAATTCtctttggcgcgatgcacaag
W1B03--W1B04__bcm_3661__ADAMTSL1_exons_pb_241	GACATCCAGGCGCGGACAACgatgcgtcgttatcgggacaTTCACAGCTCTTGCTGCTCAGGCAGCGCCTCAGAGAGTAGgatgcgtcgttatcgggacaGATGCGTCGTTATCGGGACAtctttggcgcgatgcacaag
W1B03--W1B04__bcm_3663__ADAMTSL1_exons_pb_281	GACATCCAGGCGCGGACAACtacgattgggaccgcaattcAGTCCACATTACTGCATGTTCTGTATCGGATATTTCTTCCtacgattgggaccgcaattcTACGATTGGGACCGCAATTCtctttggcgcgatgcacaag
W1B03--W1B04__bcm_3661__ADAMTSL1_exons_pb_321	GACATCCAGGCGCGGACAACgatgcgtcgttatcgggacaGAGCATTGCTGAGCTCGGAAATCACCTGCTTCTGGTGGGCgatgcgtcgttatcgggacaGATGCGTCGTTATCGGGACAtctttggcgcgatgcacaag
W1B03--W1B04__bcm_3663__ADAMTSL1_exons_pb_361	GACATCCAGGCGCGGACAACtacgattgggaccgcaattcTTCATAAAACTGGCCATGGTGCTTGACATCATTATGAGCTtacgattgggaccgcaattcTACGATTGGGACCGCAATTCtctttggcgcgatgcacaag
W1B03--W1B04__bcm_3661__ADAMTSL1_exons_pb_401	GACATCCAGGCGCGGACAACgatgcgtcgttatcgggacaGTGAACATGGGTTGTCAGGGTCATTAGACACAGGAAGCCAgatgcgtcgttatcgggacaGATGCGTCGTTATCGGGACAtctttggcgcgatgcacaag
W1B03--W1B04__bcm_3663__ADAMTSL1_exons_pb_456	GACATCCAGGCGCGGACAACtacgattgggaccgcaattcAAGACCTTAGGTGCTAGTTCAACAACCAGGGTTGTTCCTTtacgattgggaccgcaattcTACGATTGGGACCGCAATTCtctttggcgcgatgcacaag
W1B03--W1B04__bcm_3661__ADAMTSL1_exons_pb_496	GACATCCAGGCGCGGACAACgatgcgtcgttatcgggacaGCACATATCCAAAGATTCTGTATAGCAACGCGTACCATCTgatgcgtcgttatcgggacaGATGCGTCGTTATCGGGACAtctttggcgcgatgcacaag
W1B03--W1B04__bcm_3663__ADAMTSL1_exons_pb_536	GACATCCAGGCGCGGACAACtacgattgggaccgcaattcGCTGGTGATCGCAGCCAACAATTTGGCATAAACCACTGATtacgattgggaccgcaattcTACGATTGGGACCGCAATTCtctttggcgcgatgcacaag
W1B03--W1B04__bcm_3661__ADAMTSL1_exons_pb_576	GACATCCAGGCGCGGACAACgatgcgtcgttatcgggacaTTGCAGACCCCACAGTTATCTTCCTTGACGGTGCTTCCCAgatgcgtcgttatcgggacaGATGCGTCGTTATCGGGACAtctttggcgcgatgcacaag
W1B03--W1B04__bcm_3663__ADAMTSL1_exons_pb_616	GACATCCAGGCGCGGACAACtacgattgggaccgcaattcATACTGCCCTCGGACCAGCCGGCAGGTGGACCCATCTCCGtacgattgggaccgcaattcTACGATTGGGACCGCAATTCtctttggcgcgatgcacaag
W1B03--W1B04__bcm_3661__ADAMTSL1_exons_pb_656	GACATCCAGGCGCGGACAACgatgcgtcgttatcgggacaCCACAGTATCATCCGATTTGGTTGCGGAGAGCTGGGATTTgatgcgtcgttatcgggacaGATGCGTCGTTATCGGGACAtctttggcgcgatgcacaag
W1B03--W1B04__bcm_3663__ADAMTSL1_exons_pb_696	GACATCCAGGCGCGGACAACtacgattgggaccgcaattcAAGACAAGGCGAATATGTCTACTTCCATAGGGAATTGCAAtacgattgggaccgcaattcTACGATTGGGACCGCAATTCtctttggcgcgatgcacaag
W1B03--W1B04__bcm_3661__ADAMTSL1_exons_pb_748	GACATCCAGGCGCGGACAACgatgcgtcgttatcgggacaTTTAGTCCCCTGGAGGGTTTTGGTTTCCAGATATAAGTGAgatgcgtcgttatcgggacaGATGCGTCGTTATCGGGACAtctttggcgcgatgcacaag
W1B03--W1B04__bcm_3663__ADAMTSL1_exons_pb_788	GACATCCAGGCGCGGACAACtacgattgggaccgcaattcCCACAAGGAAAGTTCCTGTGGAGCTGAGACTGTTTTCACCtacgattgggaccgcaattcTACGATTGGGACCGCAATTCtctttggcgcgatgcacaag
W1B03--W1B04__bcm_3661__ADAMTSL1_exons_pb_846	GACATCCAGGCGCGGACAACgatgcgtcgttatcgggacaCCAGCCATTCTCAGTATCTCTTTGTCTGGAAATTTCTGGAgatgcgtcgttatcgggacaGATGCGTCGTTATCGGGACAtctttggcgcgatgcacaag
W1B03--W1B04__bcm_3663__ADAMTSL1_exons_pb_886	GACATCCAGGCGCGGACAACtacgattgggaccgcaattcCGAGTTACGAATCTTGACAATGAAATCTGCTGTGAGTGGTtacgattgggaccgcaattcTACGATTGGGACCGCAATTCtctttggcgcgatgcacaag
W1B03--W1B04__bcm_3661__ADAMTSL1_exons_pb_926	GACATCCAGGCGCGGACAACgatgcgtcgttatcgggacaGTTGATAGAAGATGAACTGGACTGTACTGTCAGCGGAGCCgatgcgtcgttatcgggacaGATGCGTCGTTATCGGGACAtctttggcgcgatgcacaag
W1B03--W1B04__bcm_3663__ADAMTSL1_exons_pb_966	GACATCCAGGCGCGGACAACtacgattgggaccgcaattcCAAGGAAAGAAATCCGTCTCCCTCCATCGGTGGATGATGGtacgattgggaccgcaattcTACGATTGGGACCGCAATTCtctttggcgcgatgcacaag
W1B03--W1B04__bcm_3661__ADAMTSL1_exons_pb_1006	GACATCCAGGCGCGGACAACgatgcgtcgttatcgggacaAGCCGATGTCAGCTGATAACCTCCTCCACAGGTTGCTGAGgatgcgtcgttatcgggacaGATGCGTCGTTATCGGGACAtctttggcgcgatgcacaag
W1B03--W1B04__bcm_3663__ADAMTSL1_exons_pb_1046	GACATCCAGGCGCGGACAACtacgattgggaccgcaattcGGTCAGCAACCACACGGTTGCTCCTCAGATCGTAGCACTCtacgattgggaccgcaattcTACGATTGGGACCGCAATTCtctttggcgcgatgcacaag
W1B03--W1B04__bcm_3661__ADAMTSL1_exons_pb_1110	GACATCCAGGCGCGGACAACgatgcgtcgttatcgggacaTCCAAGTTGCACTCCTGAAGCTTGGGTTTGGGTTTGATGTgatgcgtcgttatcgggacaGATGCGTCGTTATCGGGACAtctttggcgcgatgcacaag
W1B03--W1B04__bcm_3663__ADAMTSL1_exons_pb_1150	GACATCCAGGCGCGGACAACtacgattgggaccgcaattcAGGCATGATCTGCTTGTATCCGTCACTGGCTGGACAAGGAtacgattgggaccgcaattcTACGATTGGGACCGCAATTCtctttggcgcgatgcacaag
W1B03--W1B04__bcm_3661__ADAMTSL1_exons_pb_1190	GACATCCAGGCGCGGACAACgatgcgtcgttatcgggacaGGGTGGCCTCCCACCGAGGAAGGGGATGGTAGAGGTCATAgatgcgtcgttatcgggacaGATGCGTCGTTATCGGGACAtctttggcgcgatgcacaag
W1B03--W1B04__bcm_3663__ADAMTSL1_exons_pb_1230	GACATCCAGGCGCGGACAACtacgattgggaccgcaattcTGGATGCCCCCCCCACACGAGGAGGAGCACGCGGTCCATGtacgattgggaccgcaattcTACGATTGGGACCGCAATTCtctttggcgcgatgcacaag
W1B03--W1B04__bcm_3661__ADAMTSL1_exons_pb_1270	GACATCCAGGCGCGGACAACgatgcgtcgttatcgggacaCCCCTGGATGTCCTCCTCCACACAGGAAACTGCCCGGCTCgatgcgtcgttatcgggacaGATGCGTCGTTATCGGGACAtctttggcgcgatgcacaag
W1B03--W1B04__bcm_3663__ADAMTSL1_exons_pb_1310	GACATCCAGGCGCGGACAACtacgattgggaccgcaattcGGGTGTACATGCATTTCCACTCTTCCACTGAAGTGACATGtacgattgggaccgcaattcTACGATTGGGACCGCAATTCtctttggcgcgatgcacaag
W1B03--W1B04__bcm_3661__ADAMTSL1_exons_pb_1350	GACATCCAGGCGCGGACAACgatgcgtcgttatcgggacaCAGTCAAAAATGTTGCAGGGCTGCGCGATGGGCATCTTAGgatgcgtcgttatcgggacaGATGCGTCGTTATCGGGACAtctttggcgcgatgcacaag
W1B03--W1B04__bcm_3663__ADAMTSL1_exons_pb_1390	GACATCCAGGCGCGGACAACtacgattgggaccgcaattcCACTGTGCACGGAGACCACTCCTGTGCCAGCCATTTAGGGtacgattgggaccgcaattcTACGATTGGGACCGCAATTCtctttggcgcgatgcacaag
W1B03--W1B04__bcm_3661__ADAMTSL1_exons_pb_1430	GACATCCAGGCGCGGACAACgatgcgtcgttatcgggacaTGCAGAGGACCACACGGTATCTGAGGCCCTGGCCACATGTgatgcgtcgttatcgggacaGATGCGTCGTTATCGGGACAtctttggcgcgatgcacaag
W1B03--W1B04__bcm_3663__ADAMTSL1_exons_pb_1470	GACATCCAGGCGCGGACAACtacgattgggaccgcaattcTTTGGGCTACAGCCTCCTGTGTGCATTCCTCGATGGTCGAtacgattgggaccgcaattcTACGATTGGGACCGCAATTCtctttggcgcgatgcacaag
W1B03--W1B04__bcm_3661__ADAMTSL1_exons_pb_1510	GACATCCAGGCGCGGACAACgatgcgtcgttatcgggacaAGTGGGTACGATGCATTCCTCTTTTATGTGGGGCTTTGTTgatgcgtcgttatcgggacaGATGCGTCGTTATCGGGACAtctttggcgcgatgcacaag
W1B03--W1B04__bcm_3663__ADAMTSL1_exons_pb_1550	GACATCCAGGCGCGGACAACtacgattgggaccgcaattcTGGCCTCGACTGGAAGTTTCTCTTTGGGTTTATAGCAGGGtacgattgggaccgcaattcTACGATTGGGACCGCAATTCtctttggcgcgatgcacaag
W1B03--W1B04__bcm_3661__ADAMTSL1_exons_pb_1590	GACATCCAGGCGCGGACAACgatgcgtcgttatcgggacaCCTTCTTCTAGCTCTTGAGCTTGTTTGAACCATGGCAACTgatgcgtcgttatcgggacaGATGCGTCGTTATCGGGACAtctttggcgcgatgcacaag
W1B03--W1B04__bcm_3663__ADAMTSL1_exons_pb_1632	GACATCCAGGCGCGGACAACtacgattgggaccgcaattcCAGGCCTCTGGGATGAACGAGGGCTCCTCTGACACAGCAGtacgattgggaccgcaattcTACGATTGGGACCGCAATTCtctttggcgcgatgcacaag
W1B03--W1B04__bcm_3661__ADAMTSL1_exons_pb_1672	GACATCCAGGCGCGGACAACgatgcgtcgttatcgggacaCACCTGGGTCCCCACACCACAGGTGACTGTGCAGGCCGACgatgcgtcgttatcgggacaGATGCGTCGTTATCGGGACAtctttggcgcgatgcacaag
W1B03--W1B04__bcm_3663__ADAMTSL1_exons_pb_1728	GACATCCAGGCGCGGACAACtacgattgggaccgcaattcGGCAGGTCAGCCACGGACTGAGAGAAAGACAGGAGCACCTtacgattgggaccgcaattcTACGATTGGGACCGCAATTCtctttggcgcgatgcacaag
W1B03--W1B04__bcm_3661__ADAMTSL1_exons_pb_1768	GACATCCAGGCGCGGACAACgatgcgtcgttatcgggacaACGCTGGGATGCTGGCTTGGGCCCTTCACACTCGTCAATAgatgcgtcgttatcgggacaGATGCGTCGTTATCGGGACAtctttggcgcgatgcacaag
W1B03--W1B04__bcm_3663__ADAMTSL1_exons_pb_1808	GACATCCAGGCGCGGACAACtacgattgggaccgcaattcACTCAGGAATTTCCCCGCTGCATGGGCCTGCATAACAGGCtacgattgggaccgcaattcTACGATTGGGACCGCAATTCtctttggcgcgatgcacaag
W1B03--W1B04__bcm_3661__ADAMTSL1_exons_pb_1848	GACATCCAGGCGCGGACAACgatgcgtcgttatcgggacaTGCAGGCCACCAAAGAGCCCATCTGTCTCGTCTGGGTTGAgatgcgtcgttatcgggacaGATGCGTCGTTATCGGGACAtctttggcgcgatgcacaag
W1B03--W1B04__bcm_3663__ADAMTSL1_exons_pb_1888	GACATCCAGGCGCGGACAACtacgattgggaccgcaattcGAACCCCTCATACTCCCAGTCATACAGCTCGTCGAAATCCtacgattgggaccgcaattcTACGATTGGGACCGCAATTCtctttggcgcgatgcacaag
W1B03--W1B04__bcm_3661__ADAMTSL1_exons_pb_1928	GACATCCAGGCGCGGACAACgatgcgtcgttatcgggacaCCTCCTGGACACCTCCTCCACAGGACTCGGAGCACTTGGTgatgcgtcgttatcgggacaGATGCGTCGTTATCGGGACAtctttggcgcgatgcacaag
W1B03--W1B04__bcm_3663__ADAMTSL1_exons_pb_1968	GACATCCAGGCGCGGACAACtacgattgggaccgcaattcGCAGGCTCCCGAGTCTGTTTGTTCAAGCAGCTCACCACAGtacgattgggaccgcaattcTACGATTGGGACCGCAATTCtctttggcgcgatgcacaag
W1B03--W1B04__bcm_3661__ADAMTSL1_exons_pb_2008	GACATCCAGGCGCGGACAACgatgcgtcgttatcgggacaCTGTGGGGGCCGGCGGCTGGTCACGCACAGGTTCTCCTCAgatgcgtcgttatcgggacaGATGCGTCGTTATCGGGACAtctttggcgcgatgcacaag
W1B03--W1B04__bcm_3663__ADAMTSL1_exons_pb_2048	GACATCCAGGCGCGGACAACtacgattgggaccgcaattcACCTTGCTGGGCAGGGATCCAAATTGCAGGACTTCAGGAGtacgattgggaccgcaattcTACGATTGGGACCGCAATTCtctttggcgcgatgcacaag
W1B03--W1B04__bcm_3661__ADAMTSL1_exons_pb_2088	GACATCCAGGCGCGGACAACgatgcgtcgttatcgggacaCCACATGTGAGACTACATGGACTCCACTTGCCAATTTCCCgatgcgtcgttatcgggacaGATGCGTCGTTATCGGGACAtctttggcgcgatgcacaag
W1B03--W1B04__bcm_3663__ADAMTSL1_exons_pb_2128	GACATCCAGGCGCGGACAACtacgattgggaccgcaattcCAGGTGGCTGCAGAAGACGTCTCTGGTCTGTAGGCCGACCtacgattgggaccgcaattcTACGATTGGGACCGCAATTCtctttggcgcgatgcacaag
W1B03--W1B04__bcm_3661__ADAMTSL1_exons_pb_2175	GACATCCAGGCGCGGACAACgatgcgtcgttatcgggacaCACAGCTCATCAGCCAGGATGACTGTTTCATTCATCTCTCgatgcgtcgttatcgggacaGATGCGTCGTTATCGGGACAtctttggcgcgatgcacaag
W1B03--W1B04__bcm_3663__ADAMTSL1_exons_pb_2215	GACATCCAGGCGCGGACAACtacgattgggaccgcaattcGCGGTTACAAGCTTGCACCGTGCTGGGCTTGGGCTGGCGAtacgattgggaccgcaattcTACGATTGGGACCGCAATTCtctttggcgcgatgcacaag
W1B03--W1B04__bcm_3661__ADAMTSL1_exons_pb_2255	GACATCCAGGCGCGGACAACgatgcgtcgttatcgggacaGCTGCCACTGTGCAGGGTACCAGGCTGGGGGGCAATTAAAgatgcgtcgttatcgggacaGATGCGTCGTTATCGGGACAtctttggcgcgatgcacaag
W1B03--W1B04__bcm_3663__ADAMTSL1_exons_pb_2295	GACATCCAGGCGCGGACAACtacgattgggaccgcaattcTCACGTTTCTGAACACCCCCGCCACACGTTCTGGAACACGtacgattgggaccgcaattcTACGATTGGGACCGCAATTCtctttggcgcgatgcacaag
W1B03--W1B04__bcm_3661__ADAMTSL1_exons_pb_2335	GACATCCAGGCGCGGACAACgatgcgtcgttatcgggacaCAGGAAGCTGCCATCAGCCATGCGCTGCTTGCAAAGAACCgatgcgtcgttatcgggacaGATGCGTCGTTATCGGGACAtctttggcgcgatgcacaag
W1B03--W1B04__bcm_3663__ADAMTSL1_exons_pb_2375	GACATCCAGGCGCGGACAACtacgattgggaccgcaattcAGGCAGGTTTTGAAGCTGAACAGAAGGTCTCAGGAAGCTCtacgattgggaccgcaattcTACGATTGGGACCGCAATTCtctttggcgcgatgcacaag
W1B03--W1B04__bcm_3661__ADAMTSL1_exons_pb_2423	GACATCCAGGCGCGGACAACgatgcgtcgttatcgggacaAGAGAAGCCACTCGCTGGGACAGTCATCTTTCTTGCATGCgatgcgtcgttatcgggacaGATGCGTCGTTATCGGGACAtctttggcgcgatgcacaag
W1B03--W1B04__bcm_3663__ADAMTSL1_exons_pb_2465	GACATCCAGGCGCGGACAACtacgattgggaccgcaattcGGGTGCCTTCCCCGCAGCTTGTGGAACACTCTGTCCAGTCtacgattgggaccgcaattcTACGATTGGGACCGCAATTCtctttggcgcgatgcacaag
RNASonia_W1B03__W1A12__bcm_3667__ADARB2_exons_pb_0	GACATCCAGGCGCGGACAACtacggatcaacgtcgtttcaCTTTTGCGCCTCTGCTAGTTGTTTGGCACCAGCCACTTTGtacggatcaacgtcgtttcaTACGGATCAACGTCGTTTCActcgacctcgcgggcaatgg
RNASonia_W1B03__W1A12__bcm_3667__ADARB2_exons_pb_98	GACATCCAGGCGCGGACAACtacggatcaacgtcgtttcaTGGTCAGGGAGGGCGGGGAAGGGCGCGCGGCGTCCTGAGTtacggatcaacgtcgtttcaTACGGATCAACGTCGTTTCActcgacctcgcgggcaatgg
RNASonia_W1B03__W1A12__bcm_3667__ADARB2_exons_pb_151	GACATCCAGGCGCGGACAACtacggatcaacgtcgtttcaTTGCTCCCACTGGGCTGGGGGCCTCGGCTGGGCGCCTGGAtacggatcaacgtcgtttcaTACGGATCAACGTCGTTTCActcgacctcgcgggcaatgg
RNASonia_W1B03__W1A12__bcm_3667__ADARB2_exons_pb_211	GACATCCAGGCGCGGACAACtacggatcaacgtcgtttcaTTCAGGACTGAGCAGGAAAGCGCGCTCCGTCTCTCTGTCTtacggatcaacgtcgtttcaTACGGATCAACGTCGTTTCActcgacctcgcgggcaatgg
RNASonia_W1B03__W1A12__bcm_3667__ADARB2_exons_pb_251	GACATCCAGGCGCGGACAACtacggatcaacgtcgtttcaCTGCGAAGCTTGAGGTTGCAAACCCGGGAGCGGCTCACTTtacggatcaacgtcgtttcaTACGGATCAACGTCGTTTCActcgacctcgcgggcaatgg
RNASonia_W1B03__W1A12__bcm_3667__ADARB2_exons_pb_321	GACATCCAGGCGCGGACAACtacggatcaacgtcgtttcaCGCGGAGCCCAGAGCCGCCTCCCTCCTGCACCTGCACCTGtacggatcaacgtcgtttcaTACGGATCAACGTCGTTTCActcgacctcgcgggcaatgg
RNASonia_W1B03__W1A12__bcm_3667__ADARB2_exons_pb_361	GACATCCAGGCGCGGACAACtacggatcaacgtcgtttcaCTGCCGCTCCCCAGGACCGAGGCCATGGCCGAGACCCAGGtacggatcaacgtcgtttcaTACGGATCAACGTCGTTTCActcgacctcgcgggcaatgg
RNASonia_W1B03__W1A12__bcm_3667__ADARB2_exons_pb_401	GACATCCAGGCGCGGACAACtacggatcaacgtcgtttcaGGACTTGCATTTGAGTTGACTGCTCAGCCCTCCAGACCCTtacggatcaacgtcgtttcaTACGGATCAACGTCGTTTCActcgacctcgcgggcaatgg
RNASonia_W1B03__W1A12__bcm_3667__ADARB2_exons_pb_486	GACATCCAGGCGCGGACAACtacggatcaacgtcgtttcaGACTCAGGTGCTTGAAAGGAGCGAGGAAGGTTGACAATATtacggatcaacgtcgtttcaTACGGATCAACGTCGTTTCActcgacctcgcgggcaatgg
RNASonia_W1B03__W1A12__bcm_3667__ADARB2_exons_pb_526	GACATCCAGGCGCGGACAACtacggatcaacgtcgtttcaGTACTGAGGGTGTCGTCATCCTCCGTGTTTGTGATGCCAGtacggatcaacgtcgtttcaTACGGATCAACGTCGTTTCActcgacctcgcgggcaatgg
RNASonia_W1B03__W1A12__bcm_3667__ADARB2_exons_pb_566	GACATCCAGGCGCGGACAACtacggatcaacgtcgtttcaGTTGCCCACGTTGCGGTTCTCCTTCACCTCCGCGCTGCTGtacggatcaacgtcgtttcaTACGGATCAACGTCGTTTCActcgacctcgcgggcaatgg
RNASonia_W1B03__W1A12__bcm_3667__ADARB2_exons_pb_652	GACATCCAGGCGCGGACAACtacggatcaacgtcgtttcaTTCCCCTCCTCCAGCGGCCGCTTCCTCTTCGCGCCGGGCGtacggatcaacgtcgtttcaTACGGATCAACGTCGTTTCActcgacctcgcgggcaatgg
RNASonia_W1B03__W1A12__bcm_3667__ADARB2_exons_pb_698	GACATCCAGGCGCGGACAACtacggatcaacgtcgtttcaCGACAGCTTCTTCCAGACCAGCTGCAGTTTGCACAAGTGGtacggatcaacgtcgtttcaTACGGATCAACGTCGTTTCActcgacctcgcgggcaatgg
RNASonia_W1B03__W1A12__bcm_3667__ADARB2_exons_pb_738	GACATCCAGGCGCGGACAACtacggatcaacgtcgtttcaCGTGCAGCTGCACCAGCGCGTTCTTGGGCGCCACCGACCAtacggatcaacgtcgtttcaTACGGATCAACGTCGTTTCActcgacctcgcgggcaatgg
RNASonia_W1B03__W1A12__bcm_3667__ADARB2_exons_pb_778	GACATCCAGGCGCGGACAACtacggatcaacgtcgtttcaGTCTGCGACACTGTCCGGTACTGCAGGCCCGGCCTCAGCTtacggatcaacgtcgtttcaTACGGATCAACGTCGTTTCActcgacctcgcgggcaatgg
RNASonia_W1B03__W1A12__bcm_3667__ADARB2_exons_pb_818	GACATCCAGGCGCGGACAACtacggatcaacgtcgtttcaCTCCACCGCTACCGCGAAGACCGGGGCATGCACCGGGCCCtacggatcaacgtcgtttcaTACGGATCAACGTCGTTTCActcgacctcgcgggcaatgg
RNASonia_W1B03__W1A12__bcm_3667__ADARB2_exons_pb_858	GACATCCAGGCGCGGACAACtacggatcaacgtcgtttcaTCTTGGTGGGGCCTGTGCCCTCGAACGTGAGCCCGTTCACtacggatcaacgtcgtttcaTACGGATCAACGTCGTTTCActcgacctcgcgggcaatgg
RNASonia_W1B03__W1A12__bcm_3667__ADARB2_exons_pb_898	GACATCCAGGCGCGGACAACtacggatcaacgtcgtttcaGACCTGAGTGCCAGCTCCGCCGCGCGCATCTTGGCCTTCTtacggatcaacgtcgtttcaTACGGATCAACGTCGTTTCActcgacctcgcgggcaatgg
RNASonia_W1B03__W1A12__bcm_3667__ADARB2_exons_pb_938	GACATCCAGGCGCGGACAACtacggatcaacgtcgtttcaGGCCAGGTGCGCCTGGCAGGCGTTGGGGAACTGCACGAAGtacggatcaacgtcgtttcaTACGGATCAACGTCGTTTCActcgacctcgcgggcaatgg
RNASonia_W1B03__W1A12__bcm_3667__ADARB2_exons_pb_989	GACATCCAGGCGCGGACAACtacggatcaacgtcgtttcaATCGGCCTGGTCGGAGGTGAAGTCCGTGCCGGGGCCCGGGtacggatcaacgtcgtttcaTACGGATCAACGTCGTTTCActcgacctcgcgggcaatgg
RNASonia_W1B03__W1A12__bcm_3667__ADARB2_exons_pb_1107	GACATCCAGGCGCGGACAACtacggatcaacgtcgtttcaACAGCAGCCGCCGTCGCCCGTAGGCCGCGGACAGAAGCGCtacggatcaacgtcgtttcaTACGGATCAACGTCGTTTCActcgacctcgcgggcaatgg
RNASonia_W1B03__W1A12__bcm_3667__ADARB2_exons_pb_1192	GACATCCAGGCGCGGACAACtacggatcaacgtcgtttcaAGGCGGTTCAGCAGCACCACGGGGTTGCGCTCGCCCGGGGtacggatcaacgtcgtttcaTACGGATCAACGTCGTTTCActcgacctcgcgggcaatgg
RNASonia_W1B03__W1A12__bcm_3667__ADARB2_exons_pb_1232	GACATCCAGGCGCGGACAACtacggatcaacgtcgtttcaGGCCGGTTCTGCCAGACACACGTAGCGCAGCCCGGCGCGCtacggatcaacgtcgtttcaTACGGATCAACGTCGTTTCActcgacctcgcgggcaatgg
RNASonia_W1B03__W1A12__bcm_3667__ADARB2_exons_pb_1272	GACATCCAGGCGCGGACAACtacggatcaacgtcgtttcaCCACGCTCACGGCCATCACGAAGCTCCGCGCGCGCCGCTCtacggatcaacgtcgtttcaTACGGATCAACGTCGTTTCActcgacctcgcgggcaatgg
RNASonia_W1B03__W1A12__bcm_3667__ADARB2_exons_pb_1312	GACATCCAGGCGCGGACAACtacggatcaacgtcgtttcaAGCTTCTTGCTGCGCCCCGAGCCCTCGAACGTCCTGCCGTtacggatcaacgtcgtttcaTACGGATCAACGTCGTTTCActcgacctcgcgggcaatgg
RNASonia_W1B03__W1A12__bcm_3667__ADARB2_exons_pb_1354	GACATCCAGGCGCGGACAACtacggatcaacgtcgtttcaAACAGCTCCTGCAGTGCGGCCTGCGCGGCCTGACCCCGGGtacggatcaacgtcgtttcaTACGGATCAACGTCGTTTCActcgacctcgcgggcaatgg
RNASonia_W1B03__W1A12__bcm_3667__ADARB2_exons_pb_1395	GACATCCAGGCGCGGACAACtacggatcaacgtcgtttcaTCCTGGCCCTGCCGGGCGCGTGGCCGGGCATCTGGATGTCtacggatcaacgtcgtttcaTACGGATCAACGTCGTTTCActcgacctcgcgggcaatgg
RNASonia_W1B03__W1A12__bcm_3667__ADARB2_exons_pb_1435	GACATCCAGGCGCGGACAACtacggatcaacgtcgtttcaTGGGATATGGAGTCTGCGAATTCCTGCGGCATTGGCGTCCtacggatcaacgtcgtttcaTACGGATCAACGTCGTTTCActcgacctcgcgggcaatgg
RNASonia_W1B03__W1A12__bcm_3667__ADARB2_exons_pb_1475	GACATCCAGGCGCGGACAACtacggatcaacgtcgtttcaGAGGTCCGTCGTCACCTCGCGGAACTTCTGTGTGACCAGCtacggatcaacgtcgtttcaTACGGATCAACGTCGTTTCActcgacctcgcgggcaatgg
RNASonia_W1B03__W1A12__bcm_3667__ADARB2_exons_pb_1515	GACATCCAGGCGCGGACAACtacggatcaacgtcgtttcaCGATTCCTGCCAGCGCTTTATGGCGGGCGTGCATGGGCGTtacggatcaacgtcgtttcaTACGGATCAACGTCGTTTCActcgacctcgcgggcaatgg
RNASonia_W1B03__W1A12__bcm_3667__ADARB2_exons_pb_1555	GACATCCAGGCGCGGACAACtacggatcaacgtcgtttcaACGACCTGCGCCTGCCGAGCATCCAGGCCTTTGGTCATGAtacggatcaacgtcgtttcaTACGGATCAACGTCGTTTCActcgacctcgcgggcaatgg
RNASonia_W1B03__W1A12__bcm_3667__ADARB2_exons_pb_1595	GACATCCAGGCGCGGACAACtacggatcaacgtcgtttcaGTGCTCGCCGCTGATGCACTTGGTCCCCGAGGACAGGGCCtacggatcaacgtcgtttcaTACGGATCAACGTCGTTTCActcgacctcgcgggcaatgg
RNASonia_W1B03__W1A12__bcm_3667__ADARB2_exons_pb_1635	GACATCCAGGCGCGGACAACtacggatcaacgtcgtttcaCCGCGTGGCAGTCATTCACCACCAGCCCCTGGTCACTGAGtacggatcaacgtcgtttcaTACGGATCAACGTCGTTTCActcgacctcgcgggcaatgg
RNASonia_W1B03__W1A12__bcm_3667__ADARB2_exons_pb_1675	GACATCCAGGCGCGGACAACtacggatcaacgtcgtttcaGTGTAGAGGAAGTGCAGGAACGCCCGCCGGGCCACGACCTtacggatcaacgtcgtttcaTACGGATCAACGTCGTTTCActcgacctcgcgggcaatgg
RNASonia_W1B03__W1A12__bcm_3667__ADARB2_exons_pb_1715	GACATCCAGGCGCGGACAACtacggatcaacgtcgtttcaTGAGTCCTCGCGCCGCTTGCTCAGGTGCAGCTCCAGCTGCtacggatcaacgtcgtttcaTACGGATCAACGTCGTTTCActcgacctcgcgggcaatgg
RNASonia_W1B03__W1A12__bcm_3667__ADARB2_exons_pb_1755	GACATCCAGGCGCGGACAACtacggatcaacgtcgtttcaGGTAGCCACCTTCTTTTAACCGCACGAATATCGATCGCTCtacggatcaacgtcgtttcaTACGGATCAACGTCGTTTCActcgacctcgcgggcaatgg
RNASonia_W1B03__W1A12__bcm_3667__ADARB2_exons_pb_1795	GACATCCAGGCGCGGACAACtacggatcaacgtcgtttcaGTGCTCACGTAGAGATGGAAGAGGATGTTCTCTCGCAGCCtacggatcaacgtcgtttcaTACGGATCAACGTCGTTTCActcgacctcgcgggcaatgg
RNASonia_W1B03__W1A12__bcm_3667__ADARB2_exons_pb_1835	GACATCCAGGCGCGGACAACtacggatcaacgtcgtttcaCTCGTAGGGAGAGTGGAGTCTTGCGTCTCCACAGGGGGAGtacggatcaacgtcgtttcaTACGGATCAACGTCGTTTCActcgacctcgcgggcaatgg
RNASonia_W1B03__W1A12__bcm_3667__ADARB2_exons_pb_1875	GACATCCAGGCGCGGACAACtacggatcaacgtcgtttcaTCCTGACGAGGTGTTTGCTGCTGTGCAGGTCTGTGGTGATtacggatcaacgtcgtttcaTACGGATCAACGTCGTTTCActcgacctcgcgggcaatgg
RNASonia_W1B03__W1A12__bcm_3667__ADARB2_exons_pb_1915	GACATCCAGGCGCGGACAACtacggatcaacgtcgtttcaTCCCCGGACTCGATCTTGGTGCGCAGGTGCCCGCGGAACTtacggatcaacgtcgtttcaTACGGATCAACGTCGTTTCActcgacctcgcgggcaatgg
RNASonia_W1B03__W1A12__bcm_3667__ADARB2_exons_pb_1955	GACATCCAGGCGCGGACAACtacggatcaacgtcgtttcaGGTCTGCACTGCGCTGGGGCCACGCACGGGGACCGTCCCTtacggatcaacgtcgtttcaTACGGATCAACGTCGTTTCActcgacctcgcgggcaatgg
RNASonia_W1B03__W1A12__bcm_3667__ADARB2_exons_pb_1995	GACATCCAGGCGCGGACAACtacggatcaacgtcgtttcaACATGGTGATCAGCTGCTCCCCCAGCAGGACGCCGTCCCAtacggatcaacgtcgtttcaTACGGATCAACGTCGTTTCActcgacctcgcgggcaatgg
RNASonia_W1B03__W1A12__bcm_3667__ADARB2_exons_pb_2035	GACATCCAGGCGCGGACAACtacggatcaacgtcgtttcaAGCCCCAGGACGTTCCACCTGGCGATCTTGTCCGTGCAGGtacggatcaacgtcgtttcaTACGGATCAACGTCGTTTCActcgacctcgcgggcaatgg
RNASonia_W1B03__W1A12__bcm_3667__ADARB2_exons_pb_2075	GACATCCAGGCGCGGACAACtacggatcaacgtcgtttcaGTACACGGGCTCCACGAAGTGGGACAGGAGCGCGCCCTGCtacggatcaacgtcgtttcaTACGGATCAACGTCGTTTCActcgacctcgcgggcaatgg
RNASonia_W1B03__W1A12__bcm_3667__ADARB2_exons_pb_2115	GACATCCAGGCGCGGACAACtacggatcaacgtcgtttcaGGCCCGTGTGGTGCAGGCTGCCCACCACGATGCTCTGCAGtacggatcaacgtcgtttcaTACGGATCAACGTCGTTTCActcgacctcgcgggcaatgg
RNASonia_W1B03__W1A12__bcm_3667__ADARB2_exons_pb_2195	GACATCCAGGCGCGGACAACtacggatcaacgtcgtttcaGAGGAGAGGCCGGTTGTGCCGGTAGGAGGCGGGCAGCTGGtacggatcaacgtcgtttcaTACGGATCAACGTCGTTTCActcgacctcgcgggcaatgg
RNASonia_W1B03__W1A12__bcm_3667__ADARB2_exons_pb_2235	GACATCCAGGCGCGGACAACtacggatcaacgtcgtttcaACTTCCCCGGCTGGCGCGCCTCGGCGTCACTCACGCCGCTtacggatcaacgtcgtttcaTACGGATCAACGTCGTTTCActcgacctcgcgggcaatgg
RNASonia_W1B03__W1A12__bcm_3667__ADARB2_exons_pb_2285	GACATCCAGGCGCGGACAACtacggatcaacgtcgtttcaAATCTCCAGGTCCGCGCTGCCCACGACCCAGTTCATGCTGtacggatcaacgtcgtttcaTACGGATCAACGTCGTTTCActcgacctcgcgggcaatgg
RNASonia_W1B03__W1A12__bcm_3667__ADARB2_exons_pb_2325	GACATCCAGGCGCGGACAACtacggatcaacgtcgtttcaATGGGCCCCCACAGCTCCTCCGCCCAGTGGTGGCGTTGATtacggatcaacgtcgtttcaTACGGATCAACGTCGTTTCActcgacctcgcgggcaatgg
RNASonia_W1B03__W1A12__bcm_3667__ADARB2_exons_pb_2365	GACATCCAGGCGCGGACAACtacggatcaacgtcgtttcaCGCGCCCACCGTGCAGACAGCACGTGCTTGCAGAGCCGGGtacggatcaacgtcgtttcaTACGGATCAACGTCGTTTCActcgacctcgcgggcaatgg
RNASonia_W1B03__W1A12__bcm_3667__ADARB2_exons_pb_2405	GACATCCAGGCGCGGACAACtacggatcaacgtcgtttcaTCCAGGGCTGGGTGTCCGTGTGCTCAGCCTGCCATACAGCtacggatcaacgtcgtttcaTACGGATCAACGTCGTTTCActcgacctcgcgggcaatgg
RNASonia_W1B03__W1A12__bcm_3667__ADARB2_exons_pb_2445	GACATCCAGGCGCGGACAACtacggatcaacgtcgtttcaGCGCCCCCAGCTTGGCCTCACAGTACATGGAGGGCGTGTCtacggatcaacgtcgtttcaTACGGATCAACGTCGTTTCActcgacctcgcgggcaatgg
RNASonia_W1B03__W1A12__bcm_3667__ADARB2_exons_pb_2485	GACATCCAGGCGCGGACAACtacggatcaacgtcgtttcaAAGGCCTTGAACAGCTGCTGTTTCACAGACTGGTAGGTGTtacggatcaacgtcgtttcaTACGGATCAACGTCGTTTCActcgacctcgcgggcaatgg
RNASonia_W1B03__W1A12__bcm_3667__ADARB2_exons_pb_2537	GACATCCAGGCGCGGACAACtacggatcaacgtcgtttcaCTGCTGCTGCTCCGGTGGTTTCCTCACCCAGGTGCCCAGGtacggatcaacgtcgtttcaTACGGATCAACGTCGTTTCActcgacctcgcgggcaatgg
RNASonia_W1B03__W1A12__bcm_3667__ADARB2_exons_pb_2577	GACATCCAGGCGCGGACAACtacggatcaacgtcgtttcaCCAGCAGCCAGGAGCCCGCAGCCTAGAGAGTCAGTAGAAAtacggatcaacgtcgtttcaTACGGATCAACGTCGTTTCActcgacctcgcgggcaatgg
RNASonia_W1B03__W1A12__bcm_3667__ADARB2_exons_pb_2617	GACATCCAGGCGCGGACAACtacggatcaacgtcgtttcaCCCCAGACACGGTCCCATCCCTCCAGCGTCCCGCTCAGCTtacggatcaacgtcgtttcaTACGGATCAACGTCGTTTCActcgacctcgcgggcaatgg
W1B03--W1B04__bcm_3667__ADARB2_exons_pb_0	GACATCCAGGCGCGGACAACtacggatcaacgtcgtttcaCTTTTGCGCCTCTGCTAGTTGTTTGGCACCAGCCACTTTGtacggatcaacgtcgtttcaTACGGATCAACGTCGTTTCAtctttggcgcgatgcacaag
W1B03--W1B04__bcm_3669__ADARB2_exons_pb_57	GACATCCAGGCGCGGACAACtgcgtatagccttacgatagCTCCGAGCTTCCCGCGGGCTCTGCCTCCTGCTCTGGGCTCtgcgtatagccttacgatagTGCGTATAGCCTTACGATAGtctttggcgcgatgcacaag
W1B03--W1B04__bcm_3667__ADARB2_exons_pb_98	GACATCCAGGCGCGGACAACtacggatcaacgtcgtttcaTGGTCAGGGAGGGCGGGGAAGGGCGCGCGGCGTCCTGAGTtacggatcaacgtcgtttcaTACGGATCAACGTCGTTTCAtctttggcgcgatgcacaag
W1B03--W1B04__bcm_3669__ADARB2_exons_pb_151	GACATCCAGGCGCGGACAACtgcgtatagccttacgatagTTGCTCCCACTGGGCTGGGGGCCTCGGCTGGGCGCCTGGAtgcgtatagccttacgatagTGCGTATAGCCTTACGATAGtctttggcgcgatgcacaag
W1B03--W1B04__bcm_3667__ADARB2_exons_pb_211	GACATCCAGGCGCGGACAACtacggatcaacgtcgtttcaTTCAGGACTGAGCAGGAAAGCGCGCTCCGTCTCTCTGTCTtacggatcaacgtcgtttcaTACGGATCAACGTCGTTTCAtctttggcgcgatgcacaag
W1B03--W1B04__bcm_3669__ADARB2_exons_pb_251	GACATCCAGGCGCGGACAACtgcgtatagccttacgatagCTGCGAAGCTTGAGGTTGCAAACCCGGGAGCGGCTCACTTtgcgtatagccttacgatagTGCGTATAGCCTTACGATAGtctttggcgcgatgcacaag
W1B03--W1B04__bcm_3667__ADARB2_exons_pb_321	GACATCCAGGCGCGGACAACtacggatcaacgtcgtttcaCGCGGAGCCCAGAGCCGCCTCCCTCCTGCACCTGCACCTGtacggatcaacgtcgtttcaTACGGATCAACGTCGTTTCAtctttggcgcgatgcacaag
W1B03--W1B04__bcm_3669__ADARB2_exons_pb_361	GACATCCAGGCGCGGACAACtgcgtatagccttacgatagCTGCCGCTCCCCAGGACCGAGGCCATGGCCGAGACCCAGGtgcgtatagccttacgatagTGCGTATAGCCTTACGATAGtctttggcgcgatgcacaag
W1B03--W1B04__bcm_3667__ADARB2_exons_pb_401	GACATCCAGGCGCGGACAACtacggatcaacgtcgtttcaGGACTTGCATTTGAGTTGACTGCTCAGCCCTCCAGACCCTtacggatcaacgtcgtttcaTACGGATCAACGTCGTTTCAtctttggcgcgatgcacaag
W1B03--W1B04__bcm_3667__ADARB2_exons_pb_486	GACATCCAGGCGCGGACAACtacggatcaacgtcgtttcaGACTCAGGTGCTTGAAAGGAGCGAGGAAGGTTGACAATATtacggatcaacgtcgtttcaTACGGATCAACGTCGTTTCAtctttggcgcgatgcacaag
W1B03--W1B04__bcm_3669__ADARB2_exons_pb_526	GACATCCAGGCGCGGACAACtgcgtatagccttacgatagGTACTGAGGGTGTCGTCATCCTCCGTGTTTGTGATGCCAGtgcgtatagccttacgatagTGCGTATAGCCTTACGATAGtctttggcgcgatgcacaag
W1B03--W1B04__bcm_3667__ADARB2_exons_pb_566	GACATCCAGGCGCGGACAACtacggatcaacgtcgtttcaGTTGCCCACGTTGCGGTTCTCCTTCACCTCCGCGCTGCTGtacggatcaacgtcgtttcaTACGGATCAACGTCGTTTCAtctttggcgcgatgcacaag
W1B03--W1B04__bcm_3669__ADARB2_exons_pb_652	GACATCCAGGCGCGGACAACtgcgtatagccttacgatagTTCCCCTCCTCCAGCGGCCGCTTCCTCTTCGCGCCGGGCGtgcgtatagccttacgatagTGCGTATAGCCTTACGATAGtctttggcgcgatgcacaag
W1B03--W1B04__bcm_3667__ADARB2_exons_pb_698	GACATCCAGGCGCGGACAACtacggatcaacgtcgtttcaCGACAGCTTCTTCCAGACCAGCTGCAGTTTGCACAAGTGGtacggatcaacgtcgtttcaTACGGATCAACGTCGTTTCAtctttggcgcgatgcacaag
W1B03--W1B04__bcm_3669__ADARB2_exons_pb_738	GACATCCAGGCGCGGACAACtgcgtatagccttacgatagCGTGCAGCTGCACCAGCGCGTTCTTGGGCGCCACCGACCAtgcgtatagccttacgatagTGCGTATAGCCTTACGATAGtctttggcgcgatgcacaag
W1B03--W1B04__bcm_3667__ADARB2_exons_pb_778	GACATCCAGGCGCGGACAACtacggatcaacgtcgtttcaGTCTGCGACACTGTCCGGTACTGCAGGCCCGGCCTCAGCTtacggatcaacgtcgtttcaTACGGATCAACGTCGTTTCAtctttggcgcgatgcacaag
W1B03--W1B04__bcm_3669__ADARB2_exons_pb_818	GACATCCAGGCGCGGACAACtgcgtatagccttacgatagCTCCACCGCTACCGCGAAGACCGGGGCATGCACCGGGCCCtgcgtatagccttacgatagTGCGTATAGCCTTACGATAGtctttggcgcgatgcacaag
W1B03--W1B04__bcm_3667__ADARB2_exons_pb_858	GACATCCAGGCGCGGACAACtacggatcaacgtcgtttcaTCTTGGTGGGGCCTGTGCCCTCGAACGTGAGCCCGTTCACtacggatcaacgtcgtttcaTACGGATCAACGTCGTTTCAtctttggcgcgatgcacaag
W1B03--W1B04__bcm_3669__ADARB2_exons_pb_898	GACATCCAGGCGCGGACAACtgcgtatagccttacgatagGACCTGAGTGCCAGCTCCGCCGCGCGCATCTTGGCCTTCTtgcgtatagccttacgatagTGCGTATAGCCTTACGATAGtctttggcgcgatgcacaag
W1B03--W1B04__bcm_3667__ADARB2_exons_pb_938	GACATCCAGGCGCGGACAACtacggatcaacgtcgtttcaGGCCAGGTGCGCCTGGCAGGCGTTGGGGAACTGCACGAAGtacggatcaacgtcgtttcaTACGGATCAACGTCGTTTCAtctttggcgcgatgcacaag
W1B03--W1B04__bcm_3669__ADARB2_exons_pb_989	GACATCCAGGCGCGGACAACtgcgtatagccttacgatagATCGGCCTGGTCGGAGGTGAAGTCCGTGCCGGGGCCCGGGtgcgtatagccttacgatagTGCGTATAGCCTTACGATAGtctttggcgcgatgcacaag
W1B03--W1B04__bcm_3669__ADARB2_exons_pb_1107	GACATCCAGGCGCGGACAACtgcgtatagccttacgatagACAGCAGCCGCCGTCGCCCGTAGGCCGCGGACAGAAGCGCtgcgtatagccttacgatagTGCGTATAGCCTTACGATAGtctttggcgcgatgcacaag
W1B03--W1B04__bcm_3667__ADARB2_exons_pb_1192	GACATCCAGGCGCGGACAACtacggatcaacgtcgtttcaAGGCGGTTCAGCAGCACCACGGGGTTGCGCTCGCCCGGGGtacggatcaacgtcgtttcaTACGGATCAACGTCGTTTCAtctttggcgcgatgcacaag
W1B03--W1B04__bcm_3669__ADARB2_exons_pb_1232	GACATCCAGGCGCGGACAACtgcgtatagccttacgatagGGCCGGTTCTGCCAGACACACGTAGCGCAGCCCGGCGCGCtgcgtatagccttacgatagTGCGTATAGCCTTACGATAGtctttggcgcgatgcacaag
W1B03--W1B04__bcm_3667__ADARB2_exons_pb_1272	GACATCCAGGCGCGGACAACtacggatcaacgtcgtttcaCCACGCTCACGGCCATCACGAAGCTCCGCGCGCGCCGCTCtacggatcaacgtcgtttcaTACGGATCAACGTCGTTTCAtctttggcgcgatgcacaag
W1B03--W1B04__bcm_3669__ADARB2_exons_pb_1312	GACATCCAGGCGCGGACAACtgcgtatagccttacgatagAGCTTCTTGCTGCGCCCCGAGCCCTCGAACGTCCTGCCGTtgcgtatagccttacgatagTGCGTATAGCCTTACGATAGtctttggcgcgatgcacaag
W1B03--W1B04__bcm_3667__ADARB2_exons_pb_1354	GACATCCAGGCGCGGACAACtacggatcaacgtcgtttcaAACAGCTCCTGCAGTGCGGCCTGCGCGGCCTGACCCCGGGtacggatcaacgtcgtttcaTACGGATCAACGTCGTTTCAtctttggcgcgatgcacaag
W1B03--W1B04__bcm_3669__ADARB2_exons_pb_1395	GACATCCAGGCGCGGACAACtgcgtatagccttacgatagTCCTGGCCCTGCCGGGCGCGTGGCCGGGCATCTGGATGTCtgcgtatagccttacgatagTGCGTATAGCCTTACGATAGtctttggcgcgatgcacaag
W1B03--W1B04__bcm_3667__ADARB2_exons_pb_1435	GACATCCAGGCGCGGACAACtacggatcaacgtcgtttcaTGGGATATGGAGTCTGCGAATTCCTGCGGCATTGGCGTCCtacggatcaacgtcgtttcaTACGGATCAACGTCGTTTCAtctttggcgcgatgcacaag
W1B03--W1B04__bcm_3669__ADARB2_exons_pb_1475	GACATCCAGGCGCGGACAACtgcgtatagccttacgatagGAGGTCCGTCGTCACCTCGCGGAACTTCTGTGTGACCAGCtgcgtatagccttacgatagTGCGTATAGCCTTACGATAGtctttggcgcgatgcacaag
W1B03--W1B04__bcm_3667__ADARB2_exons_pb_1515	GACATCCAGGCGCGGACAACtacggatcaacgtcgtttcaCGATTCCTGCCAGCGCTTTATGGCGGGCGTGCATGGGCGTtacggatcaacgtcgtttcaTACGGATCAACGTCGTTTCAtctttggcgcgatgcacaag
W1B03--W1B04__bcm_3669__ADARB2_exons_pb_1555	GACATCCAGGCGCGGACAACtgcgtatagccttacgatagACGACCTGCGCCTGCCGAGCATCCAGGCCTTTGGTCATGAtgcgtatagccttacgatagTGCGTATAGCCTTACGATAGtctttggcgcgatgcacaag
W1B03--W1B04__bcm_3667__ADARB2_exons_pb_1595	GACATCCAGGCGCGGACAACtacggatcaacgtcgtttcaGTGCTCGCCGCTGATGCACTTGGTCCCCGAGGACAGGGCCtacggatcaacgtcgtttcaTACGGATCAACGTCGTTTCAtctttggcgcgatgcacaag
W1B03--W1B04__bcm_3669__ADARB2_exons_pb_1635	GACATCCAGGCGCGGACAACtgcgtatagccttacgatagCCGCGTGGCAGTCATTCACCACCAGCCCCTGGTCACTGAGtgcgtatagccttacgatagTGCGTATAGCCTTACGATAGtctttggcgcgatgcacaag
W1B03--W1B04__bcm_3667__ADARB2_exons_pb_1675	GACATCCAGGCGCGGACAACtacggatcaacgtcgtttcaGTGTAGAGGAAGTGCAGGAACGCCCGCCGGGCCACGACCTtacggatcaacgtcgtttcaTACGGATCAACGTCGTTTCAtctttggcgcgatgcacaag
W1B03--W1B04__bcm_3669__ADARB2_exons_pb_1715	GACATCCAGGCGCGGACAACtgcgtatagccttacgatagTGAGTCCTCGCGCCGCTTGCTCAGGTGCAGCTCCAGCTGCtgcgtatagccttacgatagTGCGTATAGCCTTACGATAGtctttggcgcgatgcacaag
W1B03--W1B04__bcm_3667__ADARB2_exons_pb_1755	GACATCCAGGCGCGGACAACtacggatcaacgtcgtttcaGGTAGCCACCTTCTTTTAACCGCACGAATATCGATCGCTCtacggatcaacgtcgtttcaTACGGATCAACGTCGTTTCAtctttggcgcgatgcacaag
W1B03--W1B04__bcm_3669__ADARB2_exons_pb_1795	GACATCCAGGCGCGGACAACtgcgtatagccttacgatagGTGCTCACGTAGAGATGGAAGAGGATGTTCTCTCGCAGCCtgcgtatagccttacgatagTGCGTATAGCCTTACGATAGtctttggcgcgatgcacaag
W1B03--W1B04__bcm_3667__ADARB2_exons_pb_1835	GACATCCAGGCGCGGACAACtacggatcaacgtcgtttcaCTCGTAGGGAGAGTGGAGTCTTGCGTCTCCACAGGGGGAGtacggatcaacgtcgtttcaTACGGATCAACGTCGTTTCAtctttggcgcgatgcacaag
W1B03--W1B04__bcm_3669__ADARB2_exons_pb_1875	GACATCCAGGCGCGGACAACtgcgtatagccttacgatagTCCTGACGAGGTGTTTGCTGCTGTGCAGGTCTGTGGTGATtgcgtatagccttacgatagTGCGTATAGCCTTACGATAGtctttggcgcgatgcacaag
W1B03--W1B04__bcm_3667__ADARB2_exons_pb_1915	GACATCCAGGCGCGGACAACtacggatcaacgtcgtttcaTCCCCGGACTCGATCTTGGTGCGCAGGTGCCCGCGGAACTtacggatcaacgtcgtttcaTACGGATCAACGTCGTTTCAtctttggcgcgatgcacaag
W1B03--W1B04__bcm_3669__ADARB2_exons_pb_1955	GACATCCAGGCGCGGACAACtgcgtatagccttacgatagGGTCTGCACTGCGCTGGGGCCACGCACGGGGACCGTCCCTtgcgtatagccttacgatagTGCGTATAGCCTTACGATAGtctttggcgcgatgcacaag
W1B03--W1B04__bcm_3667__ADARB2_exons_pb_1995	GACATCCAGGCGCGGACAACtacggatcaacgtcgtttcaACATGGTGATCAGCTGCTCCCCCAGCAGGACGCCGTCCCAtacggatcaacgtcgtttcaTACGGATCAACGTCGTTTCAtctttggcgcgatgcacaag
W1B03--W1B04__bcm_3669__ADARB2_exons_pb_2035	GACATCCAGGCGCGGACAACtgcgtatagccttacgatagAGCCCCAGGACGTTCCACCTGGCGATCTTGTCCGTGCAGGtgcgtatagccttacgatagTGCGTATAGCCTTACGATAGtctttggcgcgatgcacaag
W1B03--W1B04__bcm_3667__ADARB2_exons_pb_2075	GACATCCAGGCGCGGACAACtacggatcaacgtcgtttcaGTACACGGGCTCCACGAAGTGGGACAGGAGCGCGCCCTGCtacggatcaacgtcgtttcaTACGGATCAACGTCGTTTCAtctttggcgcgatgcacaag
W1B03--W1B04__bcm_3669__ADARB2_exons_pb_2115	GACATCCAGGCGCGGACAACtgcgtatagccttacgatagGGCCCGTGTGGTGCAGGCTGCCCACCACGATGCTCTGCAGtgcgtatagccttacgatagTGCGTATAGCCTTACGATAGtctttggcgcgatgcacaag
W1B03--W1B04__bcm_3667__ADARB2_exons_pb_2155	GACATCCAGGCGCGGACAACtacggatcaacgtcgtttcaCCGACACCCTCCATGCGGTGGCTCATGACGCGTGCGAGGTtacggatcaacgtcgtttcaTACGGATCAACGTCGTTTCAtctttggcgcgatgcacaag
W1B03--W1B04__bcm_3669__ADARB2_exons_pb_2195	GACATCCAGGCGCGGACAACtgcgtatagccttacgatagGAGGAGAGGCCGGTTGTGCCGGTAGGAGGCGGGCAGCTGGtgcgtatagccttacgatagTGCGTATAGCCTTACGATAGtctttggcgcgatgcacaag
W1B03--W1B04__bcm_3667__ADARB2_exons_pb_2235	GACATCCAGGCGCGGACAACtacggatcaacgtcgtttcaACTTCCCCGGCTGGCGCGCCTCGGCGTCACTCACGCCGCTtacggatcaacgtcgtttcaTACGGATCAACGTCGTTTCAtctttggcgcgatgcacaag
W1B03--W1B04__bcm_3669__ADARB2_exons_pb_2285	GACATCCAGGCGCGGACAACtgcgtatagccttacgatagAATCTCCAGGTCCGCGCTGCCCACGACCCAGTTCATGCTGtgcgtatagccttacgatagTGCGTATAGCCTTACGATAGtctttggcgcgatgcacaag
W1B03--W1B04__bcm_3667__ADARB2_exons_pb_2325	GACATCCAGGCGCGGACAACtacggatcaacgtcgtttcaATGGGCCCCCACAGCTCCTCCGCCCAGTGGTGGCGTTGATtacggatcaacgtcgtttcaTACGGATCAACGTCGTTTCAtctttggcgcgatgcacaag
W1B03--W1B04__bcm_3669__ADARB2_exons_pb_2365	GACATCCAGGCGCGGACAACtgcgtatagccttacgatagCGCGCCCACCGTGCAGACAGCACGTGCTTGCAGAGCCGGGtgcgtatagccttacgatagTGCGTATAGCCTTACGATAGtctttggcgcgatgcacaag
W1B03--W1B04__bcm_3667__ADARB2_exons_pb_2405	GACATCCAGGCGCGGACAACtacggatcaacgtcgtttcaTCCAGGGCTGGGTGTCCGTGTGCTCAGCCTGCCATACAGCtacggatcaacgtcgtttcaTACGGATCAACGTCGTTTCAtctttggcgcgatgcacaag
W1B03--W1B04__bcm_3669__ADARB2_exons_pb_2445	GACATCCAGGCGCGGACAACtgcgtatagccttacgatagGCGCCCCCAGCTTGGCCTCACAGTACATGGAGGGCGTGTCtgcgtatagccttacgatagTGCGTATAGCCTTACGATAGtctttggcgcgatgcacaag
W1B03--W1B04__bcm_3667__ADARB2_exons_pb_2485	GACATCCAGGCGCGGACAACtacggatcaacgtcgtttcaAAGGCCTTGAACAGCTGCTGTTTCACAGACTGGTAGGTGTtacggatcaacgtcgtttcaTACGGATCAACGTCGTTTCAtctttggcgcgatgcacaag
W1B03--W1B04__bcm_3669__ADARB2_exons_pb_2537	GACATCCAGGCGCGGACAACtgcgtatagccttacgatagCTGCTGCTGCTCCGGTGGTTTCCTCACCCAGGTGCCCAGGtgcgtatagccttacgatagTGCGTATAGCCTTACGATAGtctttggcgcgatgcacaag
W1B03--W1B04__bcm_3667__ADARB2_exons_pb_2577	GACATCCAGGCGCGGACAACtacggatcaacgtcgtttcaCCAGCAGCCAGGAGCCCGCAGCCTAGAGAGTCAGTAGAAAtacggatcaacgtcgtttcaTACGGATCAACGTCGTTTCAtctttggcgcgatgcacaag
W1B03--W1B04__bcm_3669__ADARB2_exons_pb_2617	GACATCCAGGCGCGGACAACtgcgtatagccttacgatagCCCCAGACACGGTCCCATCCCTCCAGCGTCCCGCTCAGCTtgcgtatagccttacgatagTGCGTATAGCCTTACGATAGtctttggcgcgatgcacaag
RNASonia_W1B03__W1A12__bcm_19083__ADGRG1_exons_pb_10	GACATCCAGGCGCGGACAACcagggacctacggtatggtgGGAGGCTCCCAGCCCATCTCCTACGGCAGGGCAGGGCAGAcagggacctacggtatggtgCAGGGACCTACGGTATGGTGctcgacctcgcgggcaatgg
RNASonia_W1B03__W1A12__bcm_19083__ADGRG1_exons_pb_50	GACATCCAGGCGCGGACAACcagggacctacggtatggtgCCCTGGTCCCCGCTGCCTGCCGAGTGAGCTGGAGAGCGTGcagggacctacggtatggtgCAGGGACCTACGGTATGGTGctcgacctcgcgggcaatgg
RNASonia_W1B03__W1A12__bcm_19083__ADGRG1_exons_pb_90	GACATCCAGGCGCGGACAACcagggacctacggtatggtgCCACCTTTCAGGATCCACCCCCAGAGGCTTAACCTGCCAGcagggacctacggtatggtgCAGGGACCTACGGTATGGTGctcgacctcgcgggcaatgg
RNASonia_W1B03__W1A12__bcm_19083__ADGRG1_exons_pb_130	GACATCCAGGCGCGGACAACcagggacctacggtatggtgCTGCCAGGTGGAGGGTCCCACGCAGGGCCAGGCGGCTGGAcagggacctacggtatggtgCAGGGACCTACGGTATGGTGctcgacctcgcgggcaatgg
RNASonia_W1B03__W1A12__bcm_19083__ADGRG1_exons_pb_170	GACATCCAGGCGCGGACAACcagggacctacggtatggtgATTTTCCTCCGACGGAGTCACTCTTGGAAGTCACCACCTGcagggacctacggtatggtgCAGGGACCTACGGTATGGTGctcgacctcgcgggcaatgg
RNASonia_W1B03__W1A12__bcm_19083__ADGRG1_exons_pb_210	GACATCCAGGCGCGGACAACcagggacctacggtatggtgCAGCAGGAACAGTGTCGTCTGCAGCAGCGACTGGGGAGTCcagggacctacggtatggtgCAGGGACCTACGGTATGGTGctcgacctcgcgggcaatgg
RNASonia_W1B03__W1A12__bcm_19083__ADGRG1_exons_pb_250	GACATCCAGGCGCGGACAACcagggacctacggtatggtgGGCCCCTGCCGTGGGCACCTTGGACCAGGAAGAGCAGACTcagggacctacggtatggtgCAGGGACCTACGGTATGGTGctcgacctcgcgggcaatgg
RNASonia_W1B03__W1A12__bcm_19083__ADGRG1_exons_pb_290	GACATCCAGGCGCGGACAACcagggacctacggtatggtgGTCTGGTTCCGCTGGCTGCAGAAGCGAAAGTCTTCCCTGTcagggacctacggtatggtgCAGGGACCTACGGTATGGTGctcgacctcgcgggcaatgg
RNASonia_W1B03__W1A12__bcm_19083__ADGRG1_exons_pb_330	GACATCCAGGCGCGGACAACcagggacctacggtatggtgCAGGTCTGGTGTGGGTTTGTAGTGGAGGCTGCTCCTGTGTcagggacctacggtatggtgCAGGGACCTACGGTATGGTGctcgacctcgcgggcaatgg
RNASonia_W1B03__W1A12__bcm_19083__ADGRG1_exons_pb_370	GACATCCAGGCGCGGACAACcagggacctacggtatggtgGGACTGTGAGGGCCTCTTCGGAGTTCTCGATGGAGATGCGcagggacctacggtatggtgCAGGGACCTACGGTATGGTGctcgacctcgcgggcaatgg
RNASonia_W1B03__W1A12__bcm_19083__ADGRG1_exons_pb_417	GACATCCAGGCGCGGACAACcagggacctacggtatggtgGTCAGGGAAGGATCGGGAAGCAGGGTGGGCTGCAGGGAAAcagggacctacggtatggtgCAGGGACCTACGGTATGGTGctcgacctcgcgggcaatgg
RNASonia_W1B03__W1A12__bcm_19083__ADGRG1_exons_pb_457	GACATCCAGGCGCGGACAACcagggacctacggtatggtgGTCGGTTCCAGTAGAGGCAGAAGTGGTAGAGGCCCCTGGGcagggacctacggtatggtgCAGGGACCTACGGTATGGTGctcgacctcgcgggcaatgg
RNASonia_W1B03__W1A12__bcm_19083__ADGRG1_exons_pb_497	GACATCCAGGCGCGGACAACcagggacctacggtatggtgAAGTCACGCTTGCCATAGAGAAGATGTAATCTCCCAGCATcagggacctacggtatggtgCAGGGACCTACGGTATGGTGctcgacctcgcgggcaatgg
RNASonia_W1B03__W1A12__bcm_19083__ADGRG1_exons_pb_537	GACATCCAGGCGCGGACAACcagggacctacggtatggtgCTGGAAGCAGAGGAGGCTAGAGGCTTTGTCACTCAGCAAGcagggacctacggtatggtgCAGGGACCTACGGTATGGTGctcgacctcgcgggcaatgg
RNASonia_W1B03__W1A12__bcm_19083__ADGRG1_exons_pb_577	GACATCCAGGCGCGGACAACcagggacctacggtatggtgCTAACAGCGGGGGGCCCTGAGCCAGGCTCTCCTCCTGGTGcagggacctacggtatggtgCAGGGACCTACGGTATGGTGctcgacctcgcgggcaatgg
RNASonia_W1B03__W1A12__bcm_19083__ADGRG1_exons_pb_617	GACATCCAGGCGCGGACAACcagggacctacggtatggtgCTGATGTTCTGAGGGCTCCACCAGGAGGTGACAGAAGTGGcagggacctacggtatggtgCAGGGACCTACGGTATGGTGctcgacctcgcgggcaatgg
RNASonia_W1B03__W1A12__bcm_19083__ADGRG1_exons_pb_688	GACATCCAGGCGCGGACAACcagggacctacggtatggtgCCGAGGCATTGTGAGCGGCCGTGTGGGGAGGACTGTGGAAcagggacctacggtatggtgCAGGGACCTACGGTATGGTGctcgacctcgcgggcaatgg
RNASonia_W1B03__W1A12__bcm_19083__ADGRG1_exons_pb_745	GACATCCAGGCGCGGACAACcagggacctacggtatggtgGATGCTTCAGGAACTGGCTGAGCAGCTGGAGGTCCCTTTTcagggacctacggtatggtgCAGGGACCTACGGTATGGTGctcgacctcgcgggcaatgg
RNASonia_W1B03__W1A12__bcm_19083__ADGRG1_exons_pb_833	GACATCCAGGCGCGGACAACcagggacctacggtatggtgATGAATCTCACAGAGGTCAGTTTCGACTCCAGGCTCTGCAcagggacctacggtatggtgCAGGGACCTACGGTATGGTGctcgacctcgcgggcaatgg
RNASonia_W1B03__W1A12__bcm_19083__ADGRG1_exons_pb_873	GACATCCAGGCGCGGACAACcagggacctacggtatggtgGGCGTTGATCCGGTCCTCCTCGAAGGACACCATGTCCCCCcagggacctacggtatggtgCAGGGACCTACGGTATGGTGctcgacctcgcgggcaatgg
RNASonia_W1B03__W1A12__bcm_19083__ADGRG1_exons_pb_913	GACATCCAGGCGCGGACAACcagggacctacggtatggtgGGTCCTGGAGGCCGGCTGTGGGCTGGAGCTTCCACACCGTcagggacctacggtatggtgCAGGGACCTACGGTATGGTGctcgacctcgcgggcaatgg
RNASonia_W1B03__W1A12__bcm_19083__ADGRG1_exons_pb_972	GACATCCAGGCGCGGACAACcagggacctacggtatggtgCAGCACCGAGTACTCCATGATCTCGCTCTGCTCCTCCTCCcagggacctacggtatggtgCAGGGACCTACGGTATGGTGctcgacctcgcgggcaatgg
RNASonia_W1B03__W1A12__bcm_19083__ADGRG1_exons_pb_1012	GACATCCAGGCGCGGACAACcagggacctacggtatggtgCGCTCCGGCCTTTCGTCCTCTGGAAGAGTGTTCGAGGCAGcagggacctacggtatggtgCAGGGACCTACGGTATGGTGctcgacctcgcgggcaatgg
RNASonia_W1B03__W1A12__bcm_19083__ADGRG1_exons_pb_1092	GACATCCAGGCGCGGACAACcagggacctacggtatggtgCAGGACTTGGCTGGAATTCTTGTCCTGGAACAGGGCTTGGcagggacctacggtatggtgCAGGGACCTACGGTATGGTGctcgacctcgcgggcaatgg
RNASonia_W1B03__W1A12__bcm_19083__ADGRG1_exons_pb_1132	GACATCCAGGCGCGGACAACcagggacctacggtatggtgCTTTGGTGTTCTGTACCACAATCCCCAAGACCTTCTCACCcagggacctacggtatggtgCAGGGACCTACGGTATGGTGctcgacctcgcgggcaatgg
RNASonia_W1B03__W1A12__bcm_19083__ADGRG1_exons_pb_1172	GACATCCAGGCGCGGACAACcagggacctacggtatggtgTGCTGGAAAGTGAGCACCACGGGCTCCGTGAGGTTGGCTAcagggacctacggtatggtgCAGGGACCTACGGTATGGTGctcgacctcgcgggcaatgg
RNASonia_W1B03__W1A12__bcm_19083__ADGRG1_exons_pb_1212	GACATCCAGGCGCGGACAACcagggacctacggtatggtgGAACACACATTGCAGAGTCACATTCTTCGGCTGTAGCTGGcagggacctacggtatggtgCAGGGACCTACGGTATGGTGctcgacctcgcgggcaatgg
RNASonia_W1B03__W1A12__bcm_19083__ADGRG1_exons_pb_1252	GACATCCAGGCGCGGACAACcagggacctacggtatggtgTCCAATGCCCCGGGCTGCTCAATGTGGGGTCTTCAACCCAcagggacctacggtatggtgCAGGGACCTACGGTATGGTGctcgacctcgcgggcaatgg
RNASonia_W1B03__W1A12__bcm_19083__ADGRG1_exons_pb_1292	GACATCCAGGCGCGGACAACcagggacctacggtatggtgGTTTGGGTTTCTCTCCTGACGGTCTCACACCCAGCACTGCcagggacctacggtatggtgCAGGGACCTACGGTATGGTGctcgacctcgcgggcaatgg
RNASonia_W1B03__W1A12__bcm_19083__ADGRG1_exons_pb_1332	GACATCCAGGCGCGGACAACcagggacctacggtatggtgCAGCACTGCAAAGTAGGTCAAGTGGTTGCAGAAGCAGGATcagggacctacggtatggtgCAGGGACCTACGGTATGGTGctcgacctcgcgggcaatgg
RNASonia_W1B03__W1A12__bcm_19083__ADGRG1_exons_pb_1372	GACATCCAGGCGCGGACAACcagggacctacggtatggtgAGTGCTTGTGCACGGCGTCCACCTCCACCGAGGAGACCATcagggacctacggtatggtgCAGGGACCTACGGTATGGTGctcgacctcgcgggcaatgg
RNASonia_W1B03__W1A12__bcm_19083__ADGRG1_exons_pb_1412	GACATCCAGGCGCGGACAACcagggacctacggtatggtgGCAGAGACGACACAGCCCACGTAGGAGAGGAGGCTCAGGTcagggacctacggtatggtgCAGGGACCTACGGTATGGTGctcgacctcgcgggcaatgg
RNASonia_W1B03__W1A12__bcm_19083__ADGRG1_exons_pb_1452	GACATCCAGGCGCGGACAACcagggacctacggtatggtgGGAGCAGAGGTAGGCGGCAATGGTGACAAGGCAGGCCAGGcagggacctacggtatggtgCAGGGACCTACGGTATGGTGctcgacctcgcgggcaatgg
RNASonia_W1B03__W1A12__bcm_19083__ADGRG1_exons_pb_1492	GACATCCAGGCGCGGACAACcagggacctacggtatggtgTCATGTGCACCTTGATGGTGTAGTCCCGAGGTTTCCTCCTcagggacctacggtatggtgCAGGGACCTACGGTATGGTGctcgacctcgcgggcaatgg
RNASonia_W1B03__W1A12__bcm_19083__ADGRG1_exons_pb_1532	GACATCCAGGCGCGGACAACcagggacctacggtatggtgAGGAAGCTCGTGTCCAGCAGGAAGACGGCCAGCAGCAGGTcagggacctacggtatggtgCAGGGACCTACGGTATGGTGctcgacctcgcgggcaatgg
RNASonia_W1B03__W1A12__bcm_19083__ADGRG1_exons_pb_1572	GACATCCAGGCGCGGACAACcagggacctacggtatggtgGCCAGCCTCAGAGCCTGTCAGGGCCACCGGCTCGCTGAGCcagggacctacggtatggtgCAGGGACCTACGGTATGGTGctcgacctcgcgggcaatgg
RNASonia_W1B03__W1A12__bcm_19083__ADGRG1_exons_pb_1642	GACATCCAGGCGCGGACAACcagggacctacggtatggtgACCCCTCGAGGCCCATCCAGGAAAGGCAGGTGAGCAGGGAcagggacctacggtatggtgCAGGGACCTACGGTATGGTGctcgacctcgcgggcaatgg
RNASonia_W1B03__W1A12__bcm_19083__ADGRG1_exons_pb_1682	GACATCCAGGCGCGGACAACcagggacctacggtatggtgTAGGTGCCAAAGACCTCCACCACGAGTCGGTAGAGGTTGTcagggacctacggtatggtgCAGGGACCTACGGTATGGTGctcgacctcgcgggcaatgg
RNASonia_W1B03__W1A12__bcm_19083__ADGRG1_exons_pb_1722	GACATCCAGGCGCGGACAACcagggacctacggtatggtgCCAGCCCATGGCGCTCAGCTTGAGTAGGTAGCCAGGGACAcagggacctacggtatggtgCAGGGACCTACGGTATGGTGctcgacctcgcgggcaatgg
RNASonia_W1B03__W1A12__bcm_19083__ADGRG1_exons_pb_1789	GACATCCAGGCGCGGACAACcagggacctacggtatggtgAGATGATGGGGCCATAGTTGTCCACATCCACCAGGGCCACcagggacctacggtatggtgCAGGGACCTACGGTATGGTGctcgacctcgcgggcaatgg
RNASonia_W1B03__W1A12__bcm_19083__ADGRG1_exons_pb_1829	GACATCCAGGCGCGGACAACcagggacctacggtatggtgGAAGGGTAGATGACGCCCTCTGGAGTCCTATGCACAGCCAcagggacctacggtatggtgCAGGGACCTACGGTATGGTGctcgacctcgcgggcaatgg
RNASonia_W1B03__W1A12__bcm_19083__ADGRG1_exons_pb_1869	GACATCCAGGCGCGGACAACcagggacctacggtatggtgGGTGATGTAGCTGACCAGGGAGTCCCGGATCCAGCACATGcagggacctacggtatggtgCAGGGACCTACGGTATGGTGctcgacctcgcgggcaatgg
RNASonia_W1B03__W1A12__bcm_19083__ADGRG1_exons_pb_1911	GACATCCAGGCGCGGACAACcagggacctacggtatggtgGGCCATGTTGAACAGAAACACCAGGCTGAAGAGGCCCAGGcagggacctacggtatggtgCAGGGACCTACGGTATGGTGctcgacctcgcgggcaatgg
RNASonia_W1B03__W1A12__bcm_19083__ADGRG1_exons_pb_1951	GACATCCAGGCGCGGACAACcagggacctacggtatggtgGGCGCAGCCGCAGGATCTGCACCACCATGGTGGCTAGCATcagggacctacggtatggtgCAGGGACCTACGGTATGGTGctcgacctcgcgggcaatgg
RNASonia_W1B03__W1A12__bcm_19083__ADGRG1_exons_pb_1991	GACATCCAGGCGCGGACAACcagggacctacggtatggtgCCCAGCAGTGTCAGCACATGTGACCACTTTTGGGTGTGGGcagggacctacggtatggtgCAGGGACCTACGGTATGGTGctcgacctcgcgggcaatgg
RNASonia_W1B03__W1A12__bcm_19083__ADGRG1_exons_pb_2071	GACATCCAGGCGCGGACAACcagggacctacggtatggtgAGAGGACGACAAGCTGGAAGGTGCCAGAAGCAAAGGAGAAcagggacctacggtatggtgCAGGGACCTACGGTATGGTGctcgacctcgcgggcaatgg
RNASonia_W1B03__W1A12__bcm_19083__ADGRG1_exons_pb_2111	GACATCCAGGCGCGGACAACcagggacctacggtatggtgATGAGGAAGCCTTGGAAGGAGGTGATGATGCTGAAAAGGTcagggacctacggtatggtgCAGGGACCTACGGTATGGTGctcgacctcgcgggcaatgg
RNASonia_W1B03__W1A12__bcm_19083__ADGRG1_exons_pb_2151	GACATCCAGGCGCGGACAACcagggacctacggtatggtgACCCCGGGCCTGCAGCCGCATGGACCAGTACCAGATGAAGcagggacctacggtatggtgCAGGGACCTACGGTATGGTGctcgacctcgcgggcaatgg
RNASonia_W1B03__W1A12__bcm_19083__ADGRG1_exons_pb_2191	GACATCCAGGCGCGGACAACcagggacctacggtatggtgGCCTGGCGCTGTCTGAGTTGCTCTTCAGAGGGGAGGGGCCcagggacctacggtatggtgCAGGGACCTACGGTATGGTGctcgacctcgcgggcaatgg
RNASonia_W1B03__W1A12__bcm_19083__ADGRG1_exons_pb_2231	GACATCCAGGCGCGGACAACcagggacctacggtatggtgTAGATGCGGCTGGACGAGGTGCTGCCCGAGCTGATGGGGAcagggacctacggtatggtgCAGGGACCTACGGTATGGTGctcgacctcgcgggcaatgg
RNASonia_W1B03__W1A12__bcm_19083__ADGRG1_exons_pb_2275	GACATCCAGGCGCGGACAACcagggacctacggtatggtgGGCCGAATCTCTGCTTCATCACATGGGCAGGTGGGCTGGAcagggacctacggtatggtgCAGGGACCTACGGTATGGTGctcgacctcgcgggcaatgg
RNASonia_W1B03__W1A12__bcm_19083__ADGRG1_exons_pb_2343	GACATCCAGGCGCGGACAACcagggacctacggtatggtgTTCCAAAGTCTGCGGCTGACTGGCCTGGGGCTGGGCCGGGcagggacctacggtatggtgCAGGGACCTACGGTATGGTGctcgacctcgcgggcaatgg
RNASonia_W1B03__W1A12__bcm_19083__ADGRG1_exons_pb_2383	GACATCCAGGCGCGGACAACcagggacctacggtatggtgCCACCATGGCAACGGCCCATCTCTCCATGGTCGTTGGGCTcagggacctacggtatggtgCAGGGACCTACGGTATGGTGctcgacctcgcgggcaatgg
RNASonia_W1B03__W1A12__bcm_19083__ADGRG1_exons_pb_2423	GACATCCAGGCGCGGACAACcagggacctacggtatggtgGTCCCCAAGGCCAATTCAAAAGCCCAGCCCGGGAGTCCGTcagggacctacggtatggtgCAGGGACCTACGGTATGGTGctcgacctcgcgggcaatgg
RNASonia_W1B03__W1A12__bcm_19083__ADGRG1_exons_pb_2463	GACATCCAGGCGCGGACAACcagggacctacggtatggtgGCACTTCTGAGTCCCGTGGGAGCTGAGTGAGAGCCGAGTAcagggacctacggtatggtgCAGGGACCTACGGTATGGTGctcgacctcgcgggcaatgg
RNASonia_W1B03__W1A12__bcm_19083__ADGRG1_exons_pb_2503	GACATCCAGGCGCGGACAACcagggacctacggtatggtgGGGACAGATGTGGGGACAGTACCCTAGGCAGCATGGCGGCcagggacctacggtatggtgCAGGGACCTACGGTATGGTGctcgacctcgcgggcaatgg
W1B03--W1B04__bcm_16951__ADGRL3_exons_pb_70	GACATCCAGGCGCGGACAACgttagacctaccactcgttaAGCAGGCGAGGGGGGCGACGCGCAGACAGCGGGTCAGAGCgttagacctaccactcgttaGTTAGACCTACCACTCGTTAtctttggcgcgatgcacaag
W1B03--W1B04__bcm_16970__ADGRL3_exons_pb_110	GACATCCAGGCGCGGACAACttaatgccgatagacgttgtCATCCCCGCTCCTGGGAACTGGAGCGAGCGGTGCCGGGCCttaatgccgatagacgttgtTTAATGCCGATAGACGTTGTtctttggcgcgatgcacaag
W1B03--W1B04__bcm_16951__ADGRL3_exons_pb_193	GACATCCAGGCGCGGACAACgttagacctaccactcgttaAGGCAACGAGCAGTCCGAGAAAAACCAGCAGCAGCGGCGGgttagacctaccactcgttaGTTAGACCTACCACTCGTTAtctttggcgcgatgcacaag
W1B03--W1B04__bcm_16970__ADGRL3_exons_pb_253	GACATCCAGGCGCGGACAACttaatgccgatagacgttgtAAGAAAGGGGAGGGGGCGAGTCACAGGCGGCGGTGGCGGCttaatgccgatagacgttgtTTAATGCCGATAGACGTTGTtctttggcgcgatgcacaag
W1B03--W1B04__bcm_16951__ADGRL3_exons_pb_293	GACATCCAGGCGCGGACAACgttagacctaccactcgttaCGCACACCCGTAGGAAGAGGACCAAGGCAAAAAGAGAAGAgttagacctaccactcgttaGTTAGACCTACCACTCGTTAtctttggcgcgatgcacaag
W1B03--W1B04__bcm_16970__ADGRL3_exons_pb_333	GACATCCAGGCGCGGACAACttaatgccgatagacgttgtAGCGAGCTCCTGCCAAAGCAAACCGTGCAACCCGCGCGCGttaatgccgatagacgttgtTTAATGCCGATAGACGTTGTtctttggcgcgatgcacaag
W1B03--W1B04__bcm_16951__ADGRL3_exons_pb_386	GACATCCAGGCGCGGACAACgttagacctaccactcgttaGAGCGAGGCACTGGCGCTCTCCAGACACGCACACTCACACgttagacctaccactcgttaGTTAGACCTACCACTCGTTAtctttggcgcgatgcacaag
W1B03--W1B04__bcm_16970__ADGRL3_exons_pb_426	GACATCCAGGCGCGGACAACttaatgccgatagacgttgtTGTCTCTTCGGTTCTTTCTCTTCTTCGACTCCCCAAGAGCttaatgccgatagacgttgtTTAATGCCGATAGACGTTGTtctttggcgcgatgcacaag
W1B03--W1B04__bcm_16951__ADGRL3_exons_pb_472	GACATCCAGGCGCGGACAACgttagacctaccactcgttaATGTGGGAGCTTCATCGCGCGGCCCCGGGCTCTGCGCCGCgttagacctaccactcgttaGTTAGACCTACCACTCGTTAtctttggcgcgatgcacaag
W1B03--W1B04__bcm_16970__ADGRL3_exons_pb_514	GACATCCAGGCGCGGACAACttaatgccgatagacgttgtGGTGGATGATTAGCTCGCCGGCCGGGCCGGGCAGCTGCGGttaatgccgatagacgttgtTTAATGCCGATAGACGTTGTtctttggcgcgatgcacaag
W1B03--W1B04__bcm_16951__ADGRL3_exons_pb_608	GACATCCAGGCGCGGACAACgttagacctaccactcgttaTCCTTCCCCGGTGCACGGAGGGGGCGCGCAGACAGAGCGGgttagacctaccactcgttaGTTAGACCTACCACTCGTTAtctttggcgcgatgcacaag
W1B03--W1B04__bcm_16970__ADGRL3_exons_pb_648	GACATCCAGGCGCGGACAACttaatgccgatagacgttgtCGCAACCTCCGCGGACAGCCGGAGCGAGAGCCACACAAACttaatgccgatagacgttgtTTAATGCCGATAGACGTTGTtctttggcgcgatgcacaag
W1B03--W1B04__bcm_16951__ADGRL3_exons_pb_688	GACATCCAGGCGCGGACAACgttagacctaccactcgttaTCCCGAGGCTCTCTCCCAGCCGAGGGTCCCCTCTCAAGCCgttagacctaccactcgttaGTTAGACCTACCACTCGTTAtctttggcgcgatgcacaag
W1B03--W1B04__bcm_16970__ADGRL3_exons_pb_728	GACATCCAGGCGCGGACAACttaatgccgatagacgttgtCAGGGGTGGCTTCTCCGCCAAACCGTCCTCCTCTTCGTCCttaatgccgatagacgttgtTTAATGCCGATAGACGTTGTtctttggcgcgatgcacaag
W1B03--W1B04__bcm_16951__ADGRL3_exons_pb_768	GACATCCAGGCGCGGACAACgttagacctaccactcgttaGAGCGGGAGCGATGGAATAGGTAGGGGGAGCCGCGAGGGCgttagacctaccactcgttaGTTAGACCTACCACTCGTTAtctttggcgcgatgcacaag
W1B03--W1B04__bcm_16970__ADGRL3_exons_pb_854	GACATCCAGGCGCGGACAACttaatgccgatagacgttgtCCCCAGCCGATCTTTATATCCAGTTCTCCCACCCCACCCCttaatgccgatagacgttgtTTAATGCCGATAGACGTTGTtctttggcgcgatgcacaag
W1B03--W1B04__bcm_16951__ADGRL3_exons_pb_894	GACATCCAGGCGCGGACAACgttagacctaccactcgttaAAAAGACGCTGCCGAAGAGACCAAAAATCTTCCACCATCCgttagacctaccactcgttaGTTAGACCTACCACTCGTTAtctttggcgcgatgcacaag
W1B03--W1B04__bcm_16970__ADGRL3_exons_pb_969	GACATCCAGGCGCGGACAACttaatgccgatagacgttgtGCTATTAACATGCGGCAGTCATAGCTGGGGCTGCTTCTCCttaatgccgatagacgttgtTTAATGCCGATAGACGTTGTtctttggcgcgatgcacaag
W1B03--W1B04__bcm_16951__ADGRL3_exons_pb_1033	GACATCCAGGCGCGGACAACgttagacctaccactcgttaTCCACAGTTGCACAACTTCGGAGTCAGGCTCTGTCTCCAGgttagacctaccactcgttaGTTAGACCTACCACTCGTTAtctttggcgcgatgcacaag
W1B03--W1B04__bcm_16970__ADGRL3_exons_pb_1073	GACATCCAGGCGCGGACAACttaatgccgatagacgttgtGGGGAGCGAAAAGAAAAGAGGGTTCAAATGTCTCTCCCAGttaatgccgatagacgttgtTTAATGCCGATAGACGTTGTtctttggcgcgatgcacaag
W1B03--W1B04__bcm_16951__ADGRL3_exons_pb_1113	GACATCCAGGCGCGGACAACgttagacctaccactcgttaCCTTTACGTTCCTCGCTTCACACACCCCAAGGGGGCAAAAgttagacctaccactcgttaGTTAGACCTACCACTCGTTAtctttggcgcgatgcacaag
W1B03--W1B04__bcm_16970__ADGRL3_exons_pb_1175	GACATCCAGGCGCGGACAACttaatgccgatagacgttgtCTTTCTTCCGCTACACAGCCACGGAGAAAGGGGAAGGAAAttaatgccgatagacgttgtTTAATGCCGATAGACGTTGTtctttggcgcgatgcacaag
W1B03--W1B04__bcm_16951__ADGRL3_exons_pb_1229	GACATCCAGGCGCGGACAACgttagacctaccactcgttaAGCAGGAGGGTGGAGACCCCAGTCAAGGAAACAACAACAAgttagacctaccactcgttaGTTAGACCTACCACTCGTTAtctttggcgcgatgcacaag
W1B03--W1B04__bcm_16970__ADGRL3_exons_pb_1269	GACATCCAGGCGCGGACAACttaatgccgatagacgttgtCACACGCGGCAAATAACGAGAATCGAAGCGCAGAGAAAGCttaatgccgatagacgttgtTTAATGCCGATAGACGTTGTtctttggcgcgatgcacaag
W1B03--W1B04__bcm_16951__ADGRL3_exons_pb_1309	GACATCCAGGCGCGGACAACgttagacctaccactcgttaGGGCAAAAGACCGGCCGGCCCCTGTGCAGACACCCCCAACgttagacctaccactcgttaGTTAGACCTACCACTCGTTAtctttggcgcgatgcacaag
W1B03--W1B04__bcm_16970__ADGRL3_exons_pb_1349	GACATCCAGGCGCGGACAACttaatgccgatagacgttgtGAAGGCGGGTGCAGTTTCCACAATCCAGCCATTGAGCCCGttaatgccgatagacgttgtTTAATGCCGATAGACGTTGTtctttggcgcgatgcacaag
W1B03--W1B04__bcm_16951__ADGRL3_exons_pb_1389	GACATCCAGGCGCGGACAACgttagacctaccactcgttaGCCGGTCCCTGAGATCGTCCCATCAGTTGCTCAACAACCTgttagacctaccactcgttaGTTAGACCTACCACTCGTTAtctttggcgcgatgcacaag
W1B03--W1B04__bcm_16970__ADGRL3_exons_pb_1498	GACATCCAGGCGCGGACAACttaatgccgatagacgttgtAAACAGAAACACCAATATCCCAAATCTGAAACCTTAATTTttaatgccgatagacgttgtTTAATGCCGATAGACGTTGTtctttggcgcgatgcacaag
W1B03--W1B04__bcm_16951__ADGRL3_exons_pb_1636	GACATCCAGGCGCGGACAACgttagacctaccactcgttaTGTCTACTCAGGTATGGAGTATTCCTCAAGAATGACTGTTgttagacctaccactcgttaGTTAGACCTACCACTCGTTAtctttggcgcgatgcacaag
W1B03--W1B04__bcm_16970__ADGRL3_exons_pb_1676	GACATCCAGGCGCGGACAACttaatgccgatagacgttgtAGAGCATCATGAAAATTAGTAGCTGCGATGGCCACATGGCttaatgccgatagacgttgtTTAATGCCGATAGACGTTGTtctttggcgcgatgcacaag
W1B03--W1B04__bcm_16951__ADGRL3_exons_pb_1716	GACATCCAGGCGCGGACAACgttagacctaccactcgttaTGTCGTTCACTGTGCTTGCCACCATGAATTATTGGAGCTAgttagacctaccactcgttaGTTAGACCTACCACTCGTTAtctttggcgcgatgcacaag
W1B03--W1B04__bcm_16970__ADGRL3_exons_pb_1756	GACATCCAGGCGCGGACAACttaatgccgatagacgttgtGCTGCGCTCAGCGTGTCGCAATGGAGCAGCAAGGGCAGGAttaatgccgatagacgttgtTTAATGCCGATAGACGTTGTtctttggcgcgatgcacaag
W1B03--W1B04__bcm_16951__ADGRL3_exons_pb_1831	GACATCCAGGCGCGGACAACgttagacctaccactcgttaTTGTCCACGATGAGCAGCGGTGCGCTCTGCAGCTGGCTGCgttagacctaccactcgttaGTTAGACCTACCACTCGTTAtctttggcgcgatgcacaag
W1B03--W1B04__bcm_16970__ADGRL3_exons_pb_1871	GACATCCAGGCGCGGACAACttaatgccgatagacgttgtCACCTGGACCGCGAACTCCTCTGGTAGCTCCACGGGGCCCttaatgccgatagacgttgtTTAATGCCGATAGACGTTGTtctttggcgcgatgcacaag
W1B03--W1B04__bcm_16951__ADGRL3_exons_pb_1911	GACATCCAGGCGCGGACAACgttagacctaccactcgttaGCACGGCTGAAAGCTTGCGCTGCAATCTGTGCTCCTTGGGgttagacctaccactcgttaGTTAGACCTACCACTCGTTAtctttggcgcgatgcacaag
W1B03--W1B04__bcm_16970__ADGRL3_exons_pb_1951	GACATCCAGGCGCGGACAACttaatgccgatagacgttgtACAGGATAGCTCTCTGCGGACCACAGCCATTGGAATTGGGttaatgccgatagacgttgtTTAATGCCGATAGACGTTGTtctttggcgcgatgcacaag
W1B03--W1B04__bcm_16951__ADGRL3_exons_pb_1991	GACATCCAGGCGCGGACAACgttagacctaccactcgttaCGTCTGTTCCTGGACAGCGAAGCTCTATAGGATAGCTCTCgttagacctaccactcgttaGTTAGACCTACCACTCGTTAtctttggcgcgatgcacaag
W1B03--W1B04__bcm_16970__ADGRL3_exons_pb_2031	GACATCCAGGCGCGGACAACttaatgccgatagacgttgtTCATCAGTCCTGCCATAGTTGGCACTTTCTATCATGATGAttaatgccgatagacgttgtTTAATGCCGATAGACGTTGTtctttggcgcgatgcacaag
W1B03--W1B04__bcm_16951__ADGRL3_exons_pb_2071	GACATCCAGGCGCGGACAACgttagacctaccactcgttaGATATTCTCCATCTGAGCAGGGTCAGAGTCACAAATTTTGgttagacctaccactcgttaGTTAGACCTACCACTCGTTAtctttggcgcgatgcacaag
W1B03--W1B04__bcm_16970__ADGRL3_exons_pb_2127	GACATCCAGGCGCGGACAACttaatgccgatagacgttgtGTTCTGTTATTGCATCTTTGAGACATAATCTTATAGGCATttaatgccgatagacgttgtTTAATGCCGATAGACGTTGTtctttggcgcgatgcacaag
W1B03--W1B04__bcm_16951__ADGRL3_exons_pb_2189	GACATCCAGGCGCGGACAACgttagacctaccactcgttaATTTATAGGTTCCTGGACACGGGTCTGGAAAAACATCAGGgttagacctaccactcgttaGTTAGACCTACCACTCGTTAtctttggcgcgatgcacaag
W1B03--W1B04__bcm_16970__ADGRL3_exons_pb_2229	GACATCCAGGCGCGGACAACttaatgccgatagacgttgtTCCACTTTGTAAGGGACACATTCATACTGCACTTCAAGGTttaatgccgatagacgttgtTTAATGCCGATAGACGTTGTtctttggcgcgatgcacaag
W1B03--W1B04__bcm_16951__ADGRL3_exons_pb_2272	GACATCCAGGCGCGGACAACgttagacctaccactcgttaGTATACTCCTTTTAGTAGTCCAGGACAAAGAAAAACTTTTgttagacctaccactcgttaGTTAGACCTACCACTCGTTAtctttggcgcgatgcacaag
W1B03--W1B04__bcm_16970__ADGRL3_exons_pb_2312	GACATCCAGGCGCGGACAACttaatgccgatagacgttgtCCCCAGATTGGTGGTCGGACTCAAACAAATGTTCACTCTGttaatgccgatagacgttgtTTAATGCCGATAGACGTTGTtctttggcgcgatgcacaag
W1B03--W1B04__bcm_16951__ADGRL3_exons_pb_2352	GACATCCAGGCGCGGACAACgttagacctaccactcgttaTAAATCTTGTCAGATGCCTGCAGAGGGTCTTTGCACCACGgttagacctaccactcgttaGTTAGACCTACCACTCGTTAtctttggcgcgatgcacaag
W1B03--W1B04__bcm_16970__ADGRL3_exons_pb_2392	GACATCCAGGCGCGGACAACttaatgccgatagacgttgtAGTCAGGGTATCAGTTCTGTAGGGAGTCCAGGGCATATAAttaatgccgatagacgttgtTTAATGCCGATAGACGTTGTtctttggcgcgatgcacaag
W1B03--W1B04__bcm_16951__ADGRL3_exons_pb_2432	GACATCCAGGCGCGGACAACgttagacctaccactcgttaTTGGTCTTCCAGCAATGAAGTCATCCTTGGATGAATACTCgttagacctaccactcgttaGTTAGACCTACCACTCGTTAtctttggcgcgatgcacaag
W1B03--W1B04__bcm_16970__ADGRL3_exons_pb_2472	GACATCCAGGCGCGGACAACttaatgccgatagacgttgtCCTGTGCCATCCACCCTGTGAGGGAGCTTGTAGGTTGTAGttaatgccgatagacgttgtTTAATGCCGATAGACGTTGTtctttggcgcgatgcacaag
W1B03--W1B04__bcm_16951__ADGRL3_exons_pb_2533	GACATCCAGGCGCGGACAACgttagacctaccactcgttaCTTTACTATGTTCCTGGTGCGCTCTTTGTTGAAGAACAAAgttagacctaccactcgttaGTTAGACCTACCACTCGTTAtctttggcgcgatgcacaag
W1B03--W1B04__bcm_16970__ADGRL3_exons_pb_2573	GACATCCAGGCGCGGACAACttaatgccgatagacgttgtTGATAGCCTCTCCACTCTTTATCCTAGTCCGCAAATCAAAttaatgccgatagacgttgtTTAATGCCGATAGACGTTGTtctttggcgcgatgcacaag
W1B03--W1B04__bcm_16951__ADGRL3_exons_pb_2613	GACATCCAGGCGCGGACAACgttagacctaccactcgttaCATCGGTAAGGGGAGGTATCATGGTAATTGGCATTTGCTAgttagacctaccactcgttaGTTAGACCTACCACTCGTTAtctttggcgcgatgcacaag
W1B03--W1B04__bcm_16970__ADGRL3_exons_pb_2653	GACATCCAGGCGCGGACAACttaatgccgatagacgttgtATTCTCATCTACTGCCAGGTCTATGTCAGATTTGCCTCCCttaatgccgatagacgttgtTTAATGCCGATAGACGTTGTtctttggcgcgatgcacaag
W1B03--W1B04__bcm_16951__ADGRL3_exons_pb_2693	GACATCCAGGCGCGGACAACgttagacctaccactcgttaTACCATTGTTTTGTTCTGTTGCATAGATTACCCATAGCCCgttagacctaccactcgttaGTTAGACCTACCACTCGTTAtctttggcgcgatgcacaag
W1B03--W1B04__bcm_16970__ADGRL3_exons_pb_2733	GACATCCAGGCGCGGACAACttaatgccgatagacgttgtATCCGTAGGGTGTAAGGGTTCAATTGACTAATGACAATTTttaatgccgatagacgttgtTTAATGCCGATAGACGTTGTtctttggcgcgatgcacaag
W1B03--W1B04__bcm_16951__ADGRL3_exons_pb_2773	GACATCCAGGCGCGGACAACgttagacctaccactcgttaAGCTGACCTTTTATCATATGCAGTATCCCATGTTCCTTCGgttagacctaccactcgttaGTTAGACCTACCACTCGTTAtctttggcgcgatgcacaag
W1B03--W1B04__bcm_16970__ADGRL3_exons_pb_2813	GACATCCAGGCGCGGACAACttaatgccgatagacgttgtTGACCACATACAGAATTCCACAAATCATAAAGGCATTGGAttaatgccgatagacgttgtTTAATGCCGATAGACGTTGTtctttggcgcgatgcacaag
W1B03--W1B04__bcm_16951__ADGRL3_exons_pb_2865	GACATCCAGGCGCGGACAACgttagacctaccactcgttaTAGTCAATCTTATTTCCAGTAGCCTCATTGTCATCATCCTgttagacctaccactcgttaGTTAGACCTACCACTCGTTAtctttggcgcgatgcacaag
W1B03--W1B04__bcm_16970__ADGRL3_exons_pb_2927	GACATCCAGGCGCGGACAACttaatgccgatagacgttgtGGTATGAATTAGGAAAGGGTACATCCACCAAACTATCCTTttaatgccgatagacgttgtTTAATGCCGATAGACGTTGTtctttggcgcgatgcacaag
W1B03--W1B04__bcm_16951__ADGRL3_exons_pb_2967	GACATCCAGGCGCGGACAACgttagacctaccactcgttaAGGTTGTCCCTGGGGTTGTAATCCACAGCTGCAATGTACTgttagacctaccactcgttaGTTAGACCTACCACTCGTTAtctttggcgcgatgcacaag
W1B03--W1B04__bcm_16970__ADGRL3_exons_pb_3007	GACATCCAGGCGCGGACAACttaatgccgatagacgttgtAGAATATTTCACGACGTGATAGTTATTCCATACATAAAGTttaatgccgatagacgttgtTTAATGCCGATAGACGTTGTtctttggcgcgatgcacaag
RNASonia_W1B03__W1A12__bcm_3732__ADGRV1_exons_pb_0	GACATCCAGGCGCGGACAACgggtcagtcttcgttgaatcCCGTCCGTACTCCTTGCCCGCGCTGCTGATTCTTACTACCgggtcagtcttcgttgaatcGGGTCAGTCTTCGTTGAATCctcgacctcgcgggcaatgg
RNASonia_W1B03__W1A12__bcm_3732__ADGRV1_exons_pb_40	GACATCCAGGCGCGGACAACgggtcagtcttcgttgaatcCCCGCCGGCCCTCCACACACCCTCGCTCTGCCTCTGACTCgggtcagtcttcgttgaatcGGGTCAGTCTTCGTTGAATCctcgacctcgcgggcaatgg
RNASonia_W1B03__W1A12__bcm_3732__ADGRV1_exons_pb_80	GACATCCAGGCGCGGACAACgggtcagtcttcgttgaatcTGGCCCCAGGAACACCGACATCCGCGCGCTCCCGGCGGTCgggtcagtcttcgttgaatcGGGTCAGTCTTCGTTGAATCctcgacctcgcgggcaatgg
RNASonia_W1B03__W1A12__bcm_3732__ADGRV1_exons_pb_201	GACATCCAGGCGCGGACAACgggtcagtcttcgttgaatcTACTTGTTTCATTAACAACAAATTCAGTTTGTCCAGTAAAgggtcagtcttcgttgaatcGGGTCAGTCTTCGTTGAATCctcgacctcgcgggcaatgg
RNASonia_W1B03__W1A12__bcm_3732__ADGRV1_exons_pb_259	GACATCCAGGCGCGGACAACgggtcagtcttcgttgaatcATTGCAGTAACATTTGCTGGCTCTCCTATCCTTTCAATGAgggtcagtcttcgttgaatcGGGTCAGTCTTCGTTGAATCctcgacctcgcgggcaatgg
RNASonia_W1B03__W1A12__bcm_3732__ADGRV1_exons_pb_299	GACATCCAGGCGCGGACAACgggtcagtcttcgttgaatcGTCAAAAAAGTCACCAGCGTCCTCTCCATACAGCGATACAgggtcagtcttcgttgaatcGGGTCAGTCTTCGTTGAATCctcgacctcgcgggcaatgg
RNASonia_W1B03__W1A12__bcm_3732__ADGRV1_exons_pb_339	GACATCCAGGCGCGGACAACgggtcagtcttcgttgaatcTGTTTGTTTCTCCGGCAGGTATAAAAGCTGCAGCATATGTgggtcagtcttcgttgaatcGGGTCAGTCTTCGTTGAATCctcgacctcgcgggcaatgg
RNASonia_W1B03__W1A12__bcm_3732__ADGRV1_exons_pb_379	GACATCCAGGCGCGGACAACgggtcagtcttcgttgaatcTCTGGTAAGTCATCATCACATACTGCTATGTACACTGTTCgggtcagtcttcgttgaatcGGGTCAGTCTTCGTTGAATCctcgacctcgcgggcaatgg
RNASonia_W1B03__W1A12__bcm_3732__ADGRV1_exons_pb_437	GACATCCAGGCGCGGACAACgggtcagtcttcgttgaatcCTTCACATTTGCTGAAGGTTTCTGTAATGTTAAGTGAAAAgggtcagtcttcgttgaatcGGGTCAGTCTTCGTTGAATCctcgacctcgcgggcaatgg
RNASonia_W1B03__W1A12__bcm_3732__ADGRV1_exons_pb_477	GACATCCAGGCGCGGACAACgggtcagtcttcgttgaatcTTGATAATATTGTCACAGTAACAGTCCTTGGCCATCCAAGgggtcagtcttcgttgaatcGGGTCAGTCTTCGTTGAATCctcgacctcgcgggcaatgg
RNASonia_W1B03__W1A12__bcm_3732__ADGRV1_exons_pb_538	GACATCCAGGCGCGGACAACgggtcagtcttcgttgaatcGGCTCACTCACTGCGATTGAGGGAAGCATATTAAATGAAAgggtcagtcttcgttgaatcGGGTCAGTCTTCGTTGAATCctcgacctcgcgggcaatgg
RNASonia_W1B03__W1A12__bcm_3732__ADGRV1_exons_pb_578	GACATCCAGGCGCGGACAACgggtcagtcttcgttgaatcCCTGATGAGAGTAAGAGGCATAGACTCATTTCTGCCCTTGgggtcagtcttcgttgaatcGGGTCAGTCTTCGTTGAATCctcgacctcgcgggcaatgg
RNASonia_W1B03__W1A12__bcm_3732__ADGRV1_exons_pb_618	GACATCCAGGCGCGGACAACgggtcagtcttcgttgaatcCCTCAAAAGTCACCATGACCATTCCATAGGTTCCCTTTTCgggtcagtcttcgttgaatcGGGTCAGTCTTCGTTGAATCctcgacctcgcgggcaatgg
RNASonia_W1B03__W1A12__bcm_3732__ADGRV1_exons_pb_658	GACATCCAGGCGCGGACAACgggtcagtcttcgttgaatcGGACTCAAATCTTCATCAGGGGGATTTGGGCCACCCTCTAgggtcagtcttcgttgaatcGGGTCAGTCTTCGTTGAATCctcgacctcgcgggcaatgg
RNASonia_W1B03__W1A12__bcm_3732__ADGRV1_exons_pb_738	GACATCCAGGCGCGGACAACgggtcagtcttcgttgaatcCTGGTACCTCGTCATCGAGTACTGTCAAGTTATAAATTACgggtcagtcttcgttgaatcGGGTCAGTCTTCGTTGAATCctcgacctcgcgggcaatgg
RNASonia_W1B03__W1A12__bcm_3732__ADGRV1_exons_pb_789	GACATCCAGGCGCGGACAACgggtcagtcttcgttgaatcCAGCTCCTCCTTCTACACTTTTCAGTTGAATTAAAAATATgggtcagtcttcgttgaatcGGGTCAGTCTTCGTTGAATCctcgacctcgcgggcaatgg
RNASonia_W1B03__W1A12__bcm_3732__ADGRV1_exons_pb_829	GACATCCAGGCGCGGACAACgggtcagtcttcgttgaatcTTAATGATGATCTCAATGGAATTCCTAGAGGTGTTAATCTgggtcagtcttcgttgaatcGGGTCAGTCTTCGTTGAATCctcgacctcgcgggcaatgg
RNASonia_W1B03__W1A12__bcm_3732__ADGRV1_exons_pb_869	GACATCCAGGCGCGGACAACgggtcagtcttcgttgaatcATAAATACTCTGAAGGAATCTCACGGGACTATCATTTTTCgggtcagtcttcgttgaatcGGGTCAGTCTTCGTTGAATCctcgacctcgcgggcaatgg
RNASonia_W1B03__W1A12__bcm_3732__ADGRV1_exons_pb_909	GACATCCAGGCGCGGACAACgggtcagtcttcgttgaatcCTACTGGAATTATGAGTATGTGGTCTTCCTCAGGAACCAAgggtcagtcttcgttgaatcGGGTCAGTCTTCGTTGAATCctcgacctcgcgggcaatgg
RNASonia_W1B03__W1A12__bcm_3732__ADGRV1_exons_pb_949	GACATCCAGGCGCGGACAACgggtcagtcttcgttgaatcTCAGATCCAATCAGATTTCCATTGTTGTCCTTTCCACGAAgggtcagtcttcgttgaatcGGGTCAGTCTTCGTTGAATCctcgacctcgcgggcaatgg
RNASonia_W1B03__W1A12__bcm_3732__ADGRV1_exons_pb_989	GACATCCAGGCGCGGACAACgggtcagtcttcgttgaatcCCCAGTTGTGACAGCATAACTGATTGAAACCTCATATTCAgggtcagtcttcgttgaatcGGGTCAGTCTTCGTTGAATCctcgacctcgcgggcaatgg
RNASonia_W1B03__W1A12__bcm_3732__ADGRV1_exons_pb_1035	GACATCCAGGCGCGGACAACgggtcagtcttcgttgaatcGAAGATCAATGAAGTCCAGATTTTGCTGGGCATGTGCTGTgggtcagtcttcgttgaatcGGGTCAGTCTTCGTTGAATCctcgacctcgcgggcaatgg
RNASonia_W1B03__W1A12__bcm_3732__ADGRV1_exons_pb_1080	GACATCCAGGCGCGGACAACgggtcagtcttcgttgaatcGAGATTCATGAATAAAAGGTGGAAAAACAACAGTTGTGTTgggtcagtcttcgttgaatcGGGTCAGTCTTCGTTGAATCctcgacctcgcgggcaatgg
RNASonia_W1B03__W1A12__bcm_3732__ADGRV1_exons_pb_1120	GACATCCAGGCGCGGACAACgggtcagtcttcgttgaatcATCTCCGGTATGGTGTCATCAACTATTTGAAATTTCAAGTgggtcagtcttcgttgaatcGGGTCAGTCTTCGTTGAATCctcgacctcgcgggcaatgg
RNASonia_W1B03__W1A12__bcm_3732__ADGRV1_exons_pb_1179	GACATCCAGGCGCGGACAACgggtcagtcttcgttgaatcTTAGCACAGCATCTCCCTGTAAGGTATCTTTTAGTAACATgggtcagtcttcgttgaatcGGGTCAGTCTTCGTTGAATCctcgacctcgcgggcaatgg
RNASonia_W1B03__W1A12__bcm_3732__ADGRV1_exons_pb_1219	GACATCCAGGCGCGGACAACgggtcagtcttcgttgaatcTCATTTGGCTTAATGGTGACTTGTACAACAGAAGGGCTTAgggtcagtcttcgttgaatcGGGTCAGTCTTCGTTGAATCctcgacctcgcgggcaatgg
RNASonia_W1B03__W1A12__bcm_3732__ADGRV1_exons_pb_1285	GACATCCAGGCGCGGACAACgggtcagtcttcgttgaatcTCTTCATCAATTATAACTGTCCTTTCAAACAAAACACTGTgggtcagtcttcgttgaatcGGGTCAGTCTTCGTTGAATCctcgacctcgcgggcaatgg
RNASonia_W1B03__W1A12__bcm_3732__ADGRV1_exons_pb_1368	GACATCCAGGCGCGGACAACgggtcagtcttcgttgaatcGTGTCAACACCCAATTCGCAGAGACATTCCCATGGGTTCCgggtcagtcttcgttgaatcGGGTCAGTCTTCGTTGAATCctcgacctcgcgggcaatgg
RNASonia_W1B03__W1A12__bcm_3732__ADGRV1_exons_pb_1408	GACATCCAGGCGCGGACAACgggtcagtcttcgttgaatcCTGATATCTGCTGTTACTGGTGAGGGATCAGTGCTGTTCCgggtcagtcttcgttgaatcGGGTCAGTCTTCGTTGAATCctcgacctcgcgggcaatgg
RNASonia_W1B03__W1A12__bcm_3732__ADGRV1_exons_pb_1448	GACATCCAGGCGCGGACAACgggtcagtcttcgttgaatcCATCTGCCCTTGTGCAAAATGGAGAACTCCAGAGCTCGGTgggtcagtcttcgttgaatcGGGTCAGTCTTCGTTGAATCctcgacctcgcgggcaatgg
RNASonia_W1B03__W1A12__bcm_3732__ADGRV1_exons_pb_1488	GACATCCAGGCGCGGACAACgggtcagtcttcgttgaatcGAAGATCATCATCAACCACAGTAAGAGGAATTGTTGCCAAgggtcagtcttcgttgaatcGGGTCAGTCTTCGTTGAATCctcgacctcgcgggcaatgg
RNASonia_W1B03__W1A12__bcm_3732__ADGRV1_exons_pb_1528	GACATCCAGGCGCGGACAACgggtcagtcttcgttgaatcTGAGGCAGAATTTGAAGTAGATAAGCTTCTGCCTCTTCTGgggtcagtcttcgttgaatcGGGTCAGTCTTCGTTGAATCctcgacctcgcgggcaatgg
RNASonia_W1B03__W1A12__bcm_3732__ADGRV1_exons_pb_1568	GACATCCAGGCGCGGACAACgggtcagtcttcgttgaatcCTCCGCTGGCTCGCTCACTTCTGCACCTCCTCGTATTGTAgggtcagtcttcgttgaatcGGGTCAGTCTTCGTTGAATCctcgacctcgcgggcaatgg
RNASonia_W1B03__W1A12__bcm_3732__ADGRV1_exons_pb_1608	GACATCCAGGCGCGGACAACgggtcagtcttcgttgaatcGGCCATAGACATCATCACTATCCTGAATGTAGAACAAAAGgggtcagtcttcgttgaatcGGGTCAGTCTTCGTTGAATCctcgacctcgcgggcaatgg
RNASonia_W1B03__W1A12__bcm_3732__ADGRV1_exons_pb_1657	GACATCCAGGCGCGGACAACgggtcagtcttcgttgaatcCCTGGGCTGCTTTCAATCTTCTGGTTTTCCATAGGAAAAAgggtcagtcttcgttgaatcGGGTCAGTCTTCGTTGAATCctcgacctcgcgggcaatgg
RNASonia_W1B03__W1A12__bcm_3732__ADGRV1_exons_pb_1697	GACATCCAGGCGCGGACAACgggtcagtcttcgttgaatcCCCTCCTAGTCTTGTAAAACTCAAGGATAAGTATCGTTCAgggtcagtcttcgttgaatcGGGTCAGTCTTCGTTGAATCctcgacctcgcgggcaatgg
RNASonia_W1B03__W1A12__bcm_3732__ADGRV1_exons_pb_1737	GACATCCAGGCGCGGACAACgggtcagtcttcgttgaatcTGTAAAGTACAGAATAAAGCAACCTCACATCTCCTTTAGTgggtcagtcttcgttgaatcGGGTCAGTCTTCGTTGAATCctcgacctcgcgggcaatgg
RNASonia_W1B03__W1A12__bcm_3732__ADGRV1_exons_pb_1777	GACATCCAGGCGCGGACAACgggtcagtcttcgttgaatcCCTTCTTTTGCTTGCAAGGGGTCCACAGCTCCAGCAGGAAgggtcagtcttcgttgaatcGGGTCAGTCTTCGTTGAATCctcgacctcgcgggcaatgg
RNASonia_W1B03__W1A12__bcm_3732__ADGRV1_exons_pb_1817	GACATCCAGGCGCGGACAACgggtcagtcttcgttgaatcTGGAAAAATGAGGTCATTTCTCCTTGATATATTTAAGATGgggtcagtcttcgttgaatcGGGTCAGTCTTCGTTGAATCctcgacctcgcgggcaatgg
RNASonia_W1B03__W1A12__bcm_3732__ADGRV1_exons_pb_1857	GACATCCAGGCGCGGACAACgggtcagtcttcgttgaatcTTCTTATTGGTAATTTTGTAGTGACTTGAGTTTTTTGCTCgggtcagtcttcgttgaatcGGGTCAGTCTTCGTTGAATCctcgacctcgcgggcaatgg
RNASonia_W1B03__W1A12__bcm_3732__ADGRV1_exons_pb_1897	GACATCCAGGCGCGGACAACgggtcagtcttcgttgaatcTGTACTAGAAAGTGAGCTCCATTTTGAAGGAATGCATCATgggtcagtcttcgttgaatcGGGTCAGTCTTCGTTGAATCctcgacctcgcgggcaatgg
RNASonia_W1B03__W1A12__bcm_3732__ADGRV1_exons_pb_1937	GACATCCAGGCGCGGACAACgggtcagtcttcgttgaatcGATTAGAGGAATTATGTTTAACAACTCCACAGTTTCCAACgggtcagtcttcgttgaatcGGGTCAGTCTTCGTTGAATCctcgacctcgcgggcaatgg
RNASonia_W1B03__W1A12__bcm_3732__ADGRV1_exons_pb_1977	GACATCCAGGCGCGGACAACgggtcagtcttcgttgaatcAAATATTGCAGATTTCCCCAAATCTAGGGCTTATGGGTGGgggtcagtcttcgttgaatcGGGTCAGTCTTCGTTGAATCctcgacctcgcgggcaatgg
RNASonia_W1B03__W1A12__bcm_3732__ADGRV1_exons_pb_2017	GACATCCAGGCGCGGACAACgggtcagtcttcgttgaatcCCAATTTCTCCATTTGCAATGGCTGGAGTAACCAGTAAAGgggtcagtcttcgttgaatcGGGTCAGTCTTCGTTGAATCctcgacctcgcgggcaatgg
RNASonia_W1B03__W1A12__bcm_3732__ADGRV1_exons_pb_2057	GACATCCAGGCGCGGACAACgggtcagtcttcgttgaatcTTCTGGTTCATGCAAAATAATTGGAAGATTGCTGAGAAAGgggtcagtcttcgttgaatcGGGTCAGTCTTCGTTGAATCctcgacctcgcgggcaatgg
RNASonia_W1B03__W1A12__bcm_3732__ADGRV1_exons_pb_2097	GACATCCAGGCGCGGACAACgggtcagtcttcgttgaatcCCCGATGTAAGGGAATGTATACCACTTCAGCAGCAAAATCgggtcagtcttcgttgaatcGGGTCAGTCTTCGTTGAATCctcgacctcgcgggcaatgg
RNASonia_W1B03__W1A12__bcm_3732__ADGRV1_exons_pb_2137	GACATCCAGGCGCGGACAACgggtcagtcttcgttgaatcTTCAAACTCCAGTAGACAGTAGCCTGGCCATCAGTTCCATgggtcagtcttcgttgaatcGGGTCAGTCTTCGTTGAATCctcgacctcgcgggcaatgg
RNASonia_W1B03__W1A12__bcm_3732__ADGRV1_exons_pb_2177	GACATCCAGGCGCGGACAACgggtcagtcttcgttgaatcATCATCCGGGGTCACTGCTTTTGAATTAAAGCCAGAGGGCgggtcagtcttcgttgaatcGGGTCAGTCTTCGTTGAATCctcgacctcgcgggcaatgg
RNASonia_W1B03__W1A12__bcm_3732__ADGRV1_exons_pb_2238	GACATCCAGGCGCGGACAACgggtcagtcttcgttgaatcTGTTGATTGTTGTGTCACTTTGCCCAGATAAAAACAAAACgggtcagtcttcgttgaatcGGGTCAGTCTTCGTTGAATCctcgacctcgcgggcaatgg
RNASonia_W1B03__W1A12__bcm_3732__ADGRV1_exons_pb_2293	GACATCCAGGCGCGGACAACgggtcagtcttcgttgaatcAGAGAAAGTGTTACAGTTTCATTCATTTCCGGTATGTCATgggtcagtcttcgttgaatcGGGTCAGTCTTCGTTGAATCctcgacctcgcgggcaatgg
RNASonia_W1B03__W1A12__bcm_3732__ADGRV1_exons_pb_2333	GACATCCAGGCGCGGACAACgggtcagtcttcgttgaatcTCCAGATTTCAGCACTTGGTTTTCCACGTTAACCCTGTCTgggtcagtcttcgttgaatcGGGTCAGTCTTCGTTGAATCctcgacctcgcgggcaatgg
RNASonia_W1B03__W1A12__bcm_3732__ADGRV1_exons_pb_2392	GACATCCAGGCGCGGACAACgggtcagtcttcgttgaatcAATTCAAAAACTCCCCCAGGGTCATCATTTTCCAAAATAAgggtcagtcttcgttgaatcGGGTCAGTCTTCGTTGAATCctcgacctcgcgggcaatgg
RNASonia_W1B03__W1A12__bcm_3732__ADGRV1_exons_pb_2432	GACATCCAGGCGCGGACAACgggtcagtcttcgttgaatcTCCTTCTTTTATAACATAGGGTCCTCTGGAAGCAGGAGAAgggtcagtcttcgttgaatcGGGTCAGTCTTCGTTGAATCctcgacctcgcgggcaatgg
RNASonia_W1B03__W1A12__bcm_3732__ADGRV1_exons_pb_2472	GACATCCAGGCGCGGACAACgggtcagtcttcgttgaatcGGGACCCCCTTGATCGGATGATGTGGAGCTCTACAGATTCgggtcagtcttcgttgaatcGGGTCAGTCTTCGTTGAATCctcgacctcgcgggcaatgg
RNASonia_W1B03__W1A12__bcm_3732__ADGRV1_exons_pb_2512	GACATCCAGGCGCGGACAACgggtcagtcttcgttgaatcTCTCTTGGCTCTACTCGGTAGTGTAGAAACTGCTTAACAAgggtcagtcttcgttgaatcGGGTCAGTCTTCGTTGAATCctcgacctcgcgggcaatgg
RNASonia_W1B03__W1A12__bcm_3732__ADGRV1_exons_pb_2552	GACATCCAGGCGCGGACAACgggtcagtcttcgttgaatcAAATTCTAGTACTCCCGTGTTTCCATAGAATTCATTGCTAgggtcagtcttcgttgaatcGGGTCAGTCTTCGTTGAATCctcgacctcgcgggcaatgg
W1B03--W1B04__bcm_3730__ADGRV1_exons_pb_0	GACATCCAGGCGCGGACAACattcggcatgtcgacttcgtCCGTCCGTACTCCTTGCCCGCGCTGCTGATTCTTACTACCattcggcatgtcgacttcgtATTCGGCATGTCGACTTCGTtctttggcgcgatgcacaag
W1B03--W1B04__bcm_3732__ADGRV1_exons_pb_40	GACATCCAGGCGCGGACAACgggtcagtcttcgttgaatcCCCGCCGGCCCTCCACACACCCTCGCTCTGCCTCTGACTCgggtcagtcttcgttgaatcGGGTCAGTCTTCGTTGAATCtctttggcgcgatgcacaag
W1B03--W1B04__bcm_3730__ADGRV1_exons_pb_80	GACATCCAGGCGCGGACAACattcggcatgtcgacttcgtTGGCCCCAGGAACACCGACATCCGCGCGCTCCCGGCGGTCattcggcatgtcgacttcgtATTCGGCATGTCGACTTCGTtctttggcgcgatgcacaag
W1B03--W1B04__bcm_3732__ADGRV1_exons_pb_201	GACATCCAGGCGCGGACAACgggtcagtcttcgttgaatcTACTTGTTTCATTAACAACAAATTCAGTTTGTCCAGTAAAgggtcagtcttcgttgaatcGGGTCAGTCTTCGTTGAATCtctttggcgcgatgcacaag
W1B03--W1B04__bcm_3730__ADGRV1_exons_pb_260	GACATCCAGGCGCGGACAACattcggcatgtcgacttcgtAATTGCAGTAACATTTGCTGGCTCTCCTATCCTTTCAATGattcggcatgtcgacttcgtATTCGGCATGTCGACTTCGTtctttggcgcgatgcacaag
W1B03--W1B04__bcm_3732__ADGRV1_exons_pb_300	GACATCCAGGCGCGGACAACgggtcagtcttcgttgaatcTGTCAAAAAAGTCACCAGCGTCCTCTCCATACAGCGATACgggtcagtcttcgttgaatcGGGTCAGTCTTCGTTGAATCtctttggcgcgatgcacaag
W1B03--W1B04__bcm_3730__ADGRV1_exons_pb_340	GACATCCAGGCGCGGACAACattcggcatgtcgacttcgtCTGTTTGTTTCTCCGGCAGGTATAAAAGCTGCAGCATATGattcggcatgtcgacttcgtATTCGGCATGTCGACTTCGTtctttggcgcgatgcacaag
W1B03--W1B04__bcm_3732__ADGRV1_exons_pb_380	GACATCCAGGCGCGGACAACgggtcagtcttcgttgaatcCTCTGGTAAGTCATCATCACATACTGCTATGTACACTGTTgggtcagtcttcgttgaatcGGGTCAGTCTTCGTTGAATCtctttggcgcgatgcacaag
W1B03--W1B04__bcm_3730__ADGRV1_exons_pb_437	GACATCCAGGCGCGGACAACattcggcatgtcgacttcgtCTTCACATTTGCTGAAGGTTTCTGTAATGTTAAGTGAAAAattcggcatgtcgacttcgtATTCGGCATGTCGACTTCGTtctttggcgcgatgcacaag
W1B03--W1B04__bcm_3732__ADGRV1_exons_pb_477	GACATCCAGGCGCGGACAACgggtcagtcttcgttgaatcTTGATAATATTGTCACAGTAACAGTCCTTGGCCATCCAAGgggtcagtcttcgttgaatcGGGTCAGTCTTCGTTGAATCtctttggcgcgatgcacaag
W1B03--W1B04__bcm_3730__ADGRV1_exons_pb_538	GACATCCAGGCGCGGACAACattcggcatgtcgacttcgtGGCTCACTCACTGCGATTGAGGGAAGCATATTAAATGAAAattcggcatgtcgacttcgtATTCGGCATGTCGACTTCGTtctttggcgcgatgcacaag
W1B03--W1B04__bcm_3732__ADGRV1_exons_pb_578	GACATCCAGGCGCGGACAACgggtcagtcttcgttgaatcCCTGATGAGAGTAAGAGGCATAGACTCATTTCTGCCCTTGgggtcagtcttcgttgaatcGGGTCAGTCTTCGTTGAATCtctttggcgcgatgcacaag
W1B03--W1B04__bcm_3730__ADGRV1_exons_pb_618	GACATCCAGGCGCGGACAACattcggcatgtcgacttcgtCCTCAAAAGTCACCATGACCATTCCATAGGTTCCCTTTTCattcggcatgtcgacttcgtATTCGGCATGTCGACTTCGTtctttggcgcgatgcacaag
W1B03--W1B04__bcm_3732__ADGRV1_exons_pb_658	GACATCCAGGCGCGGACAACgggtcagtcttcgttgaatcGGACTCAAATCTTCATCAGGGGGATTTGGGCCACCCTCTAgggtcagtcttcgttgaatcGGGTCAGTCTTCGTTGAATCtctttggcgcgatgcacaag
W1B03--W1B04__bcm_3730__ADGRV1_exons_pb_698	GACATCCAGGCGCGGACAACattcggcatgtcgacttcgtTGTTGCTCTGCCAGGGGGAAAGGTGATATTTCCTTTAACTattcggcatgtcgacttcgtATTCGGCATGTCGACTTCGTtctttggcgcgatgcacaag
W1B03--W1B04__bcm_3732__ADGRV1_exons_pb_738	GACATCCAGGCGCGGACAACgggtcagtcttcgttgaatcCTGGTACCTCGTCATCGAGTACTGTCAAGTTATAAATTACgggtcagtcttcgttgaatcGGGTCAGTCTTCGTTGAATCtctttggcgcgatgcacaag
W1B03--W1B04__bcm_3730__ADGRV1_exons_pb_789	GACATCCAGGCGCGGACAACattcggcatgtcgacttcgtCAGCTCCTCCTTCTACACTTTTCAGTTGAATTAAAAATATattcggcatgtcgacttcgtATTCGGCATGTCGACTTCGTtctttggcgcgatgcacaag
W1B03--W1B04__bcm_3732__ADGRV1_exons_pb_829	GACATCCAGGCGCGGACAACgggtcagtcttcgttgaatcTTAATGATGATCTCAATGGAATTCCTAGAGGTGTTAATCTgggtcagtcttcgttgaatcGGGTCAGTCTTCGTTGAATCtctttggcgcgatgcacaag
W1B03--W1B04__bcm_3730__ADGRV1_exons_pb_869	GACATCCAGGCGCGGACAACattcggcatgtcgacttcgtATAAATACTCTGAAGGAATCTCACGGGACTATCATTTTTCattcggcatgtcgacttcgtATTCGGCATGTCGACTTCGTtctttggcgcgatgcacaag
W1B03--W1B04__bcm_3732__ADGRV1_exons_pb_909	GACATCCAGGCGCGGACAACgggtcagtcttcgttgaatcCTACTGGAATTATGAGTATGTGGTCTTCCTCAGGAACCAAgggtcagtcttcgttgaatcGGGTCAGTCTTCGTTGAATCtctttggcgcgatgcacaag
W1B03--W1B04__bcm_3730__ADGRV1_exons_pb_949	GACATCCAGGCGCGGACAACattcggcatgtcgacttcgtTCAGATCCAATCAGATTTCCATTGTTGTCCTTTCCACGAAattcggcatgtcgacttcgtATTCGGCATGTCGACTTCGTtctttggcgcgatgcacaag
W1B03--W1B04__bcm_3732__ADGRV1_exons_pb_989	GACATCCAGGCGCGGACAACgggtcagtcttcgttgaatcCCCAGTTGTGACAGCATAACTGATTGAAACCTCATATTCAgggtcagtcttcgttgaatcGGGTCAGTCTTCGTTGAATCtctttggcgcgatgcacaag
W1B03--W1B04__bcm_3730__ADGRV1_exons_pb_1039	GACATCCAGGCGCGGACAACattcggcatgtcgacttcgtGGCTGAAGATCAATGAAGTCCAGATTTTGCTGGGCATGTGattcggcatgtcgacttcgtATTCGGCATGTCGACTTCGTtctttggcgcgatgcacaag
W1B03--W1B04__bcm_3732__ADGRV1_exons_pb_1080	GACATCCAGGCGCGGACAACgggtcagtcttcgttgaatcGAGATTCATGAATAAAAGGTGGAAAAACAACAGTTGTGTTgggtcagtcttcgttgaatcGGGTCAGTCTTCGTTGAATCtctttggcgcgatgcacaag
W1B03--W1B04__bcm_3730__ADGRV1_exons_pb_1120	GACATCCAGGCGCGGACAACattcggcatgtcgacttcgtATCTCCGGTATGGTGTCATCAACTATTTGAAATTTCAAGTattcggcatgtcgacttcgtATTCGGCATGTCGACTTCGTtctttggcgcgatgcacaag
W1B03--W1B04__bcm_3732__ADGRV1_exons_pb_1160	GACATCCAGGCGCGGACAACgggtcagtcttcgttgaatcTAAGGTATCTTTTAGTAACATAATGTGAAACGATTCAGCAgggtcagtcttcgttgaatcGGGTCAGTCTTCGTTGAATCtctttggcgcgatgcacaag
W1B03--W1B04__bcm_3730__ADGRV1_exons_pb_1200	GACATCCAGGCGCGGACAACattcggcatgtcgacttcgtCTTGTACAACAGAAGGGCTTATTAGCACAGCATCTCCCTGattcggcatgtcgacttcgtATTCGGCATGTCGACTTCGTtctttggcgcgatgcacaag
W1B03--W1B04__bcm_3732__ADGRV1_exons_pb_1240	GACATCCAGGCGCGGACAACgggtcagtcttcgttgaatcGAAAGGACTCCATAAGGTTTATCATTTGGCTTAATGGTGAgggtcagtcttcgttgaatcGGGTCAGTCTTCGTTGAATCtctttggcgcgatgcacaag
W1B03--W1B04__bcm_3730__ADGRV1_exons_pb_1285	GACATCCAGGCGCGGACAACattcggcatgtcgacttcgtTCTTCATCAATTATAACTGTCCTTTCAAACAAAACACTGTattcggcatgtcgacttcgtATTCGGCATGTCGACTTCGTtctttggcgcgatgcacaag
W1B03--W1B04__bcm_3732__ADGRV1_exons_pb_1338	GACATCCAGGCGCGGACAACgggtcagtcttcgttgaatcCATGGGTTCCTCCATTTCTAACCACTGTGATTTCTTCATAgggtcagtcttcgttgaatcGGGTCAGTCTTCGTTGAATCtctttggcgcgatgcacaag
W1B03--W1B04__bcm_3730__ADGRV1_exons_pb_1378	GACATCCAGGCGCGGACAACattcggcatgtcgacttcgtGTGCTGTTCCGTGTCAACACCCAATTCGCAGAGACATTCCattcggcatgtcgacttcgtATTCGGCATGTCGACTTCGTtctttggcgcgatgcacaag
W1B03--W1B04__bcm_3732__ADGRV1_exons_pb_1418	GACATCCAGGCGCGGACAACgggtcagtcttcgttgaatcAGAGCTCGGTCTGATATCTGCTGTTACTGGTGAGGGATCAgggtcagtcttcgttgaatcGGGTCAGTCTTCGTTGAATCtctttggcgcgatgcacaag
W1B03--W1B04__bcm_3730__ADGRV1_exons_pb_1470	GACATCCAGGCGCGGACAACattcggcatgtcgacttcgtCAGTAAGAGGAATTGTTGCCAACATCTGCCCTTGTGCAAAattcggcatgtcgacttcgtATTCGGCATGTCGACTTCGTtctttggcgcgatgcacaag
W1B03--W1B04__bcm_3732__ADGRV1_exons_pb_1510	GACATCCAGGCGCGGACAACgggtcagtcttcgttgaatcAGATAAGCTTCTGCCTCTTCTGGAAGATCATCATCAACCAgggtcagtcttcgttgaatcGGGTCAGTCTTCGTTGAATCtctttggcgcgatgcacaag
W1B03--W1B04__bcm_3730__ADGRV1_exons_pb_1555	GACATCCAGGCGCGGACAACattcggcatgtcgacttcgtCTCACTTCTGCACCTCCTCGTATTGTATGAGGCAGAATTTattcggcatgtcgacttcgtATTCGGCATGTCGACTTCGTtctttggcgcgatgcacaag
W1B03--W1B04__bcm_3732__ADGRV1_exons_pb_1595	GACATCCAGGCGCGGACAACgggtcagtcttcgttgaatcATCACTATCCTGAATGTAGAACAAAAGCTCCGCTGGCTCGgggtcagtcttcgttgaatcGGGTCAGTCTTCGTTGAATCtctttggcgcgatgcacaag
W1B03--W1B04__bcm_3730__ADGRV1_exons_pb_1658	GACATCCAGGCGCGGACAACattcggcatgtcgacttcgtACCTGGGCTGCTTTCAATCTTCTGGTTTTCCATAGGAAAAattcggcatgtcgacttcgtATTCGGCATGTCGACTTCGTtctttggcgcgatgcacaag
W1B03--W1B04__bcm_3732__ADGRV1_exons_pb_1698	GACATCCAGGCGCGGACAACgggtcagtcttcgttgaatcTCCCTCCTAGTCTTGTAAAACTCAAGGATAAGTATCGTTCgggtcagtcttcgttgaatcGGGTCAGTCTTCGTTGAATCtctttggcgcgatgcacaag
W1B03--W1B04__bcm_3730__ADGRV1_exons_pb_1738	GACATCCAGGCGCGGACAACattcggcatgtcgacttcgtATGTAAAGTACAGAATAAAGCAACCTCACATCTCCTTTAGattcggcatgtcgacttcgtATTCGGCATGTCGACTTCGTtctttggcgcgatgcacaag
W1B03--W1B04__bcm_3732__ADGRV1_exons_pb_1778	GACATCCAGGCGCGGACAACgggtcagtcttcgttgaatcGCCTTCTTTTGCTTGCAAGGGGTCCACAGCTCCAGCAGGAgggtcagtcttcgttgaatcGGGTCAGTCTTCGTTGAATCtctttggcgcgatgcacaag
W1B03--W1B04__bcm_3730__ADGRV1_exons_pb_1819	GACATCCAGGCGCGGACAACattcggcatgtcgacttcgtTCTGGAAAAATGAGGTCATTTCTCCTTGATATATTTAAGAattcggcatgtcgacttcgtATTCGGCATGTCGACTTCGTtctttggcgcgatgcacaag
W1B03--W1B04__bcm_3732__ADGRV1_exons_pb_1864	GACATCCAGGCGCGGACAACgggtcagtcttcgttgaatcGCATCATTTCTTATTGGTAATTTTGTAGTGACTTGAGTTTgggtcagtcttcgttgaatcGGGTCAGTCTTCGTTGAATCtctttggcgcgatgcacaag
W1B03--W1B04__bcm_3730__ADGRV1_exons_pb_1911	GACATCCAGGCGCGGACAACattcggcatgtcgacttcgtCCACAGTTTCCAACTGTACTAGAAAGTGAGCTCCATTTTGattcggcatgtcgacttcgtATTCGGCATGTCGACTTCGTtctttggcgcgatgcacaag
W1B03--W1B04__bcm_3732__ADGRV1_exons_pb_1951	GACATCCAGGCGCGGACAACgggtcagtcttcgttgaatcGGGCTTATGGGTGGGATTAGAGGAATTATGTTTAACAACTgggtcagtcttcgttgaatcGGGTCAGTCTTCGTTGAATCtctttggcgcgatgcacaag
W1B03--W1B04__bcm_3730__ADGRV1_exons_pb_1994	GACATCCAGGCGCGGACAACattcggcatgtcgacttcgtTGGAGTAACCAGTAAAGAAATATTGCAGATTTCCCCAAATattcggcatgtcgacttcgtATTCGGCATGTCGACTTCGTtctttggcgcgatgcacaag
W1B03--W1B04__bcm_3732__ADGRV1_exons_pb_2042	GACATCCAGGCGCGGACAACgggtcagtcttcgttgaatcAATAATTGGAAGATTGCTGAGAAAGCCAATTTCTCCATTTgggtcagtcttcgttgaatcGGGTCAGTCTTCGTTGAATCtctttggcgcgatgcacaag
W1B03--W1B04__bcm_3730__ADGRV1_exons_pb_2082	GACATCCAGGCGCGGACAACattcggcatgtcgacttcgtTGTATACCACTTCAGCAGCAAAATCTTCTGGTTCATGCAAattcggcatgtcgacttcgtATTCGGCATGTCGACTTCGTtctttggcgcgatgcacaag
W1B03--W1B04__bcm_3732__ADGRV1_exons_pb_2122	GACATCCAGGCGCGGACAACgggtcagtcttcgttgaatcACAGTAGCCTGGCCATCAGTTCCATCCCGATGTAAGGGAAgggtcagtcttcgttgaatcGGGTCAGTCTTCGTTGAATCtctttggcgcgatgcacaag
W1B03--W1B04__bcm_3730__ADGRV1_exons_pb_2162	GACATCCAGGCGCGGACAACattcggcatgtcgacttcgtTGCTTTTGAATTAAAGCCAGAGGGCTTCAAACTCCAGTAGattcggcatgtcgacttcgtATTCGGCATGTCGACTTCGTtctttggcgcgatgcacaag
W1B03--W1B04__bcm_3732__ADGRV1_exons_pb_2202	GACATCCAGGCGCGGACAACgggtcagtcttcgttgaatcAAACAGAGCCATTAAAGGGGCCTATATCATCCGGGGTCACgggtcagtcttcgttgaatcGGGTCAGTCTTCGTTGAATCtctttggcgcgatgcacaag
W1B03--W1B04__bcm_3730__ADGRV1_exons_pb_2242	GACATCCAGGCGCGGACAACattcggcatgtcgacttcgtGTAATGTTGATTGTTGTGTCACTTTGCCCAGATAAAAACAattcggcatgtcgacttcgtATTCGGCATGTCGACTTCGTtctttggcgcgatgcacaag
W1B03--W1B04__bcm_3732__ADGRV1_exons_pb_2305	GACATCCAGGCGCGGACAACgggtcagtcttcgttgaatcTTAACCCTGTCTAGAGAAAGTGTTACAGTTTCATTCATTTgggtcagtcttcgttgaatcGGGTCAGTCTTCGTTGAATCtctttggcgcgatgcacaag
W1B03--W1B04__bcm_3730__ADGRV1_exons_pb_2345	GACATCCAGGCGCGGACAACattcggcatgtcgacttcgtACGGCTAGTATATCCAGATTTCAGCACTTGGTTTTCCACGattcggcatgtcgacttcgtATTCGGCATGTCGACTTCGTtctttggcgcgatgcacaag
W1B03--W1B04__bcm_3732__ADGRV1_exons_pb_2392	GACATCCAGGCGCGGACAACgggtcagtcttcgttgaatcAATTCAAAAACTCCCCCAGGGTCATCATTTTCCAAAATAAgggtcagtcttcgttgaatcGGGTCAGTCTTCGTTGAATCtctttggcgcgatgcacaag
W1B03--W1B04__bcm_3730__ADGRV1_exons_pb_2432	GACATCCAGGCGCGGACAACattcggcatgtcgacttcgtTCCTTCTTTTATAACATAGGGTCCTCTGGAAGCAGGAGAAattcggcatgtcgacttcgtATTCGGCATGTCGACTTCGTtctttggcgcgatgcacaag
W1B03--W1B04__bcm_3732__ADGRV1_exons_pb_2472	GACATCCAGGCGCGGACAACgggtcagtcttcgttgaatcGGGACCCCCTTGATCGGATGATGTGGAGCTCTACAGATTCgggtcagtcttcgttgaatcGGGTCAGTCTTCGTTGAATCtctttggcgcgatgcacaag
W1B03--W1B04__bcm_3730__ADGRV1_exons_pb_2512	GACATCCAGGCGCGGACAACattcggcatgtcgacttcgtTCTCTTGGCTCTACTCGGTAGTGTAGAAACTGCTTAACAAattcggcatgtcgacttcgtATTCGGCATGTCGACTTCGTtctttggcgcgatgcacaag
W1B03--W1B04__bcm_3732__ADGRV1_exons_pb_2552	GACATCCAGGCGCGGACAACgggtcagtcttcgttgaatcAAATTCTAGTACTCCCGTGTTTCCATAGAATTCATTGCTAgggtcagtcttcgttgaatcGGGTCAGTCTTCGTTGAATCtctttggcgcgatgcacaag
W1B03--W1B04__bcm_3730__ADGRV1_exons_pb_2601	GACATCCAGGCGCGGACAACattcggcatgtcgacttcgtCATCCAATCTTGCTAGCAAGGTGATCACTATCTCCCTTTCattcggcatgtcgacttcgtATTCGGCATGTCGACTTCGTtctttggcgcgatgcacaag
W1B03--W1B04__bcm_3732__ADGRV1_exons_pb_2641	GACATCCAGGCGCGGACAACgggtcagtcttcgttgaatcCTGAGGACCACCCAGTAGTGTTCATCCAACTCTGGTATCCgggtcagtcttcgttgaatcGGGTCAGTCTTCGTTGAATCtctttggcgcgatgcacaag
W1B03--W1B04__bcm_3801__ALCAM_exons_pb_24	GACATCCAGGCGCGGACAACtaatttagtcgtcccactccGGGTCTCCTCAGGTGGCAGCGGTGGTAGCAGCGGCAGCGGtaatttagtcgtcccactccTAATTTAGTCGTCCCACTCCtctttggcgcgatgcacaag
W1B03--W1B04__bcm_3807__ALCAM_exons_pb_64	GACATCCAGGCGCGGACAACatagctgtacacgattccgaGCTAAGAAGGACTCGCAGGAGGCGGCGACGGGGGGGCGGCatagctgtacacgattccgaATAGCTGTACACGATTCCGAtctttggcgcgatgcacaag
W1B03--W1B04__bcm_3801__ALCAM_exons_pb_104	GACATCCAGGCGCGGACAACtaatttagtcgtcccactccTAATAATAATGGCAGTGGCAATGTGCATGAAACGCCAGGTtaatttagtcgtcccactccTAATTTAGTCGTCCCACTCCtctttggcgcgatgcacaag
W1B03--W1B04__bcm_3807__ALCAM_exons_pb_157	GACATCCAGGCGCGGACAACatagctgtacacgattccgaGTAAGCGGTTCTTTTCGCTGGTATCTTCTTTTATTTTCCTatagctgtacacgattccgaATAGCTGTACACGATTCCGAtctttggcgcgatgcacaag
W1B03--W1B04__bcm_3801__ALCAM_exons_pb_220	GACATCCAGGCGCGGACAACtaatttagtcgtcccactccGGCTGCTCCTCCGGGGACAACGACCCTCTGTTTCCAGGAGtaatttagtcgtcccactccTAATTTAGTCGTCCCACTCCtctttggcgcgatgcacaag
W1B03--W1B04__bcm_3807__ALCAM_exons_pb_260	GACATCCAGGCGCGGACAACatagctgtacacgattccgaTCCTCCTCCCTCCCGGTCAACACCAGCCCACGGGCCCTTCatagctgtacacgattccgaATAGCTGTACACGATTCCGAtctttggcgcgatgcacaag
W1B03--W1B04__bcm_3801__ALCAM_exons_pb_300	GACATCCAGGCGCGGACAACtaatttagtcgtcccactccCTCTGCCGCACGCAACTTTCCACCACGCAATGCCCCCAACtaatttagtcgtcccactccTAATTTAGTCGTCCCACTCCtctttggcgcgatgcacaag
W1B03--W1B04__bcm_3807__ALCAM_exons_pb_340	GACATCCAGGCGCGGACAACatagctgtacacgattccgaGACACACCGTCCCCTGGGCTGTGGCGCTGCACCTTCGGTTatagctgtacacgattccgaATAGCTGTACACGATTCCGAtctttggcgcgatgcacaag
W1B03--W1B04__bcm_3801__ALCAM_exons_pb_380	GACATCCAGGCGCGGACAACtaatttagtcgtcccactccGCGCTGGCGGGTCCCGACGCAGGGGCAGCGTCTTCTCCCAtaatttagtcgtcccactccTAATTTAGTCGTCCCACTCCtctttggcgcgatgcacaag
W1B03--W1B04__bcm_3807__ALCAM_exons_pb_436	GACATCCAGGCGCGGACAACatagctgtacacgattccgaACTGACGGAGTCCACGCCGCAGGAGGGGGCGTCGTCCCGGatagctgtacacgattccgaATAGCTGTACACGATTCCGAtctttggcgcgatgcacaag
W1B03--W1B04__bcm_3801__ALCAM_exons_pb_476	GACATCCAGGCGCGGACAACtaatttagtcgtcccactccCCCCCTTGGATTCCATATTCCTCCTCCTTCTTGGTGGGCCtaatttagtcgtcccactccTAATTTAGTCGTCCCACTCCtctttggcgcgatgcacaag
W1B03--W1B04__bcm_3807__ALCAM_exons_pb_516	GACATCCAGGCGCGGACAACatagctgtacacgattccgaGCGGAGATCAAGAGGCAGAAGAGCAGACGGCAGGAACTGGatagctgtacacgattccgaATAGCTGTACACGATTCCGAtctttggcgcgatgcacaag
W1B03--W1B04__bcm_3801__ALCAM_exons_pb_556	GACATCCAGGCGCGGACAACtaatttagtcgtcccactccATTTACAGTATACCATCCAAGGCCTGGCCTGAAGACGGTGtaatttagtcgtcccactccTAATTTAGTCGTCCCACTCCtctttggcgcgatgcacaag
W1B03--W1B04__bcm_3807__ALCAM_exons_pb_610	GACATCCAGGCGCGGACAACatagctgtacacgattccgaATTCTGAGGTACGTCAAGTCGGCAAGGTATGATAATGGTAatagctgtacacgattccgaATAGCTGTACACGATTCCGAtctttggcgcgatgcacaag
W1B03--W1B04__bcm_3801__ALCAM_exons_pb_661	GACATCCAGGCGCGGACAACtaatttagtcgtcccactccAAATACTGGGGAGCCATCGGGCTTTTCATATTTCCATTTGtaatttagtcgtcccactccTAATTTAGTCGTCCCACTCCtctttggcgcgatgcacaag
W1B03--W1B04__bcm_3807__ALCAM_exons_pb_701	GACATCCAGGCGCGGACAACatagctgtacacgattccgaCGTACTGCACACTTTTCTTTGTAGAGGATCTGAAGGCAATatagctgtacacgattccgaATAGCTGTACACGATTCCGAtctttggcgcgatgcacaag
W1B03--W1B04__bcm_3801__ALCAM_exons_pb_741	GACATCCAGGCGCGGACAACtaatttagtcgtcccactccTCTGAGAGGTTCAATCTGTCTTTGTATTCTGGTACATCGTtaatttagtcgtcccactccTAATTTAGTCGTCCCACTCCtctttggcgcgatgcacaag
W1B03--W1B04__bcm_3807__ALCAM_exons_pb_781	GACATCCAGGCGCGGACAACatagctgtacacgattccgaATCACTGATCCTTGCATTACTGATAGACAAAGTGTAGTTTatagctgtacacgattccgaATAGCTGTACACGATTCCGAtctttggcgcgatgcacaag
W1B03--W1B04__bcm_3801__ALCAM_exons_pb_821	GACATCCAGGCGCGGACAACtaatttagtcgtcccactccCGTTGTCCTCAGTTACTAGCATGCACACAAATCTCTTTTCtaatttagtcgtcccactccTAATTTAGTCGTCCCACTCCtctttggcgcgatgcacaag
W1B03--W1B04__bcm_3807__ALCAM_exons_pb_861	GACATCCAGGCGCGGACAACatagctgtacacgattccgaGGTTGCTTGAACACCTTGACTATTGTAGGTGCCTCAAACAatagctgtacacgattccgaATAGCTGTACACGATTCCGAtctttggcgcgatgcacaag
W1B03--W1B04__bcm_3801__ALCAM_exons_pb_901	GACATCCAGGCGCGGACAACtaatttagtcgtcccactccTTCGAGAAACAGTGCTTTGCTTACAATTTCAGGTTTAGATtaatttagtcgtcccactccTAATTTAGTCGTCCCACTCCtctttggcgcgatgcacaag
W1B03--W1B04__bcm_3807__ALCAM_exons_pb_964	GACATCCAGGCGCGGACAACatagctgtacacgattccgaGATATTGCCATCTGGATAACTGTCTTCTGAAATGCAGTCAatagctgtacacgattccgaATAGCTGTACACGATTCCGAtctttggcgcgatgcacaag
W1B03--W1B04__bcm_3801__ALCAM_exons_pb_1004	GACATCCAGGCGCGGACAACtaatttagtcgtcccactccCTTCAAGGGGATGTAGCACTTTTCCATTCCTGTACCATGTtaatttagtcgtcccactccTAATTTAGTCGTCCCACTCCtctttggcgcgatgcacaag
W1B03--W1B04__bcm_3807__ALCAM_exons_pb_1061	GACATCCAGGCGCGGACAACatagctgtacacgattccgaTGGTATAGAGCTGAGTCACTGGGTCCATTTCCTTTTTAAAatagctgtacacgattccgaATAGCTGTACACGATTCCGAtctttggcgcgatgcacaag
W1B03--W1B04__bcm_3801__ALCAM_exons_pb_1101	GACATCCAGGCGCGGACAACtaatttagtcgtcccactccATGTCAGCCTTGGTTGTCTTGTACTCCAGGGTGGAAGTCAtaatttagtcgtcccactccTAATTTAGTCGTCCCACTCCtctttggcgcgatgcacaag
W1B03--W1B04__bcm_3807__ALCAM_exons_pb_1141	GACATCCAGGCGCGGACAACatagctgtacacgattccgaTGGTCCATAATATGTCACCGAGCAGGTGAATGGCATTTGTatagctgtacacgattccgaATAGCTGTACACGATTCCGAtctttggcgcgatgcacaag
W1B03--W1B04__bcm_3801__ALCAM_exons_pb_1207	GACATCCAGGCGCGGACAACtaatttagtcgtcccactccCACCTGCTCTGTAGGATAGTAAATATCAAATACTGCCTGTtaatttagtcgtcccactccTAATTTAGTCGTCCCACTCCtctttggcgcgatgcacaag
W1B03--W1B04__bcm_3807__ALCAM_exons_pb_1247	GACATCCAGGCGCGGACAACatagctgtacacgattccgaCTTCTTTGATGGCATTTTTTGGTGGCAGCACTTGTATTGTatagctgtacacgattccgaATAGCTGTACACGATTCCGAtctttggcgcgatgcacaag
W1B03--W1B04__bcm_3801__ALCAM_exons_pb_1287	GACATCCAGGCGCGGACAACtaatttagtcgtcccactccGGGTTGCCATTCCCTAAGCATTTAAGAGTGATGTTATCCCtaatttagtcgtcccactccTAATTTAGTCGTCCCACTCCtctttggcgcgatgcacaag
W1B03--W1B04__bcm_3807__ALCAM_exons_pb_1338	GACATCCAGGCGCGGACAACatagctgtacacgattccgaCTTATTCCTTCGGGCTGTCCTGGTAAGTAAAACAAAAATTatagctgtacacgattccgaATAGCTGTACACGATTCCGAtctttggcgcgatgcacaag
W1B03--W1B04__bcm_3801__ALCAM_exons_pb_1378	GACATCCAGGCGCGGACAACtaatttagtcgtcccactccATTGCGCCTCACATCCGTCAGTGTGTAAGTATTTGAGCTTtaatttagtcgtcccactccTAATTTAGTCGTCCCACTCCtctttggcgcgatgcacaag
W1B03--W1B04__bcm_3807__ALCAM_exons_pb_1418	GACATCCAGGCGCGGACAACatagctgtacacgattccgaTTTTTTTGTCTATCAGGGAACACTTGTAGTCTCCTGTTGCatagctgtacacgattccgaATAGCTGTACACGATTCCGAtctttggcgcgatgcacaag
W1B03--W1B04__bcm_3801__ALCAM_exons_pb_1458	GACATCCAGGCGCGGACAACtaatttagtcgtcccactccTCCAAATAGTGAACTGTGATAGCTGTTGAAGCAATCATGCtaatttagtcgtcccactccTAATTTAGTCGTCCCACTCCtctttggcgcgatgcacaag
W1B03--W1B04__bcm_3807__ALCAM_exons_pb_1501	GACATCCAGGCGCGGACAACatagctgtacacgattccgaACCAATCTGTCTAGTCACTTCTCCACTTGGGTTTAAGGACatagctgtacacgattccgaATAGCTGTACACGATTCCGAtctttggcgcgatgcacaag
W1B03--W1B04__bcm_3801__ALCAM_exons_pb_1541	GACATCCAGGCGCGGACAACtaatttagtcgtcccactccTCCTGCTAGCAGATATTGTGCATGACACGGGTAGGGCATCtaatttagtcgtcccactccTAATTTAGTCGTCCCACTCCtctttggcgcgatgcacaag
W1B03--W1B04__bcm_3807__ALCAM_exons_pb_1581	GACATCCAGGCGCGGACAACatagctgtacacgattccgaCGAAGCCTGATGTTATCTTTCATCCATACCACAGTTGCATatagctgtacacgattccgaATAGCTGTACACGATTCCGAtctttggcgcgatgcacaag
W1B03--W1B04__bcm_3801__ALCAM_exons_pb_1621	GACATCCAGGCGCGGACAACtaatttagtcgtcccactccAGCATCCTGATAATGAAGACTAGAAAATGACGGGCTAGATtaatttagtcgtcccactccTAATTTAGTCGTCCCACTCCtctttggcgcgatgcacaag
W1B03--W1B04__bcm_3807__ALCAM_exons_pb_1661	GACATCCAGGCGCGGACAACatagctgtacacgattccgaCTTCAACCTCCTGCAGAGCAGTTTCGCAGACATAGTTTCCatagctgtacacgattccgaATAGCTGTACACGATTCCGAtctttggcgcgatgcacaag
W1B03--W1B04__bcm_3801__ALCAM_exons_pb_1701	GACATCCAGGCGCGGACAACtaatttagtcgtcccactccCCTTCTACAATGAGAGTCAATGACTCTCTTTTCTTTAGTCtaatttagtcgtcccactccTAATTTAGTCGTCCCACTCCtctttggcgcgatgcacaag
W1B03--W1B04__bcm_3807__ALCAM_exons_pb_1754	GACATCCAGGCGCGGACAACatagctgtacacgattccgaTTTTAGATAGTCCACTGGGATCAGTTTTCTTTGTCATTTTatagctgtacacgattccgaATAGCTGTACACGATTCCGAtctttggcgcgatgcacaag
W1B03--W1B04__bcm_3801__ALCAM_exons_pb_1794	GACATCCAGGCGCGGACAACtaatttagtcgtcccactccATGGCTGGCTTTGGAAAACCTTCCACATGGCAGATTATTGtaatttagtcgtcccactccTAATTTAGTCGTCCCACTCCtctttggcgcgatgcacaag
W1B03--W1B04__bcm_3807__ALCAM_exons_pb_1834	GACATCCAGGCGCGGACAACatagctgtacacgattccgaTTGGTTTATGACGCTTCCACTGCCAGTAATTGTCCATTGAatagctgtacacgattccgaATAGCTGTACACGATTCCGAtctttggcgcgatgcacaag
W1B03--W1B04__bcm_3801__ALCAM_exons_pb_1874	GACATCCAGGCGCGGACAACtaatttagtcgtcccactccTACTATAATACCTGCCATTAATATAAGGAGATTCCTCTGTtaatttagtcgtcccactccTAATTTAGTCGTCCCACTCCtctttggcgcgatgcacaag
W1B03--W1B04__bcm_3807__ALCAM_exons_pb_1917	GACATCCAGGCGCGGACAACatagctgtacacgattccgaGTGCAAGTTAATGTAACATTCTCTTCAGGGGAAATGATAAatagctgtacacgattccgaATAGCTGTACACGATTCCGAtctttggcgcgatgcacaag
W1B03--W1B04__bcm_3801__ALCAM_exons_pb_1972	GACATCCAGGCGCGGACAACtaatttagtcgtcccactccACTTATAGCAGAGACATTCAAGGAGTTTACTGTTCTCTCCtaatttagtcgtcccactccTAATTTAGTCGTCCCACTCCtctttggcgcgatgcacaag
W1B03--W1B04__bcm_3807__ALCAM_exons_pb_2012	GACATCCAGGCGCGGACAACatagctgtacacgattccgaTTTCATCACTTATCTCGTCTGCCTCATCGTGTTCTGGAATatagctgtacacgattccgaATAGCTGTACACGATTCCGAtctttggcgcgatgcacaag
W1B03--W1B04__bcm_3801__ALCAM_exons_pb_2052	GACATCCAGGCGCGGACAACtaatttagtcgtcccactccCCCACAATTAGTTTTGCCTGGTCATTCACCTTTTCTCTGTtaatttagtcgtcccactccTAATTTAGTCGTCCCACTCCtctttggcgcgatgcacaag
W1B03--W1B04__bcm_3807__ALCAM_exons_pb_2108	GACATCCAGGCGCGGACAACatagctgtacacgattccgaACAGCCAGTAGACGACACCAGCAACAAGGGCAGCAAGGAGatagctgtacacgattccgaATAGCTGTACACGATTCCGAtctttggcgcgatgcacaag
W1B03--W1B04__bcm_3801__ALCAM_exons_pb_2168	GACATCCAGGCGCGGACAACtaatttagtcgtcccactccCTTCCATATTACCGAGGTCCTTGTTTACATGTTTTGATGCtaatttagtcgtcccactccTAATTTAGTCGTCCCACTCCtctttggcgcgatgcacaag
W1B03--W1B04__bcm_3807__ALCAM_exons_pb_2229	GACATCCAGGCGCGGACAACatagctgtacacgattccgaCTAGGACAGTTTCTCTCTTAGGCTTCAGTTTTGTGATTGTatagctgtacacgattccgaATAGCTGTACACGATTCCGAtctttggcgcgatgcacaag
W1B03--W1B04__bcm_3801__ALCAM_exons_pb_2283	GACATCCAGGCGCGGACAACtaatttagtcgtcccactccATACAATCCACGTTCATGCTTCAATTGGTCTATATGATTTtaatttagtcgtcccactccTAATTTAGTCGTCCCACTCCtctttggcgcgatgcacaag
W1B03--W1B04__bcm_3807__ALCAM_exons_pb_2323	GACATCCAGGCGCGGACAACatagctgtacacgattccgaGAACCATGAATTGCTGTCAATGTCTTTGTTTATGTCTTAAatagctgtacacgattccgaATAGCTGTACACGATTCCGAtctttggcgcgatgcacaag
W1B03--W1B04__bcm_3801__ALCAM_exons_pb_2363	GACATCCAGGCGCGGACAACtaatttagtcgtcccactccAAACCTGTGACAGCTTGGTAGAATGAACTGCTTAATACTTtaatttagtcgtcccactccTAATTTAGTCGTCCCACTCCtctttggcgcgatgcacaag
W1B03--W1B04__bcm_3807__ALCAM_exons_pb_2437	GACATCCAGGCGCGGACAACatagctgtacacgattccgaTATCATGGCTGCCAAAACTTGTTCTTATTGTTTGTAATTAatagctgtacacgattccgaATAGCTGTACACGATTCCGAtctttggcgcgatgcacaag
W1B03--W1B04__bcm_3801__ALCAM_exons_pb_2496	GACATCCAGGCGCGGACAACtaatttagtcgtcccactccAATCCTCAGTGCAGACATTTACGGAAAAAAAATTGAACCAtaatttagtcgtcccactccTAATTTAGTCGTCCCACTCCtctttggcgcgatgcacaag
W1B03--W1B04__bcm_3807__ALCAM_exons_pb_2563	GACATCCAGGCGCGGACAACatagctgtacacgattccgaAGAACAAAGCTTACAGTGTATAAAAATAGCTACGTAAAAAatagctgtacacgattccgaATAGCTGTACACGATTCCGAtctttggcgcgatgcacaag
W1B03--W1B04__bcm_3801__ALCAM_exons_pb_2654	GACATCCAGGCGCGGACAACtaatttagtcgtcccactccAATCAGAATCAGAAATGTACCTGCTCAGATTATCCATATAtaatttagtcgtcccactccTAATTTAGTCGTCCCACTCCtctttggcgcgatgcacaag
W1B03--W1B04__bcm_3807__ALCAM_exons_pb_2705	GACATCCAGGCGCGGACAACatagctgtacacgattccgaCACCTTTGGGTTTTAGGTGCTTATGAGAAAGTTTGGGGCAatagctgtacacgattccgaATAGCTGTACACGATTCCGAtctttggcgcgatgcacaag
W1B03--W1B04__bcm_3801__ALCAM_exons_pb_2745	GACATCCAGGCGCGGACAACtaatttagtcgtcccactccAATTAGGGCAATATGAGTGTCCCCAATCTTCACAAGCTGCtaatttagtcgtcccactccTAATTTAGTCGTCCCACTCCtctttggcgcgatgcacaag
W1B03--W1B04__bcm_3807__ALCAM_exons_pb_2787	GACATCCAGGCGCGGACAACatagctgtacacgattccgaACTCTCGGCCTCCCCTCCCTTGTGATAAAAATCACAGTTTatagctgtacacgattccgaATAGCTGTACACGATTCCGAtctttggcgcgatgcacaag
RNASonia_W1B03__W1A12__bcm_19119__ALDH1A1_exons_pb_0	GACATCCAGGCGCGGACAACtggtcagccgaacacccttaCCTGGAACACAGGTGACTGGCTCAGCAATTTGGTTCTGATtggtcagccgaacacccttaTGGTCAGCCGAACACCCTTActcgacctcgcgggcaatgg
RNASonia_W1B03__W1A12__bcm_19119__ALDH1A1_exons_pb_40	GACATCCAGGCGCGGACAACtggtcagccgaacacccttaTAAGTCTGGCGTGCCTGAGGATGACATTTCTGATTCGGCTtggtcagccgaacacccttaTGGTCAGCCGAACACCCTTActcgacctcgcgggcaatgg
RNASonia_W1B03__W1A12__bcm_19119__ALDH1A1_exons_pb_132	GACATCCAGGCGCGGACAACtggtcagccgaacacccttaACAGGAAATTTCTTGCCACTCACTGAATCATGCCATTCATtggtcagccgaacacccttaTGGTCAGCCGAACACCCTTActcgacctcgcgggcaatgg
RNASonia_W1B03__W1A12__bcm_19119__ALDH1A1_exons_pb_172	GACATCCAGGCGCGGACAACtggtcagccgaacacccttaTTCTACCTGGCAGAGCTCCTCCTCAGTTGCAGGATTAAAGtggtcagccgaacacccttaTGGTCAGCCGAACACCCTTActcgacctcgcgggcaatgg
RNASonia_W1B03__W1A12__bcm_19119__ALDH1A1_exons_pb_212	GACATCCAGGCGCGGACAACtggtcagccgaacacccttaCGGCCTTCACTGCCTTGTCAACATCCTCCTTATCTCCTTCtggtcagccgaacacccttaTGGTCAGCCGAACACCCTTActcgacctcgcgggcaatgg
RNASonia_W1B03__W1A12__bcm_19119__ALDH1A1_exons_pb_252	GACATCCAGGCGCGGACAACtggtcagccgaacacccttaATAGTACGCCACGGGGATCCAATCTGAAAAGCCTGTCTTGtggtcagccgaacacccttaTGGTCAGCCGAACACCCTTActcgacctcgcgggcaatgg
RNASonia_W1B03__W1A12__bcm_19119__ALDH1A1_exons_pb_292	GACATCCAGGCGCGGACAACtggtcagccgaacacccttaAGCCAACTTGTATAATAGTCGCCCCCTCTCGGAAGCATCCtggtcagccgaacacccttaTGGTCAGCCGAACACCCTTActcgacctcgcgggcaatgg
RNASonia_W1B03__W1A12__bcm_19119__ALDH1A1_exons_pb_332	GACATCCAGGCGCGGACAACtggtcagccgaacacccttaCCATTGTCGCCAGCAGCAGACGATCTCTTTCGATTAAATCtggtcagccgaacacccttaTGGTCAGCCGAACACCCTTActcgacctcgcgggcaatgg
RNASonia_W1B03__W1A12__bcm_19119__ALDH1A1_exons_pb_388	GACATCCAGGCGCGGACAACtggtcagccgaacacccttaGCCTGCTAAATCATTCAGATATGCATTGGAATAGAGTTTTtggtcagccgaacacccttaTGGTCAGCCGAACACCCTTActcgacctcgcgggcaatgg
RNASonia_W1B03__W1A12__bcm_19119__ALDH1A1_exons_pb_428	GACATCCAGGCGCGGACAACtggtcagccgaacacccttaTGTCAGCCCAACCTGCACAGTAGCGCAATGTTTTGATGCAtggtcagccgaacacccttaTGGTCAGCCGAACACCCTTActcgacctcgcgggcaatgg
RNASonia_W1B03__W1A12__bcm_19119__ALDH1A1_exons_pb_468	GACATCCAGGCGCGGACAACtggtcagccgaacacccttaAAAAAATTTCCATCAATTGGTATTGTACGGCCCTGGATCTtggtcagccgaacacccttaTGGTCAGCCGAACACCCTTActcgacctcgcgggcaatgg
RNASonia_W1B03__W1A12__bcm_19119__ALDH1A1_exons_pb_508	GACATCCAGGCGCGGACAACtggtcagccgaacacccttaTTGGCCACATACACCAATAGGTTCATGTCTTGTATATGTAtggtcagccgaacacccttaTGGTCAGCCGAACACCCTTActcgacctcgcgggcaatgg
RNASonia_W1B03__W1A12__bcm_19119__ALDH1A1_exons_pb_548	GACATCCAGGCGCGGACAACtggtcagccgaacacccttaTCCAAATGAGCATAACCAACGGGAAATTCCAAGGAATGATtggtcagccgaacacccttaTGGTCAGCCGAACACCCTTActcgacctcgcgggcaatgg
RNASonia_W1B03__W1A12__bcm_19119__ALDH1A1_exons_pb_605	GACATCCAGGCGCGGACAACtggtcagccgaacacccttaTTTGCTCTGCTGGTTTGACAACCACTGTGTTTCCACAGCTtggtcagccgaacacccttaTGGTCAGCCGAACACCCTTActcgacctcgcgggcaatgg
RNASonia_W1B03__W1A12__bcm_19119__ALDH1A1_exons_pb_645	GACATCCAGGCGCGGACAACtggtcagccgaacacccttaTCTTTTATTAAAGATGCCACGTGGAGAGCAGTGAGAGGAGtggtcagccgaacacccttaTGGTCAGCCGAACACCCTTActcgacctcgcgggcaatgg
RNASonia_W1B03__W1A12__bcm_19119__ALDH1A1_exons_pb_685	GACATCCAGGCGCGGACAACtggtcagccgaacacccttaACCAGGAACAATATTCACTACTCCAGGAGGAAACCCTGCCtggtcagccgaacacccttaTGGTCAGCCGAACACCCTTActcgacctcgcgggcaatgg
RNASonia_W1B03__W1A12__bcm_19119__ALDH1A1_exons_pb_725	GACATCCAGGCGCGGACAACtggtcagccgaacacccttaCCATGTGAGAAGAAATGGCTGCCCCTGCTGTAGGCCCATAtggtcagccgaacacccttaTGGTCAGCCGAACACCCTTActcgacctcgcgggcaatgg
RNASonia_W1B03__W1A12__bcm_19119__ALDH1A1_exons_pb_765	GACATCCAGGCGCGGACAACtggtcagccgaacacccttaCCAACCTCTGTTGATCCTGTGAAGGCTACTTTGTCTATATtggtcagccgaacacccttaTGGTCAGCCGAACACCCTTActcgacctcgcgggcaatgg
RNASonia_W1B03__W1A12__bcm_19119__ALDH1A1_exons_pb_805	GACATCCAGGCGCGGACAACtggtcagccgaacacccttaCTTCAGATTGCTTTTCCCGGCAGCTTCTTTGATCAACTTGtggtcagccgaacacccttaTGGTCAGCCGAACACCCTTActcgacctcgcgggcaatgg
RNASonia_W1B03__W1A12__bcm_19119__ALDH1A1_exons_pb_845	GACATCCAGGCGCGGACAACtggtcagccgaacacccttaCAATGCAAGGGCTCTTTCCTCCAAGCTCCAGGGTCACCCTtggtcagccgaacacccttaTGGTCAGCCGAACACCCTTActcgacctcgcgggcaatgg
RNASonia_W1B03__W1A12__bcm_19119__ALDH1A1_exons_pb_885	GACATCCAGGCGCGGACAACtggtcagccgaacacccttaGCAAATTCAACAGCATTGTCCAAGTCGGCATCAGCTAACAtggtcagccgaacacccttaTGGTCAGCCGAACACCCTTActcgacctcgcgggcaatgg
RNASonia_W1B03__W1A12__bcm_19119__ALDH1A1_exons_pb_925	GACATCCAGGCGCGGACAACtggtcagccgaacacccttaTATACAACACTGGCCCTGGTGGTAGAATACCCCATGGTGTtggtcagccgaacacccttaTGGTCAGCCGAACACCCTTActcgacctcgcgggcaatgg
RNASonia_W1B03__W1A12__bcm_19119__ALDH1A1_exons_pb_994	GACATCCAGGCGCGGACAACtggtcagccgaacacccttaAGCCCGCTCAACACTCCTTCGAACAAACTCATCATAAATTtggtcagccgaacacccttaTGGTCAGCCGAACACCCTTActcgacctcgcgggcaatgg
RNASonia_W1B03__W1A12__bcm_19119__ALDH1A1_exons_pb_1034	GACATCCAGGCGCGGACAACtggtcagccgaacacccttaTGACTCCTGGGGTCAGAGGATTTCCAAGGATATACTTCTTtggtcagccgaacacccttaTGGTCAGCCGAACACCCTTActcgacctcgcgggcaatgg
RNASonia_W1B03__W1A12__bcm_19119__ALDH1A1_exons_pb_1074	GACATCCAGGCGCGGACAACtggtcagccgaacacccttaATTTTATCATATTGTTCCTTGTCAATCTGAGGGCCTTGAGtggtcagccgaacacccttaTGGTCAGCCGAACACCCTTActcgacctcgcgggcaatgg
RNASonia_W1B03__W1A12__bcm_19119__ALDH1A1_exons_pb_1131	GACATCCAGGCGCGGACAACtggtcagccgaacacccttaCCTCCTCCACATTCCAGTTTGGCCCCTTCTTTCTTCCCACtggtcagccgaacacccttaTGGTCAGCCGAACACCCTTActcgacctcgcgggcaatgg
RNASonia_W1B03__W1A12__bcm_19119__ALDH1A1_exons_pb_1171	GACATCCAGGCGCGGACAACtggtcagccgaacacccttaCACTGTGGGCTGGACAAAGTAGCCTTTATTCCCCCACGGGtggtcagccgaacacccttaTGGTCAGCCGAACACCCTTActcgacctcgcgggcaatgg
RNASonia_W1B03__W1A12__bcm_19119__ALDH1A1_exons_pb_1211	GACATCCAGGCGCGGACAACtggtcagccgaacacccttaCCTCTTTGGCAATGCGCATCTCATCTGTAACATTAGAGAAtggtcagccgaacacccttaTGGTCAGCCGAACACCCTTActcgacctcgcgggcaatgg
RNASonia_W1B03__W1A12__bcm_19119__ALDH1A1_exons_pb_1251	GACATCCAGGCGCGGACAACtggtcagccgaacacccttaGATTTAAACTTCATGATTTGCTGCACTGGTCCAAAAATCTtggtcagccgaacacccttaTGGTCAGCCGAACACCCTTActcgacctcgcgggcaatgg
RNASonia_W1B03__W1A12__bcm_19119__ALDH1A1_exons_pb_1291	GACATCCAGGCGCGGACAACtggtcagccgaacacccttaATAGAAAGTATTGTTTGCTCTTTTGATCACGTCATCTAAAtggtcagccgaacacccttaTGGTCAGCCGAACACCCTTActcgacctcgcgggcaatgg
RNASonia_W1B03__W1A12__bcm_19119__ALDH1A1_exons_pb_1331	GACATCCAGGCGCGGACAACtggtcagccgaacacccttaCTTTATCAATGTCTTTGGTAAACACTCCTGCTGATAAGCCtggtcagccgaacacccttaTGGTCAGCCGAACACCCTTActcgacctcgcgggcaatgg
RNASonia_W1B03__W1A12__bcm_19119__ALDH1A1_exons_pb_1371	GACATCCAGGCGCGGACAACtggtcagccgaacacccttaCACACTGTTCCTGCCTGCAGAGCAGAGGAGATTGTTATGGtggtcagccgaacacccttaTGGTCAGCCGAACACCCTTActcgacctcgcgggcaatgg
RNASonia_W1B03__W1A12__bcm_19119__ALDH1A1_exons_pb_1411	GACATCCAGGCGCGGACAACtggtcagccgaacacccttaAAAGGGGCACTGGGCACTTACCACGCCATAGCAATTCACCtggtcagccgaacacccttaTGGTCAGCCGAACACCCTTActcgacctcgcgggcaatgg
RNASonia_W1B03__W1A12__bcm_19119__ALDH1A1_exons_pb_1468	GACATCCAGGCGCGGACAACtggtcagccgaacacccttaTTCATGGAAACCGTACTCTCCCAGTTCTCTTCCATTTCCAtggtcagccgaacacccttaTGGTCAGCCGAACACCCTTActcgacctcgcgggcaatgg
RNASonia_W1B03__W1A12__bcm_19119__ALDH1A1_exons_pb_1508	GACATCCAGGCGCGGACAACtggtcagccgaacacccttaTCTGAGAGATTTTCACTGTGACTGTTTTGACCTCTGTATAtggtcagccgaacacccttaTGGTCAGCCGAACACCCTTActcgacctcgcgggcaatgg
RNASonia_W1B03__W1A12__bcm_19119__ALDH1A1_exons_pb_1556	GACATCCAGGCGCGGACAACtggtcagccgaacacccttaAGCTATTGAAGAGCTTCTCTCCACTCTTGTATTTTCTTTAtggtcagccgaacacccttaTGGTCAGCCGAACACCCTTActcgacctcgcgggcaatgg
RNASonia_W1B03__W1A12__bcm_19119__ALDH1A1_exons_pb_1682	GACATCCAGGCGCGGACAACtggtcagccgaacacccttaGCTACATGTCAAGTTTTCTATGGGTAGTATTAATACTAATtggtcagccgaacacccttaTGGTCAGCCGAACACCCTTActcgacctcgcgggcaatgg
RNASonia_W1B03__W1A12__bcm_19119__ALDH1A1_exons_pb_1741	GACATCCAGGCGCGGACAACtggtcagccgaacacccttaTTATTTAGGATAGGACTTGGGGGTCACATTTCAGAAGGCAtggtcagccgaacacccttaTGGTCAGCCGAACACCCTTActcgacctcgcgggcaatgg
RNASonia_W1B03__W1A12__bcm_19119__ALDH1A1_exons_pb_1781	GACATCCAGGCGCGGACAACtggtcagccgaacacccttaGACAAAGCTAGAGAGATCATACATCCGAATTTGTCTTTTTtggtcagccgaacacccttaTGGTCAGCCGAACACCCTTActcgacctcgcgggcaatgg
RNASonia_W1B03__W1A12__bcm_19119__ALDH1A1_exons_pb_1821	GACATCCAGGCGCGGACAACtggtcagccgaacacccttaATCCTGCAAAAGTAGCTACAAAGGAAAATCACATAACTATtggtcagccgaacacccttaTGGTCAGCCGAACACCCTTActcgacctcgcgggcaatgg
RNASonia_W1B03__W1A12__bcm_19119__ALDH1A1_exons_pb_1900	GACATCCAGGCGCGGACAACtggtcagccgaacacccttaTTAACGTGTATGTTAAGTACTTCAAGAGTCACTAAGGGAAtggtcagccgaacacccttaTGGTCAGCCGAACACCCTTActcgacctcgcgggcaatgg
RNASonia_W1B03__W1A12__bcm_19119__ALDH1A1_exons_pb_1940	GACATCCAGGCGCGGACAACtggtcagccgaacacccttaGACTTTATAACTACTGGGAACAGAGCAATTTACTCTGCAGtggtcagccgaacacccttaTGGTCAGCCGAACACCCTTActcgacctcgcgggcaatgg
RNASonia_W1B03__W1A12__bcm_19119__ALDH1A1_exons_pb_2002	GACATCCAGGCGCGGACAACtggtcagccgaacacccttaAGGGATTATTTCTTTTGACAAGCAGACATGACATCCTAGGtggtcagccgaacacccttaTGGTCAGCCGAACACCCTTActcgacctcgcgggcaatgg
RNASonia_W1B03__W1A12__bcm_19122__ALDH1L1_exons_pb_44	GACATCCAGGCGCGGACAACctccgagcctgttccgtacaTCCGAGAGAAAAACAGCCCCTGGTTTTCTCTCTGCAATTCctccgagcctgttccgtacaCTCCGAGCCTGTTCCGTACActcgacctcgcgggcaatgg
RNASonia_W1B03__W1A12__bcm_19122__ALDH1L1_exons_pb_84	GACATCCAGGCGCGGACAACctccgagcctgttccgtacaGGATAGCGGCGCTTCTGCCCGCCCAGTGCCTACCCGCCTCctccgagcctgttccgtacaCTCCGAGCCTGTTCCGTACActcgacctcgcgggcaatgg
RNASonia_W1B03__W1A12__bcm_19122__ALDH1L1_exons_pb_124	GACATCCAGGCGCGGACAACctccgagcctgttccgtacaCGCTTGCAGAGGCGGCCCCTTAGCAGCTGCGCATCCGGGTctccgagcctgttccgtacaCTCCGAGCCTGTTCCGTACActcgacctcgcgggcaatgg
RNASonia_W1B03__W1A12__bcm_19122__ALDH1L1_exons_pb_164	GACATCCAGGCGCGGACAACctccgagcctgttccgtacaGCAGAGCGAAAGGAGACGCTGCCCTCCGGGAATTTGCAGCctccgagcctgttccgtacaCTCCGAGCCTGTTCCGTACActcgacctcgcgggcaatgg
RNASonia_W1B03__W1A12__bcm_19122__ALDH1L1_exons_pb_204	GACATCCAGGCGCGGACAACctccgagcctgttccgtacaGCAGGAGGGTTGGAAGGACCTGCCATGTGCTACGGACACActccgagcctgttccgtacaCTCCGAGCCTGTTCCGTACActcgacctcgcgggcaatgg
RNASonia_W1B03__W1A12__bcm_19122__ALDH1L1_exons_pb_244	GACATCCAGGCGCGGACAACctccgagcctgttccgtacaGCCAAACAGGCTCTGTCCAATCACTGCAATCTTCATGGTActccgagcctgttccgtacaCTCCGAGCCTGTTCCGTACActcgacctcgcgggcaatgg
RNASonia_W1B03__W1A12__bcm_19122__ALDH1L1_exons_pb_284	GACATCCAGGCGCGGACAACctccgagcctgttccgtacaCTTCGTGGCCCTCCTTCCTCAGGTGGCAGTAAACTTCCTGctccgagcctgttccgtacaCTCCGAGCCTGTTCCGTACActcgacctcgcgggcaatgg
RNASonia_W1B03__W1A12__bcm_19122__ALDH1L1_exons_pb_324	GACATCCAGGCGCGGACAACctccgagcctgttccgtacaGCCTTTCCATCCTTGTCTGGAACAGTGAACACACCCACCActccgagcctgttccgtacaCTCCGAGCCTGTTCCGTACActcgacctcgcgggcaatgg
RNASonia_W1B03__W1A12__bcm_19122__ALDH1L1_exons_pb_377	GACATCCAGGCGCGGACAACctccgagcctgttccgtacaAGTACTTGAATACCGGCACTCCATCCTTCTCAGCTTCCAGctccgagcctgttccgtacaCTCCGAGCCTGTTCCGTACActcgacctcgcgggcaatgg
RNASonia_W1B03__W1A12__bcm_19122__ALDH1L1_exons_pb_417	GACATCCAGGCGCGGACAACctccgagcctgttccgtacaACCACATCAGGCAAAGCCTGTCCTTTTGCACGCCACCGGGctccgagcctgttccgtacaCTCCGAGCCTGTTCCGTACActcgacctcgcgggcaatgg
RNASonia_W1B03__W1A12__bcm_19122__ALDH1L1_exons_pb_457	GACATCCAGGCGCGGACAACctccgagcctgttccgtacaCAGGACGTTGAGCTCGGCCCCCAAAGCCTGGTATTTTGCCctccgagcctgttccgtacaCTCCGAGCCTGTTCCGTACActcgacctcgcgggcaatgg
RNASonia_W1B03__W1A12__bcm_19122__ALDH1L1_exons_pb_497	GACATCCAGGCGCGGACAACctccgagcctgttccgtacaCACTGATTATCTCCATGGGGATGAATTGGCTGCAGAAGGGctccgagcctgttccgtacaCTCCGAGCCTGTTCCGTACActcgacctcgcgggcaatgg
RNASonia_W1B03__W1A12__bcm_19122__ALDH1L1_exons_pb_537	GACATCCAGGCGCGGACAACctccgagcctgttccgtacaAGCAGTGACGGGTGATAGATGATGGAGCCATGCCGGGGGGctccgagcctgttccgtacaCTCCGAGCCTGTTCCGTACActcgacctcgcgggcaatgg
RNASonia_W1B03__W1A12__bcm_19122__ALDH1L1_exons_pb_577	GACATCCAGGCGCGGACAACctccgagcctgttccgtacaGAGGGTCCAGTTGATGGCCGAGGCCCCTCGGTGCCTAGGGctccgagcctgttccgtacaCTCCGAGCCTGTTCCGTACActcgacctcgcgggcaatgg
RNASonia_W1B03__W1A12__bcm_19122__ALDH1L1_exons_pb_617	GACATCCAGGCGCGGACAACctccgagcctgttccgtacaCCCAGAAGATGGAAAACCCCCCTTTCTTATCTCCGTGAATctccgagcctgttccgtacaCTCCGAGCCTGTTCCGTACActcgacctcgcgggcaatgg
RNASonia_W1B03__W1A12__bcm_19122__ALDH1L1_exons_pb_657	GACATCCAGGCGCGGACAACctccgagcctgttccgtacaTTCTGCAGCAGCAGGTCTCCGGTGTCCAGACCATCATCCGctccgagcctgttccgtacaCTCCGAGCCTGTTCCGTACActcgacctcgcgggcaatgg
RNASonia_W1B03__W1A12__bcm_19122__ALDH1L1_exons_pb_697	GACATCCAGGCGCGGACAACctccgagcctgttccgtacaCAGCGTGCTCACGGTGTCGTCCGGGAGCACCTCACACTCCctccgagcctgttccgtacaCTCCGAGCCTGTTCCGTACActcgacctcgcgggcaatgg
RNASonia_W1B03__W1A12__bcm_19122__ALDH1L1_exons_pb_737	GACATCCAGGCGCGGACAACctccgagcctgttccgtacaCCATCCCTTTGATGCCTTCAGGGAAGAGGAAGCGGTTGTActccgagcctgttccgtacaCTCCGAGCCTGTTCCGTACActcgacctcgcgggcaatgg
RNASonia_W1B03__W1A12__bcm_19122__ALDH1L1_exons_pb_777	GACATCCAGGCGCGGACAACctccgagcctgttccgtacaCTGGGGGCTTTGCCCTCAGCGATCAGCCTCACGGCCTGCActccgagcctgttccgtacaCTCCGAGCCTGTTCCGTACActcgacctcgcgggcaatgg
RNASonia_W1B03__W1A12__bcm_19122__ALDH1L1_exons_pb_817	GACATCCAGGCGCGGACAACctccgagcctgttccgtacaAATCCCCTCATAGGTGGCTCCTTCCTCAGGCTGAGGGAGTctccgagcctgttccgtacaCTCCGAGCCTGTTCCGTACActcgacctcgcgggcaatgg
RNASonia_W1B03__W1A12__bcm_19122__ALDH1L1_exons_pb_857	GACATCCAGGCGCGGACAACctccgagcctgttccgtacaCCGGCTGGTCCCAGTTGATCTTGGCTGTCTCCTTCTTCTGctccgagcctgttccgtacaCTCCGAGCCTGTTCCGTACActcgacctcgcgggcaatgg
RNASonia_W1B03__W1A12__bcm_19122__ALDH1L1_exons_pb_897	GACATCCAGGCGCGGACAACctccgagcctgttccgtacaACCTTGTCGTTCCCGCGGATCCAGTTGTGAATGGCCTCTGctccgagcctgttccgtacaCTCCGAGCCTGTTCCGTACActcgacctcgcgggcaatgg
RNASonia_W1B03__W1A12__bcm_19122__ALDH1L1_exons_pb_937	GACATCCAGGCGCGGACAACctccgagcctgttccgtacaTGTCAGTTTCTGTTCACAGGCCTCTGTCCAGGCTCCCGGCctccgagcctgttccgtacaCTCCGAGCCTGTTCCGTACActcgacctcgcgggcaatgg
RNASonia_W1B03__W1A12__bcm_19122__ALDH1L1_exons_pb_978	GACATCCAGGCGCGGACAACctccgagcctgttccgtacaTCGGGCACCAGGCCTGAAGTGTTCAGCGTTGAGTTGAAAActccgagcctgttccgtacaCTCCGAGCCTGTTCCGTACActcgacctcgcgggcaatgg
RNASonia_W1B03__W1A12__bcm_19122__ALDH1L1_exons_pb_1018	GACATCCAGGCGCGGACAACctccgagcctgttccgtacaCCCTGGCCGATGGGCTCCTGGGATGGGCAAAGCGTCTCCCctccgagcctgttccgtacaCTCCGAGCCTGTTCCGTACActcgacctcgcgggcaatgg
RNASonia_W1B03__W1A12__bcm_19122__ALDH1L1_exons_pb_1058	GACATCCAGGCGCGGACAACctccgagcctgttccgtacaCATCATTCCCAAAGAGGATGAGTCCTGCTTTGGTGACCACctccgagcctgttccgtacaCTCCGAGCCTGTTCCGTACActcgacctcgcgggcaatgg
RNASonia_W1B03__W1A12__bcm_19122__ALDH1L1_exons_pb_1102	GACATCCAGGCGCGGACAACctccgagcctgttccgtacaTTTGCCATCCTCCAGCTGAATATTCTTCACCAGCAGCATTctccgagcctgttccgtacaCTCCGAGCCTGTTCCGTACActcgacctcgcgggcaatgg
RNASonia_W1B03__W1A12__bcm_19122__ALDH1L1_exons_pb_1142	GACATCCAGGCGCGGACAACctccgagcctgttccgtacaTGCTGGCTGCCCCCTTAAAGAAGTTCGAGGCCAGGATCATctccgagcctgttccgtacaCTCCGAGCCTGTTCCGTACActcgacctcgcgggcaatgg
RNASonia_W1B03__W1A12__bcm_19122__ALDH1L1_exons_pb_1182	GACATCCAGGCGCGGACAACctccgagcctgttccgtacaTCCGCAGTAACCAGCTCTGCCTCTGTCAGCTCAAGGACACctccgagcctgttccgtacaCTCCGAGCCTGTTCCGTACActcgacctcgcgggcaatgg
RNASonia_W1B03__W1A12__bcm_19122__ALDH1L1_exons_pb_1222	GACATCCAGGCGCGGACAACctccgagcctgttccgtacaGACTTTGGGGAGGATCCGCTGCCAAACACTCCGCACAGCCctccgagcctgttccgtacaCTCCGAGCCTGTTCCGTACActcgacctcgcgggcaatgg
RNASonia_W1B03__W1A12__bcm_19122__ALDH1L1_exons_pb_1262	GACATCCAGGCGCGGACAACctccgagcctgttccgtacaCCCCTGACTTGAAGAAATCAGTGGAGTCTTCAACCTCCAGctccgagcctgttccgtacaCTCCGAGCCTGTTCCGTACActcgacctcgcgggcaatgg
RNASonia_W1B03__W1A12__bcm_19122__ALDH1L1_exons_pb_1302	GACATCCAGGCGCGGACAACctccgagcctgttccgtacaTTCACTTCCTCCACCAGCCTCACAACGTCCACAGACGCGGctccgagcctgttccgtacaCTCCGAGCCTGTTCCGTACActcgacctcgcgggcaatgg
RNASonia_W1B03__W1A12__bcm_19122__ALDH1L1_exons_pb_1342	GACATCCAGGCGCGGACAACctccgagcctgttccgtacaCACATCTTCATTTTCTAACTCCAGGCCATCACACAGCTCCctccgagcctgttccgtacaCTCCGAGCCTGTTCCGTACActcgacctcgcgggcaatgg
RNASonia_W1B03__W1A12__bcm_19122__ALDH1L1_exons_pb_1382	GACATCCAGGCGCGGACAACctccgagcctgttccgtacaCTAACAGCTGGATGAAGTCCCCAAAGGTGGATGCCATGTActccgagcctgttccgtacaCTCCGAGCCTGTTCCGTACActcgacctcgcgggcaatgg
RNASonia_W1B03__W1A12__bcm_19122__ALDH1L1_exons_pb_1422	GACATCCAGGCGCGGACAACctccgagcctgttccgtacaCTGCACTCGCCCTCCTCATCGTCCCCTCGCAGCTTCCTCActccgagcctgttccgtacaCTCCGAGCCTGTTCCGTACActcgacctcgcgggcaatgg
RNASonia_W1B03__W1A12__bcm_19122__ALDH1L1_exons_pb_1462	GACATCCAGGCGCGGACAACctccgagcctgttccgtacaGACAGTGCGCTTGTTCACTGCCATTTCCACGTAGTCAATGctccgagcctgttccgtacaCTCCGAGCCTGTTCCGTACActcgacctcgcgggcaatgg
RNASonia_W1B03__W1A12__bcm_19122__ALDH1L1_exons_pb_1502	GACATCCAGGCGCGGACAACctccgagcctgttccgtacaCCACGAACTCCCCCCCAATGAAGAGCTGGTGGGGCATGCGctccgagcctgttccgtacaCTCCGAGCCTGTTCCGTACActcgacctcgcgggcaatgg
RNASonia_W1B03__W1A12__bcm_19122__ALDH1L1_exons_pb_1542	GACATCCAGGCGCGGACAACctccgagcctgttccgtacaGTGGGATTGATGGTCTCAGAGGTCTTGGCGCCCTCGGCATctccgagcctgttccgtacaCTCCGAGCCTGTTCCGTACActcgacctcgcgggcaatgg
RNASonia_W1B03__W1A12__bcm_19122__ALDH1L1_exons_pb_1582	GACATCCAGGCGCGGACAACctccgagcctgttccgtacaGACTTGGGCCAGGGATACCTGGCAGATGACACTTCCATCGctccgagcctgttccgtacaCTCCGAGCCTGTTCCGTACActcgacctcgcgggcaatgg
RNASonia_W1B03__W1A12__bcm_19122__ALDH1L1_exons_pb_1622	GACATCCAGGCGCGGACAACctccgagcctgttccgtacaAGGCATCCTTGGCTGCGGCCACTGCCTTGTCGACGTCGGTctccgagcctgttccgtacaCTCCGAGCCTGTTCCGTACActcgacctcgcgggcaatgg
RNASonia_W1B03__W1A12__bcm_19122__ALDH1L1_exons_pb_1662	GACATCCAGGCGCGGACAACctccgagcctgttccgtacaCGGTCCCGCGCACTGATCTTCCCCCACCGTCCATTCTCAActccgagcctgttccgtacaCTCCGAGCCTGTTCCGTACActcgacctcgcgggcaatgg
RNASonia_W1B03__W1A12__bcm_19122__ALDH1L1_exons_pb_1702	GACATCCAGGCGCGGACAACctccgagcctgttccgtacaCTGCTCCATGAGATCTGCCAACCTGTACATCAGCCGGCCCctccgagcctgttccgtacaCTCCGAGCCTGTTCCGTACActcgacctcgcgggcaatgg
RNASonia_W1B03__W1A12__bcm_19122__ALDH1L1_exons_pb_1742	GACATCCAGGCGCGGACAACctccgagcctgttccgtacaCCGCATCCAGGGCCTCAATGGTGGCCAGCTCCTCCTGGTGctccgagcctgttccgtacaCTCCGAGCCTGTTCCGTACActcgacctcgcgggcaatgg
RNASonia_W1B03__W1A12__bcm_19122__ALDH1L1_exons_pb_1782	GACATCCAGGCGCGGACAACctccgagcctgttccgtacaATGCCCACGTGGGTCTTCAGGGCCAGCGTGTAGACGGCACctccgagcctgttccgtacaCTCCGAGCCTGTTCCGTACActcgacctcgcgggcaatgg
RNASonia_W1B03__W1A12__bcm_19122__ALDH1L1_exons_pb_1822	GACATCCAGGCGCGGACAACctccgagcctgttccgtacaGTCACACCAGCCAGCAAAGTAGCGGAAGGTCTGGATGGACctccgagcctgttccgtacaCTCCGAGCCTGTTCCGTACActcgacctcgcgggcaatgg
RNASonia_W1B03__W1A12__bcm_19122__ALDH1L1_exons_pb_1872	GACATCCAGGCGCGGACAACctccgagcctgttccgtacaTTGCGGTTGGGTCTGGCCTGGTTGATGGGGATGGTGGAGCctccgagcctgttccgtacaCTCCGAGCCTGTTCCGTACActcgacctcgcgggcaatgg
RNASonia_W1B03__W1A12__bcm_19122__ALDH1L1_exons_pb_1912	GACATCCAGGCGCGGACAACctccgagcctgttccgtacaGCCACAAACCCCAACAGGCTCCTTCCTGGTCAAGGTCAGGctccgagcctgttccgtacaCTCCGAGCCTGTTCCGTACActcgacctcgcgggcaatgg
RNASonia_W1B03__W1A12__bcm_19122__ALDH1L1_exons_pb_1952	GACATCCAGGCGCGGACAACctccgagcctgttccgtacaAGGACAGCATCATCAGGGGATAGTTCCAGGGGATGATGATctccgagcctgttccgtacaCTCCGAGCCTGTTCCGTACActcgacctcgcgggcaatgg
RNASonia_W1B03__W1A12__bcm_19122__ALDH1L1_exons_pb_2002	GACATCCAGGCGCGGACAACctccgagcctgttccgtacaAGGCTTGATCACCACTGTGTTCCCGGCAGCCAGGCAGGCActccgagcctgttccgtacaCTCCGAGCCTGTTCCGTACActcgacctcgcgggcaatgg
RNASonia_W1B03__W1A12__bcm_19122__ALDH1L1_exons_pb_2042	GACATCCAGGCGCGGACAACctccgagcctgttccgtacaGCTCTGCAAACTTCAAGGCTGTGAGTGGGGTCACCTGAGCctccgagcctgttccgtacaCTCCGAGCCTGTTCCGTACActcgacctcgcgggcaatgg
RNASonia_W1B03__W1A12__bcm_19122__ALDH1L1_exons_pb_2082	GACATCCAGGCGCGGACAACctccgagcctgttccgtacaACGTTAACCACACCTTTGGGAATGCCGGCCTTTAATGTCActccgagcctgttccgtacaCTCCGAGCCTGTTCCGTACActcgacctcgcgggcaatgg
RNASonia_W1B03__W1A12__bcm_19122__ALDH1L1_exons_pb_2122	GACATCCAGGCGCGGACAACctccgagcctgttccgtacaTGAGAGTCTCTGGCCGACCAGGGAGCCAGATCCTGGGAGGctccgagcctgttccgtacaCTCCGAGCCTGTTCCGTACActcgacctcgcgggcaatgg
RNASonia_W1B03__W1A12__bcm_19122__ALDH1L1_exons_pb_2162	GACATCCAGGCGCGGACAACctccgagcctgttccgtacaTGGAGCCTGTGAACCCGATTTTCCTCACATCAGGATGGTCctccgagcctgttccgtacaCTCCGAGCCTGTTCCGTACActcgacctcgcgggcaatgg
RNASonia_W1B03__W1A12__bcm_19122__ALDH1L1_exons_pb_2202	GACATCCAGGCGCGGACAACctccgagcctgttccgtacaCTTATGGCACAGCTTTTCATGATGTGCTTGCCCACCTCTGctccgagcctgttccgtacaCTCCGAGCCTGTTCCGTACActcgacctcgcgggcaatgg
RNASonia_W1B03__W1A12__bcm_19122__ALDH1L1_exons_pb_2242	GACATCCAGGCGCGGACAACctccgagcctgttccgtacaTGACTTCCCGCCCAGTTCCAGGGACACCTTCTTCACGTTActccgagcctgttccgtacaCTCCGAGCCTGTTCCGTACActcgacctcgcgggcaatgg
RNASonia_W1B03__W1A12__bcm_19122__ALDH1L1_exons_pb_2282	GACATCCAGGCGCGGACAACctccgagcctgttccgtacaCAGCCTTGTTGAGGTCACAGTCAGCAAAGATGATGAGGGGctccgagcctgttccgtacaCTCCGAGCCTGTTCCGTACActcgacctcgcgggcaatgg
RNASonia_W1B03__W1A12__bcm_19162__ANK2_exons_pb_15	GACATCCAGGCGCGGACAACgtgttttcgtaagggttcacAAAATGGTGCAGTCTCGCTAAAGGACTCTGCTGCTGCTGCgtgttttcgtaagggttcacGTGTTTTCGTAAGGGTTCACctcgacctcgcgggcaatgg
RNASonia_W1B03__W1A12__bcm_19162__ANK2_exons_pb_55	GACATCCAGGCGCGGACAACgtgttttcgtaagggttcacTATTGCTGCTTCCAACCACACCTCTATGCAGGGTGAGAAGgtgttttcgtaagggttcacGTGTTTTCGTAAGGGTTCACctcgacctcgcgggcaatgg
RNASonia_W1B03__W1A12__bcm_19162__ANK2_exons_pb_95	GACATCCAGGCGCGGACAACgtgttttcgtaagggttcacAAGAGGCCACCTCTGTGAAACTGCTAGGGGGTGGGTAGTTgtgttttcgtaagggttcacGTGTTTTCGTAAGGGTTCACctcgacctcgcgggcaatgg
RNASonia_W1B03__W1A12__bcm_19162__ANK2_exons_pb_135	GACATCCAGGCGCGGACAACgtgttttcgtaagggttcacGACTCCTCCAGACAGACTGTGTCTTCTGACTGGAGCCAGGgtgttttcgtaagggttcacGTGTTTTCGTAAGGGTTCACctcgacctcgcgggcaatgg
RNASonia_W1B03__W1A12__bcm_19162__ANK2_exons_pb_175	GACATCCAGGCGCGGACAACgtgttttcgtaagggttcacCATCCTTAGACACACATCACCAATTGGAACAGTCTTTGGGgtgttttcgtaagggttcacGTGTTTTCGTAAGGGTTCACctcgacctcgcgggcaatgg
RNASonia_W1B03__W1A12__bcm_19162__ANK2_exons_pb_215	GACATCCAGGCGCGGACAACgtgttttcgtaagggttcacGGCTGCAAGTGCAGAGAAGCATCCTACTAGTTGAAAAAGCgtgttttcgtaagggttcacGTGTTTTCGTAAGGGTTCACctcgacctcgcgggcaatgg
RNASonia_W1B03__W1A12__bcm_19162__ANK2_exons_pb_255	GACATCCAGGCGCGGACAACgtgttttcgtaagggttcacAAGGCGGAGCACTAGACTTCCAGCTCTTCAGCAGTTGGGTgtgttttcgtaagggttcacGTGTTTTCGTAAGGGTTCACctcgacctcgcgggcaatgg
RNASonia_W1B03__W1A12__bcm_19162__ANK2_exons_pb_295	GACATCCAGGCGCGGACAACgtgttttcgtaagggttcacGGCATAGGTGTGCACCCACACTCAGAAATGGTCCCGGGGGgtgttttcgtaagggttcacGTGTTTTCGTAAGGGTTCACctcgacctcgcgggcaatgg
RNASonia_W1B03__W1A12__bcm_19162__ANK2_exons_pb_337	GACATCCAGGCGCGGACAACgtgttttcgtaagggttcacCCCAAACCGAGACCTCCAGCAGCACACACCTGCACGCACAgtgttttcgtaagggttcacGTGTTTTCGTAAGGGTTCACctcgacctcgcgggcaatgg
RNASonia_W1B03__W1A12__bcm_19162__ANK2_exons_pb_377	GACATCCAGGCGCGGACAACgtgttttcgtaagggttcacGCCTCTGCAGCACCCACAACTCACTACAATGAACTAAGGTgtgttttcgtaagggttcacGTGTTTTCGTAAGGGTTCACctcgacctcgcgggcaatgg
RNASonia_W1B03__W1A12__bcm_19162__ANK2_exons_pb_417	GACATCCAGGCGCGGACAACgtgttttcgtaagggttcacAATCCACTCCGCCCCCGAGCTAGGTCATAATCTTGCTCCAgtgttttcgtaagggttcacGTGTTTTCGTAAGGGTTCACctcgacctcgcgggcaatgg
RNASonia_W1B03__W1A12__bcm_19162__ANK2_exons_pb_457	GACATCCAGGCGCGGACAACgtgttttcgtaagggttcacCCACCAGGGCAATGGCTGGCAGCCAGAACACTCACAAGATgtgttttcgtaagggttcacGTGTTTTCGTAAGGGTTCACctcgacctcgcgggcaatgg
RNASonia_W1B03__W1A12__bcm_19162__ANK2_exons_pb_497	GACATCCAGGCGCGGACAACgtgttttcgtaagggttcacATCCAGGTGATTTCAGAGCTCTATGGAGATGTGATTTTCCgtgttttcgtaagggttcacGTGTTTTCGTAAGGGTTCACctcgacctcgcgggcaatgg
RNASonia_W1B03__W1A12__bcm_19162__ANK2_exons_pb_537	GACATCCAGGCGCGGACAACgtgttttcgtaagggttcacGCAGAAGCAGTAGCAGAGGATCAGTTTCCACTCCCCAGCAgtgttttcgtaagggttcacGTGTTTTCGTAAGGGTTCACctcgacctcgcgggcaatgg
RNASonia_W1B03__W1A12__bcm_19162__ANK2_exons_pb_581	GACATCCAGGCGCGGACAACgtgttttcgtaagggttcacTTTTAATAGAAGCAGCAGCGTGAGCCATTTTGCAGAGGAAgtgttttcgtaagggttcacGTGTTTTCGTAAGGGTTCACctcgacctcgcgggcaatgg
RNASonia_W1B03__W1A12__bcm_19162__ANK2_exons_pb_713	GACATCCAGGCGCGGACAACgtgttttcgtaagggttcacCAGCACGGAGGAAGCTTGCATTGCTGTCAGACTTTCTTTTgtgttttcgtaagggttcacGTGTTTTCGTAAGGGTTCACctcgacctcgcgggcaatgg
RNASonia_W1B03__W1A12__bcm_19162__ANK2_exons_pb_753	GACATCCAGGCGCGGACAACgtgttttcgtaagggttcacTTCAGATATTCCACAACTTTGTCCAGGTTGCCTGCTCTGGgtgttttcgtaagggttcacGTGTTTTCGTAAGGGTTCACctcgacctcgcgggcaatgg
RNASonia_W1B03__W1A12__bcm_19162__ANK2_exons_pb_793	GACATCCAGGCGCGGACAACgtgttttcgtaagggttcacGAGTCCATTCTGATTGCAGGTATTGATGTCTATGCCCCCCgtgttttcgtaagggttcacGTGTTTTCGTAAGGGTTCACctcgacctcgcgggcaatgg
RNASonia_W1B03__W1A12__bcm_19162__ANK2_exons_pb_833	GACATCCAGGCGCGGACAACgtgttttcgtaagggttcacGCCCCACGTGGCCTTCCTTGGCAGCCAGATGGAGAGCGTTgtgttttcgtaagggttcacGTGTTTTCGTAAGGGTTCACctcgacctcgcgggcaatgg
RNASonia_W1B03__W1A12__bcm_19162__ANK2_exons_pb_879	GACATCCAGGCGCGGACAACgtgttttcgtaagggttcacGTGGCAGAATCCACAGAGGACCCTCTTCCCAGCAGCTCCTgtgttttcgtaagggttcacGTGTTTTCGTAAGGGTTCACctcgacctcgcgggcaatgg
RNASonia_W1B03__W1A12__bcm_19162__ANK2_exons_pb_935	GACATCCAGGCGCGGACAACgtgttttcgtaagggttcacCAACTTCTGCTTGTCCAGCCAAAGATGCAATGTGAAGAGCgtgttttcgtaagggttcacGTGTTTTCGTAAGGGTTCACctcgacctcgcgggcaatgg
RNASonia_W1B03__W1A12__bcm_19162__ANK2_exons_pb_975	GACATCCAGGCGCGGACAACgtgttttcgtaagggttcacTGTGCATTAATATTGGCTCCTTCCTTAACAAGAACTTTGAgtgttttcgtaagggttcacGTGTTTTCGTAAGGGTTCACctcgacctcgcgggcaatgg
RNASonia_W1B03__W1A12__bcm_19162__ANK2_exons_pb_1015	GACATCCAGGCGCGGACAACgtgttttcgtaagggttcacTTGGGCAGCCATGTATAAAGGAGTAAAGCCATTCTGAGACgtgttttcgtaagggttcacGTGTTTTCGTAAGGGTTCACctcgacctcgcgggcaatgg
RNASonia_W1B03__W1A12__bcm_19162__ANK2_exons_pb_1056	GACATCCAGGCGCGGACAACgtgttttcgtaagggttcacCCATTTTCCAGCAAATATTTTACAACATCAATGTGATTCTgtgttttcgtaagggttcacGTGTTTTCGTAAGGGTTCACctcgacctcgcgggcaatgg
RNASonia_W1B03__W1A12__bcm_19162__ANK2_exons_pb_1096	GACATCCAGGCGCGGACAACgtgttttcgtaagggttcacAGGAGTAAAGCCATCCTCTGTAGCAGTGCTCTGATTAGCTgtgttttcgtaagggttcacGTGTTTTCGTAAGGGTTCACctcgacctcgcgggcaatgg
RNASonia_W1B03__W1A12__bcm_19162__ANK2_exons_pb_1136	GACATCCAGGCGCGGACAACgtgttttcgtaagggttcacCCACCGCCTGGTTGTGTCCTTGCTGGAGTGCCACAGCTAGgtgttttcgtaagggttcacGTGTTTTCGTAAGGGTTCACctcgacctcgcgggcaatgg
RNASonia_W1B03__W1A12__bcm_19162__ANK2_exons_pb_1176	GACATCCAGGCGCGGACAACgtgttttcgtaagggttcacAGCCTCACTTTCCCTTTGGTGTCATTCTCCAAGAGGATGGgtgttttcgtaagggttcacGTGTTTTCGTAAGGGTTCACctcgacctcgcgggcaatgg
RNASonia_W1B03__W1A12__bcm_19162__ANK2_exons_pb_1216	GACATCCAGGCGCGGACAACgtgttttcgtaagggttcacTTTGGTGTCGTCTTTCCTAGCGGCAATATGCAGAGCTGGCgtgttttcgtaagggttcacGTGTTTTCGTAAGGGTTCACctcgacctcgcgggcaatgg
RNASonia_W1B03__W1A12__bcm_19162__ANK2_exons_pb_1256	GACATCCAGGCGCGGACAACgtgttttcgtaagggttcacCGTCAGCATTGTGGTCATTCTGAAGCAGAAGTGCGGCAGAgtgttttcgtaagggttcacGTGTTTTCGTAAGGGTTCACctcgacctcgcgggcaatgg
RNASonia_W1B03__W1A12__bcm_19162__ANK2_exons_pb_1296	GACATCCAGGCGCGGACAACgtgttttcgtaagggttcacCCACTCTCAGTTGTCCTATTCACCATCATCTTGGATTGTAgtgttttcgtaagggttcacGTGTTTTCGTAAGGGTTCACctcgacctcgcgggcaatgg
RNASonia_W1B03__W1A12__bcm_19162__ANK2_exons_pb_1338	GACATCCAGGCGCGGACAACgtgttttcgtaagggttcacTTGACATTTCCGTAATGTGCAGCTATGTGCAAAGGGGTAAgtgttttcgtaagggttcacGTGTTTTCGTAAGGGTTCACctcgacctcgcgggcaatgg
RNASonia_W1B03__W1A12__bcm_19162__ANK2_exons_pb_1378	GACATCCAGGCGCGGACAACgtgttttcgtaagggttcacGTCCACAGCAGCTCCCCGGTTTAGAAGAAGAGTTGCCACGgtgttttcgtaagggttcacGTGTTTTCGTAAGGGTTCACctcgacctcgcgggcaatgg
RNASonia_W1B03__W1A12__bcm_19162__ANK2_exons_pb_1461	GACATCCAGGCGCGGACAACgtgttttcgtaagggttcacCGATCCAGTAAGAGCTTCACCATGTTTGTATTTCCTCTTTgtgttttcgtaagggttcacGTGTTTTCGTAAGGGTTCACctcgacctcgcgggcaatgg
RNASonia_W1B03__W1A12__bcm_19162__ANK2_exons_pb_1501	GACATCCAGGCGCGGACAACgtgttttcgtaagggttcacTGTCAACCCATCCCTAGTTTTGGCATCGATCTGACCGCCTgtgttttcgtaagggttcacGTGTTTTCGTAAGGGTTCACctcgacctcgcgggcaatgg
RNASonia_W1B03__W1A12__bcm_19162__ANK2_exons_pb_1541	GACATCCAGGCGCGGACAACgtgttttcgtaagggttcacCCACTTGGTCATGCCCACTTCGTGCAGCACAGTGAAGTGGgtgttttcgtaagggttcacGTGTTTTCGTAAGGGTTCACctcgacctcgcgggcaatgg
RNASonia_W1B03__W1A12__bcm_19162__ANK2_exons_pb_1581	GACATCCAGGCGCGGACAACgtgttttcgtaagggttcacCTTGCCAGCAAGGGGGCACCCCGTTCCAACAGAAGTTCCAgtgttttcgtaagggttcacGTGTTTTCGTAAGGGTTCACctcgacctcgcgggcaatgg
RNASonia_W1B03__W1A12__bcm_19162__ANK2_exons_pb_1621	GACATCCAGGCGCGGACAACgtgttttcgtaagggttcacCTGGGCAGCCATGTGTAGTGGAGACAGCCCATTCTTAGTCgtgttttcgtaagggttcacGTGTTTTCGTAAGGGTTCACctcgacctcgcgggcaatgg
RNASonia_W1B03__W1A12__bcm_19162__ANK2_exons_pb_1661	GACATCCAGGCGCGGACAACgtgttttcgtaagggttcacTGTGCTGTAACAGGTGCTTCACACATTCCACGTGGTCTCCgtgttttcgtaagggttcacGTGTTTTCGTAAGGGTTCACctcgacctcgcgggcaatgg
RNASonia_W1B03__W1A12__bcm_19162__ANK2_exons_pb_1701	GACATCCAGGCGCGGACAACgtgttttcgtaagggttcacGCTGTCAGGTAGTCTAGGGTGACATCATCAACAGGTGCCTgtgttttcgtaagggttcacGTGTTTTCGTAAGGGTTCACctcgacctcgcgggcaatgg
RNASonia_W1B03__W1A12__bcm_19162__ANK2_exons_pb_1741	GACATCCAGGCGCGGACAACgtgttttcgtaagggttcacGGTTACACGGTAGTGGCCACAGTGCGCAGCAACGTGGAGGgtgttttcgtaagggttcacGTGTTTTCGTAAGGGTTCACctcgacctcgcgggcaatgg
RNASonia_W1B03__W1A12__bcm_19162__ANK2_exons_pb_1781	GACATCCAGGCGCGGACAACgtgttttcgtaagggttcacCTCTGGCGTTCGGATTGGCTCTCTTGTCTAAAAGGAGTTTgtgttttcgtaagggttcacGTGTTTTCGTAAGGGTTCACctcgacctcgcgggcaatgg
RNASonia_W1B03__W1A12__bcm_19162__ANK2_exons_pb_1821	GACATCCAGGCGCGGACAACgtgttttcgtaagggttcacTTCTTGCAGGCAATGTGCAGTGGAGTAAAACCATTCAGGGgtgttttcgtaagggttcacGTGTTTTCGTAAGGGTTCACctcgacctcgcgggcaatgg
RNASonia_W1B03__W1A12__bcm_19162__ANK2_exons_pb_1867	GACATCCAGGCGCGGACAACgtgttttcgtaagggttcacTGAAGCCCCATATTTCACCAGCAGTTCCATGACTTTGATGgtgttttcgtaagggttcacGTGTTTTCGTAAGGGTTCACctcgacctcgcgggcaatgg
RNASonia_W1B03__W1A12__bcm_19162__ANK2_exons_pb_1907	GACATCCAGGCGCGGACAACgtgttttcgtaagggttcacCATGTATTGGTGTGAGGCCAGACTCTGTTATAGCTTGGATgtgttttcgtaagggttcacGTGTTTTCGTAAGGGTTCACctcgacctcgcgggcaatgg
RNASonia_W1B03__W1A12__bcm_19162__ANK2_exons_pb_1948	GACATCCAGGCGCGGACAACgtgttttcgtaagggttcacCAGAAGGAGGACAATGTTCAAGTGGCCCATGAAGGCAGCCgtgttttcgtaagggttcacGTGTTTTCGTAAGGGTTCACctcgacctcgcgggcaatgg
RNASonia_W1B03__W1A12__bcm_19162__ANK2_exons_pb_1988	GACATCCAGGCGCGGACAACgtgttttcgtaagggttcacCACGAATGTTAGTGACATCTGGAGAGGCTCCGTTCTGCAGgtgttttcgtaagggttcacGTGTTTTCGTAAGGGTTCACctcgacctcgcgggcaatgg
RNASonia_W1B03__W1A12__bcm_19162__ANK2_exons_pb_2028	GACATCCAGGCGCGGACAACgtgttttcgtaagggttcacACCTGCCCGGCTCGGGCTGCCATGTGTAGTGCCGTCTCACgtgttttcgtaagggttcacGTGTTTTCGTAAGGGTTCACctcgacctcgcgggcaatgg
RNASonia_W1B03__W1A12__bcm_19162__ANK2_exons_pb_2068	GACATCCAGGCGCGGACAACgtgttttcgtaagggttcacAACAAGGGCACCATTTCTCAGGAGGCATCGGACCACTTCCgtgttttcgtaagggttcacGTGTTTTCGTAAGGGTTCACctcgacctcgcgggcaatgg
RNASonia_W1B03__W1A12__bcm_19162__ANK2_exons_pb_2116	GACATCCAGGCGCGGACAACgtgttttcgtaagggttcacGCGGGAGGCAATATGTAAAGGTGTCTGTTCCTCCCTGGCTgtgttttcgtaagggttcacGTGTTTTCGTAAGGGTTCACctcgacctcgcgggcaatgg
RNASonia_W1B03__W1A12__bcm_19162__ANK2_exons_pb_2156	GACATCCAGGCGCGGACAACgtgttttcgtaagggttcacTATGTTGTAGAAGCAGCTGGACAATTTCTGTCTTACCCAGgtgttttcgtaagggttcacGTGTTTTCGTAAGGGTTCACctcgacctcgcgggcaatgg
RNASonia_W1B03__W1A12__bcm_19162__ANK2_exons_pb_2196	GACATCCAGGCGCGGACAACgtgttttcgtaagggttcacGGTGTGTACCCATTTGTAGTGGCCGCATCTGGATGAGCCAgtgttttcgtaagggttcacGTGTTTTCGTAAGGGTTCACctcgacctcgcgggcaatgg
RNASonia_W1B03__W1A12__bcm_19162__ANK2_exons_pb_2236	GACATCCAGGCGCGGACAACgtgttttcgtaagggttcacTGCCACATCCACCTGGCCCTCCCGGGCAGAGATGTGCAGTgtgttttcgtaagggttcacGTGTTTTCGTAAGGGTTCACctcgacctcgcgggcaatgg
RNASonia_W1B03__W1A12__bcm_19162__ANK2_exons_pb_2276	GACATCCAGGCGCGGACAACgtgttttcgtaagggttcacTAGCTAAGGAGTGGGCTGCTCCTGCTTCCAATAGGACTGAgtgttttcgtaagggttcacGTGTTTTCGTAAGGGTTCACctcgacctcgcgggcaatgg
RNASonia_W1B03__W1A12__bcm_19162__ANK2_exons_pb_2316	GACATCCAGGCGCGGACAACgtgttttcgtaagggttcacTACTTGGCTGCTACATGCAGGGGAGTAAAACCCTTCTTGGgtgttttcgtaagggttcacGTGTTTTCGTAAGGGTTCACctcgacctcgcgggcaatgg
RNASonia_W1B03__W1A12__bcm_19162__ANK2_exons_pb_2356	GACATCCAGGCGCGGACAACgtgttttcgtaagggttcacACGGCGTTGCAAGAGAAGTTTTGCCACATCCAGGCTTCCAgtgttttcgtaagggttcacGTGTTTTCGTAAGGGTTCACctcgacctcgcgggcaatgg
RNASonia_W1B03__W1A12__bcm_19162__ANK2_exons_pb_2396	GACATCCAGGCGCGGACAACgtgttttcgtaagggttcacGCGGGGTAAGGCCGTTCTTCCCTGCAGAATCTGCGGCAGCgtgttttcgtaagggttcacGTGTTTTCGTAAGGGTTCACctcgacctcgcgggcaatgg
W1B03--W1B04__bcm_17138__ANK3_exons_pb_18	GACATCCAGGCGCGGACAACtaggacatcgcacggaaacgGGGACAGAGGAAGCTGTATTATGGCTGTATCCCCTGCCACtaggacatcgcacggaaacgTAGGACATCGCACGGAAACGtctttggcgcgatgcacaag
W1B03--W1B04__bcm_17140__ANK3_exons_pb_58	GACATCCAGGCGCGGACAACaacgatgtcggttctcgcatCAGCCATCGTAATGCATTTACCGTAGTGAAGAAGACAGCTaacgatgtcggttctcgcatAACGATGTCGGTTCTCGCATtctttggcgcgatgcacaag
W1B03--W1B04__bcm_17138__ANK3_exons_pb_98	GACATCCAGGCGCGGACAACtaggacatcgcacggaaacgATCCTACACCTTCCTCTACCTGAACCTTTACAGGAGAGTGtaggacatcgcacggaaacgTAGGACATCGCACGGAAACGtctttggcgcgatgcacaag
W1B03--W1B04__bcm_17140__ANK3_exons_pb_177	GACATCCAGGCGCGGACAACaacgatgtcggttctcgcatAAGCAGGAAGATATTCACAATGCAAAGATGCTGGAGAAGCaacgatgtcggttctcgcatAACGATGTCGGTTCTCGCATtctttggcgcgatgcacaag
W1B03--W1B04__bcm_17138__ANK3_exons_pb_217	GACATCCAGGCGCGGACAACtaggacatcgcacggaaacgACAGCAGCATTCCAATCACTAGAGAGAAAGCTTTGACTAGtaggacatcgcacggaaacgTAGGACATCGCACGGAAACGtctttggcgcgatgcacaag
W1B03--W1B04__bcm_17140__ANK3_exons_pb_257	GACATCCAGGCGCGGACAACaacgatgtcggttctcgcatTTGTAAAAGGTGATATCCTCAGGCACCTCTAATCAGGCTTaacgatgtcggttctcgcatAACGATGTCGGTTCTCGCATtctttggcgcgatgcacaag
W1B03--W1B04__bcm_17138__ANK3_exons_pb_404	GACATCCAGGCGCGGACAACtaggacatcgcacggaaacgTTCCGATCCCGGGACCGTTTGCGGTGTTTCCTTTTTTTCTtaggacatcgcacggaaacgTAGGACATCGCACGGAAACGtctttggcgcgatgcacaag
W1B03--W1B04__bcm_17140__ANK3_exons_pb_444	GACATCCAGGCGCGGACAACaacgatgtcggttctcgcatAGCTGCTCTTAAGTAACTTGCATTGGCATCAGACTTTTTCaacgatgtcggttctcgcatAACGATGTCGGTTCTCGCATtctttggcgcgatgcacaag
W1B03--W1B04__bcm_17138__ANK3_exons_pb_484	GACATCCAGGCGCGGACAACtaggacatcgcacggaaacgTTTTTATGTAGTCGAGGGCCTTTTCAAGGTGTCCAGCTCGtaggacatcgcacggaaacgTAGGACATCGCACGGAAACGtctttggcgcgatgcacaag
W1B03--W1B04__bcm_17140__ANK3_exons_pb_524	GACATCCAGGCGCGGACAACaacgatgtcggttctcgcatTTCAACCCATTCTGATTGCAAATGTTGATGTCAACTCCATaacgatgtcggttctcgcatAACGATGTCGGTTCTCGCATtctttggcgcgatgcacaag
W1B03--W1B04__bcm_17138__ANK3_exons_pb_583	GACATCCAGGCGCGGACAACtaggacatcgcacggaaacgTCTGCAGCAGCTCAGAAACAACCTCTACATGGCCTTCTTTtaggacatcgcacggaaacgTAGGACATCGCACGGAAACGtctttggcgcgatgcacaag
W1B03--W1B04__bcm_17140__ANK3_exons_pb_649	GACATCCAGGCGCGGACAACaacgatgtcggttctcgcatCAGCCAAAGATGCGATGTGCAATGCTGTGTTTCCTTTCTTaacgatgtcggttctcgcatAACGATGTCGGTTCTCGCATtctttggcgcgatgcacaag
W1B03--W1B04__bcm_17138__ANK3_exons_pb_689	GACATCCAGGCGCGGACAACtaggacatcgcacggaaacgGCTCCATTTGTAACCAAGACTTTTACCACCTCTGCTTGCCtaggacatcgcacggaaacgTAGGACATCGCACGGAAACGtctttggcgcgatgcacaag
W1B03--W1B04__bcm_17140__ANK3_exons_pb_729	GACATCCAGGCGCGGACAACaacgatgtcggttctcgcatCAATGGCGTGAAACCATTCTGAGATTGTGCATTGACATTGaacgatgtcggttctcgcatAACGATGTCGGTTCTCGCATtctttggcgcgatgcacaag
W1B03--W1B04__bcm_17138__ANK3_exons_pb_770	GACATCCAGGCGCGGACAACtaggacatcgcacggaaacgAACTTGACAACTTCCAGGTGATTTTCCTGGGCTGCCATATtaggacatcgcacggaaacgTAGGACATCGCACGGAAACGtctttggcgcgatgcacaag
W1B03--W1B04__bcm_17140__ANK3_exons_pb_810	GACATCCAGGCGCGGACAACaacgatgtcggttctcgcatCTCTGTGGCTAGGCTCTGGCTTGCACCATTGTCAAGAAGAaacgatgtcggttctcgcatAACGATGTCGGTTCTCGCATtctttggcgcgatgcacaag
W1B03--W1B04__bcm_17138__ANK3_exons_pb_850	GACATCCAGGCGCGGACAACtaggacatcgcacggaaacgGACCTTGTTGCAAAGCCACTGCCAATGGTGTGAAGCCATCtaggacatcgcacggaaacgTAGGACATCGCACGGAAACGtctttggcgcgatgcacaag
W1B03--W1B04__bcm_17140__ANK3_exons_pb_890	GACATCCAGGCGCGGACAACaacgatgtcggttctcgcatTTGGTGTCATTCTCTAGCAGGAGCGAAACGACTTGGTCGTaacgatgtcggttctcgcatAACGATGTCGGTTCTCGCATtctttggcgcgatgcacaag
W1B03--W1B04__bcm_17138__ANK3_exons_pb_930	GACATCCAGGCGCGGACAACtaggacatcgcacggaaacgTCGGGCCGCGATATGAAGAGCTGGGAGACGCACTTTTCCTtaggacatcgcacggaaacgTAGGACATCGCACGGAAACGtctttggcgcgatgcacaag
W1B03--W1B04__bcm_17140__ANK3_exons_pb_970	GACATCCAGGCGCGGACAACaacgatgtcggttctcgcatCATTCTGCAGCAGCAGGGCGGCGGCTTTCGTGTCGTCTTTaacgatgtcggttctcgcatAACGATGTCGGTTCTCGCATtctttggcgcgatgcacaag
W1B03--W1B04__bcm_17138__ANK3_exons_pb_1010	GACATCCAGGCGCGGACAACtaggacatcgcacggaaacgGGAGTGAAGCCACTCTTTGATTCCACATCTGCATTGTTGTtaggacatcgcacggaaacgTAGGACATCGCACGGAAACGtctttggcgcgatgcacaag
W1B03--W1B04__bcm_17140__ANK3_exons_pb_1050	GACATCCAGGCGCGGACAACaacgatgtcggttctcgcatGGCTACATTGATATTTCCATAGTGAGCAGCTATGTGGAGCaacgatgtcggttctcgcatAACGATGTCGGTTCTCGCATtctttggcgcgatgcacaag
W1B03--W1B04__bcm_17138__ANK3_exons_pb_1090	GACATCCAGGCGCGGACAACtaggacatcgcacggaaacgCGGTGAAATCCACAGCAGCCGCTCGGTTTAACAGCAACGTtaggacatcgcacggaaacgTAGGACATCGCACGGAAACGtctttggcgcgatgcacaag
W1B03--W1B04__bcm_17140__ANK3_exons_pb_1130	GACATCCAGGCGCGGACAACaacgatgtcggttctcgcatCTTTTTGATGCAACATGTAAAGGAGTGATGTCATTCCTTGaacgatgtcggttctcgcatAACGATGTCGGTTCTCGCATtctttggcgcgatgcacaag
W1B03--W1B04__bcm_17138__ANK3_exons_pb_1176	GACATCCAGGCGCGGACAACtaggacatcgcacggaaacgTTTAGCTCCTCGATCGAGCAATAGTTTTACCATATTTGCAtaggacatcgcacggaaacgTAGGACATCGCACGGAAACGtctttggcgcgatgcacaag
W1B03--W1B04__bcm_17138__ANK3_exons_pb_1256	GACATCCAGGCGCGGACAACtaggacatcgcacggaaacgAACATTTCTACCACCTGCTCGTGGCCACTCCTTGCTCCACtaggacatcgcacggaaacgTAGGACATCGCACGGAAACGtctttggcgcgatgcacaag
W1B03--W1B04__bcm_17140__ANK3_exons_pb_1296	GACATCCAGGCGCGGACAACaacgatgtcggttctcgcatATTCTTGGTTTTTGAAAGAATGGGGGCAGCTCGATCAAGCaacgatgtcggttctcgcatAACGATGTCGGTTCTCGCATtctttggcgcgatgcacaag
W1B03--W1B04__bcm_17138__ANK3_exons_pb_1336	GACATCCAGGCGCGGACAACtaggacatcgcacggaaacgAATGATCCCCTTGTGTGGCCATGTGCAATGGAGATAATCCtaggacatcgcacggaaacgTAGGACATCGCACGGAAACGtctttggcgcgatgcacaag
W1B03--W1B04__bcm_17140__ANK3_exons_pb_1376	GACATCCAGGCGCGGACAACaacgatgtcggttctcgcatACGGGTACATTATGCTGGAGGAGAAGCTGGACGCAGTTTAaacgatgtcggttctcgcatAACGATGTCGGTTCTCGCATtctttggcgcgatgcacaag
W1B03--W1B04__bcm_17138__ANK3_exons_pb_1416	GACATCCAGGCGCGGACAACtaggacatcgcacggaaacgCACGTGTAGGGCAGTCAGGTAGTCATTGGTGACATCATCCtaggacatcgcacggaaacgTAGGACATCGCACGGAAACGtctttggcgcgatgcacaag
W1B03--W1B04__bcm_17140__ANK3_exons_pb_1456	GACATCCAGGCGCGGACAACaacgatgtcggttctcgcatAGAGAACCTTGGCAACTTTGTAATGGCCACAGTGGGCAGCaacgatgtcggttctcgcatAACGATGTCGGTTCTCGCATtctttggcgcgatgcacaag
W1B03--W1B04__bcm_17138__ANK3_exons_pb_1496	GACATCCAGGCGCGGACAACtaggacatcgcacggaaacgCCATTCAGGGCTTTGGCATTGGGGTTAGCTTTCTTATCCAtaggacatcgcacggaaacgTAGGACATCGCACGGAAACGtctttggcgcgatgcacaag
W1B03--W1B04__bcm_17140__ANK3_exons_pb_1536	GACATCCAGGCGCGGACAACaacgatgtcggttctcgcatAATTCGATTCTTCTTGCAGGCAATATGAAGAGGGGTAAAGaacgatgtcggttctcgcatAACGATGTCGGTTCTCGCATtctttggcgcgatgcacaag
W1B03--W1B04__bcm_17138__ANK3_exons_pb_1576	GACATCCAGGCGCGGACAACtaggacatcgcacggaaacgGGATGGATGCACCGTGTTTCAGAAGGAGTTCCATTACTTTtaggacatcgcacggaaacgTAGGACATCGCACGGAAACGtctttggcgcgatgcacaag
W1B03--W1B04__bcm_17140__ANK3_exons_pb_1616	GACATCCAGGCGCGGACAACaacgatgtcggttctcgcatGCAACATGGATTGGGGTAAGGCCCGACTCGGTTACAGCTTaacgatgtcggttctcgcatAACGATGTCGGTTCTCGCATtctttggcgcgatgcacaag
W1B03--W1B04__bcm_17138__ANK3_exons_pb_1656	GACATCCAGGCGCGGACAACtaggacatcgcacggaaacgCATTAGTTGTGATACAATATTTACATGCCCCATGAAGGCAtaggacatcgcacggaaacgTAGGACATCGCACGGAAACGtctttggcgcgatgcacaag
W1B03--W1B04__bcm_17140__ANK3_exons_pb_1696	GACATCCAGGCGCGGACAACaacgatgtcggttctcgcatCTCCTCTCACATTGGTGGTGTTTGGTGAGGCTCCATGATGaacgatgtcggttctcgcatAACGATGTCGGTTCTCGCATtctttggcgcgatgcacaag
W1B03--W1B04__bcm_17138__ANK3_exons_pb_1736	GACATCCAGGCGCGGACAACtaggacatcgcacggaaacgTCAGCTTGGCCGGAGCGAGCTGCCATGTGCAGTGCTGTTTtaggacatcgcacggaaacgTAGGACATCGCACGGAAACGtctttggcgcgatgcacaag
W1B03--W1B04__bcm_17140__ANK3_exons_pb_1776	GACATCCAGGCGCGGACAACaacgatgtcggttctcgcatTTCTACCTGAGCTCCGTCTTGTACCAGATACCGCACAACTaacgatgtcggttctcgcatAACGATGTCGGTTCTCGCATtctttggcgcgatgcacaag
W1B03--W1B04__bcm_17138__ANK3_exons_pb_1816	GACATCCAGGCGCGGACAACtaggacatcgcacggaaacgCTGAAATGTGGAGTGGTGTTTGGTCATCCTTAGCTTTAGCtaggacatcgcacggaaacgTAGGACATCGCACGGAAACGtctttggcgcgatgcacaag
W1B03--W1B04__bcm_17140__ANK3_exons_pb_1856	GACATCCAGGCGCGGACAACaacgatgtcggttctcgcatTGCAACAGCTGTTGTACTATGTCTGCTTTCCCCAGTCGGGaacgatgtcggttctcgcatAACGATGTCGGTTCTCGCATtctttggcgcgatgcacaag
W1B03--W1B04__bcm_17138__ANK3_exons_pb_1907	GACATCCAGGCGCGGACAACtaggacatcgcacggaaacgTGAAGTGGGGTGTACCCAGAAGTTGTGGCTGCATTTGGAGtaggacatcgcacggaaacgTAGGACATCGCACGGAAACGtctttggcgcgatgcacaag
W1B03--W1B04__bcm_17140__ANK3_exons_pb_1947	GACATCCAGGCGCGGACAACaacgatgtcggttctcgcatGAACGCGGCCACATCCTCATGCCCCTCTCGGGCGGAAAGGaacgatgtcggttctcgcatAACGATGTCGGTTCTCGCATtctttggcgcgatgcacaag
W1B03--W1B04__bcm_17138__ANK3_exons_pb_1987	GACATCCAGGCGCGGACAACtaggacatcgcacggaaacgTCTTTGTTGTTATAGATAAAGACGCTCCATGATCCAAAAGtaggacatcgcacggaaacgTAGGACATCGCACGGAAACGtctttggcgcgatgcacaag
W1B03--W1B04__bcm_17140__ANK3_exons_pb_2027	GACATCCAGGCGCGGACAACaacgatgtcggttctcgcatTTTCCATATTTTGCTGCCACATGAAGAGGAGTAAATCCTTaacgatgtcggttctcgcatAACGATGTCGGTTCTCGCATtctttggcgcgatgcacaag
W1B03--W1B04__bcm_17138__ANK3_exons_pb_2067	GACATCCAGGCGCGGACAACtaggacatcgcacggaaacgAGATGCACTTTTCTGTAGCAGGAGATTGGCGACTTCAAGCtaggacatcgcacggaaacgTAGGACATCGCACGGAAACGtctttggcgcgatgcacaag
W1B03--W1B04__bcm_17140__ANK3_exons_pb_2107	GACATCCAGGCGCGGACAACaacgatgtcggttctcgcatCATGCAGTGGTGTTAGCCCGCTCTTCCCAGCAGCATCTGGaacgatgtcggttctcgcatAACGATGTCGGTTCTCGCATtctttggcgcgatgcacaag
W1B03--W1B04__bcm_17138__ANK3_exons_pb_2147	GACATCCAGGCGCGGACAACtaggacatcgcacggaaacgAGCAGAAGGGCCACTTTCTGATTATCGTAATGTGCAGCTAtaggacatcgcacggaaacgTAGGACATCGCACGGAAACGtctttggcgcgatgcacaag
W1B03--W1B04__bcm_17140__ANK3_exons_pb_2187	GACATCCAGGCGCGGACAACaacgatgtcggttctcgcatATTCTTTGCGGCTGCGTGAGGTGAGGCTCCTTGGTCCAAAaacgatgtcggttctcgcatAACGATGTCGGTTCTCGCATtctttggcgcgatgcacaag
W1B03--W1B04__bcm_17138__ANK3_exons_pb_2227	GACATCCAGGCGCGGACAACtaggacatcgcacggaaacgTCTGGTTCTTTTTGGCAGCGATGTGCAGTGGCGTATAACCtaggacatcgcacggaaacgTAGGACATCGCACGGAAACGtctttggcgcgatgcacaag
W1B03--W1B04__bcm_17140__ANK3_exons_pb_2267	GACATCCAGGCGCGGACAACaacgatgtcggttctcgcatGCATCAGCACCATATTCCAGCAGAGTTGTCGCTATGTCCAaacgatgtcggttctcgcatAACGATGTCGGTTCTCGCATtctttggcgcgatgcacaag
W1B03--W1B04__bcm_17138__ANK3_exons_pb_2307	GACATCCAGGCGCGGACAACtaggacatcgcacggaaacgGAGATGGACGGAAGCAATTCCTTGCCGGGTAACTGCGTTGtaggacatcgcacggaaacgTAGGACATCGCACGGAAACGtctttggcgcgatgcacaag
W1B03--W1B04__bcm_17140__ANK3_exons_pb_2347	GACATCCAGGCGCGGACAACaacgatgtcggttctcgcatGGAGCAGCGACACCATGTCCACGTGCCCTTCCTGAGCTGCaacgatgtcggttctcgcatAACGATGTCGGTTCTCGCATtctttggcgcgatgcacaag
W1B03--W1B04__bcm_17138__ANK3_exons_pb_2387	GACATCCAGGCGCGGACAACtaggacatcgcacggaaacgCCGCTCTTATTGCTCAGGTTCACATTCGCATTTCTACCGAtaggacatcgcacggaaacgTAGGACATCGCACGGAAACGtctttggcgcgatgcacaag
W1B03--W1B04__bcm_17140__ANK3_exons_pb_2427	GACATCCAGGCGCGGACAACaacgatgtcggttctcgcatCACTCGATCTTCTTGAGCAGCCAAATGGAGTGGGGTCAGGaacgatgtcggttctcgcatAACGATGTCGGTTCTCGCATtctttggcgcgatgcacaag
W1B03--W1B04__bcm_17138__ANK3_exons_pb_2467	GACATCCAGGCGCGGACAACtaggacatcgcacggaaacgCCACATGAGCCCCTTGGTTTACGAGGACTTCTGCCACATTtaggacatcgcacggaaacgTAGGACATCGCACGGAAACGtctttggcgcgatgcacaag
W1B03--W1B04__bcm_17140__ANK3_exons_pb_2507	GACATCCAGGCGCGGACAACaacgatgtcggttctcgcatCCCACATGCAGTGGTGTGTATCCCATCTTTGTCTGGGCGTaacgatgtcggttctcgcatAACGATGTCGGTTCTCGCATtctttggcgcgatgcacaag
W1B03--W1B04__bcm_17138__ANK3_exons_pb_2547	GACATCCAGGCGCGGACAACtaggacatcgcacggaaacgGAGCAGGAAATTAACAATCTTGATATTTCCATAGTGGCAGtaggacatcgcacggaaacgTAGGACATCGCACGGAAACGtctttggcgcgatgcacaag
W1B03--W1B04__bcm_17140__ANK3_exons_pb_2611	GACATCCAGGCGCGGACAACaacgatgtcggttctcgcatGTGCTGCTTGATGTAATGGCGTATACCCATTCTTTGTTTTaacgatgtcggttctcgcatAACGATGTCGGTTCTCGCATtctttggcgcgatgcacaag
RNASonia_W1B03__W1A12__bcm_19198__APOD_exons_pb_0	GACATCCAGGCGCGGACAACaagacgatcgcatgggtctcTTTCCAGATGCAGAATCAGCCGATTTGAGATGCCTGTCTTaagacgatcgcatgggtctcAAGACGATCGCATGGGTCTCctcgacctcgcgggcaatgg
RNASonia_W1B03__W1A12__bcm_19198__APOD_exons_pb_118	GACATCCAGGCGCGGACAACaagacgatcgcatgggtctcGTCCCTCTGCCGCACCGAAGAGGCCAGCCAGTGCGGAAAGaagacgatcgcatgggtctcAAGACGATCGCATGGGTCTCctcgacctcgcgggcaatgg
RNASonia_W1B03__W1A12__bcm_19198__APOD_exons_pb_158	GACATCCAGGCGCGGACAACaagacgatcgcatgggtctcTGCACCGGAGGATTGGGGCACTTCCCAAGATGAAATGCTTaagacgatcgcatgggtctcAAGACGATCGCATGGGTCTCctcgacctcgcgggcaatgg
RNASonia_W1B03__W1A12__bcm_19198__APOD_exons_pb_198	GACATCCAGGCGCGGACAACaagacgatcgcatgggtctcGTACCATCTTCCGAGATACTTATTCACGTCAAAATTCTCCaagacgatcgcatgggtctcAAGACGATCGCATGGGTCTCctcgacctcgcgggcaatgg
RNASonia_W1B03__W1A12__bcm_19198__APOD_exons_pb_238	GACATCCAGGCGCGGACAACaagacgatcgcatgggtctcAGCGTCCATTCTCAAAGGTTGTTGGGATCTTCTCAATTTCaagacgatcgcatgggtctcAAGACGATCGCATGGGTCTCctcgacctcgcgggcaatgg
RNASonia_W1B03__W1A12__bcm_19198__APOD_exons_pb_278	GACATCCAGGCGCGGACAACaagacgatcgcatgggtctcATCTTTCCGTTTTCCATTAGTGAGTAGTTGGCCTGGATGCaagacgatcgcatgggtctcAAGACGATCGCATGGGTCTCctcgacctcgcgggcaatgg
RNASonia_W1B03__W1A12__bcm_19198__APOD_exons_pb_318	GACATCCAGGCGCGGACAACaagacgatcgcatgggtctcCACAGTTCCATCAGCTCTCAACTCCTGGTTTAACACTTTGaagacgatcgcatgggtctcAAGACGATCGCATGGGTCTCctcgacctcgcgggcaatgg
RNASonia_W1B03__W1A12__bcm_19198__APOD_exons_pb_358	GACATCCAGGCGCGGACAACaagacgatcgcatgggtctcCTGTGAGGTTAACTGGGGTGGCTTCACCTTCGATTTGATTaagacgatcgcatgggtctcAAGACGATCGCATGGGTCTCctcgacctcgcgggcaatgg
RNASonia_W1B03__W1A12__bcm_19198__APOD_exons_pb_398	GACATCCAGGCGCGGACAACaagacgatcgcatgggtctcGGCATAAACCAGGAAAACTTAACTTCCAGCTTGGCAGGCTaagacgatcgcatgggtctcAAGACGATCGCATGGGTCTCctcgacctcgcgggcaatgg
RNASonia_W1B03__W1A12__bcm_19198__APOD_exons_pb_438	GACATCCAGGCGCGGACAACaagacgatcgcatgggtctcGTTCTCATAGTCGGTGGCCAGGATCCAGTACGGTGCCGATaagacgatcgcatgggtctcAAGACGATCGCATGGGTCTCctcgacctcgcgggcaatgg
RNASonia_W1B03__W1A12__bcm_19198__APOD_exons_pb_505	GACATCCAGGCGCGGACAACaagacgatcgcatgggtctcCCAAGATCCAAGCAAAATCCACGTGAAAAAGTTGGATGATaagacgatcgcatgggtctcAAGACGATCGCATGGGTCTCctcgacctcgcgggcaatgg
RNASonia_W1B03__W1A12__bcm_19198__APOD_exons_pb_545	GACATCCAGGCGCGGACAACaagacgatcgcatgggtctcAGAGAGTCCACTGTTTCTGGAGGGAGATTAGGGTTTCTTGaagacgatcgcatgggtctcAAGACGATCGCATGGGTCTCctcgacctcgcgggcaatgg
RNASonia_W1B03__W1A12__bcm_19198__APOD_exons_pb_601	GACATCCAGGCGCGGACAACaagacgatcgcatgggtctcGGTCTGTGACCGTCATTTTCTTGACATCAATGTTATTAGAaagacgatcgcatgggtctcAAGACGATCGCATGGGTCTCctcgacctcgcgggcaatgg
RNASonia_W1B03__W1A12__bcm_19198__APOD_exons_pb_641	GACATCCAGGCGCGGACAACaagacgatcgcatgggtctcCCTGTAGAACCTGGTTACGAGAGCTTGGGGCAGTTCACCTaagacgatcgcatgggtctcAAGACGATCGCATGGGTCTCctcgacctcgcgggcaatgg
RNASonia_W1B03__W1A12__bcm_19198__APOD_exons_pb_681	GACATCCAGGCGCGGACAACaagacgatcgcatgggtctcGGAAAGCGAAGCAGAAGTAACATGGAGTGGGTGCAGCCTCaagacgatcgcatgggtctcAAGACGATCGCATGGGTCTCctcgacctcgcgggcaatgg
RNASonia_W1B03__W1A12__bcm_19198__APOD_exons_pb_721	GACATCCAGGCGCGGACAACaagacgatcgcatgggtctcGTCGTGGTTGATTGGTTTGTCTTTATGGGGGGGGGGTAGGaagacgatcgcatgggtctcAAGACGATCGCATGGGTCTCctcgacctcgcgggcaatgg
RNASonia_W1B03__W1A12__bcm_19198__APOD_exons_pb_761	GACATCCAGGCGCGGACAACaagacgatcgcatgggtctcCAGGGTAGGGCATGGTTACATGTTCAGGTCAACTTCCTTTaagacgatcgcatgggtctcAAGACGATCGCATGGGTCTCctcgacctcgcgggcaatgg
RNASonia_W1B03__W1A12__bcm_19198__APOD_exons_pb_801	GACATCCAGGCGCGGACAACaagacgatcgcatgggtctcGCAGGTCAGCAACAAGTTTATTTTGCAGCTAGCAAGGTAAaagacgatcgcatgggtctcAAGACGATCGCATGGGTCTCctcgacctcgcgggcaatgg
RNASonia_W1B03__W1A12__bcm_19200__APP_exons_pb_0	GACATCCAGGCGCGGACAACgtgcggtcgttaaggcttacCCTCCGCGTGCTCTCGCCTACCGCTGCCGAGGAAACTGACgtgcggtcgttaaggcttacGTGCGGTCGTTAAGGCTTACctcgacctcgcgggcaatgg
RNASonia_W1B03__W1A12__bcm_19200__APP_exons_pb_72	GACATCCAGGCGCGGACAACgtgcggtcgttaaggcttacAGTGGGATCCGCCGCGTCCTTGCTCTGCCCGCGCCGCCACgtgcggtcgttaaggcttacGTGCGGTCGTTAAGGCTTACctcgacctcgcgggcaatgg
RNASonia_W1B03__W1A12__bcm_19200__APP_exons_pb_112	GACATCCAGGCGCGGACAACgtgcggtcgttaaggcttacATCGCGACCCTGCGCGGGGCACCGAGTGCGCTGCTGTGCGgtgcggtcgttaaggcttacGTGCGGTCGTTAAGGCTTACctcgacctcgcgggcaatgg
RNASonia_W1B03__W1A12__bcm_19200__APP_exons_pb_152	GACATCCAGGCGCGGACAACgtgcggtcgttaaggcttacCGTCCAGGCGGCCAGCAGGAGCAGTGCCAAACCGGGCAGCgtgcggtcgttaaggcttacGTGCGGTCGTTAAGGCTTACctcgacctcgcgggcaatgg
RNASonia_W1B03__W1A12__bcm_19200__APP_exons_pb_192	GACATCCAGGCGCGGACAACgtgcggtcgttaaggcttacGGCCAGCATTACCATCAGTGGGTACCTCCAGCGCCCGAGCgtgcggtcgttaaggcttacGTGCGGTCGTTAAGGCTTACctcgacctcgcgggcaatgg
RNASonia_W1B03__W1A12__bcm_19200__APP_exons_pb_232	GACATCCAGGCGCGGACAACgtgcggtcgttaaggcttacAGTCTGCCACAGAACATGGCAATCTGGGGTTCAGCCAGCAgtgcggtcgttaaggcttacGTGCGGTCGTTAAGGCTTACctcgacctcgcgggcaatgg
RNASonia_W1B03__W1A12__bcm_19200__APP_exons_pb_291	GACATCCAGGCGCGGACAACgtgcggtcgttaaggcttacTTTTGGTCCCTGATGGATCTGAATCCCACTTCCCATTCTGgtgcggtcgttaaggcttacGTGCGGTCGTTAAGGCTTACctcgacctcgcgggcaatgg
RNASonia_W1B03__W1A12__bcm_19200__APP_exons_pb_331	GACATCCAGGCGCGGACAACgtgcggtcgttaaggcttacTGGCAATACTGCAGGATGCCTTCCTTGGTATCAATGCAGGgtgcggtcgttaaggcttacGTGCGGTCGTTAAGGCTTACctcgacctcgcgggcaatgg
RNASonia_W1B03__W1A12__bcm_19200__APP_exons_pb_371	GACATCCAGGCGCGGACAACgtgcggtcgttaaggcttacTTCTACCACATTGGTGATCTGCAGTTCAGGGTAGACTTCTgtgcggtcgttaaggcttacGTGCGGTCGTTAAGGCTTACctcgacctcgcgggcaatgg
RNASonia_W1B03__W1A12__bcm_19200__APP_exons_pb_411	GACATCCAGGCGCGGACAACgtgcggtcgttaaggcttacCCCGCTTGCACCAGTTCTGGATGGTCACTGGTTGGTTGGCgtgcggtcgttaaggcttacGTGCGGTCGTTAAGGCTTACctcgacctcgcgggcaatgg
RNASonia_W1B03__W1A12__bcm_19200__APP_exons_pb_454	GACATCCAGGCGCGGACAACgtgcggtcgttaaggcttacTAGGGAATCACAAAGTGGGGATGGGTCTTGCACTGCTTGCgtgcggtcgttaaggcttacGTGCGGTCGTTAAGGCTTACctcgacctcgcgggcaatgg
RNASonia_W1B03__W1A12__bcm_19200__APP_exons_pb_494	GACATCCAGGCGCGGACAACgtgcggtcgttaaggcttacGAGAAGGGCATCACTTACAAACTCACCAACTAAGCAGCGGgtgcggtcgttaaggcttacGTGCGGTCGTTAAGGCTTACctcgacctcgcgggcaatgg
RNASonia_W1B03__W1A12__bcm_19200__APP_exons_pb_534	GACATCCAGGCGCGGACAACgtgcggtcgttaaggcttacCCATCCTCTCCTGGTGTAAGAATTTGCACTTGTCAGGAACgtgcggtcgttaaggcttacGTGCGGTCGTTAAGGCTTACctcgacctcgcgggcaatgg
RNASonia_W1B03__W1A12__bcm_19200__APP_exons_pb_574	GACATCCAGGCGCGGACAACgtgcggtcgttaaggcttacTTGGCGACGGTGTGCCAGTGAAGATGAGTTTCGCAAACATgtgcggtcgttaaggcttacGTGCGGTCGTTAAGGCTTACctcgacctcgcgggcaatgg
RNASonia_W1B03__W1A12__bcm_19200__APP_exons_pb_618	GACATCCAGGCGCGGACAACgtgcggtcgttaaggcttacTGCCGTAGTCATGCAAGTTGGTACTCTTCTCACTGCATGTgtgcggtcgttaaggcttacGTGCGGTCGTTAAGGCTTACctcgacctcgcgggcaatgg
RNASonia_W1B03__W1A12__bcm_19200__APP_exons_pb_658	GACATCCAGGCGCGGACAACgtgcggtcgttaaggcttacTCTACCCCTCGGAACTTGTCAATTCCGCAGGGCAGCAACAgtgcggtcgttaaggcttacGTGCGGTCGTTAAGGCTTACctcgacctcgcgggcaatgg
RNASonia_W1B03__W1A12__bcm_19200__APP_exons_pb_698	GACATCCAGGCGCGGACAACgtgcggtcgttaaggcttacCACATTGTCACTTTCTTCAGCCAGTGGGCAACACACAAACgtgcggtcgttaaggcttacGTGCGGTCGTTAAGGCTTACctcgacctcgcgggcaatgg
RNASonia_W1B03__W1A12__bcm_19200__APP_exons_pb_738	GACATCCAGGCGCGGACAACgtgcggtcgttaaggcttacACCAGACATCCGAGTCATCCTCCTCCGCATCAGCAGAATCgtgcggtcgttaaggcttacGTGCGGTCGTTAAGGCTTACctcgacctcgcgggcaatgg
RNASonia_W1B03__W1A12__bcm_19200__APP_exons_pb_778	GACATCCAGGCGCGGACAACgtgcggtcgttaaggcttacTCTTCACTCCCATCTGCATAGTCTGTGTCTGCTCCGCCCCgtgcggtcgttaaggcttacGTGCGGTCGTTAAGGCTTACctcgacctcgcgggcaatgg
RNASonia_W1B03__W1A12__bcm_19200__APP_exons_pb_912	GACATCCAGGCGCGGACAACgtgcggtcgttaaggcttacTCTCTGTGGCTTCTTCGTAGGGTTCCTCAGCCTCTTCCTCgtgcggtcgttaaggcttacGTGCGGTCGTTAAGGCTTACctcgacctcgcgggcaatgg
RNASonia_W1B03__W1A12__bcm_19200__APP_exons_pb_1015	GACATCCAGGCGCGGACAACgtgcggtcgttaaggcttacGCTCGGCACGGCCCCGTCTCGGCTTGTTCAGAGCACACCTgtgcggtcgttaaggcttacGTGCGGTCGTTAAGGCTTACctcgacctcgcgggcaatgg
RNASonia_W1B03__W1A12__bcm_19200__APP_exons_pb_1055	GACATCCAGGCGCGGACAACgtgcggtcgttaaggcttacCTTCCCTTCAGTCACATCAAAGTACCAGCGGGAGATCATTgtgcggtcgttaaggcttacGTGCGGTCGTTAAGGCTTACctcgacctcgcgggcaatgg
RNASonia_W1B03__W1A12__bcm_19200__APP_exons_pb_1113	GACATCCAGGCGCGGACAACgtgcggtcgttaaggcttacCTTCTGTGTCAAAGTTGTTCCGGTTGCCGCCACATCCGCCgtgcggtcgttaaggcttacGTGCGGTCGTTAAGGCTTACctcgacctcgcgggcaatgg
RNASonia_W1B03__W1A12__bcm_19200__APP_exons_pb_1153	GACATCCAGGCGCGGACAACgtgcggtcgttaaggcttacCTTTGGGACATGGCGCTGCCACACACGGCCATGCAGTACTgtgcggtcgttaaggcttacGTGCGGTCGTTAAGGCTTACctcgacctcgcgggcaatgg
RNASonia_W1B03__W1A12__bcm_19200__APP_exons_pb_1210	GACATCCAGGCGCGGACAACgtgcggtcgttaaggcttacGTTGTAGGAAGTTTAACAGGATCTCGGGCAAGAGGTTCCTgtgcggtcgttaaggcttacGTGCGGTCGTTAAGGCTTACctcgacctcgcgggcaatgg
RNASonia_W1B03__W1A12__bcm_19200__APP_exons_pb_1250	GACATCCAGGCGCGGACAACgtgcggtcgttaaggcttacCTCGAGATACTTGTCAACGGCATCAGGGGTACTGGCTGCTgtgcggtcgttaaggcttacGTGCGGTCGTTAAGGCTTACctcgacctcgcgggcaatgg
RNASonia_W1B03__W1A12__bcm_19200__APP_exons_pb_1290	GACATCCAGGCGCGGACAACgtgcggtcgttaaggcttacCTTTCTGGAAATGGGCATGTTCATTCTCATCCCCAGGTGTgtgcggtcgttaaggcttacGTGCGGTCGTTAAGGCTTACctcgacctcgcgggcaatgg
RNASonia_W1B03__W1A12__bcm_19200__APP_exons_pb_1330	GACATCCAGGCGCGGACAACgtgcggtcgttaaggcttacGACATTCTCTCTCGGTGCTTGGCCTCAAGCCTCTCTTTGGgtgcggtcgttaaggcttacGTGCGGTCGTTAAGGCTTACctcgacctcgcgggcaatgg
RNASonia_W1B03__W1A12__bcm_19200__APP_exons_pb_1415	GACATCCAGGCGCGGACAACgtgcggtcgttaaggcttacGAAATGCTGGATAACTGCCTTCTTATCAGCTTTAGGCAAGgtgcggtcgttaaggcttacGTGCGGTCGTTAAGGCTTACctcgacctcgcgggcaatgg
RNASonia_W1B03__W1A12__bcm_19200__APP_exons_pb_1463	GACATCCAGGCGCGGACAACgtgcggtcgttaaggcttacCTGTCTCTCGTTGGCTGCTTCCTGTTCCAAAGATTCCACTgtgcggtcgttaaggcttacGTGCGGTCGTTAAGGCTTACctcgacctcgcgggcaatgg
RNASonia_W1B03__W1A12__bcm_19200__APP_exons_pb_1503	GACATCCAGGCGCGGACAACgtgcggtcgttaaggcttacGCATGGCTTCCACTCTGGCCATGTGTGTCTCCACCAGCTGgtgcggtcgttaaggcttacGTGCGGTCGTTAAGGCTTACctcgacctcgcgggcaatgg
RNASonia_W1B03__W1A12__bcm_19200__APP_exons_pb_1555	GACATCCAGGCGCGGACAACgtgcggtcgttaaggcttacGCCTGCAGAGCGGTGATGTAGTTCTCCAGGGCCAGGCGGCgtgcggtcgttaaggcttacGTGCGGTCGTTAAGGCTTACctcgacctcgcgggcaatgg
RNASonia_W1B03__W1A12__bcm_19200__APP_exons_pb_1599	GACATCCAGGCGCGGACAACgtgcggtcgttaaggcttacACTTCTTTAGCATATTGAACACGTGACGAGGCCGAGGAGGgtgcggtcgttaaggcttacGTGCGGTCGTTAAGGCTTACctcgacctcgcgggcaatgg
RNASonia_W1B03__W1A12__bcm_19200__APP_exons_pb_1650	GACATCCAGGCGCGGACAACgtgcggtcgttaaggcttacGCTCGAAATGCTTTAGGGTGTGCTGTCTGTCCTTCTGTTCgtgcggtcgttaaggcttacGTGCGGTCGTTAAGGCTTACctcgacctcgcgggcaatgg
RNASonia_W1B03__W1A12__bcm_19200__APP_exons_pb_1690	GACATCCAGGCGCGGACAACgtgcggtcgttaaggcttacCGGATCTGAGCGGCTTTCTTGGGATCCACCATGCGCACATgtgcggtcgttaaggcttacGTGCGGTCGTTAAGGCTTACctcgacctcgcgggcaatgg
RNASonia_W1B03__W1A12__bcm_19200__APP_exons_pb_1730	GACATCCAGGCGCGGACAACgtgcggtcgttaaggcttacGCGCTCATAAATCACACGGAGGTGTGTCATAACCTGGGACgtgcggtcgttaaggcttacGTGCGGTCGTTAAGGCTTACctcgacctcgcgggcaatgg
RNASonia_W1B03__W1A12__bcm_19200__APP_exons_pb_1770	GACATCCAGGCGCGGACAACgtgcggtcgttaaggcttacCTGCAGGCACGTTGTAGAGCAGGGAGAGAGACTGATTCATgtgcggtcgttaaggcttacGTGCGGTCGTTAAGGCTTACctcgacctcgcgggcaatgg
RNASonia_W1B03__W1A12__bcm_19200__APP_exons_pb_1810	GACATCCAGGCGCGGACAACgtgcggtcgttaaggcttacTGAAGCAGCTCATCAACTTCATCCTGAATCTCCTCGGCCAgtgcggtcgttaaggcttacGTGCGGTCGTTAAGGCTTACctcgacctcgcgggcaatgg
RNASonia_W1B03__W1A12__bcm_19200__APP_exons_pb_1890	GACATCCAGGCGCGGACAACgtgcggtcgttaaggcttacTGAGAGCATCGTTTCCGTAACTGATCCTTGGTTCACTAATgtgcggtcgttaaggcttacGTGCGGTCGTTAAGGCTTACctcgacctcgcgggcaatgg
RNASonia_W1B03__W1A12__bcm_19200__APP_exons_pb_1930	GACATCCAGGCGCGGACAACgtgcggtcgttaaggcttacAGGAGCTCCACGGTGGTTTTCGTTTCGGTCAAAGATGGCAgtgcggtcgttaaggcttacGTGCGGTCGTTAAGGCTTACctcgacctcgcgggcaatgg
RNASonia_W1B03__W1A12__bcm_19200__APP_exons_pb_1970	GACATCCAGGCGCGGACAACgtgcggtcgttaaggcttacCGGCTGGAGATCGTCCAGGCTGAACTCTCCATTCACGGGAgtgcggtcgttaaggcttacGTGCGGTCGTTAAGGCTTACctcgacctcgcgggcaatgg
RNASonia_W1B03__W1A12__bcm_19200__APP_exons_pb_2012	GACATCCAGGCGCGGACAACgtgcggtcgttaaggcttacTTCTGTGTTGGCTGGCACAGAGTCAGCCCCAAAAGAATGCgtgcggtcgttaaggcttacGTGCGGTCGTTAAGGCTTACctcgacctcgcgggcaatgg
RNASonia_W1B03__W1A12__bcm_19200__APP_exons_pb_2052	GACATCCAGGCGCGGACAACgtgcggtcgttaaggcttacGGTCGGCAGCAGGGCGGGCATCAACAGGCTCAACTTCGTTgtgcggtcgttaaggcttacGTGCGGTCGTTAAGGCTTACctcgacctcgcgggcaatgg
RNASonia_W1B03__W1A12__bcm_19200__APP_exons_pb_2092	GACATCCAGGCGCGGACAACgtgcggtcgttaaggcttacATATTTGTCAACCCAGAACCTGGTCGAGTGGTCAGTCCTCgtgcggtcgttaaggcttacGTGCGGTCGTTAAGGCTTACctcgacctcgcgggcaatgg
RNASonia_W1B03__W1A12__bcm_19200__APP_exons_pb_2132	GACATCCAGGCGCGGACAACgtgcggtcgttaaggcttacTTCTGCATCCATCTTCACTTCAGAGATCTCCTCCGTCTTGgtgcggtcgttaaggcttacGTGCGGTCGTTAAGGCTTACctcgacctcgcgggcaatgg
RNASonia_W1B03__W1A12__bcm_19200__APP_exons_pb_2172	GACATCCAGGCGCGGACAACgtgcggtcgttaaggcttacATTTTTGATGATGAACTTCATATCCTGAGTCATGTCGGAAgtgcggtcgttaaggcttacGTGCGGTCGTTAAGGCTTACctcgacctcgcgggcaatgg
RNASonia_W1B03__W1A12__bcm_19200__APP_exons_pb_2212	GACATCCAGGCGCGGACAACgtgcggtcgttaaggcttacGCACCTTTGTTTGAACCCACATCTTCTGCAAAGAACACCAgtgcggtcgttaaggcttacGTGCGGTCGTTAAGGCTTACctcgacctcgcgggcaatgg
RNASonia_W1B03__W1A12__bcm_19200__APP_exons_pb_2252	GACATCCAGGCGCGGACAACgtgcggtcgttaaggcttacTGTCGCTATGACAACACCGCCCACCATGAGTCCAATGATTgtgcggtcgttaaggcttacGTGCGGTCGTTAAGGCTTACctcgacctcgcgggcaatgg
RNASonia_W1B03__W1A12__bcm_19200__APP_exons_pb_2314	GACATCCAGGCGCGGACAACgtgcggtcgttaaggcttacACACCATGATGAATGGATGTGTACTGTTTCTTCTTCAGCAgtgcggtcgttaaggcttacGTGCGGTCGTTAAGGCTTACctcgacctcgcgggcaatgg
RNASonia_W1B03__W1A12__bcm_19200__APP_exons_pb_2354	GACATCCAGGCGCGGACAACgtgcggtcgttaaggcttacGTGGCGCTCCTCTGGGGTGACAGCGGCGTCAACCTCCACCgtgcggtcgttaaggcttacGTGCGGTCGTTAAGGCTTACctcgacctcgcgggcaatgg
RNASonia_W1B03__W1A12__bcm_19200__APP_exons_pb_2394	GACATCCAGGCGCGGACAACgtgcggtcgttaaggcttacAGGTTGGATTTTCGTAGCCGTTCTGCTGCATCTTGGACAGgtgcggtcgttaaggcttacGTGCGGTCGTTAAGGCTTACctcgacctcgcgggcaatgg
RNASonia_W1B03__W1A12__bcm_19200__APP_exons_pb_2434	GACATCCAGGCGCGGACAACgtgcggtcgttaaggcttacGTGGCGGGGGTCTAGTTCTGCATCTGCTCAAAGAACTTGTgtgcggtcgttaaggcttacGTGCGGTCGTTAAGGCTTACctcgacctcgcgggcaatgg
RNASonia_W1B03__W1A12__bcm_19200__APP_exons_pb_2474	GACATCCAGGCGCGGACAACgtgcggtcgttaaggcttacAGTGAAGCAATGGTTTTGCTGTCCAACTTCAGAGGCTGCTgtgcggtcgttaaggcttacGTGCGGTCGTTAAGGCTTACctcgacctcgcgggcaatgg
RNASonia_W1B03__W1A12__bcm_19200__APP_exons_pb_2514	GACATCCAGGCGCGGACAACgtgcggtcgttaaggcttacGTTTCTTCCCACATTATTCTATAAATGGACACCGATGGGTgtgcggtcgttaaggcttacGTGCGGTCGTTAAGGCTTACctcgacctcgcgggcaatgg
RNASonia_W1B03__W1A12__bcm_19200__APP_exons_pb_2554	GACATCCAGGCGCGGACAACgtgcggtcgttaaggcttacCTGTCAAAAGGCGATAATGAGTAAATCATAAAACGGGTTTgtgcggtcgttaaggcttacGTGCGGTCGTTAAGGCTTACctcgacctcgcgggcaatgg
RNASonia_W1B03__W1A12__bcm_19200__APP_exons_pb_2594	GACATCCAGGCGCGGACAACgtgcggtcgttaaggcttacATTAATTCAAGTTCAGGCATCTACTTGTGTTACAGCACAGgtgcggtcgttaaggcttacGTGCGGTCGTTAAGGCTTACctcgacctcgcgggcaatgg
RNASonia_W1B03__W1A12__bcm_4025__AQP4_exons_pb_0	GACATCCAGGCGCGGACAACattggagcctaccgttgtcaTCTCATTGCCTGCCCCGCAGCTCCCTGTGTGCTGGGAGTCattggagcctaccgttgtcaATTGGAGCCTACCGTTGTCActcgacctcgcgggcaatgg
RNASonia_W1B03__W1A12__bcm_4025__AQP4_exons_pb_42	GACATCCAGGCGCGGACAACattggagcctaccgttgtcaCTGTGGGTCTGTCACTCATGCCTTCCCCAGCCAGAGTGCAattggagcctaccgttgtcaATTGGAGCCTACCGTTGTCActcgacctcgcgggcaatgg
RNASonia_W1B03__W1A12__bcm_4025__AQP4_exons_pb_82	GACATCCAGGCGCGGACAACattggagcctaccgttgtcaTCTCTGGTACACAAAGGTCCACACTTACCCCACCGCCTTGattggagcctaccgttgtcaATTGGAGCCTACCGTTGTCActcgacctcgcgggcaatgg
RNASonia_W1B03__W1A12__bcm_4025__AQP4_exons_pb_122	GACATCCAGGCGCGGACAACattggagcctaccgttgtcaAGCTTGAGTCCAGACCCCTTTGAAAGCCACCATGATGTTCattggagcctaccgttgtcaATTGGAGCCTACCGTTGTCActcgacctcgcgggcaatgg
RNASonia_W1B03__W1A12__bcm_4025__AQP4_exons_pb_162	GACATCCAGGCGCGGACAACattggagcctaccgttgtcaTAAGCATGGCCAGAAATTCCGCTGTGACTGCTTTCCAGAAattggagcctaccgttgtcaATTGGAGCCTACCGTTGTCActcgacctcgcgggcaatgg
RNASonia_W1B03__W1A12__bcm_4025__AQP4_exons_pb_202	GACATCCAGGCGCGGACAACattggagcctaccgttgtcaCCCCAGTTGATGGTGGATCCCAGGCTGAGGAGAACAAAAAattggagcctaccgttgtcaATTGGAGCCTACCGTTGTCActcgacctcgcgggcaatgg
RNASonia_W1B03__W1A12__bcm_4025__AQP4_exons_pb_242	GACATCCAGGCGCGGACAACattggagcctaccgttgtcaGATGAGAACCATGTCGACCGGTAAAGGCTTTTCTGTTCCAattggagcctaccgttgtcaATTGGAGCCTACCGTTGTCActcgacctcgcgggcaatgg
RNASonia_W1B03__W1A12__bcm_4025__AQP4_exons_pb_282	GACATCCAGGCGCGGACAACattggagcctaccgttgtcaACTGCACCATGGTTGCAATGCTGAGTCCAAAGCAAAGGGAattggagcctaccgttgtcaATTGGAGCCTACCGTTGTCActcgacctcgcgggcaatgg
RNASonia_W1B03__W1A12__bcm_4025__AQP4_exons_pb_322	GACATCCAGGCGCGGACAACattggagcctaccgttgtcaACTGCAGGGTTGATGTGGCCACCGCTGATATGGCCAAAGCattggagcctaccgttgtcaATTGGAGCCTACCGTTGTCActcgacctcgcgggcaatgg
RNASonia_W1B03__W1A12__bcm_4025__AQP4_exons_pb_362	GACATCCAGGCGCGGACAACattggagcctaccgttgtcaGGCGATGCTGATCTTCCTGGTGCACACCATGGCCACAGTCattggagcctaccgttgtcaATTGGAGCCTACCGTTGTCActcgacctcgcgggcaatgg
RNASonia_W1B03__W1A12__bcm_4025__AQP4_exons_pb_402	GACATCCAGGCGCGGACAACattggagcctaccgttgtcaTGGCCCCCAGGCACTGGGCTGCGATGTAGAAGACAGACTTattggagcctaccgttgtcaATTGGAGCCTACCGTTGTCActcgacctcgcgggcaatgg
RNASonia_W1B03__W1A12__bcm_4025__AQP4_exons_pb_442	GACATCCAGGCGCGGACAACattggagcctaccgttgtcaCTGGGAGGTGTGACCAGATAGAGGATTCCTGCTCCAATGAattggagcctaccgttgtcaATTGGAGCCTACCGTTGTCActcgacctcgcgggcaatgg
RNASonia_W1B03__W1A12__bcm_4025__AQP4_exons_pb_482	GACATCCAGGCGCGGACAACattggagcctaccgttgtcaATTTCCATGAACCATGGTGACTCCCAGGCCTCCCACCACAattggagcctaccgttgtcaATTGGAGCCTACCGTTGTCActcgacctcgcgggcaatgg
RNASonia_W1B03__W1A12__bcm_4025__AQP4_exons_pb_522	GACATCCAGGCGCGGACAACattggagcctaccgttgtcaTGATTATCAACTCAACCAGGAGACCATGACCAGCGGTAAGattggagcctaccgttgtcaATTGGAGCCTACCGTTGTCActcgacctcgcgggcaatgg
RNASonia_W1B03__W1A12__bcm_4025__AQP4_exons_pb_562	GACATCCAGGCGCGGACAACattggagcctaccgttgtcaGAATCACAGCTGGCAAAGATAGTAAACACCAATTGAAATGattggagcctaccgttgtcaATTGGAGCCTACCGTTGTCActcgacctcgcgggcaatgg
RNASonia_W1B03__W1A12__bcm_4025__AQP4_exons_pb_602	GACATCCAGGCGCGGACAACattggagcctaccgttgtcaAATTGCTAAAGCTATTGAGCCAGTGACATCAGTCCGTTTGattggagcctaccgttgtcaATTGGAGCCTACCGTTGTCActcgacctcgcgggcaatgg
RNASonia_W1B03__W1A12__bcm_4025__AQP4_exons_pb_642	GACATCCAGGCGCGGACAACattggagcctaccgttgtcaAATTGATTGCAAATAAATGTCCAATTGCAACAGAAAATCCattggagcctaccgttgtcaATTGGAGCCTACCGTTGTCActcgacctcgcgggcaatgg
RNASonia_W1B03__W1A12__bcm_4025__AQP4_exons_pb_682	GACATCCAGGCGCGGACAACattggagcctaccgttgtcaGGTCCAAAGGATCGGGCGGGATTCATGCTGGCACCAGTATattggagcctaccgttgtcaATTGGAGCCTACCGTTGTCActcgacctcgcgggcaatgg
RNASonia_W1B03__W1A12__bcm_4025__AQP4_exons_pb_722	GACATCCAGGCGCGGACAACattggagcctaccgttgtcaATATATCCAATGGTTTTCCCAATTTCCCATGATAACTGCAattggagcctaccgttgtcaATTGGAGCCTACCGTTGTCActcgacctcgcgggcaatgg
RNASonia_W1B03__W1A12__bcm_4025__AQP4_exons_pb_762	GACATCCAGGCGCGGACAACattggagcctaccgttgtcaGGCCACCAGCGAGGACAGCTCCTATGATGGGCCCAACCCAattggagcctaccgttgtcaATTGGAGCCTACCGTTGTCActcgacctcgcgggcaatgg
RNASonia_W1B03__W1A12__bcm_4025__AQP4_exons_pb_802	GACATCCAGGCGCGGACAACattggagcctaccgttgtcaCGTTTGAATTCAACATCTGGACAGAAGACATACTCATAAAattggagcctaccgttgtcaATTGGAGCCTACCGTTGTCActcgacctcgcgggcaatgg
RNASonia_W1B03__W1A12__bcm_4025__AQP4_exons_pb_842	GACATCCAGGCGCGGACAACattggagcctaccgttgtcaTGTTTGCTGGGCAGCTTTGCTGAAGGCTTCTTTAAAACGAattggagcctaccgttgtcaATTGGAGCCTACCGTTGTCActcgacctcgcgggcaatgg
RNASonia_W1B03__W1A12__bcm_4025__AQP4_exons_pb_882	GACATCCAGGCGCGGACAACattggagcctaccgttgtcaCCTGACTCCTGTTGTCCTCCACCTCCATGTAGCTTCCTTTattggagcctaccgttgtcaATTGGAGCCTACCGTTGTCActcgacctcgcgggcaatgg
RNASonia_W1B03__W1A12__bcm_4025__AQP4_exons_pb_922	GACATCCAGGCGCGGACAACattggagcctaccgttgtcaTGCACCACTCCAGGTTTTAGAATCAGGTCATCCGTCTCTAattggagcctaccgttgtcaATTGGAGCCTACCGTTGTCActcgacctcgcgggcaatgg
RNASonia_W1B03__W1A12__bcm_4025__AQP4_exons_pb_986	GACATCCAGGCGCGGACAACattggagcctaccgttgtcaAGACAATACCTCTCCAGATTGGTCTTTCCCCTTCTTCTCCattggagcctaccgttgtcaATTGGAGCCTACCGTTGTCActcgacctcgcgggcaatgg
RNASonia_W1B03__W1A12__bcm_4025__AQP4_exons_pb_1026	GACATCCAGGCGCGGACAACattggagcctaccgttgtcaAGTCTTGTCTGCTTTCAGTGCGATCTTCTAGTCATACTGAattggagcctaccgttgtcaATTGGAGCCTACCGTTGTCActcgacctcgcgggcaatgg
RNASonia_W1B03__W1A12__bcm_4025__AQP4_exons_pb_1068	GACATCCAGGCGCGGACAACattggagcctaccgttgtcaTTTCCTTAATGGGTGGAAGGAAATCTGAGGACAGTTCTAAattggagcctaccgttgtcaATTGGAGCCTACCGTTGTCActcgacctcgcgggcaatgg
RNASonia_W1B03__W1A12__bcm_4025__AQP4_exons_pb_1176	GACATCCAGGCGCGGACAACattggagcctaccgttgtcaTAGGTTTCTTCCGTTCCTCCTTTGTAAATTATGAAATATTattggagcctaccgttgtcaATTGGAGCCTACCGTTGTCActcgacctcgcgggcaatgg
RNASonia_W1B03__W1A12__bcm_4025__AQP4_exons_pb_1279	GACATCCAGGCGCGGACAACattggagcctaccgttgtcaCGGTTAAAATTGGTTGTTAATGAAAGGTAACTAGATAAAAattggagcctaccgttgtcaATTGGAGCCTACCGTTGTCActcgacctcgcgggcaatgg
RNASonia_W1B03__W1A12__bcm_4025__AQP4_exons_pb_1319	GACATCCAGGCGCGGACAACattggagcctaccgttgtcaTTGAGTTCTGTCAGGCAAGACTTAACCAAATCTTGACACAattggagcctaccgttgtcaATTGGAGCCTACCGTTGTCActcgacctcgcgggcaatgg
RNASonia_W1B03__W1A12__bcm_4025__AQP4_exons_pb_1429	GACATCCAGGCGCGGACAACattggagcctaccgttgtcaACATACTGTATTTTGCCATTGTTAAACTCAGTTTAATAGAattggagcctaccgttgtcaATTGGAGCCTACCGTTGTCActcgacctcgcgggcaatgg
RNASonia_W1B03__W1A12__bcm_4025__AQP4_exons_pb_1486	GACATCCAGGCGCGGACAACattggagcctaccgttgtcaAGGGATTGCTCATAAAAGAACTTGTTATATTTTCTCTCTTattggagcctaccgttgtcaATTGGAGCCTACCGTTGTCActcgacctcgcgggcaatgg
RNASonia_W1B03__W1A12__bcm_4025__AQP4_exons_pb_1526	GACATCCAGGCGCGGACAACattggagcctaccgttgtcaACACTTGCTAATGCTCTTTTGCCAAGGTAGTCTATGCATAattggagcctaccgttgtcaATTGGAGCCTACCGTTGTCActcgacctcgcgggcaatgg
RNASonia_W1B03__W1A12__bcm_4025__AQP4_exons_pb_1566	GACATCCAGGCGCGGACAACattggagcctaccgttgtcaATTTGTGATATAAATGGAAGGAAGTAACTGATGAGCAGTGattggagcctaccgttgtcaATTGGAGCCTACCGTTGTCActcgacctcgcgggcaatgg
RNASonia_W1B03__W1A12__bcm_4025__AQP4_exons_pb_1697	GACATCCAGGCGCGGACAACattggagcctaccgttgtcaAATAGGTGCCCTTATGATTTGGGAAGGATTTCTGAATATTattggagcctaccgttgtcaATTGGAGCCTACCGTTGTCActcgacctcgcgggcaatgg
RNASonia_W1B03__W1A12__bcm_4025__AQP4_exons_pb_1737	GACATCCAGGCGCGGACAACattggagcctaccgttgtcaGCCTCTACAAGATTTTACGAGTCTGCTTGTCTTGAATCTCattggagcctaccgttgtcaATTGGAGCCTACCGTTGTCActcgacctcgcgggcaatgg
RNASonia_W1B03__W1A12__bcm_4025__AQP4_exons_pb_1837	GACATCCAGGCGCGGACAACattggagcctaccgttgtcaTGCATTTGAGGGTGTGCACTGAAAACAGATCAACCGTTTGattggagcctaccgttgtcaATTGGAGCCTACCGTTGTCActcgacctcgcgggcaatgg
RNASonia_W1B03__W1A12__bcm_4025__AQP4_exons_pb_1877	GACATCCAGGCGCGGACAACattggagcctaccgttgtcaGGTAAAGGGGTTAAAAGCTTAGATCGTAAAACTGGTGTGGattggagcctaccgttgtcaATTGGAGCCTACCGTTGTCActcgacctcgcgggcaatgg
RNASonia_W1B03__W1A12__bcm_4025__AQP4_exons_pb_1939	GACATCCAGGCGCGGACAACattggagcctaccgttgtcaTAACCAAAGTTACAAACAAAATCCCCAGTTTTGCCAATAAattggagcctaccgttgtcaATTGGAGCCTACCGTTGTCActcgacctcgcgggcaatgg
RNASonia_W1B03__W1A12__bcm_4025__AQP4_exons_pb_1990	GACATCCAGGCGCGGACAACattggagcctaccgttgtcaAGCTAAGTTCTTGTTATCAAAAATATGTCTCAGCTAATGTattggagcctaccgttgtcaATTGGAGCCTACCGTTGTCActcgacctcgcgggcaatgg
RNASonia_W1B03__W1A12__bcm_4025__AQP4_exons_pb_2030	GACATCCAGGCGCGGACAACattggagcctaccgttgtcaGAACACAGCTTAATAATCAACAAAAAGCCAGGACTCAACTattggagcctaccgttgtcaATTGGAGCCTACCGTTGTCActcgacctcgcgggcaatgg
RNASonia_W1B03__W1A12__bcm_4025__AQP4_exons_pb_2070	GACATCCAGGCGCGGACAACattggagcctaccgttgtcaAGAGCAGAGATTGGGACAGGGCCTTTACACCTTCTAGAGTattggagcctaccgttgtcaATTGGAGCCTACCGTTGTCActcgacctcgcgggcaatgg
RNASonia_W1B03__W1A12__bcm_4025__AQP4_exons_pb_2171	GACATCCAGGCGCGGACAACattggagcctaccgttgtcaATTCTGCAACCATGTTGTACCTTGTCTGTCATGCATTTTAattggagcctaccgttgtcaATTGGAGCCTACCGTTGTCActcgacctcgcgggcaatgg
RNASonia_W1B03__W1A12__bcm_4025__AQP4_exons_pb_2211	GACATCCAGGCGCGGACAACattggagcctaccgttgtcaAAGCTTTGAATACAGAGTGATCTGATGTCCTCACCCTTTTattggagcctaccgttgtcaATTGGAGCCTACCGTTGTCActcgacctcgcgggcaatgg
RNASonia_W1B03__W1A12__bcm_4025__AQP4_exons_pb_2265	GACATCCAGGCGCGGACAACattggagcctaccgttgtcaAAATGTGTTGGGTTAGCTACAATATATCCAGAAATGAAAGattggagcctaccgttgtcaATTGGAGCCTACCGTTGTCActcgacctcgcgggcaatgg
RNASonia_W1B03__W1A12__bcm_4025__AQP4_exons_pb_2317	GACATCCAGGCGCGGACAACattggagcctaccgttgtcaGAAAAACCAATTATTTTGACAAGTAAGTGAGTCAGTAACAattggagcctaccgttgtcaATTGGAGCCTACCGTTGTCActcgacctcgcgggcaatgg
RNASonia_W1B03__W1A12__bcm_4025__AQP4_exons_pb_2357	GACATCCAGGCGCGGACAACattggagcctaccgttgtcaTTCTGGAGAACATTCTAGTGACAAAAGGCAAAGCAGGACAattggagcctaccgttgtcaATTGGAGCCTACCGTTGTCActcgacctcgcgggcaatgg
RNASonia_W1B03__W1A12__bcm_4025__AQP4_exons_pb_2397	GACATCCAGGCGCGGACAACattggagcctaccgttgtcaAACGGCTAGACTAGACAGTTAAGATGACAGAAACTGGGGTattggagcctaccgttgtcaATTGGAGCCTACCGTTGTCActcgacctcgcgggcaatgg
RNASonia_W1B03__W1A12__bcm_4025__AQP4_exons_pb_2437	GACATCCAGGCGCGGACAACattggagcctaccgttgtcaTGTTTAGTGAAATTGACATTTGCACTTCTTTGTCTAAGTTattggagcctaccgttgtcaATTGGAGCCTACCGTTGTCActcgacctcgcgggcaatgg
RNASonia_W1B03__W1A12__bcm_4025__AQP4_exons_pb_2492	GACATCCAGGCGCGGACAACattggagcctaccgttgtcaTATTTACAAGTCACTCCTTGCAGTGATAGGTTTCTGCTTTattggagcctaccgttgtcaATTGGAGCCTACCGTTGTCActcgacctcgcgggcaatgg
RNASonia_W1B03__W1A12__bcm_4025__AQP4_exons_pb_2532	GACATCCAGGCGCGGACAACattggagcctaccgttgtcaTGGAACCATGCTTGAGAGAAGACAGCCCTTGATCATCAGTattggagcctaccgttgtcaATTGGAGCCTACCGTTGTCActcgacctcgcgggcaatgg
RNASonia_W1B03__W1A12__bcm_4025__AQP4_exons_pb_2572	GACATCCAGGCGCGGACAACattggagcctaccgttgtcaGACACACAACTGCCATTAACGCTAAAAAGTGACACAGAGTattggagcctaccgttgtcaATTGGAGCCTACCGTTGTCActcgacctcgcgggcaatgg
RNASonia_W1B03__W1A12__bcm_4025__AQP4_exons_pb_2612	GACATCCAGGCGCGGACAACattggagcctaccgttgtcaAGAATCAGGTTTAATAGTGGTCCATTATCTCACTGCCACAattggagcctaccgttgtcaATTGGAGCCTACCGTTGTCActcgacctcgcgggcaatgg
RNASonia_W1B03__W1A12__bcm_4025__AQP4_exons_pb_2652	GACATCCAGGCGCGGACAACattggagcctaccgttgtcaCTCTGGGAATCTCACACATCACTCTTTCCTAGCACCGAAGattggagcctaccgttgtcaATTGGAGCCTACCGTTGTCActcgacctcgcgggcaatgg
RNASonia_W1B03__W1A12__bcm_4025__AQP4_exons_pb_2692	GACATCCAGGCGCGGACAACattggagcctaccgttgtcaTGCCAGTGGCACTCCCAGGCATAACACTGGTGTGACGACTattggagcctaccgttgtcaATTGGAGCCTACCGTTGTCActcgacctcgcgggcaatgg
RNASonia_W1B03__W1A12__bcm_4025__AQP4_exons_pb_2732	GACATCCAGGCGCGGACAACattggagcctaccgttgtcaCCCCCTGAGAAAGGGGCCTGGGATTTAGGCACCTGCGGTAattggagcctaccgttgtcaATTGGAGCCTACCGTTGTCActcgacctcgcgggcaatgg
W1B03--W1B04__bcm_4014__AQP4_exons_pb_0	GACATCCAGGCGCGGACAACaccaacttagtcacgcacggTCTCATTGCCTGCCCCGCAGCTCCCTGTGTGCTGGGAGTCaccaacttagtcacgcacggACCAACTTAGTCACGCACGGtctttggcgcgatgcacaag
W1B03--W1B04__bcm_4025__AQP4_exons_pb_42	GACATCCAGGCGCGGACAACattggagcctaccgttgtcaCTGTGGGTCTGTCACTCATGCCTTCCCCAGCCAGAGTGCAattggagcctaccgttgtcaATTGGAGCCTACCGTTGTCAtctttggcgcgatgcacaag
W1B03--W1B04__bcm_4014__AQP4_exons_pb_82	GACATCCAGGCGCGGACAACaccaacttagtcacgcacggTCTCTGGTACACAAAGGTCCACACTTACCCCACCGCCTTGaccaacttagtcacgcacggACCAACTTAGTCACGCACGGtctttggcgcgatgcacaag
W1B03--W1B04__bcm_4025__AQP4_exons_pb_122	GACATCCAGGCGCGGACAACattggagcctaccgttgtcaAGCTTGAGTCCAGACCCCTTTGAAAGCCACCATGATGTTCattggagcctaccgttgtcaATTGGAGCCTACCGTTGTCAtctttggcgcgatgcacaag
W1B03--W1B04__bcm_4014__AQP4_exons_pb_162	GACATCCAGGCGCGGACAACaccaacttagtcacgcacggTAAGCATGGCCAGAAATTCCGCTGTGACTGCTTTCCAGAAaccaacttagtcacgcacggACCAACTTAGTCACGCACGGtctttggcgcgatgcacaag
W1B03--W1B04__bcm_4025__AQP4_exons_pb_202	GACATCCAGGCGCGGACAACattggagcctaccgttgtcaCCCCAGTTGATGGTGGATCCCAGGCTGAGGAGAACAAAAAattggagcctaccgttgtcaATTGGAGCCTACCGTTGTCAtctttggcgcgatgcacaag
W1B03--W1B04__bcm_4014__AQP4_exons_pb_242	GACATCCAGGCGCGGACAACaccaacttagtcacgcacggGATGAGAACCATGTCGACCGGTAAAGGCTTTTCTGTTCCAaccaacttagtcacgcacggACCAACTTAGTCACGCACGGtctttggcgcgatgcacaag
W1B03--W1B04__bcm_4025__AQP4_exons_pb_282	GACATCCAGGCGCGGACAACattggagcctaccgttgtcaACTGCACCATGGTTGCAATGCTGAGTCCAAAGCAAAGGGAattggagcctaccgttgtcaATTGGAGCCTACCGTTGTCAtctttggcgcgatgcacaag
W1B03--W1B04__bcm_4014__AQP4_exons_pb_322	GACATCCAGGCGCGGACAACaccaacttagtcacgcacggACTGCAGGGTTGATGTGGCCACCGCTGATATGGCCAAAGCaccaacttagtcacgcacggACCAACTTAGTCACGCACGGtctttggcgcgatgcacaag
W1B03--W1B04__bcm_4025__AQP4_exons_pb_362	GACATCCAGGCGCGGACAACattggagcctaccgttgtcaGGCGATGCTGATCTTCCTGGTGCACACCATGGCCACAGTCattggagcctaccgttgtcaATTGGAGCCTACCGTTGTCAtctttggcgcgatgcacaag
W1B03--W1B04__bcm_4014__AQP4_exons_pb_402	GACATCCAGGCGCGGACAACaccaacttagtcacgcacggTGGCCCCCAGGCACTGGGCTGCGATGTAGAAGACAGACTTaccaacttagtcacgcacggACCAACTTAGTCACGCACGGtctttggcgcgatgcacaag
W1B03--W1B04__bcm_4025__AQP4_exons_pb_442	GACATCCAGGCGCGGACAACattggagcctaccgttgtcaCTGGGAGGTGTGACCAGATAGAGGATTCCTGCTCCAATGAattggagcctaccgttgtcaATTGGAGCCTACCGTTGTCAtctttggcgcgatgcacaag
W1B03--W1B04__bcm_4014__AQP4_exons_pb_482	GACATCCAGGCGCGGACAACaccaacttagtcacgcacggATTTCCATGAACCATGGTGACTCCCAGGCCTCCCACCACAaccaacttagtcacgcacggACCAACTTAGTCACGCACGGtctttggcgcgatgcacaag
W1B03--W1B04__bcm_4025__AQP4_exons_pb_522	GACATCCAGGCGCGGACAACattggagcctaccgttgtcaTGATTATCAACTCAACCAGGAGACCATGACCAGCGGTAAGattggagcctaccgttgtcaATTGGAGCCTACCGTTGTCAtctttggcgcgatgcacaag
W1B03--W1B04__bcm_4014__AQP4_exons_pb_562	GACATCCAGGCGCGGACAACaccaacttagtcacgcacggGAATCACAGCTGGCAAAGATAGTAAACACCAATTGAAATGaccaacttagtcacgcacggACCAACTTAGTCACGCACGGtctttggcgcgatgcacaag
W1B03--W1B04__bcm_4025__AQP4_exons_pb_602	GACATCCAGGCGCGGACAACattggagcctaccgttgtcaAATTGCTAAAGCTATTGAGCCAGTGACATCAGTCCGTTTGattggagcctaccgttgtcaATTGGAGCCTACCGTTGTCAtctttggcgcgatgcacaag
W1B03--W1B04__bcm_4014__AQP4_exons_pb_642	GACATCCAGGCGCGGACAACaccaacttagtcacgcacggAATTGATTGCAAATAAATGTCCAATTGCAACAGAAAATCCaccaacttagtcacgcacggACCAACTTAGTCACGCACGGtctttggcgcgatgcacaag
W1B03--W1B04__bcm_4025__AQP4_exons_pb_682	GACATCCAGGCGCGGACAACattggagcctaccgttgtcaGGTCCAAAGGATCGGGCGGGATTCATGCTGGCACCAGTATattggagcctaccgttgtcaATTGGAGCCTACCGTTGTCAtctttggcgcgatgcacaag
W1B03--W1B04__bcm_4014__AQP4_exons_pb_722	GACATCCAGGCGCGGACAACaccaacttagtcacgcacggATATATCCAATGGTTTTCCCAATTTCCCATGATAACTGCAaccaacttagtcacgcacggACCAACTTAGTCACGCACGGtctttggcgcgatgcacaag
W1B03--W1B04__bcm_4025__AQP4_exons_pb_762	GACATCCAGGCGCGGACAACattggagcctaccgttgtcaGGCCACCAGCGAGGACAGCTCCTATGATGGGCCCAACCCAattggagcctaccgttgtcaATTGGAGCCTACCGTTGTCAtctttggcgcgatgcacaag
W1B03--W1B04__bcm_4014__AQP4_exons_pb_802	GACATCCAGGCGCGGACAACaccaacttagtcacgcacggCGTTTGAATTCAACATCTGGACAGAAGACATACTCATAAAaccaacttagtcacgcacggACCAACTTAGTCACGCACGGtctttggcgcgatgcacaag
W1B03--W1B04__bcm_4025__AQP4_exons_pb_842	GACATCCAGGCGCGGACAACattggagcctaccgttgtcaTGTTTGCTGGGCAGCTTTGCTGAAGGCTTCTTTAAAACGAattggagcctaccgttgtcaATTGGAGCCTACCGTTGTCAtctttggcgcgatgcacaag
W1B03--W1B04__bcm_4014__AQP4_exons_pb_882	GACATCCAGGCGCGGACAACaccaacttagtcacgcacggCCTGACTCCTGTTGTCCTCCACCTCCATGTAGCTTCCTTTaccaacttagtcacgcacggACCAACTTAGTCACGCACGGtctttggcgcgatgcacaag
W1B03--W1B04__bcm_4025__AQP4_exons_pb_922	GACATCCAGGCGCGGACAACattggagcctaccgttgtcaTGCACCACTCCAGGTTTTAGAATCAGGTCATCCGTCTCTAattggagcctaccgttgtcaATTGGAGCCTACCGTTGTCAtctttggcgcgatgcacaag
W1B03--W1B04__bcm_4014__AQP4_exons_pb_986	GACATCCAGGCGCGGACAACaccaacttagtcacgcacggAGACAATACCTCTCCAGATTGGTCTTTCCCCTTCTTCTCCaccaacttagtcacgcacggACCAACTTAGTCACGCACGGtctttggcgcgatgcacaag
W1B03--W1B04__bcm_4025__AQP4_exons_pb_1026	GACATCCAGGCGCGGACAACattggagcctaccgttgtcaAGTCTTGTCTGCTTTCAGTGCGATCTTCTAGTCATACTGAattggagcctaccgttgtcaATTGGAGCCTACCGTTGTCAtctttggcgcgatgcacaag
W1B03--W1B04__bcm_4014__AQP4_exons_pb_1068	GACATCCAGGCGCGGACAACaccaacttagtcacgcacggTTTCCTTAATGGGTGGAAGGAAATCTGAGGACAGTTCTAAaccaacttagtcacgcacggACCAACTTAGTCACGCACGGtctttggcgcgatgcacaag
W1B03--W1B04__bcm_4025__AQP4_exons_pb_1130	GACATCCAGGCGCGGACAACattggagcctaccgttgtcaTTAGACTGAGTAATATGACATGAAACAACAAACCTGCACAattggagcctaccgttgtcaATTGGAGCCTACCGTTGTCAtctttggcgcgatgcacaag
W1B03--W1B04__bcm_4014__AQP4_exons_pb_1176	GACATCCAGGCGCGGACAACaccaacttagtcacgcacggTAGGTTTCTTCCGTTCCTCCTTTGTAAATTATGAAATATTaccaacttagtcacgcacggACCAACTTAGTCACGCACGGtctttggcgcgatgcacaag
W1B03--W1B04__bcm_4025__AQP4_exons_pb_1279	GACATCCAGGCGCGGACAACattggagcctaccgttgtcaCGGTTAAAATTGGTTGTTAATGAAAGGTAACTAGATAAAAattggagcctaccgttgtcaATTGGAGCCTACCGTTGTCAtctttggcgcgatgcacaag
W1B03--W1B04__bcm_4014__AQP4_exons_pb_1319	GACATCCAGGCGCGGACAACaccaacttagtcacgcacggTTGAGTTCTGTCAGGCAAGACTTAACCAAATCTTGACACAaccaacttagtcacgcacggACCAACTTAGTCACGCACGGtctttggcgcgatgcacaag
W1B03--W1B04__bcm_4025__AQP4_exons_pb_1431	GACATCCAGGCGCGGACAACattggagcctaccgttgtcaTGACATACTGTATTTTGCCATTGTTAAACTCAGTTTAATAattggagcctaccgttgtcaATTGGAGCCTACCGTTGTCAtctttggcgcgatgcacaag
W1B03--W1B04__bcm_4014__AQP4_exons_pb_1487	GACATCCAGGCGCGGACAACaccaacttagtcacgcacggAAGGGATTGCTCATAAAAGAACTTGTTATATTTTCTCTCTaccaacttagtcacgcacggACCAACTTAGTCACGCACGGtctttggcgcgatgcacaag
W1B03--W1B04__bcm_4025__AQP4_exons_pb_1527	GACATCCAGGCGCGGACAACattggagcctaccgttgtcaGACACTTGCTAATGCTCTTTTGCCAAGGTAGTCTATGCATattggagcctaccgttgtcaATTGGAGCCTACCGTTGTCAtctttggcgcgatgcacaag
W1B03--W1B04__bcm_4014__AQP4_exons_pb_1567	GACATCCAGGCGCGGACAACaccaacttagtcacgcacggTATTTGTGATATAAATGGAAGGAAGTAACTGATGAGCAGTaccaacttagtcacgcacggACCAACTTAGTCACGCACGGtctttggcgcgatgcacaag
W1B03--W1B04__bcm_4025__AQP4_exons_pb_1636	GACATCCAGGCGCGGACAACattggagcctaccgttgtcaAGTCCCACATTACCTTGGGCATTGAGGAGGAAGAAATACCattggagcctaccgttgtcaATTGGAGCCTACCGTTGTCAtctttggcgcgatgcacaag
W1B03--W1B04__bcm_4014__AQP4_exons_pb_1696	GACATCCAGGCGCGGACAACaccaacttagtcacgcacggATAGGTGCCCTTATGATTTGGGAAGGATTTCTGAATATTCaccaacttagtcacgcacggACCAACTTAGTCACGCACGGtctttggcgcgatgcacaag
W1B03--W1B04__bcm_4025__AQP4_exons_pb_1736	GACATCCAGGCGCGGACAACattggagcctaccgttgtcaCCTCTACAAGATTTTACGAGTCTGCTTGTCTTGAATCTCAattggagcctaccgttgtcaATTGGAGCCTACCGTTGTCAtctttggcgcgatgcacaag
W1B03--W1B04__bcm_4014__AQP4_exons_pb_1797	GACATCCAGGCGCGGACAACaccaacttagtcacgcacggATACCCGAATACAGATCTCCTTTTTGTTTGTGATTTTTGTaccaacttagtcacgcacggACCAACTTAGTCACGCACGGtctttggcgcgatgcacaag
W1B03--W1B04__bcm_4025__AQP4_exons_pb_1837	GACATCCAGGCGCGGACAACattggagcctaccgttgtcaTGCATTTGAGGGTGTGCACTGAAAACAGATCAACCGTTTGattggagcctaccgttgtcaATTGGAGCCTACCGTTGTCAtctttggcgcgatgcacaag
W1B03--W1B04__bcm_4014__AQP4_exons_pb_1877	GACATCCAGGCGCGGACAACaccaacttagtcacgcacggGGTAAAGGGGTTAAAAGCTTAGATCGTAAAACTGGTGTGGaccaacttagtcacgcacggACCAACTTAGTCACGCACGGtctttggcgcgatgcacaag
W1B03--W1B04__bcm_4025__AQP4_exons_pb_1947	GACATCCAGGCGCGGACAACattggagcctaccgttgtcaAATATAGATAACCAAAGTTACAAACAAAATCCCCAGTTTTattggagcctaccgttgtcaATTGGAGCCTACCGTTGTCAtctttggcgcgatgcacaag
W1B03--W1B04__bcm_4014__AQP4_exons_pb_2000	GACATCCAGGCGCGGACAACaccaacttagtcacgcacggGGACTCAACTAGCTAAGTTCTTGTTATCAAAAATATGTCTaccaacttagtcacgcacggACCAACTTAGTCACGCACGGtctttggcgcgatgcacaag
W1B03--W1B04__bcm_4025__AQP4_exons_pb_2040	GACATCCAGGCGCGGACAACattggagcctaccgttgtcaCTTCTAGAGTGAACACAGCTTAATAATCAACAAAAAGCCAattggagcctaccgttgtcaATTGGAGCCTACCGTTGTCAtctttggcgcgatgcacaag
W1B03--W1B04__bcm_4014__AQP4_exons_pb_2097	GACATCCAGGCGCGGACAACaccaacttagtcacgcacggTTATCAACAAATGTCACGAGAAGTGAGAGAGCAGAGATTGaccaacttagtcacgcacggACCAACTTAGTCACGCACGGtctttggcgcgatgcacaag
W1B03--W1B04__bcm_4025__AQP4_exons_pb_2172	GACATCCAGGCGCGGACAACattggagcctaccgttgtcaTATTCTGCAACCATGTTGTACCTTGTCTGTCATGCATTTTattggagcctaccgttgtcaATTGGAGCCTACCGTTGTCAtctttggcgcgatgcacaag
W1B03--W1B04__bcm_4014__AQP4_exons_pb_2212	GACATCCAGGCGCGGACAACaccaacttagtcacgcacggTAAGCTTTGAATACAGAGTGATCTGATGTCCTCACCCTTTaccaacttagtcacgcacggACCAACTTAGTCACGCACGGtctttggcgcgatgcacaag
W1B03--W1B04__bcm_4025__AQP4_exons_pb_2263	GACATCCAGGCGCGGACAACattggagcctaccgttgtcaATGTGTTGGGTTAGCTACAATATATCCAGAAATGAAAGATattggagcctaccgttgtcaATTGGAGCCTACCGTTGTCAtctttggcgcgatgcacaag
W1B03--W1B04__bcm_4014__AQP4_exons_pb_2317	GACATCCAGGCGCGGACAACaccaacttagtcacgcacggGAAAAACCAATTATTTTGACAAGTAAGTGAGTCAGTAACAaccaacttagtcacgcacggACCAACTTAGTCACGCACGGtctttggcgcgatgcacaag
W1B03--W1B04__bcm_4025__AQP4_exons_pb_2357	GACATCCAGGCGCGGACAACattggagcctaccgttgtcaTTCTGGAGAACATTCTAGTGACAAAAGGCAAAGCAGGACAattggagcctaccgttgtcaATTGGAGCCTACCGTTGTCAtctttggcgcgatgcacaag
W1B03--W1B04__bcm_4014__AQP4_exons_pb_2397	GACATCCAGGCGCGGACAACaccaacttagtcacgcacggAACGGCTAGACTAGACAGTTAAGATGACAGAAACTGGGGTaccaacttagtcacgcacggACCAACTTAGTCACGCACGGtctttggcgcgatgcacaag
W1B03--W1B04__bcm_4025__AQP4_exons_pb_2437	GACATCCAGGCGCGGACAACattggagcctaccgttgtcaTGTTTAGTGAAATTGACATTTGCACTTCTTTGTCTAAGTTattggagcctaccgttgtcaATTGGAGCCTACCGTTGTCAtctttggcgcgatgcacaag
W1B03--W1B04__bcm_4014__AQP4_exons_pb_2492	GACATCCAGGCGCGGACAACaccaacttagtcacgcacggTATTTACAAGTCACTCCTTGCAGTGATAGGTTTCTGCTTTaccaacttagtcacgcacggACCAACTTAGTCACGCACGGtctttggcgcgatgcacaag
W1B03--W1B04__bcm_4025__AQP4_exons_pb_2532	GACATCCAGGCGCGGACAACattggagcctaccgttgtcaTGGAACCATGCTTGAGAGAAGACAGCCCTTGATCATCAGTattggagcctaccgttgtcaATTGGAGCCTACCGTTGTCAtctttggcgcgatgcacaag
W1B03--W1B04__bcm_4014__AQP4_exons_pb_2572	GACATCCAGGCGCGGACAACaccaacttagtcacgcacggGACACACAACTGCCATTAACGCTAAAAAGTGACACAGAGTaccaacttagtcacgcacggACCAACTTAGTCACGCACGGtctttggcgcgatgcacaag
W1B03--W1B04__bcm_4025__AQP4_exons_pb_2612	GACATCCAGGCGCGGACAACattggagcctaccgttgtcaAGAATCAGGTTTAATAGTGGTCCATTATCTCACTGCCACAattggagcctaccgttgtcaATTGGAGCCTACCGTTGTCAtctttggcgcgatgcacaag
W1B03--W1B04__bcm_4014__AQP4_exons_pb_2652	GACATCCAGGCGCGGACAACaccaacttagtcacgcacggCTCTGGGAATCTCACACATCACTCTTTCCTAGCACCGAAGaccaacttagtcacgcacggACCAACTTAGTCACGCACGGtctttggcgcgatgcacaag
W1B03--W1B04__bcm_4025__AQP4_exons_pb_2692	GACATCCAGGCGCGGACAACattggagcctaccgttgtcaTGCCAGTGGCACTCCCAGGCATAACACTGGTGTGACGACTattggagcctaccgttgtcaATTGGAGCCTACCGTTGTCAtctttggcgcgatgcacaag
W1B03--W1B04__bcm_4014__AQP4_exons_pb_2732	GACATCCAGGCGCGGACAACaccaacttagtcacgcacggCCCCCTGAGAAAGGGGCCTGGGATTTAGGCACCTGCGGTAaccaacttagtcacgcacggACCAACTTAGTCACGCACGGtctttggcgcgatgcacaag
W1B03--W1B04__bcm_4025__AQP4_exons_pb_2772	GACATCCAGGCGCGGACAACattggagcctaccgttgtcaGTAACTATGTGTCACTGGCGCAGTGTGTGGTGTGGCCACGattggagcctaccgttgtcaATTGGAGCCTACCGTTGTCAtctttggcgcgatgcacaag
W1B03--W1B04__bcm_16562__ARHGAP29_exons_pb_31	GACATCCAGGCGCGGACAACtaacgactccggttctgactGCCTGCGGACGCCCGGCCAAATCTCAGCCGCAGCCGCAGCtaacgactccggttctgactTAACGACTCCGGTTCTGACTtctttggcgcgatgcacaag
W1B03--W1B04__bcm_16570__ARHGAP29_exons_pb_119	GACATCCAGGCGCGGACAACgagctagccgacacttactcATCTCGCGTGCCGGACGCGGACGCCCGCCCCACACCTACGgagctagccgacacttactcGAGCTAGCCGACACTTACTCtctttggcgcgatgcacaag
W1B03--W1B04__bcm_16562__ARHGAP29_exons_pb_177	GACATCCAGGCGCGGACAACtaacgactccggttctgactTTTGTGAGCAATCATCCTTTCATGTAACAGTCAGAAAAACtaacgactccggttctgactTAACGACTCCGGTTCTGACTtctttggcgcgatgcacaag
W1B03--W1B04__bcm_16570__ARHGAP29_exons_pb_222	GACATCCAGGCGCGGACAACgagctagccgacacttactcGAGTTGACCTGATGCCCAAGCACGTTTTTTCTTTGTCTTTgagctagccgacacttactcGAGCTAGCCGACACTTACTCtctttggcgcgatgcacaag
W1B03--W1B04__bcm_16562__ARHGAP29_exons_pb_262	GACATCCAGGCGCGGACAACtaacgactccggttctgactAGGACTTGAGCCCCATTTCAGAAGTTGTAATATCAGTAGAtaacgactccggttctgactTAACGACTCCGGTTCTGACTtctttggcgcgatgcacaag
W1B03--W1B04__bcm_16570__ARHGAP29_exons_pb_302	GACATCCAGGCGCGGACAACgagctagccgacacttactcTCCTTGATGTAATCCGGATCAAAAATAGAGTTGGAACTTAgagctagccgacacttactcGAGCTAGCCGACACTTACTCtctttggcgcgatgcacaag
W1B03--W1B04__bcm_16562__ARHGAP29_exons_pb_342	GACATCCAGGCGCGGACAACtaacgactccggttctgactTAGTAACATGTGGGAGAACTTCCTGATATCATTCACCAACtaacgactccggttctgactTAACGACTCCGGTTCTGACTtctttggcgcgatgcacaag
W1B03--W1B04__bcm_16570__ARHGAP29_exons_pb_412	GACATCCAGGCGCGGACAACgagctagccgacacttactcGGAGCAGTTCCTCTAGACGTATATGAATAACTTCTTTAAAgagctagccgacacttactcGAGCTAGCCGACACTTACTCtctttggcgcgatgcacaag
W1B03--W1B04__bcm_16562__ARHGAP29_exons_pb_525	GACATCCAGGCGCGGACAACtaacgactccggttctgactATTAACTTCTGTGAAGTTCACAGCTTTCACTTTTGCAGTGtaacgactccggttctgactTAACGACTCCGGTTCTGACTtctttggcgcgatgcacaag
W1B03--W1B04__bcm_16570__ARHGAP29_exons_pb_565	GACATCCAGGCGCGGACAACgagctagccgacacttactcAAGAAAACACTTCCTGGAAGAGATCGTTTTTGTTTTCTTCgagctagccgacacttactcGAGCTAGCCGACACTTACTCtctttggcgcgatgcacaag
W1B03--W1B04__bcm_16562__ARHGAP29_exons_pb_605	GACATCCAGGCGCGGACAACtaacgactccggttctgactGTAAGGATATTTCCAAAGGTAAATGCCAAAGTTTCAATAGtaacgactccggttctgactTAACGACTCCGGTTCTGACTtctttggcgcgatgcacaag
W1B03--W1B04__bcm_16570__ARHGAP29_exons_pb_650	GACATCCAGGCGCGGACAACgagctagccgacacttactcAGTCGCAATAATGAATCATTGCCTACATCTCCCATAAGGAgagctagccgacacttactcGAGCTAGCCGACACTTACTCtctttggcgcgatgcacaag
W1B03--W1B04__bcm_16562__ARHGAP29_exons_pb_690	GACATCCAGGCGCGGACAACtaacgactccggttctgactAGAAACATTTTCAAACGACTTAGTTTCTCGAGAAACAGGCtaacgactccggttctgactTAACGACTCCGGTTCTGACTtctttggcgcgatgcacaag
W1B03--W1B04__bcm_16562__ARHGAP29_exons_pb_770	GACATCCAGGCGCGGACAACtaacgactccggttctgactTCAGTGTTCTTTAACAGCACGTTGTCTAGTTCTAAAGGGGtaacgactccggttctgactTAACGACTCCGGTTCTGACTtctttggcgcgatgcacaag
W1B03--W1B04__bcm_16570__ARHGAP29_exons_pb_810	GACATCCAGGCGCGGACAACgagctagccgacacttactcTGACCAAGTTTTAGCATATGACAAAGCCAGCTCGATAGAGgagctagccgacacttactcGAGCTAGCCGACACTTACTCtctttggcgcgatgcacaag
W1B03--W1B04__bcm_16562__ARHGAP29_exons_pb_851	GACATCCAGGCGCGGACAACtaacgactccggttctgactAGCTTTTTTTCAACCCATGAAACTATGTTCTTAGTATATTtaacgactccggttctgactTAACGACTCCGGTTCTGACTtctttggcgcgatgcacaag
W1B03--W1B04__bcm_16570__ARHGAP29_exons_pb_891	GACATCCAGGCGCGGACAACgagctagccgacacttactcCAACTTGACCATATTTCTAGTGGACTCCAATTCCAAGTTAgagctagccgacacttactcGAGCTAGCCGACACTTACTCtctttggcgcgatgcacaag
W1B03--W1B04__bcm_16570__ARHGAP29_exons_pb_971	GACATCCAGGCGCGGACAACgagctagccgacacttactcTCATTAAGAAGAGCATTAGTAAACAGAGACTGCAGTGGCAgagctagccgacacttactcGAGCTAGCCGACACTTACTCtctttggcgcgatgcacaag
W1B03--W1B04__bcm_16562__ARHGAP29_exons_pb_1011	GACATCCAGGCGCGGACAACtaacgactccggttctgactAGCTGCAATTGTTTGTTGTAAAAGGTGACTGCTTTCTATAtaacgactccggttctgactTAACGACTCCGGTTCTGACTtctttggcgcgatgcacaag
W1B03--W1B04__bcm_16570__ARHGAP29_exons_pb_1051	GACATCCAGGCGCGGACAACgagctagccgacacttactcTCCTTCCAAGTAGAGGCTGCACAAATTTGTTAGCCTGGAGgagctagccgacacttactcGAGCTAGCCGACACTTACTCtctttggcgcgatgcacaag
W1B03--W1B04__bcm_16562__ARHGAP29_exons_pb_1116	GACATCCAGGCGCGGACAACtaacgactccggttctgactCATTTTATTTTGCTCCTGTTTCCAAAGCTCTTTTATTTCTtaacgactccggttctgactTAACGACTCCGGTTCTGACTtctttggcgcgatgcacaag
W1B03--W1B04__bcm_16570__ARHGAP29_exons_pb_1211	GACATCCAGGCGCGGACAACgagctagccgacacttactcTCTGCACGAAACATGGAAGACTTTGCTTTCTCATATTCATgagctagccgacacttactcGAGCTAGCCGACACTTACTCtctttggcgcgatgcacaag
W1B03--W1B04__bcm_16562__ARHGAP29_exons_pb_1251	GACATCCAGGCGCGGACAACtaacgactccggttctgactATTTTTTGCTAATCCGCCACTTGAAGACAGATGCTCCTCTtaacgactccggttctgactTAACGACTCCGGTTCTGACTtctttggcgcgatgcacaag
W1B03--W1B04__bcm_16570__ARHGAP29_exons_pb_1291	GACATCCAGGCGCGGACAACgagctagccgacacttactcCCTCTTCCAACCTTCGCTTTTTTTCTAGTTGCTTGTTGAGgagctagccgacacttactcGAGCTAGCCGACACTTACTCtctttggcgcgatgcacaag
W1B03--W1B04__bcm_16562__ARHGAP29_exons_pb_1347	GACATCCAGGCGCGGACAACtaacgactccggttctgactATTTGTCACACAAACTTTGTAAAGTTCATTTGCTTCTTCTtaacgactccggttctgactTAACGACTCCGGTTCTGACTtctttggcgcgatgcacaag
W1B03--W1B04__bcm_16570__ARHGAP29_exons_pb_1446	GACATCCAGGCGCGGACAACgagctagccgacacttactcTACAGCTTTAAGGGTAAGATCACACTGGAAAACAAGTGTCgagctagccgacacttactcGAGCTAGCCGACACTTACTCtctttggcgcgatgcacaag
W1B03--W1B04__bcm_16562__ARHGAP29_exons_pb_1486	GACATCCAGGCGCGGACAACtaacgactccggttctgactAAGCAGCCTGCAGATGCTGCATGTGGAAGAGGTTAACTGTtaacgactccggttctgactTAACGACTCCGGTTCTGACTtctttggcgcgatgcacaag
W1B03--W1B04__bcm_16570__ARHGAP29_exons_pb_1526	GACATCCAGGCGCGGACAACgagctagccgacacttactcTTGGCACTATCACAGAGAGACTGTAAACTGTCTGCAAGGGgagctagccgacacttactcGAGCTAGCCGACACTTACTCtctttggcgcgatgcacaag
W1B03--W1B04__bcm_16562__ARHGAP29_exons_pb_1566	GACATCCAGGCGCGGACAACtaacgactccggttctgactCTTGACAAATTCACTGTACTCTTGGCCTGGGTCATAGAGTtaacgactccggttctgactTAACGACTCCGGTTCTGACTtctttggcgcgatgcacaag
W1B03--W1B04__bcm_16570__ARHGAP29_exons_pb_1648	GACATCCAGGCGCGGACAACgagctagccgacacttactcGTCCAAATCCTGAAGGTTGGGAACTATTTAAATGTTTATTgagctagccgacacttactcGAGCTAGCCGACACTTACTCtctttggcgcgatgcacaag
W1B03--W1B04__bcm_16562__ARHGAP29_exons_pb_1688	GACATCCAGGCGCGGACAACtaacgactccggttctgactCTGTCAGGAAGGCGTACAACATCCTCTAAAGAGTTGGCAGtaacgactccggttctgactTAACGACTCCGGTTCTGACTtctttggcgcgatgcacaag
W1B03--W1B04__bcm_16570__ARHGAP29_exons_pb_1730	GACATCCAGGCGCGGACAACgagctagccgacacttactcTCTGCACTGTTAGAGCATCTGTCCTCTTCAATTTTATTAGgagctagccgacacttactcGAGCTAGCCGACACTTACTCtctttggcgcgatgcacaag
W1B03--W1B04__bcm_16562__ARHGAP29_exons_pb_1770	GACATCCAGGCGCGGACAACtaacgactccggttctgactCCCAAATGTCCATGATCTTATAAAGGAAGGACCTGTTATAtaacgactccggttctgactTAACGACTCCGGTTCTGACTtctttggcgcgatgcacaag
W1B03--W1B04__bcm_16570__ARHGAP29_exons_pb_1810	GACATCCAGGCGCGGACAACgagctagccgacacttactcATTCGCTGCTCCCTCCAGTGCTCTCAGAATCACTAAACATgagctagccgacacttactcGAGCTAGCCGACACTTACTCtctttggcgcgatgcacaag
W1B03--W1B04__bcm_16562__ARHGAP29_exons_pb_1850	GACATCCAGGCGCGGACAACtaacgactccggttctgactAAGTCTCCTGGACTTATAGATTCTGAATCCAGAGATCTAGtaacgactccggttctgactTAACGACTCCGGTTCTGACTtctttggcgcgatgcacaag
W1B03--W1B04__bcm_16570__ARHGAP29_exons_pb_1890	GACATCCAGGCGCGGACAACgagctagccgacacttactcCATAGTTCCACTGGATGGTGTTCGTGGAAGTTTTCGATGAgagctagccgacacttactcGAGCTAGCCGACACTTACTCtctttggcgcgatgcacaag
W1B03--W1B04__bcm_16562__ARHGAP29_exons_pb_1930	GACATCCAGGCGCGGACAACtaacgactccggttctgactGGGAAGGTGGCTCTCTTTCATCTAGATCATCTGCAGAGGAtaacgactccggttctgactTAACGACTCCGGTTCTGACTtctttggcgcgatgcacaag
W1B03--W1B04__bcm_16570__ARHGAP29_exons_pb_1970	GACATCCAGGCGCGGACAACgagctagccgacacttactcTTCTTAAATGTTCCAAGGGAATTGGGTCCAGTTTCTGAAGgagctagccgacacttactcGAGCTAGCCGACACTTACTCtctttggcgcgatgcacaag
W1B03--W1B04__bcm_16562__ARHGAP29_exons_pb_2010	GACATCCAGGCGCGGACAACtaacgactccggttctgactGCGAAACTTGTGTGTGAGAGCTGCCTTTGACATCAATGTTtaacgactccggttctgactTAACGACTCCGGTTCTGACTtctttggcgcgatgcacaag
W1B03--W1B04__bcm_16570__ARHGAP29_exons_pb_2050	GACATCCAGGCGCGGACAACgagctagccgacacttactcTGCCTTCACAATCCCTACATTTCGTGGGGGATCTCAATTTgagctagccgacacttactcGAGCTAGCCGACACTTACTCtctttggcgcgatgcacaag
W1B03--W1B04__bcm_16562__ARHGAP29_exons_pb_2090	GACATCCAGGCGCGGACAACtaacgactccggttctgactAGGAGACACTCTTCACATTCAACACCTTGGAACACTACAAtaacgactccggttctgactTAACGACTCCGGTTCTGACTtctttggcgcgatgcacaag
W1B03--W1B04__bcm_16570__ARHGAP29_exons_pb_2134	GACATCCAGGCGCGGACAACgagctagccgacacttactcCACAAATAATGACTAAATTTTCCAAACACTTTCGATGACAgagctagccgacacttactcGAGCTAGCCGACACTTACTCtctttggcgcgatgcacaag
W1B03--W1B04__bcm_16562__ARHGAP29_exons_pb_2174	GACATCCAGGCGCGGACAACtaacgactccggttctgactGCTCCAAATAAGTGTATTTTTCCTGGAAGTTTCTGATGACtaacgactccggttctgactTAACGACTCCGGTTCTGACTtctttggcgcgatgcacaag
W1B03--W1B04__bcm_16570__ARHGAP29_exons_pb_2231	GACATCCAGGCGCGGACAACgagctagccgacacttactcATTTTGAGTATAAAAGGGATACCATCTGGTTCCTTTTTTGgagctagccgacacttactcGAGCTAGCCGACACTTACTCtctttggcgcgatgcacaag
W1B03--W1B04__bcm_16562__ARHGAP29_exons_pb_2271	GACATCCAGGCGCGGACAACtaacgactccggttctgactCTGTAGACACAAAGCTCTATTTTCAATCTCTGAGGCACATtaacgactccggttctgactTAACGACTCCGGTTCTGACTtctttggcgcgatgcacaag
W1B03--W1B04__bcm_16570__ARHGAP29_exons_pb_2338	GACATCCAGGCGCGGACAACgagctagccgacacttactcTTCCATTTTCCAAAGCTTGACACAATTTTTCAGTTTTTATgagctagccgacacttactcGAGCTAGCCGACACTTACTCtctttggcgcgatgcacaag
W1B03--W1B04__bcm_16562__ARHGAP29_exons_pb_2392	GACATCCAGGCGCGGACAACtaacgactccggttctgactTCAAGACGTCACAGATATCATGTGAACTAAATTCTGAAATtaacgactccggttctgactTAACGACTCCGGTTCTGACTtctttggcgcgatgcacaag
W1B03--W1B04__bcm_16570__ARHGAP29_exons_pb_2463	GACATCCAGGCGCGGACAACgagctagccgacacttactcTGCAAGGTCTATAAATTCCTTGTACAATCGAAATAAAATAgagctagccgacacttactcGAGCTAGCCGACACTTACTCtctttggcgcgatgcacaag
W1B03--W1B04__bcm_16562__ARHGAP29_exons_pb_2503	GACATCCAGGCGCGGACAACtaacgactccggttctgactTTTTTGTCTCTTGTTCTTCATTTACATGTTGGATCTCTTTtaacgactccggttctgactTAACGACTCCGGTTCTGACTtctttggcgcgatgcacaag
W1B03--W1B04__bcm_16570__ARHGAP29_exons_pb_2563	GACATCCAGGCGCGGACAACgagctagccgacacttactcGAAGAATTCGGTTTATTTCTATACACATATTTGGCCATTTgagctagccgacacttactcGAGCTAGCCGACACTTACTCtctttggcgcgatgcacaag
W1B03--W1B04__bcm_16562__ARHGAP29_exons_pb_2603	GACATCCAGGCGCGGACAACtaacgactccggttctgactTTTGATGCTGGCAATTGTCTTAGAAGGTCTTTGCTTTTTAtaacgactccggttctgactTAACGACTCCGGTTCTGACTtctttggcgcgatgcacaag
W1B03--W1B04__bcm_16570__ARHGAP29_exons_pb_2648	GACATCCAGGCGCGGACAACgagctagccgacacttactcACTACCCGCTTTAGATGTACTATAAGGAAATGAAGACTGTgagctagccgacacttactcGAGCTAGCCGACACTTACTCtctttggcgcgatgcacaag
W1B03--W1B04__bcm_16562__ARHGAP29_exons_pb_2694	GACATCCAGGCGCGGACAACtaacgactccggttctgactCACCCCCAAGTTTTTGGAGTTCATCTTGTTTTCTTCTGCAtaacgactccggttctgactTAACGACTCCGGTTCTGACTtctttggcgcgatgcacaag
W1B03--W1B04__bcm_16570__ARHGAP29_exons_pb_2734	GACATCCAGGCGCGGACAACgagctagccgacacttactcCAGTTGTGGGCCTTGGCCTAATGAGACTTGGTCCAAATATgagctagccgacacttactcGAGCTAGCCGACACTTACTCtctttggcgcgatgcacaag
W1B03--W1B04__bcm_16562__ARHGAP29_exons_pb_2774	GACATCCAGGCGCGGACAACtaacgactccggttctgactTGATTTGAATACTCTGCAAGGGAGGAGATGGTGATAGGAGtaacgactccggttctgactTAACGACTCCGGTTCTGACTtctttggcgcgatgcacaag
W1B03--W1B04__bcm_16570__ARHGAP29_exons_pb_2814	GACATCCAGGCGCGGACAACgagctagccgacacttactcCTTCTGTGAGTAAGTAATGAGAAACTCTACCAAGCGTGCTgagctagccgacacttactcGAGCTAGCCGACACTTACTCtctttggcgcgatgcacaag
W1B03--W1B04__bcm_16562__ARHGAP29_exons_pb_2854	GACATCCAGGCGCGGACAACtaacgactccggttctgactTACACATAACATCTTGTGGTTGTAGGGACCCATCGAAGATtaacgactccggttctgactTAACGACTCCGGTTCTGACTtctttggcgcgatgcacaag
W1B03--W1B04__bcm_16570__ARHGAP29_exons_pb_2919	GACATCCAGGCGCGGACAACgagctagccgacacttactcAATGTCTCTTTCTTCTGGTGATAACAGAGGCTTTGGAAAAgagctagccgacacttactcGAGCTAGCCGACACTTACTCtctttggcgcgatgcacaag
W1B03--W1B04__bcm_16617__ARL6IP1_exons_pb_0	GACATCCAGGCGCGGACAACcacgttcttcgcaaggcataACGAGTCCTCCAACCGAAACCCGCACACCAACCACAACCCcacgttcttcgcaaggcataCACGTTCTTCGCAAGGCATAtctttggcgcgatgcacaag
W1B03--W1B04__bcm_16621__ARL6IP1_exons_pb_40	GACATCCAGGCGCGGACAACggtattagcgcttgccaaccCTCGGGGATGCAGTCTCTACAAGCGCAGGCCACCTCCCCAggtattagcgcttgccaaccGGTATTAGCGCTTGCCAACCtctttggcgcgatgcacaag
W1B03--W1B04__bcm_16617__ARL6IP1_exons_pb_159	GACATCCAGGCGCGGACAACcacgttcttcgcaaggcataCATCGGAGGACTTTATCAGCCATCAGCATCACTTCTCCCCcacgttcttcgcaaggcataCACGTTCTTCGCAAGGCATAtctttggcgcgatgcacaag
W1B03--W1B04__bcm_16621__ARL6IP1_exons_pb_199	GACATCCAGGCGCGGACAACggtattagcgcttgccaaccAACCACACCCATGATGGCAGGTGGAAACCAGGCTCTTTCCggtattagcgcttgccaaccGGTATTAGCGCTTGCCAACCtctttggcgcgatgcacaag
W1B03--W1B04__bcm_16617__ARL6IP1_exons_pb_258	GACATCCAGGCGCGGACAACcacgttcttcgcaaggcataCAGGAAACGCCGGACAGAACAGATGGATCTAGATAGTAGAcacgttcttcgcaaggcataCACGTTCTTCGCAAGGCATAtctttggcgcgatgcacaag
W1B03--W1B04__bcm_16621__ARL6IP1_exons_pb_326	GACATCCAGGCGCGGACAACggtattagcgcttgccaaccTGGAGCCAAAAATTCTAGGCGCTAGAATGGGAACAAGGTAggtattagcgcttgccaaccGGTATTAGCGCTTGCCAACCtctttggcgcgatgcacaag
W1B03--W1B04__bcm_16617__ARL6IP1_exons_pb_472	GACATCCAGGCGCGGACAACcacgttcttcgcaaggcataAACGATCATGGTCATGAAGTACATCTTAGGTTTTTCTTCCcacgttcttcgcaaggcataCACGTTCTTCGCAAGGCATAtctttggcgcgatgcacaag
W1B03--W1B04__bcm_16621__ARL6IP1_exons_pb_512	GACATCCAGGCGCGGACAACggtattagcgcttgccaaccTGTGGACTTGTTGTCCCACCCAAGCAACCGCAGCAAGGGAggtattagcgcttgccaaccGGTATTAGCGCTTGCCAACCtctttggcgcgatgcacaag
W1B03--W1B04__bcm_16617__ARL6IP1_exons_pb_612	GACATCCAGGCGCGGACAACcacgttcttcgcaaggcataTCCCTCTTGGCCATTCCAATGTACTTCAAAATGATTCCATcacgttcttcgcaaggcataCACGTTCTTCGCAAGGCATAtctttggcgcgatgcacaag
W1B03--W1B04__bcm_16621__ARL6IP1_exons_pb_676	GACATCCAGGCGCGGACAACggtattagcgcttgccaaccACACTGATTAAAGCAGATGAATCATTCGTTTTTCTTTTCTggtattagcgcttgccaaccGGTATTAGCGCTTGCCAACCtctttggcgcgatgcacaag
W1B03--W1B04__bcm_16617__ARL6IP1_exons_pb_716	GACATCCAGGCGCGGACAACcacgttcttcgcaaggcataAGCAGAAACGGTTCCCGGGGCAATGGGTGCTGCATTAATCcacgttcttcgcaaggcataCACGTTCTTCGCAAGGCATAtctttggcgcgatgcacaag
W1B03--W1B04__bcm_16621__ARL6IP1_exons_pb_756	GACATCCAGGCGCGGACAACggtattagcgcttgccaaccAAAGAGCTACTTCCGTAACATTTTAGTATCCAGATAGTACggtattagcgcttgccaaccGGTATTAGCGCTTGCCAACCtctttggcgcgatgcacaag
W1B03--W1B04__bcm_16617__ARL6IP1_exons_pb_797	GACATCCAGGCGCGGACAACcacgttcttcgcaaggcataAGTCTGAATTTCTATTAACTAAGGGCAGAGTGAGGGAGAAcacgttcttcgcaaggcataCACGTTCTTCGCAAGGCATAtctttggcgcgatgcacaag
W1B03--W1B04__bcm_16621__ARL6IP1_exons_pb_837	GACATCCAGGCGCGGACAACggtattagcgcttgccaaccACGCGACATGAAGACACTATGCACGAAGCCTTACTTGGCGggtattagcgcttgccaaccGGTATTAGCGCTTGCCAACCtctttggcgcgatgcacaag
W1B03--W1B04__bcm_16617__ARL6IP1_exons_pb_877	GACATCCAGGCGCGGACAACcacgttcttcgcaaggcataGTTGTCCATGAAGCCAACTGCTAAGAACGCGCTCAACTATcacgttcttcgcaaggcataCACGTTCTTCGCAAGGCATAtctttggcgcgatgcacaag
W1B03--W1B04__bcm_16621__ARL6IP1_exons_pb_917	GACATCCAGGCGCGGACAACggtattagcgcttgccaaccTTCAATTAACGCTGGGTAAGAAAAGTCAAAACACTAATGAggtattagcgcttgccaaccGGTATTAGCGCTTGCCAACCtctttggcgcgatgcacaag
W1B03--W1B04__bcm_16617__ARL6IP1_exons_pb_961	GACATCCAGGCGCGGACAACcacgttcttcgcaaggcataGCAAGGTTCACCACTACAAAAAGGAAGTTGTCTAAAAGCAcacgttcttcgcaaggcataCACGTTCTTCGCAAGGCATAtctttggcgcgatgcacaag
W1B03--W1B04__bcm_16621__ARL6IP1_exons_pb_1001	GACATCCAGGCGCGGACAACggtattagcgcttgccaaccGATGAACAATTATCCAGATTCACTTGAACTGTACTAAAGGggtattagcgcttgccaaccGGTATTAGCGCTTGCCAACCtctttggcgcgatgcacaag
W1B03--W1B04__bcm_16617__ARL6IP1_exons_pb_1041	GACATCCAGGCGCGGACAACcacgttcttcgcaaggcataGTAGCCACAGACCACTACATGGTATCTAAGCTAAAGCAAAcacgttcttcgcaaggcataCACGTTCTTCGCAAGGCATAtctttggcgcgatgcacaag
W1B03--W1B04__bcm_16621__ARL6IP1_exons_pb_1094	GACATCCAGGCGCGGACAACggtattagcgcttgccaaccGAAGTCAGACAGTTTTTTAAGCAGACTGTGGAAGCAGACAggtattagcgcttgccaaccGGTATTAGCGCTTGCCAACCtctttggcgcgatgcacaag
W1B03--W1B04__bcm_16617__ARL6IP1_exons_pb_1134	GACATCCAGGCGCGGACAACcacgttcttcgcaaggcataTCTCTTCATCAGAAGTGGTAAACTTGGTCTCTATATTCACcacgttcttcgcaaggcataCACGTTCTTCGCAAGGCATAtctttggcgcgatgcacaag
W1B03--W1B04__bcm_16621__ARL6IP1_exons_pb_1196	GACATCCAGGCGCGGACAACggtattagcgcttgccaaccTTATTTCATGGGGACTCTTCTCCCACTGGAAAGAAACAGAggtattagcgcttgccaaccGGTATTAGCGCTTGCCAACCtctttggcgcgatgcacaag
W1B03--W1B04__bcm_16617__ARL6IP1_exons_pb_1236	GACATCCAGGCGCGGACAACcacgttcttcgcaaggcataGAGAAGCCTACATGTACTAGTGCATGGAATCAGTTTCATCcacgttcttcgcaaggcataCACGTTCTTCGCAAGGCATAtctttggcgcgatgcacaag
W1B03--W1B04__bcm_16621__ARL6IP1_exons_pb_1315	GACATCCAGGCGCGGACAACggtattagcgcttgccaaccAAGCTTAAGCCTGTCAGACATTCCTTTTCTTGGACAAAAAggtattagcgcttgccaaccGGTATTAGCGCTTGCCAACCtctttggcgcgatgcacaag
W1B03--W1B04__bcm_16617__ARL6IP1_exons_pb_1355	GACATCCAGGCGCGGACAACcacgttcttcgcaaggcataTAAGGATTTACTAACTTCGAGTCTAAGTGCAAGGGGACGAcacgttcttcgcaaggcataCACGTTCTTCGCAAGGCATAtctttggcgcgatgcacaag
W1B03--W1B04__bcm_16621__ARL6IP1_exons_pb_1408	GACATCCAGGCGCGGACAACggtattagcgcttgccaaccCATGCTAGAAATCCTAAATGCAATCTTTTGGAAGTCTGCTggtattagcgcttgccaaccGGTATTAGCGCTTGCCAACCtctttggcgcgatgcacaag
W1B03--W1B04__bcm_16617__ARL6IP1_exons_pb_1500	GACATCCAGGCGCGGACAACcacgttcttcgcaaggcataCCTTTTGCCAGTCTTAGAGTGAAAGTCATAGACATGAGTCcacgttcttcgcaaggcataCACGTTCTTCGCAAGGCATAtctttggcgcgatgcacaag
W1B03--W1B04__bcm_16621__ARL6IP1_exons_pb_1540	GACATCCAGGCGCGGACAACggtattagcgcttgccaaccCTACTGAAATGAATATTGACTAAACATAGAAGACTGCTGTggtattagcgcttgccaaccGGTATTAGCGCTTGCCAACCtctttggcgcgatgcacaag
W1B03--W1B04__bcm_16617__ARL6IP1_exons_pb_1586	GACATCCAGGCGCGGACAACcacgttcttcgcaaggcataCCTTAAAAGGCTTATTCTGGTCTCAAAAATTAGATAAGATcacgttcttcgcaaggcataCACGTTCTTCGCAAGGCATAtctttggcgcgatgcacaag
W1B03--W1B04__bcm_16621__ARL6IP1_exons_pb_1634	GACATCCAGGCGCGGACAACggtattagcgcttgccaaccGGGACTAAAATGGTCAGTATTACCATAAAATGATAATTTTggtattagcgcttgccaaccGGTATTAGCGCTTGCCAACCtctttggcgcgatgcacaag
W1B03--W1B04__bcm_16617__ARL6IP1_exons_pb_1691	GACATCCAGGCGCGGACAACcacgttcttcgcaaggcataATCTCTAGGAAAAAAGTCAGACACCAGTGTAGTCACTATCcacgttcttcgcaaggcataCACGTTCTTCGCAAGGCATAtctttggcgcgatgcacaag
W1B03--W1B04__bcm_16621__ARL6IP1_exons_pb_1731	GACATCCAGGCGCGGACAACggtattagcgcttgccaaccGTCTGCTCTCACCAACAGCCCTTGTATTTTTCAGGGAGAAggtattagcgcttgccaaccGGTATTAGCGCTTGCCAACCtctttggcgcgatgcacaag
W1B03--W1B04__bcm_16617__ARL6IP1_exons_pb_1771	GACATCCAGGCGCGGACAACcacgttcttcgcaaggcataGAAATCTTTGTAGACCAGAGGCCAACTATCATCACCTCAAcacgttcttcgcaaggcataCACGTTCTTCGCAAGGCATAtctttggcgcgatgcacaag
W1B03--W1B04__bcm_16621__ARL6IP1_exons_pb_1818	GACATCCAGGCGCGGACAACggtattagcgcttgccaaccCTACCAAGAAGTTAAGAATGATTATAAGAAGCTTTCCAAGggtattagcgcttgccaaccGGTATTAGCGCTTGCCAACCtctttggcgcgatgcacaag
W1B03--W1B04__bcm_16617__ARL6IP1_exons_pb_1866	GACATCCAGGCGCGGACAACcacgttcttcgcaaggcataGCCCTCAGAAGTTCATTCCTAAAGATTTCAACTACTCTAAcacgttcttcgcaaggcataCACGTTCTTCGCAAGGCATAtctttggcgcgatgcacaag
W1B03--W1B04__bcm_16621__ARL6IP1_exons_pb_1965	GACATCCAGGCGCGGACAACggtattagcgcttgccaaccGATATACCACAAGGTACAACATCAGTGCAATAAATTCACAggtattagcgcttgccaaccGGTATTAGCGCTTGCCAACCtctttggcgcgatgcacaag
W1B03--W1B04__bcm_16617__ARL6IP1_exons_pb_2039	GACATCCAGGCGCGGACAACcacgttcttcgcaaggcataACATATGCTACAATGGGCACCACTGTTCACAGCAATATTAcacgttcttcgcaaggcataCACGTTCTTCGCAAGGCATAtctttggcgcgatgcacaag
W1B03--W1B04__bcm_16621__ARL6IP1_exons_pb_2107	GACATCCAGGCGCGGACAACggtattagcgcttgccaaccGGCTTATTTACAATGAAAGTAAGGTAAAATTAACGTAGTTggtattagcgcttgccaaccGGTATTAGCGCTTGCCAACCtctttggcgcgatgcacaag
W1B03--W1B04__bcm_16617__ARL6IP1_exons_pb_2165	GACATCCAGGCGCGGACAACcacgttcttcgcaaggcataGCAAAAGTAGTTAATCAGTAGAATATGTATGCACACAAAAcacgttcttcgcaaggcataCACGTTCTTCGCAAGGCATAtctttggcgcgatgcacaag
RNASonia_W1B03__W1A12__bcm_19211__ARPP21_exons_pb_0	GACATCCAGGCGCGGACAACaacattcgtttatcgcgctcCCTCGGTCCCGTTCCTCCAGCTTGGCCGCCTCCGTCGTCTaacattcgtttatcgcgctcAACATTCGTTTATCGCGCTCctcgacctcgcgggcaatgg
RNASonia_W1B03__W1A12__bcm_19211__ARPP21_exons_pb_40	GACATCCAGGCGCGGACAACaacattcgtttatcgcgctcTCTGCCAGTCCCACCCCTAGCCAGCCAGCCTCGGTCGATCaacattcgtttatcgcgctcAACATTCGTTTATCGCGCTCctcgacctcgcgggcaatgg
RNASonia_W1B03__W1A12__bcm_19211__ARPP21_exons_pb_80	GACATCCAGGCGCGGACAACaacattcgtttatcgcgctcCCTCTCTCAGGCTGTCTGACTGCTCCCACCTGTCCGTAGCaacattcgtttatcgcgctcAACATTCGTTTATCGCGCTCctcgacctcgcgggcaatgg
RNASonia_W1B03__W1A12__bcm_19211__ARPP21_exons_pb_120	GACATCCAGGCGCGGACAACaacattcgtttatcgcgctcTGCCTACTTAATGCTCTCGCTCTCTTTGCGTTCTGGTCTCaacattcgtttatcgcgctcAACATTCGTTTATCGCGCTCctcgacctcgcgggcaatgg
RNASonia_W1B03__W1A12__bcm_19211__ARPP21_exons_pb_160	GACATCCAGGCGCGGACAACaacattcgtttatcgcgctcCACGCGAGTGTTGCTGTCTATCTTTCTGTGTGCCTCTCCCaacattcgtttatcgcgctcAACATTCGTTTATCGCGCTCctcgacctcgcgggcaatgg
RNASonia_W1B03__W1A12__bcm_19211__ARPP21_exons_pb_200	GACATCCAGGCGCGGACAACaacattcgtttatcgcgctcCGCTTCGCTCGGTAAGAGGAGGGCGTGTGGAGGGAGGGAGaacattcgtttatcgcgctcAACATTCGTTTATCGCGCTCctcgacctcgcgggcaatgg
RNASonia_W1B03__W1A12__bcm_19211__ARPP21_exons_pb_240	GACATCCAGGCGCGGACAACaacattcgtttatcgcgctcCTTCTGTGCCCACAGTCCTCTCCCACTCTGTGCCCCTGGCaacattcgtttatcgcgctcAACATTCGTTTATCGCGCTCctcgacctcgcgggcaatgg
RNASonia_W1B03__W1A12__bcm_19211__ARPP21_exons_pb_280	GACATCCAGGCGCGGACAACaacattcgtttatcgcgctcTCCCTCCGTCCCACCAGCAATGCAGCGTCCCTCTTCCGGTaacattcgtttatcgcgctcAACATTCGTTTATCGCGCTCctcgacctcgcgggcaatgg
RNASonia_W1B03__W1A12__bcm_19211__ARPP21_exons_pb_323	GACATCCAGGCGCGGACAACaacattcgtttatcgcgctcCGCAGGCTGCCAGTCTGTGCGCTGGTCTGTCCGTCCGTCCaacattcgtttatcgcgctcAACATTCGTTTATCGCGCTCctcgacctcgcgggcaatgg
RNASonia_W1B03__W1A12__bcm_19211__ARPP21_exons_pb_363	GACATCCAGGCGCGGACAACaacattcgtttatcgcgctcTTCTCGCTTTGCTGCGCTCTGCTCTCAAAGCTGCCACTCTaacattcgtttatcgcgctcAACATTCGTTTATCGCGCTCctcgacctcgcgggcaatgg
RNASonia_W1B03__W1A12__bcm_19211__ARPP21_exons_pb_403	GACATCCAGGCGCGGACAACaacattcgtttatcgcgctcTCCGACCGTCTGTGGGTCCGACTAGCAGCTCGGCGCGGGAaacattcgtttatcgcgctcAACATTCGTTTATCGCGCTCctcgacctcgcgggcaatgg
RNASonia_W1B03__W1A12__bcm_19211__ARPP21_exons_pb_461	GACATCCAGGCGCGGACAACaacattcgtttatcgcgctcGGGAGTGAACGCGCCCCCGCCTCCTGTCTGCTCTTCTGTCaacattcgtttatcgcgctcAACATTCGTTTATCGCGCTCctcgacctcgcgggcaatgg
RNASonia_W1B03__W1A12__bcm_19211__ARPP21_exons_pb_513	GACATCCAGGCGCGGACAACaacattcgtttatcgcgctcCCGGACGCGCTCAGAAGGTGCCACCGCCGCCTTCTCTGGCaacattcgtttatcgcgctcAACATTCGTTTATCGCGCTCctcgacctcgcgggcaatgg
RNASonia_W1B03__W1A12__bcm_19211__ARPP21_exons_pb_565	GACATCCAGGCGCGGACAACaacattcgtttatcgcgctcGGCTCGGTCGCGGCTTGTGTCCCCGCTGCCCCTGCTGCTGaacattcgtttatcgcgctcAACATTCGTTTATCGCGCTCctcgacctcgcgggcaatgg
RNASonia_W1B03__W1A12__bcm_19211__ARPP21_exons_pb_611	GACATCCAGGCGCGGACAACaacattcgtttatcgcgctcGTCGGCTGGGATCCCACACAGCTGTGGCAGCCAGGGCTGCaacattcgtttatcgcgctcAACATTCGTTTATCGCGCTCctcgacctcgcgggcaatgg
RNASonia_W1B03__W1A12__bcm_19211__ARPP21_exons_pb_799	GACATCCAGGCGCGGACAACaacattcgtttatcgcgctcGTGCCTTGATTGGTTTGATTTAGTTTTGGATTTTATTAATaacattcgtttatcgcgctcAACATTCGTTTATCGCGCTCctcgacctcgcgggcaatgg
RNASonia_W1B03__W1A12__bcm_19211__ARPP21_exons_pb_839	GACATCCAGGCGCGGACAACaacattcgtttatcgcgctcTCAACCTTGATCGAACTGTGGATATCCCCCCTGCGTCTTGaacattcgtttatcgcgctcAACATTCGTTTATCGCGCTCctcgacctcgcgggcaatgg
RNASonia_W1B03__W1A12__bcm_19211__ARPP21_exons_pb_879	GACATCCAGGCGCGGACAACaacattcgtttatcgcgctcCCCATCTCCATGCGATTCCCTTACACAGTGTGACACATCGaacattcgtttatcgcgctcAACATTCGTTTATCGCGCTCctcgacctcgcgggcaatgg
RNASonia_W1B03__W1A12__bcm_19211__ARPP21_exons_pb_919	GACATCCAGGCGCGGACAACaacattcgtttatcgcgctcGACAACTGGAGTCCCATGTCCCCATTAACAGTTCGGAATGaacattcgtttatcgcgctcAACATTCGTTTATCGCGCTCctcgacctcgcgggcaatgg
RNASonia_W1B03__W1A12__bcm_19211__ARPP21_exons_pb_959	GACATCCAGGCGCGGACAACaacattcgtttatcgcgctcCTGTCGTTCTACGCCAGGAAAATCCACACAAGTGATCAGAaacattcgtttatcgcgctcAACATTCGTTTATCGCGCTCctcgacctcgcgggcaatgg
RNASonia_W1B03__W1A12__bcm_19211__ARPP21_exons_pb_999	GACATCCAGGCGCGGACAACaacattcgtttatcgcgctcAGAATTCCTGCTGTAGGTCTTGGCGACTTACTAGCGGCTTaacattcgtttatcgcgctcAACATTCGTTTATCGCGCTCctcgacctcgcgggcaatgg
RNASonia_W1B03__W1A12__bcm_19211__ARPP21_exons_pb_1141	GACATCCAGGCGCGGACAACaacattcgtttatcgcgctcTCTGATTTAACAATGCCGTTCTCTGGAGTGGCCGTCTCCTaacattcgtttatcgcgctcAACATTCGTTTATCGCGCTCctcgacctcgcgggcaatgg
RNASonia_W1B03__W1A12__bcm_19211__ARPP21_exons_pb_1213	GACATCCAGGCGCGGACAACaacattcgtttatcgcgctcGATTTTCTTCTTTCTTGATTCTGAGCCTCCAGCCGCCTCTaacattcgtttatcgcgctcAACATTCGTTTATCGCGCTCctcgacctcgcgggcaatgg
RNASonia_W1B03__W1A12__bcm_19211__ARPP21_exons_pb_1253	GACATCCAGGCGCGGACAACaacattcgtttatcgcgctcAAGGCTGCGAGTCAGTTTACCTTTTCCTGCTCCTGACTTGaacattcgtttatcgcgctcAACATTCGTTTATCGCGCTCctcgacctcgcgggcaatgg
RNASonia_W1B03__W1A12__bcm_19211__ARPP21_exons_pb_1293	GACATCCAGGCGCGGACAACaacattcgtttatcgcgctcTTTCACCTCCTGGTCTGGCAGAAGATTCCTCACAGACAGCaacattcgtttatcgcgctcAACATTCGTTTATCGCGCTCctcgacctcgcgggcaatgg
RNASonia_W1B03__W1A12__bcm_19211__ARPP21_exons_pb_1333	GACATCCAGGCGCGGACAACaacattcgtttatcgcgctcCTGGAAAGCTGTAAATGAATTGATTCCTGATCCTGAAGACaacattcgtttatcgcgctcAACATTCGTTTATCGCGCTCctcgacctcgcgggcaatgg
RNASonia_W1B03__W1A12__bcm_19211__ARPP21_exons_pb_1373	GACATCCAGGCGCGGACAACaacattcgtttatcgcgctcATCTTTCCTAGATTTATCCTCCTCTTGCAGGCTGGAAAAAaacattcgtttatcgcgctcAACATTCGTTTATCGCGCTCctcgacctcgcgggcaatgg
RNASonia_W1B03__W1A12__bcm_19211__ARPP21_exons_pb_1441	GACATCCAGGCGCGGACAACaacattcgtttatcgcgctcATTCTGATCTTGGGTTTTTCAGAGGTTTTATCTTTGTTTTaacattcgtttatcgcgctcAACATTCGTTTATCGCGCTCctcgacctcgcgggcaatgg
RNASonia_W1B03__W1A12__bcm_19211__ARPP21_exons_pb_1481	GACATCCAGGCGCGGACAACaacattcgtttatcgcgctcTGTAGAATCCGTGTATTCTTGGCTGCAATCTTTTGATAACaacattcgtttatcgcgctcAACATTCGTTTATCGCGCTCctcgacctcgcgggcaatgg
RNASonia_W1B03__W1A12__bcm_19211__ARPP21_exons_pb_1521	GACATCCAGGCGCGGACAACaacattcgtttatcgcgctcTCTTTAATGTGTTAATCAGAAACTCGTGTAAGTCTATGCCaacattcgtttatcgcgctcAACATTCGTTTATCGCGCTCctcgacctcgcgggcaatgg
RNASonia_W1B03__W1A12__bcm_19211__ARPP21_exons_pb_1561	GACATCCAGGCGCGGACAACaacattcgtttatcgcgctcTGCTCCATTTTCAAAAGTATCATCCTGTCCCTGGAATTATaacattcgtttatcgcgctcAACATTCGTTTATCGCGCTCctcgacctcgcgggcaatgg
RNASonia_W1B03__W1A12__bcm_19211__ARPP21_exons_pb_1613	GACATCCAGGCGCGGACAACaacattcgtttatcgcgctcAGGGAACTTTTTATAATGATTATTGTTGTCAGCAATGAAAaacattcgtttatcgcgctcAACATTCGTTTATCGCGCTCctcgacctcgcgggcaatgg
RNASonia_W1B03__W1A12__bcm_19211__ARPP21_exons_pb_1653	GACATCCAGGCGCGGACAACaacattcgtttatcgcgctcCCACTCGATGGACAAGCATCCTCTGATACGATGACATCTGaacattcgtttatcgcgctcAACATTCGTTTATCGCGCTCctcgacctcgcgggcaatgg
RNASonia_W1B03__W1A12__bcm_19211__ARPP21_exons_pb_1693	GACATCCAGGCGCGGACAACaacattcgtttatcgcgctcCCTGTTTGATCCACATTGTGATCCAATCCAAAATAAGCTGaacattcgtttatcgcgctcAACATTCGTTTATCGCGCTCctcgacctcgcgggcaatgg
RNASonia_W1B03__W1A12__bcm_19211__ARPP21_exons_pb_1745	GACATCCAGGCGCGGACAACaacattcgtttatcgcgctcCCTTTGCTCTGGTATTCTGGTGCTGCTGGTCTTGTTGATGaacattcgtttatcgcgctcAACATTCGTTTATCGCGCTCctcgacctcgcgggcaatgg
RNASonia_W1B03__W1A12__bcm_19211__ARPP21_exons_pb_1810	GACATCCAGGCGCGGACAACaacattcgtttatcgcgctcTCTCGCTTCAAGATAAACCGCTTCTGGGATTCTTCACCTTaacattcgtttatcgcgctcAACATTCGTTTATCGCGCTCctcgacctcgcgggcaatgg
RNASonia_W1B03__W1A12__bcm_19211__ARPP21_exons_pb_1868	GACATCCAGGCGCGGACAACaacattcgtttatcgcgctcATCTCTAAATGGATGCATTCTGTTTTGCTGATTGTCTTCTaacattcgtttatcgcgctcAACATTCGTTTATCGCGCTCctcgacctcgcgggcaatgg
RNASonia_W1B03__W1A12__bcm_19211__ARPP21_exons_pb_1961	GACATCCAGGCGCGGACAACaacattcgtttatcgcgctcTTCCTGGGAGCAAACTGAATCGTGTGCAAATATTCTCTCCaacattcgtttatcgcgctcAACATTCGTTTATCGCGCTCctcgacctcgcgggcaatgg
RNASonia_W1B03__W1A12__bcm_19211__ARPP21_exons_pb_2005	GACATCCAGGCGCGGACAACaacattcgtttatcgcgctcATGTTACTGTCTTCCAAGAGCCTACTGTTTTCCACAAAAAaacattcgtttatcgcgctcAACATTCGTTTATCGCGCTCctcgacctcgcgggcaatgg
RNASonia_W1B03__W1A12__bcm_19211__ARPP21_exons_pb_2045	GACATCCAGGCGCGGACAACaacattcgtttatcgcgctcGCCCCGAAAGAGCTGTCTTTTCTTATAGGTCTCATTGCATaacattcgtttatcgcgctcAACATTCGTTTATCGCGCTCctcgacctcgcgggcaatgg
RNASonia_W1B03__W1A12__bcm_19211__ARPP21_exons_pb_2095	GACATCCAGGCGCGGACAACaacattcgtttatcgcgctcTCTGAGCTGCTCTGTCGACTCCCAGATGTTCTCCCTGAGCaacattcgtttatcgcgctcAACATTCGTTTATCGCGCTCctcgacctcgcgggcaatgg
RNASonia_W1B03__W1A12__bcm_19211__ARPP21_exons_pb_2135	GACATCCAGGCGCGGACAACaacattcgtttatcgcgctcGCTCCAGGCCCTTTGGTGGTCAGACCACTTGAGTTCATTTaacattcgtttatcgcgctcAACATTCGTTTATCGCGCTCctcgacctcgcgggcaatgg
RNASonia_W1B03__W1A12__bcm_19211__ARPP21_exons_pb_2175	GACATCCAGGCGCGGACAACaacattcgtttatcgcgctcCGGGCTTTAGATTGCGGTTGGAACTGTCGGAGTCTGTGCTaacattcgtttatcgcgctcAACATTCGTTTATCGCGCTCctcgacctcgcgggcaatgg
RNASonia_W1B03__W1A12__bcm_19211__ARPP21_exons_pb_2215	GACATCCAGGCGCGGACAACaacattcgtttatcgcgctcAGCACCGTGATGCCCCCAAAACTCGCCGTCTTGGTCATGGaacattcgtttatcgcgctcAACATTCGTTTATCGCGCTCctcgacctcgcgggcaatgg
RNASonia_W1B03__W1A12__bcm_19211__ARPP21_exons_pb_2255	GACATCCAGGCGCGGACAACaacattcgtttatcgcgctcCCCGGTACTCCTAGTACTGGAAGTGCTGTCACCCCTGGTCaacattcgtttatcgcgctcAACATTCGTTTATCGCGCTCctcgacctcgcgggcaatgg
RNASonia_W1B03__W1A12__bcm_19211__ARPP21_exons_pb_2295	GACATCCAGGCGCGGACAACaacattcgtttatcgcgctcCTGCACTGCTGGAAGACTCGGAACCTGCTTTGGACAGCTTaacattcgtttatcgcgctcAACATTCGTTTATCGCGCTCctcgacctcgcgggcaatgg
RNASonia_W1B03__W1A12__bcm_19211__ARPP21_exons_pb_2335	GACATCCAGGCGCGGACAACaacattcgtttatcgcgctcTGGAGAGGTGGATGGGTGCGGGACAGCGATCCTGAGGAGCaacattcgtttatcgcgctcAACATTCGTTTATCGCGCTCctcgacctcgcgggcaatgg
RNASonia_W1B03__W1A12__bcm_19211__ARPP21_exons_pb_2375	GACATCCAGGCGCGGACAACaacattcgtttatcgcgctcTGGAGAGCCAGCTGCCACACCTGAGACTAGGGGTGTGCTCaacattcgtttatcgcgctcAACATTCGTTTATCGCGCTCctcgacctcgcgggcaatgg
RNASonia_W1B03__W1A12__bcm_19211__ARPP21_exons_pb_2415	GACATCCAGGCGCGGACAACaacattcgtttatcgcgctcCCTGGCCCCCTATTCCATTCTCTGGATAAGGCACACAGCCaacattcgtttatcgcgctcAACATTCGTTTATCGCGCTCctcgacctcgcgggcaatgg
RNASonia_W1B03__W1A12__bcm_19211__ARPP21_exons_pb_2455	GACATCCAGGCGCGGACAACaacattcgtttatcgcgctcTCAAGTGGAAGGAGGATGTAGCTGGTGCTGCTGGGAGCAAaacattcgtttatcgcgctcAACATTCGTTTATCGCGCTCctcgacctcgcgggcaatgg
RNASonia_W1B03__W1A12__bcm_19211__ARPP21_exons_pb_2495	GACATCCAGGCGCGGACAACaacattcgtttatcgcgctcATTAAGAAGGATGCTTCCAGGCGGGATGCCTGTTGCAGCTaacattcgtttatcgcgctcAACATTCGTTTATCGCGCTCctcgacctcgcgggcaatgg
RNASonia_W1B03__W1A12__bcm_19211__ARPP21_exons_pb_2535	GACATCCAGGCGCGGACAACaacattcgtttatcgcgctcGAGTTCCATCGGGATTCACAAAGGGCTGGCCTGTGTGTGGaacattcgtttatcgcgctcAACATTCGTTTATCGCGCTCctcgacctcgcgggcaatgg
RNASonia_W1B03__W1A12__bcm_19211__ARPP21_exons_pb_2575	GACATCCAGGCGCGGACAACaacattcgtttatcgcgctcCGCAGGGGCTGCTGACTGGTGGGTGGGTTGTATATTGCAGaacattcgtttatcgcgctcAACATTCGTTTATCGCGCTCctcgacctcgcgggcaatgg
RNASonia_W1B03__W1A12__bcm_19211__ARPP21_exons_pb_2615	GACATCCAGGCGCGGACAACaacattcgtttatcgcgctcCTGTGGTGGCTGCTGTTGGGACTGCCCCACCATGGCGCTTaacattcgtttatcgcgctcAACATTCGTTTATCGCGCTCctcgacctcgcgggcaatgg
RNASonia_W1B03__W1A12__bcm_19211__ARPP21_exons_pb_2655	GACATCCAGGCGCGGACAACaacattcgtttatcgcgctcGTGGCTGGACCTGCTGTTGGGGCTGCGGGGAGGGCTGCTGaacattcgtttatcgcgctcAACATTCGTTTATCGCGCTCctcgacctcgcgggcaatgg
RNASonia_W1B03__W1A12__bcm_19211__ARPP21_exons_pb_2695	GACATCCAGGCGCGGACAACaacattcgtttatcgcgctcACAGACTGAGTGACCAGAGGGCCTGCCATCTGTGGCTGCGaacattcgtttatcgcgctcAACATTCGTTTATCGCGCTCctcgacctcgcgggcaatgg
W1B03--W1B04__bcm_4163__ASPM_exons_pb_0	GACATCCAGGCGCGGACAACgcgctttatcgtgcaatcccATTAAAAAGAGGAGCCAAACAAGTATGGCGTTTTGACTCTgcgctttatcgtgcaatcccGCGCTTTATCGTGCAATCCCtctttggcgcgatgcacaag
W1B03--W1B04__bcm_4186__ASPM_exons_pb_59	GACATCCAGGCGCGGACAACctcaccgctgatccgacctgTTTTCTTTTCCACTAACCTACTCCCTAGAAAACAGAAAACctcaccgctgatccgacctgCTCACCGCTGATCCGACCTGtctttggcgcgatgcacaag
W1B03--W1B04__bcm_4163__ASPM_exons_pb_99	GACATCCAGGCGCGGACAACgcgctttatcgtgcaatcccCAGGGGCGGCTGTAGAGGTCGTGGGAGTGAATTCGGCCCTgcgctttatcgtgcaatcccGCGCTTTATCGTGCAATCCCtctttggcgcgatgcacaag
W1B03--W1B04__bcm_4186__ASPM_exons_pb_139	GACATCCAGGCGCGGACAACctcaccgctgatccgacctgCCGGAGCGGGGATCCGGGACTTACGCTGACCGCTTCCCCTctcaccgctgatccgacctgCTCACCGCTGATCCGACCTGtctttggcgcgatgcacaag
W1B03--W1B04__bcm_4163__ASPM_exons_pb_179	GACATCCAGGCGCGGACAACgcgctttatcgtgcaatcccCCCCTCCTGGATCTCCTTGCCCCGCTCCCACGAGGCGGCTgcgctttatcgtgcaatcccGCGCTTTATCGTGCAATCCCtctttggcgcgatgcacaag
W1B03--W1B04__bcm_4186__ASPM_exons_pb_219	GACATCCAGGCGCGGACAACctcaccgctgatccgacctgGCCTCGCCCCACTCGCCGGTTCGCCATGGCAGATTCGAGActcaccgctgatccgacctgCTCACCGCTGATCCGACCTGtctttggcgcgatgcacaag
W1B03--W1B04__bcm_4163__ASPM_exons_pb_312	GACATCCAGGCGCGGACAACgcgctttatcgtgcaatcccAGACAGGACCGGCGGGGAAGACGCCTCCTCCTCGGCCGCGgcgctttatcgtgcaatcccGCGCTTTATCGTGCAATCCCtctttggcgcgatgcacaag
W1B03--W1B04__bcm_4186__ASPM_exons_pb_352	GACATCCAGGCGCGGACAACctcaccgctgatccgacctgCCCCGAAGCAAAGGAAAGGAGACCTGCAGAAGTGGCTGAGctcaccgctgatccgacctgCTCACCGCTGATCCGACCTGtctttggcgcgatgcacaag
W1B03--W1B04__bcm_4163__ASPM_exons_pb_392	GACATCCAGGCGCGGACAACgcgctttatcgtgcaatcccAGGGCCAGAGACAGCGTCCGTGAGGCTCCCAGGAGAACGTgcgctttatcgtgcaatcccGCGCTTTATCGTGCAATCCCtctttggcgcgatgcacaag
W1B03--W1B04__bcm_4186__ASPM_exons_pb_432	GACATCCAGGCGCGGACAACctcaccgctgatccgacctgGGAGATCTTCACTTCTGCCACCTCCTCGTTAGGGTTGTCTctcaccgctgatccgacctgCTCACCGCTGATCCGACCTGtctttggcgcgatgcacaag
W1B03--W1B04__bcm_4163__ASPM_exons_pb_472	GACATCCAGGCGCGGACAACgcgctttatcgtgcaatcccGCTGCGACACACTGAAGCCCAGGTCCGCGGCCGGGAAGTGgcgctttatcgtgcaatcccGCGCTTTATCGTGCAATCCCtctttggcgcgatgcacaag
W1B03--W1B04__bcm_4186__ASPM_exons_pb_543	GACATCCAGGCGCGGACAACctcaccgctgatccgacctgTCGGCCTTCTTTGAGTGGTGTCCAGTTAACAGAAATAACActcaccgctgatccgacctgCTCACCGCTGATCCGACCTGtctttggcgcgatgcacaag
W1B03--W1B04__bcm_4163__ASPM_exons_pb_607	GACATCCAGGCGCGGACAACgcgctttatcgtgcaatcccTTCCTAGTAATATAGCTTGGTGTTTCAGAACATCATTTACgcgctttatcgtgcaatcccGCGCTTTATCGTGCAATCCCtctttggcgcgatgcacaag
W1B03--W1B04__bcm_4163__ASPM_exons_pb_702	GACATCCAGGCGCGGACAACgcgctttatcgtgcaatcccTGAAACCCTTCTGTTGTGACTTGTAGAGGCTGAAATTTTCgcgctttatcgtgcaatcccGCGCTTTATCGTGCAATCCCtctttggcgcgatgcacaag
W1B03--W1B04__bcm_4186__ASPM_exons_pb_760	GACATCCAGGCGCGGACAACctcaccgctgatccgacctgTCCTAACTCTGTCAACTTTTTGGGAAACACTAAATGTTTTctcaccgctgatccgacctgCTCACCGCTGATCCGACCTGtctttggcgcgatgcacaag
W1B03--W1B04__bcm_4163__ASPM_exons_pb_800	GACATCCAGGCGCGGACAACgcgctttatcgtgcaatcccCCTTCATTCATAGCCAAGTTTTCACAAGCTTGTAGTGGGCgcgctttatcgtgcaatcccGCGCTTTATCGTGCAATCCCtctttggcgcgatgcacaag
W1B03--W1B04__bcm_4186__ASPM_exons_pb_840	GACATCCAGGCGCGGACAACctcaccgctgatccgacctgTTCTTCAAGTATTAAAGAATTGTTTTCTGTTGGGGGACCGctcaccgctgatccgacctgCTCACCGCTGATCCGACCTGtctttggcgcgatgcacaag
W1B03--W1B04__bcm_4163__ASPM_exons_pb_880	GACATCCAGGCGCGGACAACgcgctttatcgtgcaatcccCATTGAAAGCAGGGCTAATAGGTGATATGGGTATTTTATTgcgctttatcgtgcaatcccGCGCTTTATCGTGCAATCCCtctttggcgcgatgcacaag
W1B03--W1B04__bcm_4186__ASPM_exons_pb_920	GACATCCAGGCGCGGACAACctcaccgctgatccgacctgCGACGTACAGAGAGTGGCAAGCAAGTTGCACCATGGCATTctcaccgctgatccgacctgCTCACCGCTGATCCGACCTGtctttggcgcgatgcacaag
W1B03--W1B04__bcm_4163__ASPM_exons_pb_969	GACATCCAGGCGCGGACAACgcgctttatcgtgcaatcccTAATAGTTCCCTATTTTCTGATGCATGAAGAGATGAGTAGgcgctttatcgtgcaatcccGCGCTTTATCGTGCAATCCCtctttggcgcgatgcacaag
W1B03--W1B04__bcm_4186__ASPM_exons_pb_1056	GACATCCAGGCGCGGACAACctcaccgctgatccgacctgGCCATTAACATTTACGGAATTAAAGGAAGTTTCAGTTACActcaccgctgatccgacctgCTCACCGCTGATCCGACCTGtctttggcgcgatgcacaag
W1B03--W1B04__bcm_4163__ASPM_exons_pb_1096	GACATCCAGGCGCGGACAACgcgctttatcgtgcaatcccAGTTGGGGGTAAGACTAAGTTTACTATTCTCTCCTCTTTGgcgctttatcgtgcaatcccGCGCTTTATCGTGCAATCCCtctttggcgcgatgcacaag
W1B03--W1B04__bcm_4186__ASPM_exons_pb_1136	GACATCCAGGCGCGGACAACctcaccgctgatccgacctgAAATGTATTTGGCTTTGTGTAATGTTCAAAGTTGAAGAACctcaccgctgatccgacctgCTCACCGCTGATCCGACCTGtctttggcgcgatgcacaag
W1B03--W1B04__bcm_4163__ASPM_exons_pb_1176	GACATCCAGGCGCGGACAACgcgctttatcgtgcaatcccAGCTCCATGACTATTATTTACAAAAGAATCTGGACTTAGAgcgctttatcgtgcaatcccGCGCTTTATCGTGCAATCCCtctttggcgcgatgcacaag
W1B03--W1B04__bcm_4186__ASPM_exons_pb_1260	GACATCCAGGCGCGGACAACctcaccgctgatccgacctgTGTTGATTCCAAATGCACAGGCTGTGAATTATCTTTCATActcaccgctgatccgacctgCTCACCGCTGATCCGACCTGtctttggcgcgatgcacaag
W1B03--W1B04__bcm_4163__ASPM_exons_pb_1350	GACATCCAGGCGCGGACAACgcgctttatcgtgcaatcccTGACTCTGATTCTAGATCCTGATTTAGTCCATAATTATCTgcgctttatcgtgcaatcccGCGCTTTATCGTGCAATCCCtctttggcgcgatgcacaag
W1B03--W1B04__bcm_4186__ASPM_exons_pb_1417	GACATCCAGGCGCGGACAACctcaccgctgatccgacctgGCTGAGATGTACACATATATGCCATGTTATCTTTTAAAAActcaccgctgatccgacctgCTCACCGCTGATCCGACCTGtctttggcgcgatgcacaag
W1B03--W1B04__bcm_4163__ASPM_exons_pb_1485	GACATCCAGGCGCGGACAACgcgctttatcgtgcaatcccTTTTCTCCAATCTTCAGGAGACTGTGGGACTTGAGAATTTgcgctttatcgtgcaatcccGCGCTTTATCGTGCAATCCCtctttggcgcgatgcacaag
W1B03--W1B04__bcm_4186__ASPM_exons_pb_1525	GACATCCAGGCGCGGACAACctcaccgctgatccgacctgTTGAACCCTGACATTCAGGAATACGTGGCGAAACTTCACTctcaccgctgatccgacctgCTCACCGCTGATCCGACCTGtctttggcgcgatgcacaag
W1B03--W1B04__bcm_4163__ASPM_exons_pb_1565	GACATCCAGGCGCGGACAACgcgctttatcgtgcaatcccTTCATTTCTACTAGTTCTTCAAAAATAGCTTTGGGAGATTgcgctttatcgtgcaatcccGCGCTTTATCGTGCAATCCCtctttggcgcgatgcacaag
W1B03--W1B04__bcm_4186__ASPM_exons_pb_1634	GACATCCAGGCGCGGACAACctcaccgctgatccgacctgTGACTAGAAATATCCTGAACTGCAGAAAATTTAGGATTATctcaccgctgatccgacctgCTCACCGCTGATCCGACCTGtctttggcgcgatgcacaag
W1B03--W1B04__bcm_4163__ASPM_exons_pb_1674	GACATCCAGGCGCGGACAACgcgctttatcgtgcaatcccAGAAAGTATTGGACGTCTCTTAGGTTGTTTATTGTGGCTAgcgctttatcgtgcaatcccGCGCTTTATCGTGCAATCCCtctttggcgcgatgcacaag
W1B03--W1B04__bcm_4186__ASPM_exons_pb_1714	GACATCCAGGCGCGGACAACctcaccgctgatccgacctgTTTCTCTGGTACAGGTGGCCTTCCTTTTAGTAACAGTGGCctcaccgctgatccgacctgCTCACCGCTGATCCGACCTGtctttggcgcgatgcacaag
W1B03--W1B04__bcm_4163__ASPM_exons_pb_1770	GACATCCAGGCGCGGACAACgcgctttatcgtgcaatcccACCCACTGCACTGTTGAGACATCTTTTTGCTTTTGGTTTAgcgctttatcgtgcaatcccGCGCTTTATCGTGCAATCCCtctttggcgcgatgcacaag
W1B03--W1B04__bcm_4186__ASPM_exons_pb_1884	GACATCCAGGCGCGGACAACctcaccgctgatccgacctgGGGTGTTACCTCGTTTTTATAACTCTTAGATTTACTTAATctcaccgctgatccgacctgCTCACCGCTGATCCGACCTGtctttggcgcgatgcacaag
W1B03--W1B04__bcm_4163__ASPM_exons_pb_1924	GACATCCAGGCGCGGACAACgcgctttatcgtgcaatcccCGCTCTTTCTTTTCCGAGCAACTGAAGCTGTTGTCGAAGAgcgctttatcgtgcaatcccGCGCTTTATCGTGCAATCCCtctttggcgcgatgcacaag
W1B03--W1B04__bcm_4186__ASPM_exons_pb_1964	GACATCCAGGCGCGGACAACctcaccgctgatccgacctgGTAATTGCAACTCTCACATTTGCATCTTCCATGCTTCCATctcaccgctgatccgacctgCTCACCGCTGATCCGACCTGtctttggcgcgatgcacaag
W1B03--W1B04__bcm_4163__ASPM_exons_pb_2004	GACATCCAGGCGCGGACAACgcgctttatcgtgcaatcccAAAATGGATTCTTTTGATTTCTCGCACTTCTGTATGTTCTgcgctttatcgtgcaatcccGCGCTTTATCGTGCAATCCCtctttggcgcgatgcacaag
W1B03--W1B04__bcm_4186__ASPM_exons_pb_2044	GACATCCAGGCGCGGACAACctcaccgctgatccgacctgTTGTTTTCTTAACAGCTGATGTTTTAGGCTCTGAGGGAGActcaccgctgatccgacctgCTCACCGCTGATCCGACCTGtctttggcgcgatgcacaag
W1B03--W1B04__bcm_4163__ASPM_exons_pb_2084	GACATCCAGGCGCGGACAACgcgctttatcgtgcaatcccCTGTTGCTAATACGTTTTGAGATGGGTGTTGTCACATTTTgcgctttatcgtgcaatcccGCGCTTTATCGTGCAATCCCtctttggcgcgatgcacaag
W1B03--W1B04__bcm_4186__ASPM_exons_pb_2184	GACATCCAGGCGCGGACAACctcaccgctgatccgacctgCTGTGCCACAGCGATAATGGGTTTTGTCCTTTTGTTTGTTctcaccgctgatccgacctgCTCACCGCTGATCCGACCTGtctttggcgcgatgcacaag
W1B03--W1B04__bcm_4163__ASPM_exons_pb_2248	GACATCCAGGCGCGGACAACgcgctttatcgtgcaatcccCAGCAAATGGCATCGGGTGTCTGGGAATATCTGTTTTTAAgcgctttatcgtgcaatcccGCGCTTTATCGTGCAATCCCtctttggcgcgatgcacaag
W1B03--W1B04__bcm_4186__ASPM_exons_pb_2288	GACATCCAGGCGCGGACAACctcaccgctgatccgacctgTGCTTTTCCTTCCAGCGTTCATCATAAAACATGTTTTTTGctcaccgctgatccgacctgCTCACCGCTGATCCGACCTGtctttggcgcgatgcacaag
W1B03--W1B04__bcm_4163__ASPM_exons_pb_2348	GACATCCAGGCGCGGACAACgcgctttatcgtgcaatcccTTTACAGTGAAGTCATCAGGGGTTAATATAAAATTTAACCgcgctttatcgtgcaatcccGCGCTTTATCGTGCAATCCCtctttggcgcgatgcacaag
W1B03--W1B04__bcm_4186__ASPM_exons_pb_2393	GACATCCAGGCGCGGACAACctcaccgctgatccgacctgATTCCCAAAAGAAGAGTAGCAGCATTTACTTCAGAAATATctcaccgctgatccgacctgCTCACCGCTGATCCGACCTGtctttggcgcgatgcacaag
W1B03--W1B04__bcm_4163__ASPM_exons_pb_2433	GACATCCAGGCGCGGACAACgcgctttatcgtgcaatcccTGTAGGTGCTCTAGGAACACTTATTTTATGTTGATTCTCTgcgctttatcgtgcaatcccGCGCTTTATCGTGCAATCCCtctttggcgcgatgcacaag
W1B03--W1B04__bcm_4186__ASPM_exons_pb_2473	GACATCCAGGCGCGGACAACctcaccgctgatccgacctgTACACCGAGCAGTATAAGCTCTGAGAGACATTTCCTCTTTctcaccgctgatccgacctgCTCACCGCTGATCCGACCTGtctttggcgcgatgcacaag
W1B03--W1B04__bcm_4163__ASPM_exons_pb_2513	GACATCCAGGCGCGGACAACgcgctttatcgtgcaatcccGTAAACAAACGGCATGCTGCACGACGTAGTCTGTTTAACCgcgctttatcgtgcaatcccGCGCTTTATCGTGCAATCCCtctttggcgcgatgcacaag
W1B03--W1B04__bcm_4186__ASPM_exons_pb_2586	GACATCCAGGCGCGGACAACctcaccgctgatccgacctgTTTTCGAACAATTAACCGCCTAGCTTCAATTTCAATTTCActcaccgctgatccgacctgCTCACCGCTGATCCGACCTGtctttggcgcgatgcacaag
W1B03--W1B04__bcm_4163__ASPM_exons_pb_2626	GACATCCAGGCGCGGACAACgcgctttatcgtgcaatcccCTTTCTGACGTTCTCCCACATCTTTCCATAGGTGTCTATCgcgctttatcgtgcaatcccGCGCTTTATCGTGCAATCCCtctttggcgcgatgcacaag
W1B03--W1B04__bcm_4186__ASPM_exons_pb_2666	GACATCCAGGCGCGGACAACctcaccgctgatccgacctgCGAAGCCACAAAGGATTGTAGGACAACAGCCAATTCAGGActcaccgctgatccgacctgCTCACCGCTGATCCGACCTGtctttggcgcgatgcacaag
W1B03--W1B04__bcm_4163__ASPM_exons_pb_2706	GACATCCAGGCGCGGACAACgcgctttatcgtgcaatcccCAAAGATATGAGTTCTCCATAAGTTGTCTCTAGACCAATTgcgctttatcgtgcaatcccGCGCTTTATCGTGCAATCCCtctttggcgcgatgcacaag
W1B03--W1B04__bcm_4186__ASPM_exons_pb_2746	GACATCCAGGCGCGGACAACctcaccgctgatccgacctgGAATAAACATAGCCAACCCTGTGACATCACTGTTATCTTCctcaccgctgatccgacctgCTCACCGCTGATCCGACCTGtctttggcgcgatgcacaag
W1B03--W1B04__bcm_4163__ASPM_exons_pb_2786	GACATCCAGGCGCGGACAACgcgctttatcgtgcaatcccTACTCAGCTGCTATATCAGGATTCCAAAGTAGGCGATTCAgcgctttatcgtgcaatcccGCGCTTTATCGTGCAATCCCtctttggcgcgatgcacaag
W1B03--W1B04__bcm_4186__ASPM_exons_pb_2826	GACATCCAGGCGCGGACAACctcaccgctgatccgacctgATGACCATCTCTATACAGGTGAGGAACAGTGGGGTGTCTActcaccgctgatccgacctgCTCACCGCTGATCCGACCTGtctttggcgcgatgcacaag
W1B03--W1B04__bcm_4163__ASPM_exons_pb_2904	GACATCCAGGCGCGGACAACgcgctttatcgtgcaatcccTCTGGAAATTTTAGCATAATCAAGAAAACAGACCAACAACgcgctttatcgtgcaatcccGCGCTTTATCGTGCAATCCCtctttggcgcgatgcacaag
W1B03--W1B04__bcm_4186__ASPM_exons_pb_2944	GACATCCAGGCGCGGACAACctcaccgctgatccgacctgCGGCATCTTTACAGAAGAGACAAGGATCATGATCAATGAGctcaccgctgatccgacctgCTCACCGCTGATCCGACCTGtctttggcgcgatgcacaag
W1B03--W1B04__bcm_4163__ASPM_exons_pb_3008	GACATCCAGGCGCGGACAACgcgctttatcgtgcaatcccTCACCTTCACCACTTAGGAAATCTCGTGAAAAAGCCAAAAgcgctttatcgtgcaatcccGCGCTTTATCGTGCAATCCCtctttggcgcgatgcacaag
W1B03--W1B04__bcm_4186__ASPM_exons_pb_3048	GACATCCAGGCGCGGACAACctcaccgctgatccgacctgGTTAACAGGTAATCCCAATAAGCCAAGGTGACGGGAAAGGctcaccgctgatccgacctgCTCACCGCTGATCCGACCTGtctttggcgcgatgcacaag
W1B03--W1B04__bcm_4205__ASTN2_exons_pb_0	GACATCCAGGCGCGGACAACttacccgaccacaacgtcctACGGCGGACGCCGAAGCGAACCAGGACGCCCGAGCTAAGGttacccgaccacaacgtcctTTACCCGACCACAACGTCCTtctttggcgcgatgcacaag
W1B03--W1B04__bcm_4213__ASTN2_exons_pb_278	GACATCCAGGCGCGGACAACatatctcgatcaacgccacaTCTTCAGCCGGCACGGGCTGTCGGGCTCCCGCGAGGCAGCatatctcgatcaacgccacaATATCTCGATCAACGCCACAtctttggcgcgatgcacaag
W1B03--W1B04__bcm_4205__ASTN2_exons_pb_318	GACATCCAGGCGCGGACAACttacccgaccacaacgtcctTCGCTCTCCCGCAGGGCGGGCAGTGTGGACACCGTGACGGttacccgaccacaacgtcctTTACCCGACCACAACGTCCTtctttggcgcgatgcacaag
W1B03--W1B04__bcm_4213__ASTN2_exons_pb_444	GACATCCAGGCGCGGACAACatatctcgatcaacgccacaAAGAGCAGGAGGCGCGACTCGGCGGCGGTGCCGGCAGAGCatatctcgatcaacgccacaATATCTCGATCAACGCCACAtctttggcgcgatgcacaag
W1B03--W1B04__bcm_4205__ASTN2_exons_pb_484	GACATCCAGGCGCGGACAACttacccgaccacaacgtcctGTCCTGCACCGCGATGCGCCCCGGCAGCTCGTTACGCACAttacccgaccacaacgtcctTTACCCGACCACAACGTCCTtctttggcgcgatgcacaag
W1B03--W1B04__bcm_4213__ASTN2_exons_pb_524	GACATCCAGGCGCGGACAACatatctcgatcaacgccacaTCTCCAGGGTGAAGAAGGGCAGCTCGGTGTTGTCCAGGTCatatctcgatcaacgccacaATATCTCGATCAACGCCACAtctttggcgcgatgcacaag
W1B03--W1B04__bcm_4205__ASTN2_exons_pb_564	GACATCCAGGCGCGGACAACttacccgaccacaacgtcctCTCCAGTGCACCAGCGAGATGTCCGCTGCTGTGCCAGACAttacccgaccacaacgtcctTTACCCGACCACAACGTCCTtctttggcgcgatgcacaag
W1B03--W1B04__bcm_4213__ASTN2_exons_pb_609	GACATCCAGGCGCGGACAACatatctcgatcaacgccacaATGGAGACGTGGAAGTACAAGGTGCCATTCTCCAGCCACTatatctcgatcaacgccacaATATCTCGATCAACGCCACAtctttggcgcgatgcacaag
W1B03--W1B04__bcm_4205__ASTN2_exons_pb_649	GACATCCAGGCGCGGACAACttacccgaccacaacgtcctAGTGGGGGCGGTGGCTTGGGCCAGCTGCCCGGAGCTGCTCttacccgaccacaacgtcctTTACCCGACCACAACGTCCTtctttggcgcgatgcacaag
W1B03--W1B04__bcm_4213__ASTN2_exons_pb_689	GACATCCAGGCGCGGACAACatatctcgatcaacgccacaTGTGCATCTGCTCCTCAACAATCTCCGAGGGCTCCTGGAGatatctcgatcaacgccacaATATCTCGATCAACGCCACAtctttggcgcgatgcacaag
W1B03--W1B04__bcm_4205__ASTN2_exons_pb_729	GACATCCAGGCGCGGACAACttacccgaccacaacgtcctAGCAGCGCGATGAGGCCACCCATCACAGAAATGTGGAGGAttacccgaccacaacgtcctTTACCCGACCACAACGTCCTtctttggcgcgatgcacaag
W1B03--W1B04__bcm_4213__ASTN2_exons_pb_771	GACATCCAGGCGCGGACAACatatctcgatcaacgccacaCGCTGGGCGTACAGCGCCACGGTGAACACCAGCAGCAGCAatatctcgatcaacgccacaATATCTCGATCAACGCCACAtctttggcgcgatgcacaag
W1B03--W1B04__bcm_4205__ASTN2_exons_pb_811	GACATCCAGGCGCGGACAACttacccgaccacaacgtcctTGCGCTCTTCTGGGGGATGCGGCGACGCTTCTGCCAACGTttacccgaccacaacgtcctTTACCCGACCACAACGTCCTtctttggcgcgatgcacaag
W1B03--W1B04__bcm_4213__ASTN2_exons_pb_851	GACATCCAGGCGCGGACAACatatctcgatcaacgccacaCAGATGGGATGTAGTGGATCTCATGAGTGGCTTCTGTGCTatatctcgatcaacgccacaATATCTCGATCAACGCCACAtctttggcgcgatgcacaag
W1B03--W1B04__bcm_4205__ASTN2_exons_pb_891	GACATCCAGGCGCGGACAACttacccgaccacaacgtcctGATGAACGGAAGCTCTCCCGCGCCTGGGGACCCAGCAGCAttacccgaccacaacgtcctTTACCCGACCACAACGTCCTtctttggcgcgatgcacaag
W1B03--W1B04__bcm_4213__ASTN2_exons_pb_931	GACATCCAGGCGCGGACAACatatctcgatcaacgccacaGATGGGCACGCCAATGACGGAATTGTGGGTTTGCAGCCGGatatctcgatcaacgccacaATATCTCGATCAACGCCACAtctttggcgcgatgcacaag
W1B03--W1B04__bcm_4205__ASTN2_exons_pb_971	GACATCCAGGCGCGGACAACttacccgaccacaacgtcctCCTCCTCACAGTCATAGTCATCCAGGATGGGAGTCTCCCGttacccgaccacaacgtcctTTACCCGACCACAACGTCCTtctttggcgcgatgcacaag
W1B03--W1B04__bcm_4213__ASTN2_exons_pb_1011	GACATCCAGGCGCGGACAACatatctcgatcaacgccacaTCGCGGGAGACATGGTTGGCCCGCCTAGGTGGCTCCTCATatatctcgatcaacgccacaATATCTCGATCAACGCCACAtctttggcgcgatgcacaag
W1B03--W1B04__bcm_4205__ASTN2_exons_pb_1051	GACATCCAGGCGCGGACAACttacccgaccacaacgtcctACTGTCCAGAGTGTGGGTCACCTGGCTGCCAAACTCGTCCttacccgaccacaacgtcctTTACCCGACCACAACGTCCTtctttggcgcgatgcacaag
W1B03--W1B04__bcm_4213__ASTN2_exons_pb_1109	GACATCCAGGCGCGGACAACatatctcgatcaacgccacaTCGCCTCAGCTGCTGCTTTCTTCTCAAAGTCCACCTTCTCatatctcgatcaacgccacaATATCTCGATCAACGCCACAtctttggcgcgatgcacaag
W1B03--W1B04__bcm_4205__ASTN2_exons_pb_1149	GACATCCAGGCGCGGACAACttacccgaccacaacgtcctTCCTTGAACTTCTGCATCAGGGACTCCACTGTCTCCTGAGttacccgaccacaacgtcctTTACCCGACCACAACGTCCTtctttggcgcgatgcacaag
W1B03--W1B04__bcm_4213__ASTN2_exons_pb_1189	GACATCCAGGCGCGGACAACatatctcgatcaacgccacaCAGCTGACCGATCTCGATGGGCGTGTTAGCGCGGAAACTCatatctcgatcaacgccacaATATCTCGATCAACGCCACAtctttggcgcgatgcacaag
W1B03--W1B04__bcm_4205__ASTN2_exons_pb_1229	GACATCCAGGCGCGGACAACttacccgaccacaacgtcctGCTTCCTCTTCCCTGCCGATGTGCTGCGCAGGGGTGGTTGttacccgaccacaacgtcctTTACCCGACCACAACGTCCTtctttggcgcgatgcacaag
W1B03--W1B04__bcm_4213__ASTN2_exons_pb_1269	GACATCCAGGCGCGGACAACatatctcgatcaacgccacaGCTCTCCCAAAGCTGATTCCTCCTCGAGACTTGCTCCTCCatatctcgatcaacgccacaATATCTCGATCAACGCCACAtctttggcgcgatgcacaag
W1B03--W1B04__bcm_4205__ASTN2_exons_pb_1309	GACATCCAGGCGCGGACAACttacccgaccacaacgtcctCTGAGTTTCATCGTCTGCCTCTGAGCCCGACGTCCCCTTGttacccgaccacaacgtcctTTACCCGACCACAACGTCCTtctttggcgcgatgcacaag
W1B03--W1B04__bcm_4213__ASTN2_exons_pb_1349	GACATCCAGGCGCGGACAACatatctcgatcaacgccacaTGCGGCGGCGACTGCGGTACTGCTCCGTGTAGAATGTCAGatatctcgatcaacgccacaATATCTCGATCAACGCCACAtctttggcgcgatgcacaag
W1B03--W1B04__bcm_4205__ASTN2_exons_pb_1389	GACATCCAGGCGCGGACAACttacccgaccacaacgtcctAGGGCTGTCTTGTTCACTGGGCTTTTCAGCAAACCTTTGCttacccgaccacaacgtcctTTACCCGACCACAACGTCCTtctttggcgcgatgcacaag
W1B03--W1B04__bcm_4213__ASTN2_exons_pb_1429	GACATCCAGGCGCGGACAACatatctcgatcaacgccacaCACCATGGCCAGGATGCAGGAACTCACAGCAATCAGTGTCatatctcgatcaacgccacaATATCTCGATCAACGCCACAtctttggcgcgatgcacaag
W1B03--W1B04__bcm_4205__ASTN2_exons_pb_1493	GACATCCAGGCGCGGACAACttacccgaccacaacgtcctTGAAGTGCTCGGGCACATGCAGAGTCACCTTCACAGTGAGttacccgaccacaacgtcctTTACCCGACCACAACGTCCTtctttggcgcgatgcacaag
W1B03--W1B04__bcm_4213__ASTN2_exons_pb_1533	GACATCCAGGCGCGGACAACatatctcgatcaacgccacaTAGCTCCCTTCACTCACCACGAAGCTGCTTCCATCTGCTAatatctcgatcaacgccacaATATCTCGATCAACGCCACAtctttggcgcgatgcacaag
W1B03--W1B04__bcm_4205__ASTN2_exons_pb_1573	GACATCCAGGCGCGGACAACttacccgaccacaacgtcctGGAAAGCTTGGCCGGGTTTAACCAGTCGGAGATGTCCAGGttacccgaccacaacgtcctTTACCCGACCACAACGTCCTtctttggcgcgatgcacaag
W1B03--W1B04__bcm_4213__ASTN2_exons_pb_1613	GACATCCAGGCGCGGACAACatatctcgatcaacgccacaCCCTCACCCATGGGGAGGTGGCATTGATCTGGTAATACAGatatctcgatcaacgccacaATATCTCGATCAACGCCACAtctttggcgcgatgcacaag
W1B03--W1B04__bcm_4205__ASTN2_exons_pb_1653	GACATCCAGGCGCGGACAACttacccgaccacaacgtcctAGCTGCTCACAGGCATCTGTCGTCCTTTGTCCACAGAGGTttacccgaccacaacgtcctTTACCCGACCACAACGTCCTtctttggcgcgatgcacaag
W1B03--W1B04__bcm_4213__ASTN2_exons_pb_1693	GACATCCAGGCGCGGACAACatatctcgatcaacgccacaGCCTTCATGACAGCTGCACTCTCCGGTTTCTGGGTCGCAGatatctcgatcaacgccacaATATCTCGATCAACGCCACAtctttggcgcgatgcacaag
W1B03--W1B04__bcm_4205__ASTN2_exons_pb_1733	GACATCCAGGCGCGGACAACttacccgaccacaacgtcctTGCGCACACACAGGTGTCTGTGAACAGGGTCAGGGGCATAttacccgaccacaacgtcctTTACCCGACCACAACGTCCTtctttggcgcgatgcacaag
W1B03--W1B04__bcm_4213__ASTN2_exons_pb_1773	GACATCCAGGCGCGGACAACatatctcgatcaacgccacaGTCGTGTAGGGCCAAGGTCCTTCACTCTGTCCCCAGTCACatatctcgatcaacgccacaATATCTCGATCAACGCCACAtctttggcgcgatgcacaag
W1B03--W1B04__bcm_4205__ASTN2_exons_pb_1813	GACATCCAGGCGCGGACAACttacccgaccacaacgtcctGGCTTGCTCCCCTGTCACCAGATCATAGCCCCTCTCAAGTttacccgaccacaacgtcctTTACCCGACCACAACGTCCTtctttggcgcgatgcacaag
W1B03--W1B04__bcm_4213__ASTN2_exons_pb_1853	GACATCCAGGCGCGGACAACatatctcgatcaacgccacaCTTGGCCCAAGCTGAAAGTAGACCTGAGAATCTTTTCAGGatatctcgatcaacgccacaATATCTCGATCAACGCCACAtctttggcgcgatgcacaag
W1B03--W1B04__bcm_4205__ASTN2_exons_pb_1893	GACATCCAGGCGCGGACAACttacccgaccacaacgtcctGGCGGAACCACAAAGCTTTTGCTGACAGGAAGCCAGAGGCttacccgaccacaacgtcctTTACCCGACCACAACGTCCTtctttggcgcgatgcacaag
W1B03--W1B04__bcm_4213__ASTN2_exons_pb_1933	GACATCCAGGCGCGGACAACatatctcgatcaacgccacaGGTCTTGCAGCTGGCCAGGGGGTTGATGGACAGCTCCACAatatctcgatcaacgccacaATATCTCGATCAACGCCACAtctttggcgcgatgcacaag
W1B03--W1B04__bcm_4205__ASTN2_exons_pb_1973	GACATCCAGGCGCGGACAACttacccgaccacaacgtcctCTTCCCTGACATCTGCAGGGTCTTCCGTGACGAGCACATCttacccgaccacaacgtcctTTACCCGACCACAACGTCCTtctttggcgcgatgcacaag
W1B03--W1B04__bcm_4213__ASTN2_exons_pb_2013	GACATCCAGGCGCGGACAACatatctcgatcaacgccacaAGGTCATTGATGGTTTCAAAGTATGTGGACAGCATCGCTTatatctcgatcaacgccacaATATCTCGATCAACGCCACAtctttggcgcgatgcacaag
W1B03--W1B04__bcm_4205__ASTN2_exons_pb_2053	GACATCCAGGCGCGGACAACttacccgaccacaacgtcctGTTCCGAGAGCAGTCACGAACTGGCCCGAAGGAAGACAGCttacccgaccacaacgtcctTTACCCGACCACAACGTCCTtctttggcgcgatgcacaag
W1B03--W1B04__bcm_4213__ASTN2_exons_pb_2093	GACATCCAGGCGCGGACAACatatctcgatcaacgccacaGGTCAGACACACACTTGAAGTTGCGAGTGCAGCCCCCATTatatctcgatcaacgccacaATATCTCGATCAACGCCACAtctttggcgcgatgcacaag
W1B03--W1B04__bcm_4205__ASTN2_exons_pb_2133	GACATCCAGGCGCGGACAACttacccgaccacaacgtcctAGCTCCTCAGGGCACACACATCCCGAGGAATCCACCTGCCttacccgaccacaacgtcctTTACCCGACCACAACGTCCTtctttggcgcgatgcacaag
W1B03--W1B04__bcm_4213__ASTN2_exons_pb_2173	GACATCCAGGCGCGGACAACatatctcgatcaacgccacaGGAGTGGTCGTAGCAGCCAGAGCCATCCTTCATGGGTTTCatatctcgatcaacgccacaATATCTCGATCAACGCCACAtctttggcgcgatgcacaag
W1B03--W1B04__bcm_4205__ASTN2_exons_pb_2256	GACATCCAGGCGCGGACAACttacccgaccacaacgtcctGCATCGTAGGGCAGGGGCAGCGTCTGCTGCAGGCACAGCTttacccgaccacaacgtcctTTACCCGACCACAACGTCCTtctttggcgcgatgcacaag
W1B03--W1B04__bcm_4213__ASTN2_exons_pb_2296	GACATCCAGGCGCGGACAACatatctcgatcaacgccacaCTCCACGCAACCGCAGAACATGAAGATGGTGCTCGAAGTGatatctcgatcaacgccacaATATCTCGATCAACGCCACAtctttggcgcgatgcacaag
W1B03--W1B04__bcm_4205__ASTN2_exons_pb_2336	GACATCCAGGCGCGGACAACttacccgaccacaacgtcctGCATTAAGCAGGATTTTCCATCAGGAGCCAGTTTGTACTCttacccgaccacaacgtcctTTACCCGACCACAACGTCCTtctttggcgcgatgcacaag
W1B03--W1B04__bcm_4213__ASTN2_exons_pb_2376	GACATCCAGGCGCGGACAACatatctcgatcaacgccacaTCAGGTTTGAGGCACTTGGGGCCCTCGCAGACATCTGAGAatatctcgatcaacgccacaATATCTCGATCAACGCCACAtctttggcgcgatgcacaag
W1B03--W1B04__bcm_4205__ASTN2_exons_pb_2416	GACATCCAGGCGCGGACAACttacccgaccacaacgtcctATGTAGCATCTCTCCAAAGAGGGTATCATTGAATTTGGAGttacccgaccacaacgtcctTTACCCGACCACAACGTCCTtctttggcgcgatgcacaag
W1B03--W1B04__bcm_4213__ASTN2_exons_pb_2459	GACATCCAGGCGCGGACAACatatctcgatcaacgccacaAGACTTGGCCTTGGTTCACATGCTGGGTCCGGTTGTTGTAatatctcgatcaacgccacaATATCTCGATCAACGCCACAtctttggcgcgatgcacaag
W1B03--W1B04__bcm_4205__ASTN2_exons_pb_2499	GACATCCAGGCGCGGACAACttacccgaccacaacgtcctAAGTCCTTGATGAAGTTGTTCTCCCTAAAGGTCATCTGGAttacccgaccacaacgtcctTTACCCGACCACAACGTCCTtctttggcgcgatgcacaag
W1B03--W1B04__bcm_4213__ASTN2_exons_pb_2539	GACATCCAGGCGCGGACAACatatctcgatcaacgccacaCGGCAGCGGGATCACCAACAGCCCATCGGCCAGCTGGGGAatatctcgatcaacgccacaATATCTCGATCAACGCCACAtctttggcgcgatgcacaag
W1B03--W1B04__bcm_4205__ASTN2_exons_pb_2579	GACATCCAGGCGCGGACAACttacccgaccacaacgtcctGAAGGGGCTCGGAGAGGACCCCCCGGCACTGCTCCTCCACttacccgaccacaacgtcctTTACCCGACCACAACGTCCTtctttggcgcgatgcacaag
W1B03--W1B04__bcm_4213__ASTN2_exons_pb_2619	GACATCCAGGCGCGGACAACatatctcgatcaacgccacaTCATCATACCTGATATCTCCAGTGAGCAGTTGGAGGTCTGatatctcgatcaacgccacaATATCTCGATCAACGCCACAtctttggcgcgatgcacaag
W1B03--W1B04__bcm_4205__ASTN2_exons_pb_2663	GACATCCAGGCGCGGACAACttacccgaccacaacgtcctTGCTCCGGACCCGCCACTGCTGCACCATGGGGTAACCCATttacccgaccacaacgtcctTTACCCGACCACAACGTCCTtctttggcgcgatgcacaag
W1B03--W1B04__bcm_4213__ASTN2_exons_pb_2703	GACATCCAGGCGCGGACAACatatctcgatcaacgccacaGCTGCGAGGGTGATGGTGCTGAGCTTCACACGGTAGAGGTatatctcgatcaacgccacaATATCTCGATCAACGCCACAtctttggcgcgatgcacaag
W1B03--W1B04__bcm_4205__ASTN2_exons_pb_2743	GACATCCAGGCGCGGACAACttacccgaccacaacgtcctGCTCTCCTTGGTCAGGATCTTGAGAACATTAGTGAAGCCTttacccgaccacaacgtcctTTACCCGACCACAACGTCCTtctttggcgcgatgcacaag
W1B03--W1B04__bcm_4213__ASTN2_exons_pb_2783	GACATCCAGGCGCGGACAACatatctcgatcaacgccacaAGCCATAGTGCTGGATGAAGGACAGCAGCTCCTCCCGACTatatctcgatcaacgccacaATATCTCGATCAACGCCACAtctttggcgcgatgcacaag
RNASonia_W1B03__W1A12__bcm_19223__ATP13A4_exons_pb_0	GACATCCAGGCGCGGACAACcacttcccgaacaaggtacaAACTCCAACTCGCCGAGCCACCGCAGCTCCTCAGCTGACTcacttcccgaacaaggtacaCACTTCCCGAACAAGGTACActcgacctcgcgggcaatgg
RNASonia_W1B03__W1A12__bcm_19223__ATP13A4_exons_pb_40	GACATCCAGGCGCGGACAACcacttcccgaacaaggtacaACCTCCTCCCTGACCTTGTCGTGCAGACGCTTCCAGGATGcacttcccgaacaaggtacaCACTTCCCGAACAAGGTACActcgacctcgcgggcaatgg
RNASonia_W1B03__W1A12__bcm_19223__ATP13A4_exons_pb_80	GACATCCAGGCGCGGACAACcacttcccgaacaaggtacaCTGGCCCTTCTCAAAGTGTCCCATGAAAAAGTTATTCCACcacttcccgaacaaggtacaCACTTCCCGAACAAGGTACActcgacctcgcgggcaatgg
RNASonia_W1B03__W1A12__bcm_19223__ATP13A4_exons_pb_144	GACATCCAGGCGCGGACAACcacttcccgaacaaggtacaAGCCTTGAGTCCGATAGCCAAATATCTCCATCTCATTCTCcacttcccgaacaaggtacaCACTTCCCGAACAAGGTACActcgacctcgcgggcaatgg
RNASonia_W1B03__W1A12__bcm_19223__ATP13A4_exons_pb_184	GACATCCAGGCGCGGACAACcacttcccgaacaaggtacaAATGAGAAGATGGATCCGGCAAGGCAGAGACTTTTCCGGCcacttcccgaacaaggtacaCACTTCCCGAACAAGGTACActcgacctcgcgggcaatgg
RNASonia_W1B03__W1A12__bcm_19223__ATP13A4_exons_pb_224	GACATCCAGGCGCGGACAACcacttcccgaacaaggtacaCCATGCTGGTCTCCAGTAAAACACCAAGGGGAGGATTCCAcacttcccgaacaaggtacaCACTTCCCGAACAAGGTACActcgacctcgcgggcaatgg
RNASonia_W1B03__W1A12__bcm_19223__ATP13A4_exons_pb_264	GACATCCAGGCGCGGACAACcacttcccgaacaaggtacaCTTCTTGCAAGGAACATGGGACACAATGTGCCCATACGTGcacttcccgaacaaggtacaCACTTCCCGAACAAGGTACActcgacctcgcgggcaatgg
RNASonia_W1B03__W1A12__bcm_19223__ATP13A4_exons_pb_304	GACATCCAGGCGCGGACAACcacttcccgaacaaggtacaATTTGGAATTCATCCGTTGTCCTCAGCAACACAGTGTCTGcacttcccgaacaaggtacaCACTTCCCGAACAAGGTACActcgacctcgcgggcaatgg
RNASonia_W1B03__W1A12__bcm_19223__ATP13A4_exons_pb_344	GACATCCAGGCGCGGACAACcacttcccgaacaaggtacaTGCTGACAGGTAGATCCATATTACCTTTTTCCAAGAGTAAcacttcccgaacaaggtacaCACTTCCCGAACAAGGTACActcgacctcgcgggcaatgg
RNASonia_W1B03__W1A12__bcm_19223__ATP13A4_exons_pb_398	GACATCCAGGCGCGGACAACcacttcccgaacaaggtacaCTCCTCATCTGTCATGAGAGGGTGGTCAGGAGTGAGACCAcacttcccgaacaaggtacaCACTTCCCGAACAAGGTACActcgacctcgcgggcaatgg
RNASonia_W1B03__W1A12__bcm_19223__ATP13A4_exons_pb_438	GACATCCAGGCGCGGACAACcacttcccgaacaaggtacaCCTTTAGGTCTGGCTTTCTTATGGCTCTATTTATGATATAcacttcccgaacaaggtacaCACTTCCCGAACAAGGTACActcgacctcgcgggcaatgg
RNASonia_W1B03__W1A12__bcm_19223__ATP13A4_exons_pb_478	GACATCCAGGCGCGGACAACcacttcccgaacaaggtacaTTCCAAACATATCTTATTTTCTGCACTTTGATGCATCTCAcacttcccgaacaaggtacaCACTTCCCGAACAAGGTACActcgacctcgcgggcaatgg
RNASonia_W1B03__W1A12__bcm_19223__ATP13A4_exons_pb_540	GACATCCAGGCGCGGACAACcacttcccgaacaaggtacaTCTTGGCAGAACTAAGCCAGTCTTCCAAAGAACCAATTTTcacttcccgaacaaggtacaCACTTCCCGAACAAGGTACActcgacctcgcgggcaatgg
RNASonia_W1B03__W1A12__bcm_19223__ATP13A4_exons_pb_580	GACATCCAGGCGCGGACAACcacttcccgaacaaggtacaTGTTCTTCTCTTGTCAAGCCTGATCCAAATTTTTGATGTAcacttcccgaacaaggtacaCACTTCCCGAACAAGGTACActcgacctcgcgggcaatgg
RNASonia_W1B03__W1A12__bcm_19223__ATP13A4_exons_pb_620	GACATCCAGGCGCGGACAACcacttcccgaacaaggtacaATCGATAGTATTAGGCCCACATATTAACCTCCTAATCTCCcacttcccgaacaaggtacaCACTTCCCGAACAAGGTACActcgacctcgcgggcaatgg
RNASonia_W1B03__W1A12__bcm_19223__ATP13A4_exons_pb_660	GACATCCAGGCGCGGACAACcacttcccgaacaaggtacaCCTCCTTGATGAGCAGTTTCCAAATTGGTGTAACTTCAACcacttcccgaacaaggtacaCACTTCCCGAACAAGGTACActcgacctcgcgggcaatgg
RNASonia_W1B03__W1A12__bcm_19223__ATP13A4_exons_pb_718	GACATCCAGGCGCGGACAACcacttcccgaacaaggtacaTCTTCACTAAACCACAAACAGACACTGAAGAGTTGAAATAcacttcccgaacaaggtacaCACTTCCCGAACAAGGTACActcgacctcgcgggcaatgg
RNASonia_W1B03__W1A12__bcm_19223__ATP13A4_exons_pb_758	GACATCCAGGCGCGGACAACcacttcccgaacaaggtacaTATGGACATGATTATGATGGCAAAAGCATATTCCTTATAGcacttcccgaacaaggtacaCACTTCCCGAACAAGGTACActcgacctcgcgggcaatgg
RNASonia_W1B03__W1A12__bcm_19223__ATP13A4_exons_pb_798	GACATCCAGGCGCGGACAACcacttcccgaacaaggtacaATTGCTCTCTGAGATCATATACTGTCAAAGATATGGAAATcacttcccgaacaaggtacaCACTTCCCGAACAAGGTACActcgacctcgcgggcaatgg
RNASonia_W1B03__W1A12__bcm_19223__ATP13A4_exons_pb_838	GACATCCAGGCGCGGACAACcacttcccgaacaaggtacaATGCTATTATGTGACTCGACGAGATGGTGGAGTTTTACAGcacttcccgaacaaggtacaCACTTCCCGAACAAGGTACActcgacctcgcgggcaatgg
RNASonia_W1B03__W1A12__bcm_19223__ATP13A4_exons_pb_887	GACATCCAGGCGCGGACAACcacttcccgaacaaggtacaTGATTCCAGCTCTTGAACTCCAGCTTTTCTCCCACATACAcacttcccgaacaaggtacaCACTTCCCGAACAAGGTACActcgacctcgcgggcaatgg
RNASonia_W1B03__W1A12__bcm_19223__ATP13A4_exons_pb_927	GACATCCAGGCGCGGACAACcacttcccgaacaaggtacaTCCCTGTCAAAATTAATAAATCTCCAGGCACCAGGACGCGcacttcccgaacaaggtacaCACTTCCCGAACAAGGTACActcgacctcgcgggcaatgg
RNASonia_W1B03__W1A12__bcm_19223__ATP13A4_exons_pb_967	GACATCCAGGCGCGGACAACcacttcccgaacaaggtacaCCTTCAATCAGAACGGCATCACATGGCATTAGCACTTTGTcacttcccgaacaaggtacaCACTTCCCGAACAAGGTACActcgacctcgcgggcaatgg
RNASonia_W1B03__W1A12__bcm_19223__ATP13A4_exons_pb_1007	GACATCCAGGCGCGGACAACcacttcccgaacaaggtacaACTTTCTCCTGTCAGCATGCCTTCATCCACCACACAGCTGcacttcccgaacaaggtacaCACTTCCCGAACAAGGTACActcgacctcgcgggcaatgg
RNASonia_W1B03__W1A12__bcm_19223__ATP13A4_exons_pb_1047	GACATCCAGGCGCGGACAACcacttcccgaacaaggtacaAGCTATCCATCTTGGGTAACGGAGTTTTGGTGACTGGAATcacttcccgaacaaggtacaCACTTCCCGAACAAGGTACActcgacctcgcgggcaatgg
RNASonia_W1B03__W1A12__bcm_19223__ATP13A4_exons_pb_1087	GACATCCAGGCGCGGACAACcacttcccgaacaaggtacaCGCTTGTAATCCGCTTCACTCTGTGTTTTCCAGGGCACAGcacttcccgaacaaggtacaCACTTCCCGAACAAGGTACActcgacctcgcgggcaatgg
RNASonia_W1B03__W1A12__bcm_19223__ATP13A4_exons_pb_1127	GACATCCAGGCGCGGACAACcacttcccgaacaaggtacaCTTGGCCTGGATAACCTCTGTTCCACAGAAGAGGACATGCcacttcccgaacaaggtacaCACTTCCCGAACAAGGTACActcgacctcgcgggcaatgg
RNASonia_W1B03__W1A12__bcm_19223__ATP13A4_exons_pb_1167	GACATCCAGGCGCGGACAACcacttcccgaacaaggtacaTCTGCAGTACCACGGCTCTCACGGTCCCAGAGCAAGCTGCcacttcccgaacaaggtacaCACTTCCCGAACAAGGTACActcgacctcgcgggcaatgg
RNASonia_W1B03__W1A12__bcm_19223__ATP13A4_exons_pb_1207	GACATCCAGGCGCGGACAACcacttcccgaacaaggtacaATGGATCTCACAAGGTCTCCCTTTGCAGTGTTGAATCCAGcacttcccgaacaaggtacaCACTTCCCGAACAAGGTACActcgacctcgcgggcaatgg
RNASonia_W1B03__W1A12__bcm_19223__ATP13A4_exons_pb_1262	GACATCCAGGCGCGGACAACcacttcccgaacaaggtacaGAGGAACCTGATGGCATCCCTGTACAACTGAAAATTCACTcacttcccgaacaaggtacaCACTTCCCGAACAAGGTACActcgacctcgcgggcaatgg
RNASonia_W1B03__W1A12__bcm_19223__ATP13A4_exons_pb_1302	GACATCCAGGCGCGGACAACcacttcccgaacaaggtacaTATAGATCATCCCAATGGTGGCTGTTCCTACAAGGCACAGcacttcccgaacaaggtacaCACTTCCCGAACAAGGTACActcgacctcgcgggcaatgg
RNASonia_W1B03__W1A12__bcm_19223__ATP13A4_exons_pb_1350	GACATCCAGGCGCGGACAACcacttcccgaacaaggtacaTCACCACCTCCTCTGGAGGTTCCCCACTAAGCACATAGACcacttcccgaacaaggtacaCACTTCCCGAACAAGGTACActcgacctcgcgggcaatgg
RNASonia_W1B03__W1A12__bcm_19223__ATP13A4_exons_pb_1390	GACATCCAGGCGCGGACAACcacttcccgaacaaggtacaGCCGGAGGAACCGCAATTGTGATGACGTCAAGGGCTTTCCcacttcccgaacaaggtacaCACTTCCCGAACAAGGTACActcgacctcgcgggcaatgg
RNASonia_W1B03__W1A12__bcm_19223__ATP13A4_exons_pb_1435	GACATCCAGGCGCGGACAACcacttcccgaacaaggtacaCTCCTCTGGGCATAGATAATGCCTGTGGTCAGAGCAGCAGcacttcccgaacaaggtacaCACTTCCCGAACAAGGTACActcgacctcgcgggcaatgg
RNASonia_W1B03__W1A12__bcm_19223__ATP13A4_exons_pb_1475	GACATCCAGGCGCGGACAACcacttcccgaacaaggtacaCCTCTGGGGGCTAATGCAGAAGATGCCTCTCTTCTTCAGCcacttcccgaacaaggtacaCACTTCCCGAACAAGGTACActcgacctcgcgggcaatgg
RNASonia_W1B03__W1A12__bcm_19223__ATP13A4_exons_pb_1515	GACATCCAGGCGCGGACAACcacttcccgaacaaggtacaTGTCAAAGCAGACAAGGTTTAACTGTCCACATACGTTGATcacttcccgaacaaggtacaCACTTCCCGAACAAGGTACActcgacctcgcgggcaatgg
RNASonia_W1B03__W1A12__bcm_19223__ATP13A4_exons_pb_1555	GACATCCAGGCGCGGACAACcacttcccgaacaaggtacaCCCCAGAGGTCCAAGCCGTCCCTTGTTAAGGTGCCTGTCTcacttcccgaacaaggtacaCACTTCCCGAACAAGGTACActcgacctcgcgggcaatgg
RNASonia_W1B03__W1A12__bcm_19223__ATP13A4_exons_pb_1595	GACATCCAGGCGCGGACAACcacttcccgaacaaggtacaGTGAACTTCCTGAAAGCCATTCCTATCACAGGACACGACTcacttcccgaacaaggtacaCACTTCCCGAACAAGGTACActcgacctcgcgggcaatgg
RNASonia_W1B03__W1A12__bcm_19223__ATP13A4_exons_pb_1635	GACATCCAGGCGCGGACAACcacttcccgaacaaggtacaACAGTGGGCCCCATGGCAAAGCCTGGCCTGAGGCAAAGCTcacttcccgaacaaggtacaCACTTCCCGAACAAGGTACActcgacctcgcgggcaatgg
RNASonia_W1B03__W1A12__bcm_19223__ATP13A4_exons_pb_1685	GACATCCAGGCGCGGACAACcacttcccgaacaaggtacaGATGGTCCCATCAAGAAGGATCAGAGAGTGGCAGCTGGCCcacttcccgaacaaggtacaCACTTCCCGAACAAGGTACActcgacctcgcgggcaatgg
RNASonia_W1B03__W1A12__bcm_19223__ATP13A4_exons_pb_1735	GACATCCAGGCGCGGACAACcacttcccgaacaaggtacaATTTCCCAGGTGGTGGCTTCAAACATTTTGAGGTCCAGAGcacttcccgaacaaggtacaCACTTCCCGAACAAGGTACActcgacctcgcgggcaatgg
RNASonia_W1B03__W1A12__bcm_19223__ATP13A4_exons_pb_1775	GACATCCAGGCGCGGACAACcacttcccgaacaaggtacaCGGCACTCCCTTGATGTGGAAATCGTCCCCAGAAAAAGCCcacttcccgaacaaggtacaCACTTCCCGAACAAGGTACActcgacctcgcgggcaatgg
RNASonia_W1B03__W1A12__bcm_19223__ATP13A4_exons_pb_1855	GACATCCAGGCGCGGACAACcacttcccgaacaaggtacaGGGAACTGATGCAGGATTGCAATTCCTTCCACTGGGACCTcacttcccgaacaaggtacaCACTTCCCGAACAAGGTACActcgacctcgcgggcaatgg
RNASonia_W1B03__W1A12__bcm_19223__ATP13A4_exons_pb_1895	GACATCCAGGCGCGGACAACcacttcccgaacaaggtacaTTGGACAATGACTGTCATTCTTTGCAGTGCCGATGAGAATcacttcccgaacaaggtacaCACTTCCCGAACAAGGTACActcgacctcgcgggcaatgg
RNASonia_W1B03__W1A12__bcm_19223__ATP13A4_exons_pb_1935	GACATCCAGGCGCGGACAACcacttcccgaacaaggtacaGTGCACCTTTCATGAATGCCAGTCGGTCACCTCCCATCTCcacttcccgaacaaggtacaCACTTCCCGAACAAGGTACActcgacctcgcgggcaatgg
RNASonia_W1B03__W1A12__bcm_19223__ATP13A4_exons_pb_1975	GACATCCAGGCGCGGACAACcacttcccgaacaaggtacaGGTACTGTCTCAGGTTGGCAAAAGCTGGCCACCCTCTCTGcacttcccgaacaaggtacaCACTTCCCGAACAAGGTACActcgacctcgcgggcaatgg
RNASonia_W1B03__W1A12__bcm_19223__ATP13A4_exons_pb_2015	GACATCCAGGCGCGGACAACcacttcccgaacaaggtacaCTGTGTCGTGTAAATCTGAAGTTCGCTAACAAAACTAGTGcacttcccgaacaaggtacaCACTTCCCGAACAAGGTACActcgacctcgcgggcaatgg
RNASonia_W1B03__W1A12__bcm_19223__ATP13A4_exons_pb_2080	GACATCCAGGCGCGGACAACcacttcccgaacaaggtacaGTCAAGGTAGTAGCGTGATGGTCATTTTCCAGCTTCTTGTcacttcccgaacaaggtacaCACTTCCCGAACAAGGTACActcgacctcgcgggcaatgg
RNASonia_W1B03__W1A12__bcm_19223__ATP13A4_exons_pb_2120	GACATCCAGGCGCGGACAACcacttcccgaacaaggtacaCAGCCCCAGAAATATCAGGTCTGATTCTACCGTCTCCCTCcacttcccgaacaaggtacaCACTTCCCGAACAAGGTACActcgacctcgcgggcaatgg
RNASonia_W1B03__W1A12__bcm_19223__ATP13A4_exons_pb_2160	GACATCCAGGCGCGGACAACcacttcccgaacaaggtacaCAGGTTTTGTCTCTTCCTTCAATCGATTCTCCAAGATCAGcacttcccgaacaaggtacaCACTTCCCGAACAAGGTACActcgacctcgcgggcaatgg
RNASonia_W1B03__W1A12__bcm_19223__ATP13A4_exons_pb_2200	GACATCCAGGCGCGGACAACcacttcccgaacaaggtacaATTACAGTCCTTATCCGGGCTGAGATGAGCTCTTCCAAGAcacttcccgaacaaggtacaCACTTCCCGAACAAGGTACActcgacctcgcgggcaatgg
RNASonia_W1B03__W1A12__bcm_19223__ATP13A4_exons_pb_2240	GACATCCAGGCGCGGACAACcacttcccgaacaaggtacaGGCCACTGTTATTGCAGTCTGAAGATTGTCACCTGTGATCcacttcccgaacaaggtacaCACTTCCCGAACAAGGTACActcgacctcgcgggcaatgg
RNASonia_W1B03__W1A12__bcm_19223__ATP13A4_exons_pb_2295	GACATCCAGGCGCGGACAACcacttcccgaacaaggtacaCATTTGCCTCAATGAGAATGACTTTCTGGCTTTCAGAAACcacttcccgaacaaggtacaCACTTCCCGAACAAGGTACActcgacctcgcgggcaatgg
RNASonia_W1B03__W1A12__bcm_19223__ATP13A4_exons_pb_2335	GACATCCAGGCGCGGACAACcacttcccgaacaaggtacaAACGTCCAAGATATAGATGCTGATGAGGACCCGGTGGTTTcacttcccgaacaaggtacaCACTTCCCGAACAAGGTACActcgacctcgcgggcaatgg
RNASonia_W1B03__W1A12__bcm_19223__ATP13A4_exons_pb_2378	GACATCCAGGCGCGGACAACcacttcccgaacaaggtacaATTGTCCTGATTCCCATACATAATGTGTTTCTTCTCTTCTcacttcccgaacaaggtacaCACTTCCCGAACAAGGTACActcgacctcgcgggcaatgg
RNASonia_W1B03__W1A12__bcm_19223__ATP13A4_exons_pb_2455	GACATCCAGGCGCGGACAACcacttcccgaacaaggtacaAAGGATTTTCCAGTTAGGGCAAAATGGTAACTTCCTTCTCcacttcccgaacaaggtacaCACTTCCCGAACAAGGTACActcgacctcgcgggcaatgg
RNASonia_W1B03__W1A12__bcm_4304__B2M_exons_pb_5	GACATCCAGGCGCGGACAACagtgtctgaatcgagccatcGAGCGAGACATCTCGGCCCGAATGCTGTCAGCTTCAGGAAagtgtctgaatcgagccatcAGTGTCTGAATCGAGCCATCctcgacctcgcgggcaatgg
RNASonia_W1B03__W1A12__bcm_4304__B2M_exons_pb_45	GACATCCAGGCGCGGACAACagtgtctgaatcgagccatcGCCAGAAAGAGAGAGTAGCGCGAGCACAGCTAAGGCCACGagtgtctgaatcgagccatcAGTGTCTGAATCGAGCCATCctcgacctcgcgggcaatgg
RNASonia_W1B03__W1A12__bcm_4304__B2M_exons_pb_85	GACATCCAGGCGCGGACAACagtgtctgaatcgagccatcAGTAAACCTGAATCTTTGGAGTACGCTGGATAGCCTCCAGagtgtctgaatcgagccatcAGTGTCTGAATCGAGCCATCctcgacctcgcgggcaatgg
RNASonia_W1B03__W1A12__bcm_4304__B2M_exons_pb_125	GACATCCAGGCGCGGACAACagtgtctgaatcgagccatcTTCAGGAAATTTGACTTTCCATTCTCTGCTGGATGACGTGagtgtctgaatcgagccatcAGTGTCTGAATCGAGCCATCctcgacctcgcgggcaatgg
RNASonia_W1B03__W1A12__bcm_4304__B2M_exons_pb_165	GACATCCAGGCGCGGACAACagtgtctgaatcgagccatcAACTTCAATGTCGGATGGATGAAACCCAGACACATAGCAAagtgtctgaatcgagccatcAGTGTCTGAATCGAGCCATCctcgacctcgcgggcaatgg
RNASonia_W1B03__W1A12__bcm_4304__B2M_exons_pb_218	GACATCCAGGCGCGGACAACagtgtctgaatcgagccatcGACAAGTCTGAATGCTCCACTTTTTCAATTCTCTCTCCATagtgtctgaatcgagccatcAGTGTCTGAATCGAGCCATCctcgacctcgcgggcaatgg
RNASonia_W1B03__W1A12__bcm_4304__B2M_exons_pb_258	GACATCCAGGCGCGGACAACagtgtctgaatcgagccatcAGTGTAGTACAAGAGATAGAAAGACCAGTCCTTGCTGAAAagtgtctgaatcgagccatcAGTGTCTGAATCGAGCCATCctcgacctcgcgggcaatgg
RNASonia_W1B03__W1A12__bcm_4304__B2M_exons_pb_298	GACATCCAGGCGCGGACAACagtgtctgaatcgagccatcCACGGCAGGCATACTCATCTTTTTCAGTGGGGGTGAATTCagtgtctgaatcgagccatcAGTGTCTGAATCGAGCCATCctcgacctcgcgggcaatgg
RNASonia_W1B03__W1A12__bcm_4304__B2M_exons_pb_338	GACATCCAGGCGCGGACAACagtgtctgaatcgagccatcCACTTAACTATCTTGGGCTGTGACAAAGTCACATGGTTCAagtgtctgaatcgagccatcAGTGTCTGAATCGAGCCATCctcgacctcgcgggcaatgg
RNASonia_W1B03__W1A12__bcm_4304__B2M_exons_pb_378	GACATCCAGGCGCGGACAACagtgtctgaatcgagccatcAAAAACTTACCTCCATGATGCTGCTTACATGTCTCGATCCagtgtctgaatcgagccatcAGTGTCTGAATCGAGCCATCctcgacctcgcgggcaatgg
RNASonia_W1B03__W1A12__bcm_4304__B2M_exons_pb_430	GACATCCAGGCGCGGACAACagtgtctgaatcgagccatcCTGTCTATAAATAGTCCTCAGGACAGTGAAACAAAAACATagtgtctgaatcgagccatcAGTGTCTGAATCGAGCCATCctcgacctcgcgggcaatgg
RNASonia_W1B03__W1A12__bcm_4304__B2M_exons_pb_470	GACATCCAGGCGCGGACAACagtgtctgaatcgagccatcTGTCAATGTTCTCCACATAGTGAGGGTTATCATGTTAGAGagtgtctgaatcgagccatcAGTGTCTGAATCGAGCCATCctcgacctcgcgggcaatgg
RNASonia_W1B03__W1A12__bcm_4304__B2M_exons_pb_510	GACATCCAGGCGCGGACAACagtgtctgaatcgagccatcGACCCTGTAGGATTCTTCTTTCCCTGCTAAAATGTTACTCagtgtctgaatcgagccatcAGTGTCTGAATCGAGCCATCctcgacctcgcgggcaatgg
RNASonia_W1B03__W1A12__bcm_4304__B2M_exons_pb_550	GACATCCAGGCGCGGACAACagtgtctgaatcgagccatcATACACCTTCTTCATGCCACTCCACAGGAGAAGGGAACATagtgtctgaatcgagccatcAGTGTCTGAATCGAGCCATCctcgacctcgcgggcaatgg
RNASonia_W1B03__W1A12__bcm_4304__B2M_exons_pb_590	GACATCCAGGCGCGGACAACagtgtctgaatcgagccatcCTCTCTGTAGAGGGTCAGTAATATGGCCATACCTGGGGCCagtgtctgaatcgagccatcAGTGTCTGAATCGAGCCATCctcgacctcgcgggcaatgg
RNASonia_W1B03__W1A12__bcm_4304__B2M_exons_pb_630	GACATCCAGGCGCGGACAACagtgtctgaatcgagccatcTGCCTTTATCCTGCAATACCATACTGGCAGTTCCTTTGCCagtgtctgaatcgagccatcAGTGTCTGAATCGAGCCATCctcgacctcgcgggcaatgg
RNASonia_W1B03__W1A12__bcm_4304__B2M_exons_pb_670	GACATCCAGGCGCGGACAACagtgtctgaatcgagccatcAAGAAAGATCAAAGCCTTGCAGGTAATGTGGGTAACCACCagtgtctgaatcgagccatcAGTGTCTGAATCGAGCCATCctcgacctcgcgggcaatgg
RNASonia_W1B03__W1A12__bcm_4304__B2M_exons_pb_710	GACATCCAGGCGCGGACAACagtgtctgaatcgagccatcTTTCTCTCCTCAGCAGAGATGTCCAATGTGGAAATGGCAGagtgtctgaatcgagccatcAGTGTCTGAATCGAGCCATCctcgacctcgcgggcaatgg
RNASonia_W1B03__W1A12__bcm_4304__B2M_exons_pb_779	GACATCCAGGCGCGGACAACagtgtctgaatcgagccatcGAGCTGTATAACTCCTCTCTTCTGTCTGAAGAATAAAACAagtgtctgaatcgagccatcAGTGTCTGAATCGAGCCATCctcgacctcgcgggcaatgg
RNASonia_W1B03__W1A12__bcm_4304__B2M_exons_pb_819	GACATCCAGGCGCGGACAACagtgtctgaatcgagccatcGAGGCAAACACAGTCCCCATACAGGAATGGGATGTCTGCAagtgtctgaatcgagccatcAGTGTCTGAATCGAGCCATCctcgacctcgcgggcaatgg
RNASonia_W1B03__W1A12__bcm_4304__B2M_exons_pb_874	GACATCCAGGCGCGGACAACagtgtctgaatcgagccatcCAAGTTATAACAATCTGTTTCCCTTTATCTCCTCTAGTGGagtgtctgaatcgagccatcAGTGTCTGAATCGAGCCATCctcgacctcgcgggcaatgg
RNASonia_W1B03__W1A12__bcm_4304__B2M_exons_pb_916	GACATCCAGGCGCGGACAACagtgtctgaatcgagccatcCTGGAGCTCCTTGTAGTTACATCTATTATAGTATCATTATagtgtctgaatcgagccatcAGTGTCTGAATCGAGCCATCctcgacctcgcgggcaatgg
RNASonia_W1B03__W1A12__bcm_4304__B2M_exons_pb_960	GACATCCAGGCGCGGACAACagtgtctgaatcgagccatcACTAAAGATGCAGAGAAGTCCAAGTTCCTCCCTCTCTCTTagtgtctgaatcgagccatcAGTGTCTGAATCGAGCCATCctcgacctcgcgggcaatgg
RNASonia_W1B03__W1A12__bcm_4304__B2M_exons_pb_1003	GACATCCAGGCGCGGACAACagtgtctgaatcgagccatcTACCCTGGGCAGTAGAATTTCATTGAAAAGCCTTTGGACTagtgtctgaatcgagccatcAGTGTCTGAATCGAGCCATCctcgacctcgcgggcaatgg
W1B03--W1B04__bcm_4303__B2M_exons_pb_254	GACATCCAGGCGCGGACAACaacactggcggatacaatcaTACAGCTCCCCTGACTGACAAACCTTCACTTCTTTCTTTCaacactggcggatacaatcaAACACTGGCGGATACAATCAtctttggcgcgatgcacaag
W1B03--W1B04__bcm_4304__B2M_exons_pb_294	GACATCCAGGCGCGGACAACagtgtctgaatcgagccatcAGTCTTGGTAACCATCTTGGATTATCTTTATTAATGGTTTagtgtctgaatcgagccatcAGTGTCTGAATCGAGCCATCtctttggcgcgatgcacaag
W1B03--W1B04__bcm_4303__B2M_exons_pb_334	GACATCCAGGCGCGGACAACaacactggcggatacaatcaAGGTACTTAGAAAGTGCTCAAGATCTCTGGCGTCCTCAACaacactggcggatacaatcaAACACTGGCGGATACAATCAtctttggcgcgatgcacaag
W1B03--W1B04__bcm_4304__B2M_exons_pb_374	GACATCCAGGCGCGGACAACagtgtctgaatcgagccatcTTTTGCCAGAGGAAAAGGTGAGCGCGCTTAGTGTATTGCCagtgtctgaatcgagccatcAGTGTCTGAATCGAGCCATCtctttggcgcgatgcacaag
W1B03--W1B04__bcm_4303__B2M_exons_pb_414	GACATCCAGGCGCGGACAACaacactggcggatacaatcaGCAATTTTCTCATGATCAAAACATTCTGCTTTCGATCATGaacactggcggatacaatcaAACACTGGCGGATACAATCAtctttggcgcgatgcacaag
W1B03--W1B04__bcm_4304__B2M_exons_pb_506	GACATCCAGGCGCGGACAACagtgtctgaatcgagccatcAAATGACATCTAACATAACCAGCAAATACCAGTAATGGTGagtgtctgaatcgagccatcAGTGTCTGAATCGAGCCATCtctttggcgcgatgcacaag
W1B03--W1B04__bcm_4303__B2M_exons_pb_582	GACATCCAGGCGCGGACAACaacactggcggatacaatcaGTCTATGCATGGCATGTATTACTTTGGAAATTTTCAAAATaacactggcggatacaatcaAACACTGGCGGATACAATCAtctttggcgcgatgcacaag
W1B03--W1B04__bcm_4304__B2M_exons_pb_622	GACATCCAGGCGCGGACAACagtgtctgaatcgagccatcAATCATCATTACATGTTTCTTGTGGTATCTTCCAGAAATGagtgtctgaatcgagccatcAGTGTCTGAATCGAGCCATCtctttggcgcgatgcacaag
W1B03--W1B04__bcm_4303__B2M_exons_pb_662	GACATCCAGGCGCGGACAACaacactggcggatacaatcaCCACACACAGGTCAGAGGAGGAAAATAGACCTTCAGAGGCaacactggcggatacaatcaAACACTGGCGGATACAATCAtctttggcgcgatgcacaag
W1B03--W1B04__bcm_4304__B2M_exons_pb_734	GACATCCAGGCGCGGACAACagtgtctgaatcgagccatcTGGAGAGTTATTTAAGCTTCCAAAACTTAACTGAAAAATTagtgtctgaatcgagccatcAGTGTCTGAATCGAGCCATCtctttggcgcgatgcacaag
W1B03--W1B04__bcm_4303__B2M_exons_pb_774	GACATCCAGGCGCGGACAACaacactggcggatacaatcaTTTGAATTTGGGCTCAACCAGTTACTGGCTTTATGACTTTaacactggcggatacaatcaAACACTGGCGGATACAATCAtctttggcgcgatgcacaag
W1B03--W1B04__bcm_4304__B2M_exons_pb_814	GACATCCAGGCGCGGACAACagtgtctgaatcgagccatcAATCTTTTCTAAGAAGAGGACAAGTATCAGACAGGCTGGGagtgtctgaatcgagccatcAGTGTCTGAATCGAGCCATCtctttggcgcgatgcacaag
W1B03--W1B04__bcm_4303__B2M_exons_pb_854	GACATCCAGGCGCGGACAACaacactggcggatacaatcaTTTGAGGGAAGGCGGCAAGATTTTGTGAGAGCATCACTGTaacactggcggatacaatcaAACACTGGCGGATACAATCAtctttggcgcgatgcacaag
W1B03--W1B04__bcm_4304__B2M_exons_pb_897	GACATCCAGGCGCGGACAACagtgtctgaatcgagccatcCTCAGGGATCAGAGCACAGATTCATCCTGCCTGGAACTCTagtgtctgaatcgagccatcAGTGTCTGAATCGAGCCATCtctttggcgcgatgcacaag
W1B03--W1B04__bcm_4303__B2M_exons_pb_942	GACATCCAGGCGCGGACAACaacactggcggatacaatcaAGCTCTTTGCATCTGAGCTTCTAATAATAAGAACATATTAaacactggcggatacaatcaAACACTGGCGGATACAATCAtctttggcgcgatgcacaag
W1B03--W1B04__bcm_4304__B2M_exons_pb_995	GACATCCAGGCGCGGACAACagtgtctgaatcgagccatcATTGGGGAATCTAATGAAGACCTGATTTTTTTCATAACATagtgtctgaatcgagccatcAGTGTCTGAATCGAGCCATCtctttggcgcgatgcacaag
W1B03--W1B04__bcm_4303__B2M_exons_pb_1035	GACATCCAGGCGCGGACAACaacactggcggatacaatcaCTATCATTAAGGAAAGGCTACTAGCCCCATCAAGAGGTGGaacactggcggatacaatcaAACACTGGCGGATACAATCAtctttggcgcgatgcacaag
W1B03--W1B04__bcm_4304__B2M_exons_pb_1075	GACATCCAGGCGCGGACAACagtgtctgaatcgagccatcACCAGGCCACCTTGACCAGATATATCTCTCTAGAAACACCagtgtctgaatcgagccatcAGTGTCTGAATCGAGCCATCtctttggcgcgatgcacaag
W1B03--W1B04__bcm_4303__B2M_exons_pb_1130	GACATCCAGGCGCGGACAACaacactggcggatacaatcaCACTAAAAGGCAGCTACTCCTCCTTGTCTGGGAGGCTGTGaacactggcggatacaatcaAACACTGGCGGATACAATCAtctttggcgcgatgcacaag
W1B03--W1B04__bcm_4304__B2M_exons_pb_1220	GACATCCAGGCGCGGACAACagtgtctgaatcgagccatcAGAAGTGTTAGTGCTACTAAATATACAGATTGACACTAAAagtgtctgaatcgagccatcAGTGTCTGAATCGAGCCATCtctttggcgcgatgcacaag
W1B03--W1B04__bcm_4303__B2M_exons_pb_1295	GACATCCAGGCGCGGACAACaacactggcggatacaatcaGAGGCATGACTAGACCATCCATGGGGAAGTGGGAAGAAAAaacactggcggatacaatcaAACACTGGCGGATACAATCAtctttggcgcgatgcacaag
W1B03--W1B04__bcm_4304__B2M_exons_pb_1336	GACATCCAGGCGCGGACAACagtgtctgaatcgagccatcTATATTGCCTAATGTTTCAGAAACAGTACTTTCCAAAATGagtgtctgaatcgagccatcAGTGTCTGAATCGAGCCATCtctttggcgcgatgcacaag
W1B03--W1B04__bcm_4303__B2M_exons_pb_1376	GACATCCAGGCGCGGACAACaacactggcggatacaatcaGCATCCACAGGTGATTGCTGTAAACTAGCCAGGTTGGGAAaacactggcggatacaatcaAACACTGGCGGATACAATCAtctttggcgcgatgcacaag
W1B03--W1B04__bcm_4304__B2M_exons_pb_1416	GACATCCAGGCGCGGACAACagtgtctgaatcgagccatcTGGAGTAATGCATGTGACAGTGGGATTTGCGTTTTAATTAagtgtctgaatcgagccatcAGTGTCTGAATCGAGCCATCtctttggcgcgatgcacaag
W1B03--W1B04__bcm_4303__B2M_exons_pb_1456	GACATCCAGGCGCGGACAACaacactggcggatacaatcaATGGCAAATGGGACAGAACATACTTTCCATTATGATCAAAaacactggcggatacaatcaAACACTGGCGGATACAATCAtctttggcgcgatgcacaag
W1B03--W1B04__bcm_4304__B2M_exons_pb_1496	GACATCCAGGCGCGGACAACagtgtctgaatcgagccatcAGTTGGACCCGATAAAATACAACAGGGATAGGTGAGGACTagtgtctgaatcgagccatcAGTGTCTGAATCGAGCCATCtctttggcgcgatgcacaag
W1B03--W1B04__bcm_4303__B2M_exons_pb_1536	GACATCCAGGCGCGGACAACaacactggcggatacaatcaCTAAATGCATACAAGAGCTGGCAAATACCTTAAATGGTTGaacactggcggatacaatcaAACACTGGCGGATACAATCAtctttggcgcgatgcacaag
W1B03--W1B04__bcm_4304__B2M_exons_pb_1587	GACATCCAGGCGCGGACAACagtgtctgaatcgagccatcCTCTCTGACTTTGTACCTAATTTCATGAGCTAAAAAACAAagtgtctgaatcgagccatcAGTGTCTGAATCGAGCCATCtctttggcgcgatgcacaag
W1B03--W1B04__bcm_4303__B2M_exons_pb_1627	GACATCCAGGCGCGGACAACaacactggcggatacaatcaAAACCTCTTTATTTCTGCTGAGGTTTTATATGCCAGACCCaacactggcggatacaatcaAACACTGGCGGATACAATCAtctttggcgcgatgcacaag
W1B03--W1B04__bcm_4304__B2M_exons_pb_1667	GACATCCAGGCGCGGACAACagtgtctgaatcgagccatcCGTGCCCAACCAACCCAAGGTATGTTCTTACCAAACAACAagtgtctgaatcgagccatcAGTGTCTGAATCGAGCCATCtctttggcgcgatgcacaag
W1B03--W1B04__bcm_4303__B2M_exons_pb_1978	GACATCCAGGCGCGGACAACaacactggcggatacaatcaTTCCTAAGTGGATCAACCCAAGGTATGTTCTTTATTTTTTaacactggcggatacaatcaAACACTGGCGGATACAATCAtctttggcgcgatgcacaag
W1B03--W1B04__bcm_4304__B2M_exons_pb_2024	GACATCCAGGCGCGGACAACagtgtctgaatcgagccatcGGGACATAGCAATTGCTCTATACGTGGCAGATGTTATTATagtgtctgaatcgagccatcAGTGTCTGAATCGAGCCATCtctttggcgcgatgcacaag
W1B03--W1B04__bcm_4303__B2M_exons_pb_2064	GACATCCAGGCGCGGACAACaacactggcggatacaatcaCTGATTTTCTAAACTGTATGAAGTGTCTAGTAGAGTGCCTaacactggcggatacaatcaAACACTGGCGGATACAATCAtctttggcgcgatgcacaag
W1B03--W1B04__bcm_4304__B2M_exons_pb_2104	GACATCCAGGCGCGGACAACagtgtctgaatcgagccatcTTTCTTTTTGGTTCCTGCTCCTGCCTTGATCTACACCCATagtgtctgaatcgagccatcAGTGTCTGAATCGAGCCATCtctttggcgcgatgcacaag
W1B03--W1B04__bcm_4303__B2M_exons_pb_2161	GACATCCAGGCGCGGACAACaacactggcggatacaatcaACTCATGTTATTGTACTCTGTTTCCACCCCTTCCATTTTTaacactggcggatacaatcaAACACTGGCGGATACAATCAtctttggcgcgatgcacaag
W1B03--W1B04__bcm_4304__B2M_exons_pb_2201	GACATCCAGGCGCGGACAACagtgtctgaatcgagccatcCAAAGTTCATTTCTCAGTTCATAATAGCCCCCATCAAATTagtgtctgaatcgagccatcAGTGTCTGAATCGAGCCATCtctttggcgcgatgcacaag
W1B03--W1B04__bcm_4303__B2M_exons_pb_2241	GACATCCAGGCGCGGACAACaacactggcggatacaatcaTCACTCAAGAGTCTACATGATTTGGCCCCAAGATACTTTTaacactggcggatacaatcaAACACTGGCGGATACAATCAtctttggcgcgatgcacaag
W1B03--W1B04__bcm_4304__B2M_exons_pb_2281	GACATCCAGGCGCGGACAACagtgtctgaatcgagccatcTTCTGATGCCCTCTCAGCACTCATAGCATTCCTTAACACAagtgtctgaatcgagccatcAGTGTCTGAATCGAGCCATCtctttggcgcgatgcacaag
W1B03--W1B04__bcm_4303__B2M_exons_pb_2323	GACATCCAGGCGCGGACAACaacactggcggatacaatcaCGCTGCATTTTTAAGAGCCTTTCTCTGGAGGCTCTCAAGGaacactggcggatacaatcaAACACTGGCGGATACAATCAtctttggcgcgatgcacaag
W1B03--W1B04__bcm_4355__BASP1_exons_pb_27	GACATCCAGGCGCGGACAACctttgcgtatcgggctctccACGGCGGAGCCCGGAGCGAGGAGCCAGTTGGAGCGCTGCCctttgcgtatcgggctctccCTTTGCGTATCGGGCTCTCCtctttggcgcgatgcacaag
W1B03--W1B04__bcm_4367__BASP1_exons_pb_76	GACATCCAGGCGCGGACAACgcaaagaaacgtgcggcctcCGTCGTCTGGCTGGTGCCTGGCCGCTGGCGGAGGCTCTCTgcaaagaaacgtgcggcctcGCAAAGAAACGTGCGGCCTCtctttggcgcgatgcacaag
W1B03--W1B04__bcm_4355__BASP1_exons_pb_116	GACATCCAGGCGCGGACAACctttgcgtatcgggctctccCTGAGTTAGCGCGGTGCCGCCGAGAGGCCGGGGTCGCTGGctttgcgtatcgggctctccCTTTGCGTATCGGGCTCTCCtctttggcgcgatgcacaag
W1B03--W1B04__bcm_4367__BASP1_exons_pb_156	GACATCCAGGCGCGGACAACgcaaagaaacgtgcggcctcCTCCCATCTTGGAGTTCGGCTCTGGGTGCCTATGCAGCCCgcaaagaaacgtgcggcctcGCAAAGAAACGTGCGGCCTCtctttggcgcgatgcacaag
W1B03--W1B04__bcm_4355__BASP1_exons_pb_245	GACATCCAGGCGCGGACAACctttgcgtatcgggctctccTTCCGTCGCCGCGCCCTCGGCCTTCTTGTCTTTCTCCTTGctttgcgtatcgggctctccCTTTGCGTATCGGGCTCTCCtctttggcgcgatgcacaag
W1B03--W1B04__bcm_4367__BASP1_exons_pb_299	GACATCCAGGCGCGGACAACgcaaagaaacgtgcggcctcCTCGGCGGGCTCTGCGGCCGCCTGGGGCTCACTCTCCTTCgcaaagaaacgtgcggcctcGCAAAGAAACGTGCGGCCTCtctttggcgcgatgcacaag
W1B03--W1B04__bcm_4355__BASP1_exons_pb_339	GACATCCAGGCGCGGACAACctttgcgtatcgggctctccCCTCGGCGTCCTGGTCGGGCTTCTCCTTGCCCTCCTTGGCctttgcgtatcgggctctccCTTTGCGTATCGGGCTCTCCtctttggcgcgatgcacaag
W1B03--W1B04__bcm_4367__BASP1_exons_pb_387	GACATCCAGGCGCGGACAACgcaaagaaacgtgcggcctcCCTTGGCAGCCGCCGCGTCCTTCTCGCCCTCCTTCTCCTCgcaaagaaacgtgcggcctcGCAAAGAAACGTGCGGCCTCtctttggcgcgatgcacaag
W1B03--W1B04__bcm_4355__BASP1_exons_pb_427	GACATCCAGGCGCGGACAACctttgcgtatcgggctctccGCGCCCTCCGTCTTCTCGGGCTCCGCCTTCGGGGCCTCCTctttgcgtatcgggctctccCTTTGCGTATCGGGCTCTCCtctttggcgcgatgcacaag
W1B03--W1B04__bcm_4367__BASP1_exons_pb_467	GACATCCAGGCGCGGACAACgcaaagaaacgtgcggcctcCTGCTCGGGCGCCTTCGGGGGCTCAGCCTTGGCCTCTGCCgcaaagaaacgtgcggcctcGCAAAGAAACGTGCGGCCTCtctttggcgcgatgcacaag
W1B03--W1B04__bcm_4355__BASP1_exons_pb_610	GACATCCAGGCGCGGACAACctttgcgtatcgggctctccGGCGCCTCAGTCTTTTTGGGTTCCCCTTCCTCCTTGCTGGctttgcgtatcgggctctccCTTTGCGTATCGGGCTCTCCtctttggcgcgatgcacaag
W1B03--W1B04__bcm_4367__BASP1_exons_pb_650	GACATCCAGGCGCGGACAACgcaaagaaacgtgcggcctcGGCCCCGTCACTTTTGGTCTCCTGGGCGGCAGGAGCTGCGgcaaagaaacgtgcggcctcGCAAAGAAACGTGCGGCCTCtctttggcgcgatgcacaag
W1B03--W1B04__bcm_4355__BASP1_exons_pb_690	GACATCCAGGCGCGGACAACctttgcgtatcgggctctccGGGCAGCCTCCGAGCTGCCGGGTTTTGAGTCTGAAGCTGGctttgcgtatcgggctctccCTTTGCGTATCGGGCTCTCCtctttggcgcgatgcacaag
W1B03--W1B04__bcm_4367__BASP1_exons_pb_730	GACATCCAGGCGCGGACAACgcaaagaaacgtgcggcctcCTAGGCGCTTCCGTGGCTGCGGGGGTCTCCTTGGAAGAGGgcaaagaaacgtgcggcctcGCAAAGAAACGTGCGGCCTCtctttggcgcgatgcacaag
W1B03--W1B04__bcm_4355__BASP1_exons_pb_786	GACATCCAGGCGCGGACAACctttgcgtatcgggctctccCCACCGGCTTGGGCTCTTCTGCAGAGGCTGCGGGGCCCTGctttgcgtatcgggctctccCTTTGCGTATCGGGCTCTCCtctttggcgcgatgcacaag
W1B03--W1B04__bcm_4367__BASP1_exons_pb_826	GACATCCAGGCGCGGACAACgcaaagaaacgtgcggcctcTTCACGGTTACGGTTTGGTCGGAATTAGCTGCCGGGGCCTgcaaagaaacgtgcggcctcGCAAAGAAACGTGCGGCCTCtctttggcgcgatgcacaag
W1B03--W1B04__bcm_4355__BASP1_exons_pb_866	GACATCCAGGCGCGGACAACctttgcgtatcgggctctccAAGTGGTATTGTTTTTCCTATAGGCTGTCCTTGTCACTCTctttgcgtatcgggctctccCTTTGCGTATCGGGCTCTCCtctttggcgcgatgcacaag
W1B03--W1B04__bcm_4367__BASP1_exons_pb_1012	GACATCCAGGCGCGGACAACgcaaagaaacgtgcggcctcTTTCCTTGGGCAATACATATCATTACTTCCAATTTGAAACgcaaagaaacgtgcggcctcGCAAAGAAACGTGCGGCCTCtctttggcgcgatgcacaag
W1B03--W1B04__bcm_4355__BASP1_exons_pb_1115	GACATCCAGGCGCGGACAACctttgcgtatcgggctctccTTCTTGGTAAAGTTGACTGAAGGTATATTAGATATTTCCCctttgcgtatcgggctctccCTTTGCGTATCGGGCTCTCCtctttggcgcgatgcacaag
W1B03--W1B04__bcm_4367__BASP1_exons_pb_1155	GACATCCAGGCGCGGACAACgcaaagaaacgtgcggcctcTGTACTGCACTTTCAGACGCGGATCTTGGAAATCCAGGACgcaaagaaacgtgcggcctcGCAAAGAAACGTGCGGCCTCtctttggcgcgatgcacaag
W1B03--W1B04__bcm_4355__BASP1_exons_pb_1195	GACATCCAGGCGCGGACAACctttgcgtatcgggctctccGTGGAGGAGTGCATGTGGCGGCAGTTTCAGGTACAAACGActttgcgtatcgggctctccCTTTGCGTATCGGGCTCTCCtctttggcgcgatgcacaag
W1B03--W1B04__bcm_4367__BASP1_exons_pb_1235	GACATCCAGGCGCGGACAACgcaaagaaacgtgcggcctcCAACTCCCATTGCAGAAGAAAAGCTATTCAACTCTCAGCGgcaaagaaacgtgcggcctcGCAAAGAAACGTGCGGCCTCtctttggcgcgatgcacaag
W1B03--W1B04__bcm_4355__BASP1_exons_pb_1275	GACATCCAGGCGCGGACAACctttgcgtatcgggctctccTTGGCACAGGCCCTGTGGGCAGAATCAAACGCATCACTCCctttgcgtatcgggctctccCTTTGCGTATCGGGCTCTCCtctttggcgcgatgcacaag
W1B03--W1B04__bcm_4367__BASP1_exons_pb_1315	GACATCCAGGCGCGGACAACgcaaagaaacgtgcggcctcAAAACACAGAAAATACTGCTCTCATAAAGATCTGATTGCCgcaaagaaacgtgcggcctcGCAAAGAAACGTGCGGCCTCtctttggcgcgatgcacaag
W1B03--W1B04__bcm_4355__BASP1_exons_pb_1410	GACATCCAGGCGCGGACAACctttgcgtatcgggctctccCCATGTGGACAAGCTAAGTGGGCTCTGTCTGAAAGCTGGCctttgcgtatcgggctctccCTTTGCGTATCGGGCTCTCCtctttggcgcgatgcacaag
W1B03--W1B04__bcm_4367__BASP1_exons_pb_1473	GACATCCAGGCGCGGACAACgcaaagaaacgtgcggcctcGAGAGAATGTTTGTCACTCCCAAAAATATCTGGAGAGGAAgcaaagaaacgtgcggcctcGCAAAGAAACGTGCGGCCTCtctttggcgcgatgcacaag
W1B03--W1B04__bcm_4355__BASP1_exons_pb_1513	GACATCCAGGCGCGGACAACctttgcgtatcgggctctccATTAACTCGTCATGAGAAATCTAGGTAGGCTAAGTAGGATctttgcgtatcgggctctccCTTTGCGTATCGGGCTCTCCtctttggcgcgatgcacaag
W1B03--W1B04__bcm_4367__BASP1_exons_pb_1564	GACATCCAGGCGCGGACAACgcaaagaaacgtgcggcctcTTTCCACTGACCAATAAACAGAACTACAGGTGCACCCAACgcaaagaaacgtgcggcctcGCAAAGAAACGTGCGGCCTCtctttggcgcgatgcacaag
W1B03--W1B04__bcm_4382__BCAN_exons_pb_0	GACATCCAGGCGCGGACAACggattgagacaccggcctttAGCGTGAGGAGAGGCTGGGGCCGCAGGACATTCGGAAGAGggattgagacaccggcctttGGATTGAGACACCGGCCTTTtctttggcgcgatgcacaag
W1B03--W1B04__bcm_4388__BCAN_exons_pb_40	GACATCCAGGCGCGGACAACgatttcatgcggtggcaatgGTCCTGCAGCTGCAGCTGAGACTGCGGCGGAGACTGCGCGgatttcatgcggtggcaatgGATTTCATGCGGTGGCAATGtctttggcgcgatgcacaag
W1B03--W1B04__bcm_4382__BCAN_exons_pb_80	GACATCCAGGCGCGGACAACggattgagacaccggcctttTGTCGCCTCCTCCGGGGGTCTCCTCCGGGTGCACGGCTCAggattgagacaccggcctttGGATTGAGACACCGGCCTTTtctttggcgcgatgcacaag
W1B03--W1B04__bcm_4388__BCAN_exons_pb_140	GACATCCAGGCGCGGACAACgatttcatgcggtggcaatgACAGCTGGGCCATGCTGCAGGCTACCCAGGGCTGGGGTTGgatttcatgcggtggcaatgGATTTCATGCGGTGGCAATGtctttggcgcgatgcacaag
W1B03--W1B04__bcm_4382__BCAN_exons_pb_209	GACATCCAGGCGCGGACAACggattgagacaccggcctttCTCCTTCCAGAACATCTGCTAAAGCTGCAGGAGCCTGGGCggattgagacaccggcctttGGATTGAGACACCGGCCTTTtctttggcgcgatgcacaag
W1B03--W1B04__bcm_4388__BCAN_exons_pb_249	GACATCCAGGCGCGGACAACgatttcatgcggtggcaatgCCCGCGATGCGCACGCGAAAAGCGCGGTCCTCTGAGCTGTgatttcatgcggtggcaatgGATTTCATGCGGTGGCAATGtctttggcgcgatgcacaag
W1B03--W1B04__bcm_4382__BCAN_exons_pb_291	GACATCCAGGCGCGGACAACggattgagacaccggcctttATGGTGAGGGCGCCGCCGAGCACGCCCTGCAGTGGCGCGTggattgagacaccggcctttGGATTGAGACACCGGCCTTTtctttggcgcgatgcacaag
W1B03--W1B04__bcm_4388__BCAN_exons_pb_331	GACATCCAGGCGCGGACAACgatttcatgcggtggcaatgGCGGCTCGGCGGTGGCCGCAGGTAGTGGACGTGGCAAGGGgatttcatgcggtggcaatgGATTTCATGCGGTGGCAATGtctttggcgcgatgcacaag
W1B03--W1B04__bcm_4382__BCAN_exons_pb_371	GACATCCAGGCGCGGACAACggattgagacaccggcctttGGAAAGTCCACTTGACCCGCGGAGAGCCCAGCACAGCCCGggattgagacaccggcctttGGATTGAGACACCGGCCTTTtctttggcgcgatgcacaag
W1B03--W1B04__bcm_4382__BCAN_exons_pb_464	GACATCCAGGCGCGGACAACggattgagacaccggcctttACGCAGGCAGTGCCACGCGGAACCGGTAGGCCTCGTTCACggattgagacaccggcctttGGATTGAGACACCGGCCTTTtctttggcgcgatgcacaag
W1B03--W1B04__bcm_4388__BCAN_exons_pb_504	GACATCCAGGCGCGGACAACgatttcatgcggtggcaatgTCGCTCAGCGCCAGGGAGACGTCGGTGAGCGACGCTGGGTgatttcatgcggtggcaatgGATTTCATGCGGTGGCAATGtctttggcgcgatgcacaag
W1B03--W1B04__bcm_4382__BCAN_exons_pb_544	GACATCCAGGCGCGGACAACggattgagacaccggcctttGACCTCACAGCGATAGATACCTGAGTCGTTGGGGCGCAGCggattgagacaccggcctttGGATTGAGACACCGGCCTTTtctttggcgcgatgcacaag
W1B03--W1B04__bcm_4388__BCAN_exons_pb_584	GACATCCAGGCGCGGACAACgatttcatgcggtggcaatgTGACCTCCACAGCGTCGCTGCTGTCATCGATGCCGTGCTGgatttcatgcggtggcaatgGATTTCATGCGGTGGCAATGtctttggcgcgatgcacaag
W1B03--W1B04__bcm_4382__BCAN_exons_pb_624	GACATCCAGGCGCGGACAACggattgagacaccggcctttGCAGAGCCCTCTCGGTAGAGAAAGACGACCCCTTTGACCTggattgagacaccggcctttGGATTGAGACACCGGCCTTTtctttggcgcgatgcacaag
W1B03--W1B04__bcm_4388__BCAN_exons_pb_675	GACATCCAGGCGCGGACAACgatttcatgcggtggcaatgCCAATGCGGGCACAGGCCTCCTGGGCCCCAGAAAAGGAGAgatttcatgcggtggcaatgGATTTCATGCGGTGGCAATGtctttggcgcgatgcacaag
W1B03--W1B04__bcm_4382__BCAN_exons_pb_715	GACATCCAGGCGCGGACAACggattgagacaccggcctttGTAGGCGGCATAGAGCTGCTCCGGGGTGGCGATGTGGGCTggattgagacaccggcctttGGATTGAGACACCGGCCTTTtctttggcgcgatgcacaag
W1B03--W1B04__bcm_4388__BCAN_exons_pb_775	GACATCCAGGCGCGGACAACgatttcatgcggtggcaatgGGGATACCTCACGGTCTGATCCGACAGCCAGCCAGCATCAgatttcatgcggtggcaatgGATTTCATGCGGTGGCAATGtctttggcgcgatgcacaag
W1B03--W1B04__bcm_4382__BCAN_exons_pb_815	GACATCCAGGCGCGGACAACggattgagacaccggcctttCATCCATGTCTCCGTAACAGGCCTCTCGTGGGGTCTGGATggattgagacaccggcctttGGATTGAGACACCGGCCTTTtctttggcgcgatgcacaag
W1B03--W1B04__bcm_4388__BCAN_exons_pb_855	GACATCCAGGCGCGGACAACgatttcatgcggtggcaatgTCCGGGTCCACCACACCATAGTTCCGGACCCCGGGGAAGCgatttcatgcggtggcaatgGATTTCATGCGGTGGCAATGtctttggcgcgatgcacaag
W1B03--W1B04__bcm_4382__BCAN_exons_pb_895	GACATCCAGGCGCGGACAACggattgagacaccggcctttATTTAGGTCTTCAGCATAACAGTACACATCATAGAGGTCAggattgagacaccggcctttGGATTGAGACACCGGCCTTTtctttggcgcgatgcacaag
W1B03--W1B04__bcm_4388__BCAN_exons_pb_936	GACATCCAGGCGCGGACAACgatttcatgcggtggcaatgAATGTCAGCTTCTCTGGAGGGTCACCCAGGAACAGTTCTCgatttcatgcggtggcaatgGATTTCATGCGGTGGCAATGtctttggcgcgatgcacaag
W1B03--W1B04__bcm_4382__BCAN_exons_pb_976	GACATCCAGGCGCGGACAACggattgagacaccggcctttCTCTGCACCCCGCTCCTGGCAGTACGCCCGTGCTTCCTCCggattgagacaccggcctttGGATTGAGACACCGGCCTTTtctttggcgcgatgcacaag
W1B03--W1B04__bcm_4388__BCAN_exons_pb_1016	GACATCCAGGCGCGGACAACgatttcatgcggtggcaatgCACCATCCCAGGCTGCATACAGTTGGCCCGTGGTGGCAATgatttcatgcggtggcaatgGATTTCATGCGGTGGCAATGtctttggcgcgatgcacaag
W1B03--W1B04__bcm_4382__BCAN_exons_pb_1062	GACATCCAGGCGCGGACAACggattgagacaccggcctttCGCACACTGCCATCAGCTAGCCACCCTGGGCTGCAGTGGTggattgagacaccggcctttGGATTGAGACACCGGCCTTTtctttggcgcgatgcacaag
W1B03--W1B04__bcm_4388__BCAN_exons_pb_1102	GACATCCAGGCGCGGACAACgatttcatgcggtggcaatgGCCCCCACCACAGCGCTGGCTGGGTGTGACGATGGGGTAGgatttcatgcggtggcaatgGATTTCATGCGGTGGCAATGtctttggcgcgatgcacaag
W1B03--W1B04__bcm_4382__BCAN_exons_pb_1160	GACATCCAGGCGCGGACAACggattgagacaccggcctttGCTTATTGGGGAAGCCAGTCTGGTTGGGGAAGAGGAAGAGggattgagacaccggcctttGGATTGAGACACCGGCCTTTtctttggcgcgatgcacaag
W1B03--W1B04__bcm_4388__BCAN_exons_pb_1200	GACATCCAGGCGCGGACAACgatttcatgcggtggcaatgTGGGCCGAGTCTCGGAAGCAGTAGACGTTGAAGCGGCTGTgatttcatgcggtggcaatgGATTTCATGCGGTGGCAATGtctttggcgcgatgcacaag
W1B03--W1B04__bcm_4382__BCAN_exons_pb_1240	GACATCCAGGCGCGGACAACggattgagacaccggcctttGTTGGAGGCTGGGTTGGAGGCCTCAGGGATGGCAGAAGGCggattgagacaccggcctttGGATTGAGACACCGGCCTTTtctttggcgcgatgcacaag
W1B03--W1B04__bcm_4388__BCAN_exons_pb_1280	GACATCCAGGCGCGGACAACgatttcatgcggtggcaatgCTGTCACTGTGACGATAGCCTCTAGTCCATCAGAGGCTGGgatttcatgcggtggcaatgGATTTCATGCGGTGGCAATGtctttggcgcgatgcacaag
W1B03--W1B04__bcm_4382__BCAN_exons_pb_1350	GACATCCAGGCGCGGACAACggattgagacaccggcctttATGGAGTAGATGGCCCCACGGGATTCACTCTCTGTGGCTTggattgagacaccggcctttGGATTGAGACACCGGCCTTTtctttggcgcgatgcacaag
W1B03--W1B04__bcm_4388__BCAN_exons_pb_1390	GACATCCAGGCGCGGACAACgatttcatgcggtggcaatgTGGAGTGGAGCTTCCACCTCCTCCGTCCTCCATGATGGGGgatttcatgcggtggcaatgGATTTCATGCGGTGGCAATGtctttggcgcgatgcacaag
W1B03--W1B04__bcm_4382__BCAN_exons_pb_1430	GACATCCAGGCGCGGACAACggattgagacaccggcctttCAAATTCTAGGAGCGTCCTAGGGGCCTCTGCTGGGTCTTCggattgagacaccggcctttGGATTGAGACACCGGCCTTTtctttggcgcgatgcacaag
W1B03--W1B04__bcm_4388__BCAN_exons_pb_1470	GACATCCAGGCGCGGACAACgatttcatgcggtggcaatgTCTTCTGAGAACCCCGTGGGCGGTACCATGGATTGTGTTTgatttcatgcggtggcaatgGATTTCATGCGGTGGCAATGtctttggcgcgatgcacaag
W1B03--W1B04__bcm_4382__BCAN_exons_pb_1597	GACATCCAGGCGCGGACAACggattgagacaccggcctttGCCCGGGCTGCTGAGCTCGCTGGGCCATGCCCACAGAGCCggattgagacaccggcctttGGATTGAGACACCGGCCTTTtctttggcgcgatgcacaag
W1B03--W1B04__bcm_4388__BCAN_exons_pb_1640	GACATCCAGGCGCGGACAACgatttcatgcggtggcaatgACTCCTCCTGGGCTGCTGGCTCAGTGGGGAGAGAGGCCTCgatttcatgcggtggcaatgGATTTCATGCGGTGGCAATGtctttggcgcgatgcacaag
W1B03--W1B04__bcm_4382__BCAN_exons_pb_1680	GACATCCAGGCGCGGACAACggattgagacaccggcctttCCAGGCTGCAGGACTGCCCTTGCTGGCGCCTGGGAGAGTGggattgagacaccggcctttGGATTGAGACACCGGCCTTTtctttggcgcgatgcacaag
W1B03--W1B04__bcm_4388__BCAN_exons_pb_1720	GACATCCAGGCGCGGACAACgatttcatgcggtggcaatgCCTGGAAGCTTCTGACTCTCCATCAGGAAGTGGTGATGCAgatttcatgcggtggcaatgGATTTCATGCGGTGGCAATGtctttggcgcgatgcacaag
W1B03--W1B04__bcm_4382__BCAN_exons_pb_1760	GACATCCAGGCGCGGACAACggattgagacaccggcctttTGGGCAGAGTCTCAGTAGGTGGTCCATGGACCCTTGGAGGggattgagacaccggcctttGGATTGAGACACCGGCCTTTtctttggcgcgatgcacaag
W1B03--W1B04__bcm_4388__BCAN_exons_pb_1800	GACATCCAGGCGCGGACAACgatttcatgcggtggcaatgGTGGAAGGTGATGGGGATGCTAGGTTCCTCTCCCTGGGAGgatttcatgcggtggcaatgGATTTCATGCGGTGGCAATGtctttggcgcgatgcacaag
W1B03--W1B04__bcm_4382__BCAN_exons_pb_1849	GACATCCAGGCGCGGACAACggattgagacaccggcctttTAGCTCAGGACCACCAGTTGCCTCCCCCACCTCTCTTGCCggattgagacaccggcctttGGATTGAGACACCGGCCTTTtctttggcgcgatgcacaag
W1B03--W1B04__bcm_4388__BCAN_exons_pb_1889	GACATCCAGGCGCGGACAACgatttcatgcggtggcaatgAGCTTCCTGTCTCCTCGCTCTCTCCTCGAGGGACCCCAGAgatttcatgcggtggcaatgGATTTCATGCGGTGGCAATGtctttggcgcgatgcacaag
W1B03--W1B04__bcm_4382__BCAN_exons_pb_1938	GACATCCAGGCGCGGACAACggattgagacaccggcctttGTACCCTCAGGGGCCCGTGTGGCTGGAAGCAGGGAAGGGGggattgagacaccggcctttGGATTGAGACACCGGCCTTTtctttggcgcgatgcacaag
W1B03--W1B04__bcm_4388__BCAN_exons_pb_1978	GACATCCAGGCGCGGACAACgatttcatgcggtggcaatgTCTTCCAGAATTATCTTCAGAGGGGGCCTCCAGCTCCCTGgatttcatgcggtggcaatgGATTTCATGCGGTGGCAATGtctttggcgcgatgcacaag
W1B03--W1B04__bcm_4382__BCAN_exons_pb_2018	GACATCCAGGCGCGGACAACggattgagacaccggcctttGCACTGGCTGGGCCTGCACTGAGGTCCCTGCTGGGGCAGTggattgagacaccggcctttGGATTGAGACACCGGCCTTTtctttggcgcgatgcacaag
W1B03--W1B04__bcm_4388__BCAN_exons_pb_2058	GACATCCAGGCGCGGACAACgatttcatgcggtggcaatgACCACGGCCACTCCACCTCGGCTGGCGCTGTCAGTGGGCAgatttcatgcggtggcaatgGATTTCATGCGGTGGCAATGtctttggcgcgatgcacaag
W1B03--W1B04__bcm_4382__BCAN_exons_pb_2119	GACATCCAGGCGCGGACAACggattgagacaccggcctttCTCCTCCAAGCATGTCCCACCATTGTGGCAGGGGCTGGGGggattgagacaccggcctttGGATTGAGACACCGGCCTTTtctttggcgcgatgcacaag
W1B03--W1B04__bcm_4388__BCAN_exons_pb_2159	GACATCCAGGCGCGGACAACgatttcatgcggtggcaatgCCCCATAGCCAGGCAGACATAGGCAGCGGACCCCTTCCTCgatttcatgcggtggcaatgGATTTCATGCGGTGGCAATGtctttggcgcgatgcacaag
W1B03--W1B04__bcm_4382__BCAN_exons_pb_2199	GACATCCAGGCGCGGACAACggattgagacaccggcctttCCGGGGTTGCAGAAGCGGAGGCCAACATCGCACAGGTCCCggattgagacaccggcctttGGATTGAGACACCGGCCTTTtctttggcgcgatgcacaag
W1B03--W1B04__bcm_4388__BCAN_exons_pb_2239	GACATCCAGGCGCGGACAACgatttcatgcggtggcaatgGGAAAAGTGCTTGTAGCAGGCGCCCTGGAAGGCGTCCCAGgatttcatgcggtggcaatgGATTTCATGCGGTGGCAATGtctttggcgcgatgcacaag
W1B03--W1B04__bcm_4382__BCAN_exons_pb_2291	GACATCCAGGCGCGGACAACggattgagacaccggcctttGCGCGCCGTACATCCGGCACTGGGTCTCTGCCTCCTCCCAggattgagacaccggcctttGGATTGAGACACCGGCCTTTtctttggcgcgatgcacaag
W1B03--W1B04__bcm_4388__BCAN_exons_pb_2331	GACATCCAGGCGCGGACAACgatttcatgcggtggcaatgATGAAGTCCTGTTCCTCGGGTGTGCTGATGCTGGCCAGATgatttcatgcggtggcaatgGATTTCATGCGGTGGCAATGtctttggcgcgatgcacaag
W1B03--W1B04__bcm_4382__BCAN_exons_pb_2371	GACATCCAGGCGCGGACAACggattgagacaccggcctttGTTGAGTCCGATCCACTGGTACTCCCGGTACCGGTTGTTGggattgagacaccggcctttGGATTGAGACACCGGCCTTTtctttggcgcgatgcacaag
W1B03--W1B04__bcm_4388__BCAN_exons_pb_2411	GACATCCAGGCGCGGACAACgatttcatgcggtggcaatgCGCCATCCGACCACAAGAAGTCGCCTTCGATGGTCCTGTCgatttcatgcggtggcaatgGATTTCATGCGGTGGCAATGtctttggcgcgatgcacaag
W1B03--W1B04__bcm_4382__BCAN_exons_pb_2451	GACATCCAGGCGCGGACAACggattgagacaccggcctttTCAGGCTGCCCAGGGTTCCAGTTCTCATAGAGCAGGGGGAggattgagacaccggcctttGGATTGAGACACCGGCCTTTtctttggcgcgatgcacaag
W1B03--W1B04__bcm_4388__BCAN_exons_pb_2491	GACATCCAGGCGCGGACAACgatttcatgcggtggcaatgCACCATGACCACGCAGTTCTCTCCAGACAGGAAGTAGCTGgatttcatgcggtggcaatgGATTTCATGCGGTGGCAATGtctttggcgcgatgcacaag
W1B03--W1B04__bcm_4382__BCAN_exons_pb_2531	GACATCCAGGCGCGGACAACggattgagacaccggcctttAGTTGCAGGGCACGTCACTCCATTGTCCCTGATCATGCCAggattgagacaccggcctttGGATTGAGACACCGGCCTTTtctttggcgcgatgcacaag
W1B03--W1B04__bcm_4388__BCAN_exons_pb_2571	GACATCCAGGCGCGGACAACgatttcatgcggtggcaatgCAGGACACCAGCCCCATCTTGCAGGTGTAGGACAGGTGGTgatttcatgcggtggcaatgGATTTCATGCGGTGGCAATGtctttggcgcgatgcacaag
W1B03--W1B04__bcm_4382__BCAN_exons_pb_2611	GACATCCAGGCGCGGACAACggattgagacaccggcctttGCCGAACACTTGAGCCAGGGGCAGCTCCGGTGGCGGCCCAggattgagacaccggcctttGGATTGAGACACCGGCCTTTtctttggcgcgatgcacaag
W1B03--W1B04__bcm_4388__BCAN_exons_pb_2651	GACATCCAGGCGCGGACAACgatttcatgcggtggcaatgAGCGAAGCACAGTGTCCACCTCATAGCGCAGCCGTGGGCGgatttcatgcggtggcaatgGATTTCATGCGGTGGCAATGtctttggcgcgatgcacaag
W1B03--W1B04__bcm_4405__BCL11B_exons_pb_0	GACATCCAGGCGCGGACAACctggtaacggatgacgaggtGAGTCCGGGTTCTCTGGGAGCTCTCGGTCTCTCTATGGCTctggtaacggatgacgaggtCTGGTAACGGATGACGAGGTtctttggcgcgatgcacaag
W1B03--W1B04__bcm_4417__BCL11B_exons_pb_46	GACATCCAGGCGCGGACAACcgagtttccgccctcgaatcGTGCGGGCGCAGACTGGGAGCTATAGATTGCAACGTGAAGcgagtttccgccctcgaatcCGAGTTTCCGCCCTCGAATCtctttggcgcgatgcacaag
W1B03--W1B04__bcm_4405__BCL11B_exons_pb_181	GACATCCAGGCGCGGACAACctggtaacggatgacgaggtTCCCAGTTCACCTGGCAGGCTGGCGCCGGCCGGAGGGGCTctggtaacggatgacgaggtCTGGTAACGGATGACGAGGTtctttggcgcgatgcacaag
W1B03--W1B04__bcm_4417__BCL11B_exons_pb_231	GACATCCAGGCGCGGACAACcgagtttccgccctcgaatcTCGGAGACTGACCCTTCCGAGGCTCTGGGGGGACACCAGGcgagtttccgccctcgaatcCGAGTTTCCGCCCTCGAATCtctttggcgcgatgcacaag
W1B03--W1B04__bcm_4405__BCL11B_exons_pb_289	GACATCCAGGCGCGGACAACctggtaacggatgacgaggtTCGGTTGTTTCTGGGTTTTCTGCGGGCTGCCTGTTTTTGTctggtaacggatgacgaggtCTGGTAACGGATGACGAGGTtctttggcgcgatgcacaag
W1B03--W1B04__bcm_4417__BCL11B_exons_pb_362	GACATCCAGGCGCGGACAACcgagtttccgccctcgaatcACTTGGGGACTTGTCTCGTACCCCCTCACCCCGCCCCCTCcgagtttccgccctcgaatcCGAGTTTCCGCCCTCGAATCtctttggcgcgatgcacaag
W1B03--W1B04__bcm_4405__BCL11B_exons_pb_462	GACATCCAGGCGCGGACAACctggtaacggatgacgaggtTGGTAGGTGGAAAGCGCACTTCTACCAGGAGGGGAAAAAActggtaacggatgacgaggtCTGGTAACGGATGACGAGGTtctttggcgcgatgcacaag
W1B03--W1B04__bcm_4417__BCL11B_exons_pb_502	GACATCCAGGCGCGGACAACcgagtttccgccctcgaatcCTGGGTTTTGCACCGGCTCCTGACACTTTCTTTCAGGGTCcgagtttccgccctcgaatcCGAGTTTCCGCCCTCGAATCtctttggcgcgatgcacaag
W1B03--W1B04__bcm_4405__BCL11B_exons_pb_628	GACATCCAGGCGCGGACAACctggtaacggatgacgaggtCTGCTGTTGCTTTCCGCGGACTGGCTGGTTTCTTTAAAAActggtaacggatgacgaggtCTGGTAACGGATGACGAGGTtctttggcgcgatgcacaag
W1B03--W1B04__bcm_4417__BCL11B_exons_pb_822	GACATCCAGGCGCGGACAACcgagtttccgccctcgaatcGCACCTCCTCCTCTGCCCGGGTTGGTGTTTTTTTTCCCTTcgagtttccgccctcgaatcCGAGTTTCCGCCCTCGAATCtctttggcgcgatgcacaag
W1B03--W1B04__bcm_4405__BCL11B_exons_pb_909	GACATCCAGGCGCGGACAACctggtaacggatgacgaggtAGAGCTGCACTGATGGGGGGAGCCGGGGGAGGGGGTCCGActggtaacggatgacgaggtCTGGTAACGGATGACGAGGTtctttggcgcgatgcacaag
W1B03--W1B04__bcm_4417__BCL11B_exons_pb_949	GACATCCAGGCGCGGACAACcgagtttccgccctcgaatcGGCGGGACATTGCCCCGGCATCTATTCTGGCATCGCCCGGcgagtttccgccctcgaatcCGAGTTTCCGCCCTCGAATCtctttggcgcgatgcacaag
W1B03--W1B04__bcm_4405__BCL11B_exons_pb_989	GACATCCAGGCGCGGACAACctggtaacggatgacgaggtAGCTCCCTCTGGGACAAGTGCTGCGGGTTGCCCTGTTTGCctggtaacggatgacgaggtCTGGTAACGGATGACGAGGTtctttggcgcgatgcacaag
W1B03--W1B04__bcm_4417__BCL11B_exons_pb_1029	GACATCCAGGCGCGGACAACcgagtttccgccctcgaatcGAGGATGGCGGCCTCCACATGGTCAGCCTCTGGGGTGATGcgagtttccgccctcgaatcCGAGTTTCCGCCCTCGAATCtctttggcgcgatgcacaag
W1B03--W1B04__bcm_4405__BCL11B_exons_pb_1069	GACATCCAGGCGCGGACAACctggtaacggatgacgaggtGGCCACTTGGCTCCTCTATCTCCAGACCCTCGTCTTCTTCctggtaacggatgacgaggtCTGGTAACGGATGACGAGGTtctttggcgcgatgcacaag
W1B03--W1B04__bcm_4417__BCL11B_exons_pb_1111	GACATCCAGGCGCGGACAACcgagtttccgccctcgaatcAGGTGAGCAGGTCAGGGTCGGGGCCACCCACCATCAGCCCcgagtttccgccctcgaatcCGAGTTTCCGCCCTCGAATCtctttggcgcgatgcacaag
W1B03--W1B04__bcm_4405__BCL11B_exons_pb_1151	GACATCCAGGCGCGGACAACctggtaacggatgacgaggtAGGATGTCCCCCAAGGGGAAGTTCATTTGACACTGGCCACctggtaacggatgacgaggtCTGGTAACGGATGACGAGGTtctttggcgcgatgcacaag
W1B03--W1B04__bcm_4417__BCL11B_exons_pb_1191	GACATCCAGGCGCGGACAACcgagtttccgccctcgaatcGCTGCCGCCACACTGCTTCCTTTTGTGCTCTATAAAAACCcgagtttccgccctcgaatcCGAGTTTCCGCCCTCGAATCtctttggcgcgatgcacaag
W1B03--W1B04__bcm_4405__BCL11B_exons_pb_1231	GACATCCAGGCGCGGACAACctggtaacggatgacgaggtGGCTGTCCTTGTCCAGGGCCTTGTCATAGCAGGCACCCAActggtaacggatgacgaggtCTGGTAACGGATGACGAGGTtctttggcgcgatgcacaag
W1B03--W1B04__bcm_4417__BCL11B_exons_pb_1271	GACATCCAGGCGCGGACAACcgagtttccgccctcgaatcTCGGACACTTTCCTGAGCTCGGAGCGTGAGGAGGGTGGCGcgagtttccgccctcgaatcCGAGTTTCCGCCCTCGAATCtctttggcgcgatgcacaag
W1B03--W1B04__bcm_4405__BCL11B_exons_pb_1311	GACATCCAGGCGCGGACAACctggtaacggatgacgaggtATCTTCGTCGGGGGTGACTTGGATCCCGATCTCCACCGGCctggtaacggatgacgaggtCTGGTAACGGATGACGAGGTtctttggcgcgatgcacaag
W1B03--W1B04__bcm_4417__BCL11B_exons_pb_1351	GACATCCAGGCGCGGACAACcgagtttccgccctcgaatcGCTTGGGACAGATGCCTTTCGTGGGTGAGAGCAGGTGGTCcgagtttccgccctcgaatcCGAGTTTCCGCCCTCGAATCtctttggcgcgatgcacaag
W1B03--W1B04__bcm_4405__BCL11B_exons_pb_1413	GACATCCAGGCGCGGACAACctggtaacggatgacgaggtGGCAGCTATGGGGGCCACCGCTGGCAGCTGGGCAGGCCTGctggtaacggatgacgaggtCTGGTAACGGATGACGAGGTtctttggcgcgatgcacaag
W1B03--W1B04__bcm_4417__BCL11B_exons_pb_1453	GACATCCAGGCGCGGACAACcgagtttccgccctcgaatcGCAGAGGTGAAGTGATCACGGATGAGTGAGGGTGGGAGGAcgagtttccgccctcgaatcCGAGTTTCCGCCCTCGAATCtctttggcgcgatgcacaag
W1B03--W1B04__bcm_4405__BCL11B_exons_pb_1529	GACATCCAGGCGCGGACAACctggtaacggatgacgaggtTGAGTCCCGTCACCCGAGACCGGGCGCGCGCTGCAGCACGctggtaacggatgacgaggtCTGGTAACGGATGACGAGGTtctttggcgcgatgcacaag
W1B03--W1B04__bcm_4417__BCL11B_exons_pb_1569	GACATCCAGGCGCGGACAACcgagtttccgccctcgaatcACACTGGCATCCAAAGGGAGCCTCCGTCTGACCCTCACCCcgagtttccgccctcgaatcCGAGTTTCCGCCCTCGAATCtctttggcgcgatgcacaag
W1B03--W1B04__bcm_4405__BCL11B_exons_pb_1609	GACATCCAGGCGCGGACAACctggtaacggatgacgaggtTGCAAATGTAGCTGGAAGGCTCATCTTTACCTGACAACTGctggtaacggatgacgaggtCTGGTAACGGATGACGAGGTtctttggcgcgatgcacaag
W1B03--W1B04__bcm_4417__BCL11B_exons_pb_1649	GACATCCAGGCGCGGACAACcgagtttccgccctcgaatcAGCAGGAACCACGCGCTGTTGAAGGGCTGCTTGCATGTTGcgagtttccgccctcgaatcCGAGTTTCCGCCCTCGAATCtctttggcgcgatgcacaag
W1B03--W1B04__bcm_4405__BCL11B_exons_pb_1689	GACATCCAGGCGCGGACAACctggtaacggatgacgaggtCAGGTAGATGCGGAAGCCGTGCGTGTTCTGCGCGTGCTGCctggtaacggatgacgaggtCTGGTAACGGATGACGAGGTtctttggcgcgatgcacaag
W1B03--W1B04__bcm_4417__BCL11B_exons_pb_1781	GACATCCAGGCGCGGACAACcgagtttccgccctcgaatcTTCATGAGCGGGGACTGCGCCACGGCCTCCGGCCCGAGCGcgagtttccgccctcgaatcCGAGTTTCCGCCCTCGAATCtctttggcgcgatgcacaag
W1B03--W1B04__bcm_4405__BCL11B_exons_pb_1821	GACATCCAGGCGCGGACAACctggtaacggatgacgaggtCATGCGCAGCAGGTTGAAGGGGTTGCTGTCGCCCAGGAAActggtaacggatgacgaggtCTGGTAACGGATGACGAGGTtctttggcgcgatgcacaag
W1B03--W1B04__bcm_4417__BCL11B_exons_pb_1891	GACATCCAGGCGCGGACAACcgagtttccgccctcgaatcTGAAGAGAGGCGGCGTGCCCGGCAGGCGGCCCTCGCCGAAcgagtttccgccctcgaatcCGAGTTTCCGCCCTCGAATCtctttggcgcgatgcacaag
W1B03--W1B04__bcm_4405__BCL11B_exons_pb_1940	GACATCCAGGCGCGGACAACctggtaacggatgacgaggtTCCTCGGCACTGAGGCGGTGCGGGTCCAGGTGGTGGCGCGctggtaacggatgacgaggtCTGGTAACGGATGACGAGGTtctttggcgcgatgcacaag
W1B03--W1B04__bcm_4417__BCL11B_exons_pb_1980	GACATCCAGGCGCGGACAACcgagtttccgccctcgaatcTCGGTCGAAGGCACTGGGGTGCTGGGCGACGAGCCCCATCcgagtttccgccctcgaatcCGAGTTTCCGCCCTCGAATCtctttggcgcgatgcacaag
W1B03--W1B04__bcm_4405__BCL11B_exons_pb_2020	GACATCCAGGCGCGGACAACctggtaacggatgacgaggtTGGCGGGCGAGTCGATGGCCATGGGGTTCAGGCGCATGACctggtaacggatgacgaggtCTGGTAACGGATGACGAGGTtctttggcgcgatgcacaag
W1B03--W1B04__bcm_4417__BCL11B_exons_pb_2060	GACATCCAGGCGCGGACAACcgagtttccgccctcgaatcCTGTTGCCCGCCAGCTCGCGGAGCCGCCGCGAGAAGTCCAcgagtttccgccctcgaatcCGAGTTTCCGCCCTCGAATCtctttggcgcgatgcacaag
W1B03--W1B04__bcm_4405__BCL11B_exons_pb_2114	GACATCCAGGCGCGGACAACctggtaacggatgacgaggtAGGAGCCGGTGCATAGGGTTGCCGCGGCCCGGGGACACGGctggtaacggatgacgaggtCTGGTAACGGATGACGAGGTtctttggcgcgatgcacaag
W1B03--W1B04__bcm_4417__BCL11B_exons_pb_2154	GACATCCAGGCGCGGACAACcgagtttccgccctcgaatcGCTCAGGAACGGGGACTTGGGGCTGGGCTGGAAGGGGTTCcgagtttccgccctcgaatcCGAGTTTCCGCCCTCGAATCtctttggcgcgatgcacaag
W1B03--W1B04__bcm_4405__BCL11B_exons_pb_2224	GACATCCAGGCGCGGACAACctggtaacggatgacgaggtACGACTTGCTCTTGGCTGGCGGCTGCGGGGGCGGCGTGCCctggtaacggatgacgaggtCTGGTAACGGATGACGAGGTtctttggcgcgatgcacaag
W1B03--W1B04__bcm_4417__BCL11B_exons_pb_2264	GACATCCAGGCGCGGACAACcgagtttccgccctcgaatcAGATTGCTCTGGAACTTGAAGGTCTTGCCGCAGAACTCGCcgagtttccgccctcgaatcCGAGTTTCCGCCCTCGAATCtctttggcgcgatgcacaag
W1B03--W1B04__bcm_4405__BCL11B_exons_pb_2334	GACATCCAGGCGCGGACAACctggtaacggatgacgaggtCGAGCACGCGTGGTCGCACAGCTGGCACTTGTAGGGCTTCctggtaacggatgacgaggtCTGGTAACGGATGACGAGGTtctttggcgcgatgcacaag
W1B03--W1B04__bcm_4417__BCL11B_exons_pb_2397	GACATCCAGGCGCGGACAACcgagtttccgccctcgaatcGCCGGCCAGCGAGCCGGCCTTGTGCATGTGCGTCTTCATGcgagtttccgccctcgaatcCGAGTTTCCGCCCTCGAATCtctttggcgcgatgcacaag
W1B03--W1B04__bcm_4405__BCL11B_exons_pb_2488	GACATCCAGGCGCGGACAACctggtaacggatgacgaggtAGTCACCGTCGGCCGCCTTGAGGCCCTCGCCCGCCAGCTCctggtaacggatgacgaggtCTGGTAACGGATGACGAGGTtctttggcgcgatgcacaag
W1B03--W1B04__bcm_4417__BCL11B_exons_pb_2528	GACATCCAGGCGCGGACAACcgagtttccgccctcgaatcGGCTCGTGGCCCAGCGACGGGTCGCTCTCGTGGTGGCGGAcgagtttccgccctcgaatcCGAGTTTCCGCCCTCGAATCtctttggcgcgatgcacaag
W1B03--W1B04__bcm_4405__BCL11B_exons_pb_2596	GACATCCAGGCGCGGACAACctggtaacggatgacgaggtCGGGCCGGCTCTCGTTCTCCAGTAGCAGCTCCTCCTCCTCctggtaacggatgacgaggtCTGGTAACGGATGACGAGGTtctttggcgcgatgcacaag
W1B03--W1B04__bcm_4417__BCL11B_exons_pb_2636	GACATCCAGGCGCGGACAACcgagtttccgccctcgaatcCGGTTGCGGCTCAGCTCCGAGTCCATGCTGAAGCTCGACTcgagtttccgccctcgaatcCGAGTTTCCGCCCTCGAATCtctttggcgcgatgcacaag
W1B03--W1B04__bcm_4405__BCL11B_exons_pb_2720	GACATCCAGGCGCGGACAACctggtaacggatgacgaggtACCAGCGCCTTCTCGTCAGCCAGCGCCTTGGCCGCGCCGCctggtaacggatgacgaggtCTGGTAACGGATGACGAGGTtctttggcgcgatgcacaag
W1B03--W1B04__bcm_4417__BCL11B_exons_pb_2760	GACATCCAGGCGCGGACAACcgagtttccgccctcgaatcCAGTGCGCCTAGGCCCACGTTCTCCATGACCTTGCCCAGCcgagtttccgccctcgaatcCGAGTTTCCGCCCTCGAATCtctttggcgcgatgcacaag
W1B03--W1B04__bcm_4405__BCL11B_exons_pb_2800	GACATCCAGGCGCGGACAACctggtaacggatgacgaggtCGCGCTTCTGCTTGTCGGCCAGGAGCTCGCCGTACTGCGGctggtaacggatgacgaggtCTGGTAACGGATGACGAGGTtctttggcgcgatgcacaag
W1B03--W1B04__bcm_4417__BCL11B_exons_pb_2945	GACATCCAGGCGCGGACAACcgagtttccgccctcgaatcAAGAGCCCGGGGAAGGGCTCGGTGCCTGGCGCGAAGCCGCcgagtttccgccctcgaatcCGAGTTTCCGCCCTCGAATCtctttggcgcgatgcacaag
W1B03--W1B04__bcm_4405__BCL11B_exons_pb_3002	GACATCCAGGCGCGGACAACctggtaacggatgacgaggtATGCGCTTGGCGGCGCTGTTGAGCCCGGGGCTGGGCAGCGctggtaacggatgacgaggtCTGGTAACGGATGACGAGGTtctttggcgcgatgcacaag
W1B03--W1B04__bcm_4417__BCL11B_exons_pb_3042	GACATCCAGGCGCGGACAACcgagtttccgccctcgaatcGAGCGCGGCGGGCGGCAGCTCCAGGTCCTTCTCCACCTTGcgagtttccgccctcgaatcCGAGTTTCCGCCCTCGAATCtctttggcgcgatgcacaag
W1B03--W1B04__bcm_4405__BCL11B_exons_pb_3093	GACATCCAGGCGCGGACAACctggtaacggatgacgaggtCGACGCCGCGTAGCCCACCAGCCACTGCGAGTACACGTTCctggtaacggatgacgaggtCTGGTAACGGATGACGAGGTtctttggcgcgatgcacaag
W1B03--W1B04__bcm_4417__BCL11B_exons_pb_3133	GACATCCAGGCGCGGACAACcgagtttccgccctcgaatcCGTCCGTGAAGCCCAGGAAGGGGTCCTTCATGAAGTGCCGcgagtttccgccctcgaatcCGAGTTTCCGCCCTCGAATCtctttggcgcgatgcacaag
W1B03--W1B04__bcm_4405__BCL11B_exons_pb_3173	GACATCCAGGCGCGGACAACctggtaacggatgacgaggtGACGAGTGCTCGGACGACGTGGCGAAGGGCGACTGTCGTGctggtaacggatgacgaggtCTGGTAACGGATGACGAGGTtctttggcgcgatgcacaag
W1B03--W1B04__bcm_4417__BCL11B_exons_pb_3213	GACATCCAGGCGCGGACAACcgagtttccgccctcgaatcGTCCCCGGGCGGCGTGGAGAAGCGCAGGCTGCCGTTCTCGcgagtttccgccctcgaatcCGAGTTTCCGCCCTCGAATCtctttggcgcgatgcacaag
W1B03--W1B04__bcm_4405__BCL11B_exons_pb_3335	GACATCCAGGCGCGGACAACctggtaacggatgacgaggtTCGCACGTGTCGCTGCGGCGGCCCTCCTTGGAGCTGGGCCctggtaacggatgacgaggtCTGGTAACGGATGACGAGGTtctttggcgcgatgcacaag
W1B03--W1B04__bcm_4417__BCL11B_exons_pb_3375	GACATCCAGGCGCGGACAACcgagtttccgccctcgaatcCGTCAAGTTGCTGCAGTTCTTGAACACCTTGCCGCAGTACcgagtttccgccctcgaatcCGAGTTTCCGCCCTCGAATCtctttggcgcgatgcacaag
W1B03--W1B04__bcm_4405__BCL11B_exons_pb_3433	GACATCCAGGCGCGGACAACctggtaacggatgacgaggtCGTAGTTGCACAGCTCGCACTTGTAAGGCCGCTCGCCGGTctggtaacggatgacgaggtCTGGTAACGGATGACGAGGTtctttggcgcgatgcacaag
W1B03--W1B04__bcm_4417__BCL11B_exons_pb_3473	GACATCCAGGCGCGGACAACcgagtttccgccctcgaatcGTCTTCATGTGGCGCGTGAGCTTGCTGCTCTGCGCGCACGcgagtttccgccctcgaatcCGAGTTTCCGCCCTCGAATCtctttggcgcgatgcacaag
W1B03--W1B04__bcm_4580__BMPR1B_exons_pb_90	GACATCCAGGCGCGGACAACaaaaccgttgcgtgtacgcgTAGGCTGAACTCCACCCCGCGGCTGCGCTCCCGGCTCCCGaaaaccgttgcgtgtacgcgAAAACCGTTGCGTGTACGCGtctttggcgcgatgcacaag
W1B03--W1B04__bcm_4585__BMPR1B_exons_pb_143	GACATCCAGGCGCGGACAACtaccgttattcgagtggcctTTTATCAACAAGGCATGAAATGATCTTCCTTTCCTTTCACtaccgttattcgagtggcctTACCGTTATTCGAGTGGCCTtctttggcgcgatgcacaag
W1B03--W1B04__bcm_4580__BMPR1B_exons_pb_183	GACATCCAGGCGCGGACAACaaaaccgttgcgtgtacgcgCTCAGAGCCAAATGGTTATGAATCAGCAGAAGTCTGAACCaaaaccgttgcgtgtacgcgAAAACCGTTGCGTGTACGCGtctttggcgcgatgcacaag
W1B03--W1B04__bcm_4585__BMPR1B_exons_pb_230	GACATCCAGGCGCGGACAACtaccgttattcgagtggcctTATGGCAGGCTTGCTTGTTTAACTTTTTGTTTCCTCTCTTtaccgttattcgagtggcctTACCGTTATTCGAGTGGCCTtctttggcgcgatgcacaag
W1B03--W1B04__bcm_4580__BMPR1B_exons_pb_277	GACATCCAGGCGCGGACAACaaaaccgttgcgtgtacgcgTCCTGCACTTCGCAAAAGCATGTTATCAAGGAAGTTTGCTaaaaccgttgcgtgtacgcgAAAACCGTTGCGTGTACGCGtctttggcgcgatgcacaag
W1B03--W1B04__bcm_4585__BMPR1B_exons_pb_325	GACATCCAGGCGCGGACAACtaccgttattcgagtggcctGGGGGCTGTACTCTCACCATCCTCTTTCTTGGTGCCCACAtaccgttattcgagtggcctTACCGTTATTCGAGTGGCCTtctttggcgcgatgcacaag
W1B03--W1B04__bcm_4580__BMPR1B_exons_pb_365	GACATCCAGGCGCGGACAACaaaaccgttgcgtgtacgcgGGTGGTGGCATTTACAACGCAAGACCTTTGGACGGGGGGTaaaaccgttgcgtgtacgcgAAAACCGTTGCGTGTACGCGtctttggcgcgatgcacaag
W1B03--W1B04__bcm_4585__BMPR1B_exons_pb_405	GACATCCAGGCGCGGACAACtaccgttattcgagtggcctTCTGTGCTGCAAATATTGTTGACTGAGTCTTCTGGACAATtaccgttattcgagtggcctTACCGTTATTCGAGTGGCCTtctttggcgcgatgcacaag
W1B03--W1B04__bcm_4580__BMPR1B_exons_pb_445	GACATCCAGGCGCGGACAACaaaaccgttgcgtgtacgcgCCCAGAGTCATCCTCTTCTATCATCGTGAAACAATATCCGaaaaccgttgcgtgtacgcgAAAACCGTTGCGTGTACGCGtctttggcgcgatgcacaag
W1B03--W1B04__bcm_4585__BMPR1B_exons_pb_485	GACATCCAGGCGCGGACAACtaccgttattcgagtggcctAGCCTTCTAGTCCTAGGCAACCAGAAGTGACCACAGGCAAtaccgttattcgagtggcctTACCGTTATTCGAGTGGCCTtctttggcgcgatgcacaag
W1B03--W1B04__bcm_4580__BMPR1B_exons_pb_525	GACATCCAGGCGCGGACAACaaaaccgttgcgtgtacgcgCTTTGATGAGGAATGGGAGTGTCCCGACACTGAAAATCTGaaaaccgttgcgtgtacgcgAAAACCGTTGCGTGTACGCGtctttggcgcgatgcacaag
W1B03--W1B04__bcm_4585__BMPR1B_exons_pb_567	GACATCCAGGCGCGGACAACtaccgttattcgagtggcctTTATTACATTCGTTCCTTTCTGTGCAGCATTCAATTGATCtaccgttattcgagtggcctTACCGTTATTCGAGTGGCCTtctttggcgcgatgcacaag
W1B03--W1B04__bcm_4580__BMPR1B_exons_pb_607	GACATCCAGGCGCGGACAACaaaaccgttgcgtgtacgcgATCTCTGTTTTTCAATGGAGGCAGTGTAGGGTGTAGGTCTaaaaccgttgcgtgtacgcgAAAACCGTTGCGTGTACGCGtctttggcgcgatgcacaag
W1B03--W1B04__bcm_4585__BMPR1B_exons_pb_647	GACATCCAGGCGCGGACAACtaccgttattcgagtggcctATATAAGTAAAGCCCTGTGGTGTATAGGTCCATCAACAAAtaccgttattcgagtggcctTACCGTTATTCGAGTGGCCTtctttggcgcgatgcacaag
W1B03--W1B04__bcm_4580__BMPR1B_exons_pb_687	GACATCCAGGCGCGGACAACaaaaccgttgcgtgtacgcgAATATGATAAGGACCAAGAGCAAACTACAGACAGTCACAGaaaaccgttgcgtgtacgcgAAAACCGTTGCGTGTACGCGtctttggcgcgatgcacaag
W1B03--W1B04__bcm_4585__BMPR1B_exons_pb_743	GACATCCAGGCGCGGACAACtaccgttattcgagtggcctACCCAATGCTGTATCGAGGTCTGGTTTCTTGTCTTTTATAtaccgttattcgagtggcctTACCGTTATTCGAGTGGCCTtctttggcgcgatgcacaag
W1B03--W1B04__bcm_4580__BMPR1B_exons_pb_785	GACATCCAGGCGCGGACAACaaaaccgttgcgtgtacgcgTCAGGGATTCTCCAGGAGGAATGTAAGTTTCATCCTGTTCaaaaccgttgcgtgtacgcgAAAACCGTTGCGTGTACGCGtctttggcgcgatgcacaag
W1B03--W1B04__bcm_4585__BMPR1B_exons_pb_825	GACATCCAGGCGCGGACAACtaccgttattcgagtggcctGATCCACTTCCTGAGCTCTGAGACTGCTCAATTAAGTCTCtaccgttattcgagtggcctTACCGTTATTCGAGTGGCCTtctttggcgcgatgcacaag
W1B03--W1B04__bcm_4580__BMPR1B_exons_pb_865	GACATCCAGGCGCGGACAACaaaaccgttgcgtgtacgcgCTGCTTAGCTATAGTCCTTTGGACCAGCAGAGGGAGGCCTaaaaccgttgcgtgtacgcgAAAACCGTTGCGTGTACGCGtctttggcgcgatgcacaag
W1B03--W1B04__bcm_4585__BMPR1B_exons_pb_905	GACATCCAGGCGCGGACAACtaccgttattcgagtggcctCCCCATAGCGACCTTTTCCAATCTGTTTCACCATCTGAATtaccgttattcgagtggcctTACCGTTATTCGAGTGGCCTtctttggcgcgatgcacaag
W1B03--W1B04__bcm_4580__BMPR1B_exons_pb_945	GACATCCAGGCGCGGACAACaaaaccgttgcgtgtacgcgACAGCTACCTTTTCGCCACGCCACTTTCCCATCCAAACTTaaaaccgttgcgtgtacgcgAAAACCGTTGCGTGTACGCGtctttggcgcgatgcacaag
W1B03--W1B04__bcm_4585__BMPR1B_exons_pb_985	GACATCCAGGCGCGGACAACtaccgttattcgagtggcctTCTGAACCAGCTGGCTTCCTCTGTGGTGAAGAACACTTTCtaccgttattcgagtggcctTACCGTTATTCGAGTGGCCTtctttggcgcgatgcacaag
W1B03--W1B04__bcm_4585__BMPR1B_exons_pb_1069	GACATCCAGGCGCGGACAACtaccgttattcgagtggcctGGACCCTGTCCCTTTGATATCTGCAGCAATGAAACCCAAAtaccgttattcgagtggcctTACCGTTATTCGAGTGGCCTtctttggcgcgatgcacaag
W1B03--W1B04__bcm_4580__BMPR1B_exons_pb_1109	GACATCCAGGCGCGGACAACaaaaccgttgcgtgtacgcgCATTTTCATGATAGTCTGTGATTAGGTACAACTGGGTCCAaaaaccgttgcgtgtacgcgAAAACCGTTGCGTGTACGCGtctttggcgcgatgcacaag
W1B03--W1B04__bcm_4585__BMPR1B_exons_pb_1149	GACATCCAGGCGCGGACAACtaccgttattcgagtggcctGCGTCTAGGGTGGTGGACTTCAGATAATCATAAAGGGAACtaccgttattcgagtggcctTACCGTTATTCGAGTGGCCTtctttggcgcgatgcacaag
W1B03--W1B04__bcm_4580__BMPR1B_exons_pb_1189	GACATCCAGGCGCGGACAACaaaaccgttgcgtgtacgcgGCCACTGACAGAAGAGTAGGCTAACTTCAGCATTGATTTAaaaaccgttgcgtgtacgcgAAAACCGTTGCGTGTACGCGtctttggcgcgatgcacaag
W1B03--W1B04__bcm_4585__BMPR1B_exons_pb_1229	GACATCCAGGCGCGGACAACtaccgttattcgagtggcctTGCCTTGAGTACTAAAGATTTCTGTGTGTAAATGACATAAtaccgttattcgagtggcctTACCGTTATTCGAGTGGCCTtctttggcgcgatgcacaag
W1B03--W1B04__bcm_4580__BMPR1B_exons_pb_1325	GACATCCAGGCGCGGACAACaaaaccgttgcgtgtacgcgATTTAACAGCCAGGCCCAGGTCAGCAATACAGCAAGTTCCaaaaccgttgcgtgtacgcgAAAACCGTTGCGTGTACGCGtctttggcgcgatgcacaag
W1B03--W1B04__bcm_4585__BMPR1B_exons_pb_1365	GACATCCAGGCGCGGACAACtaccgttattcgagtggcctGTGTTAGGTGGTATGTCAACTTCATTTGTATCACTAATAAtaccgttattcgagtggcctTACCGTTATTCGAGTGGCCTtctttggcgcgatgcacaag
W1B03--W1B04__bcm_4580__BMPR1B_exons_pb_1405	GACATCCAGGCGCGGACAACaaaaccgttgcgtgtacgcgCAACACTTCTGGAGGCATATAGCGTTTGGTGCCAACTCGAaaaaccgttgcgtgtacgcgAAAACCGTTGCGTGTACGCGtctttggcgcgatgcacaag
W1B03--W1B04__bcm_4585__BMPR1B_exons_pb_1445	GACATCCAGGCGCGGACAACtaccgttattcgagtggcctTGATGTAAGACTGGAAGTGATTTCTGTTCAAGCTCTCGTCtaccgttattcgagtggcctTACCGTTATTCGAGTGGCCTtctttggcgcgatgcacaag
W1B03--W1B04__bcm_4580__BMPR1B_exons_pb_1497	GACATCCAGGCGCGGACAACaaaaccgttgcgtgtacgcgCATCTCCTAGCAACCTCCCAAAGGATGAGGCCAAAACTATaaaaccgttgcgtgtacgcgAAAACCGTTGCGTGTACGCGtctttggcgcgatgcacaag
W1B03--W1B04__bcm_4585__BMPR1B_exons_pb_1553	GACATCCAGGCGCGGACAACtaccgttattcgagtggcctTGGGCACTAGGTCATGATAAGGAAGCTGGTATTCTTCCACtaccgttattcgagtggcctTACCGTTATTCGAGTGGCCTtctttggcgcgatgcacaag
W1B03--W1B04__bcm_4580__BMPR1B_exons_pb_1593	GACATCCAGGCGCGGACAACaaaaccgttgcgtgtacgcgATGCACACAATCTCCCTCATGTCCTCATAAGAGGGGTCACaaaaccgttgcgtgtacgcgAAAACCGTTGCGTGTACGCGtctttggcgcgatgcacaag
W1B03--W1B04__bcm_4585__BMPR1B_exons_pb_1633	GACATCCAGGCGCGGACAACtaccgttattcgagtggcctACTGCTCCACCGGTTTGGGAATGAGGGGCGTAACTTCTTGtaccgttattcgagtggcctTACCGTTATTCGAGTGGCCTtctttggcgcgatgcacaag
W1B03--W1B04__bcm_4580__BMPR1B_exons_pb_1682	GACATCCAGGCGCGGACAACaaaaccgttgcgtgtacgcgGAGCCCAGCATTCTGTCATGAGTTTTCCCATCTGCCTTAGaaaaccgttgcgtgtacgcgAAAACCGTTGCGTGTACGCGtctttggcgcgatgcacaag
W1B03--W1B04__bcm_4585__BMPR1B_exons_pb_1722	GACATCCAGGCGCGGACAACtaccgttattcgagtggcctTTCTTAACCCGCAGGGCTGTCAGCCTTGATGCAGGATTGTtaccgttattcgagtggcctTACCGTTATTCGAGTGGCCTtctttggcgcgatgcacaag
W1B03--W1B04__bcm_4580__BMPR1B_exons_pb_1762	GACATCCAGGCGCGGACAACaaaaccgttgcgtgtacgcgGAGTTTAATGTCCTGGGACTCTGACATTTTGGCAAGTGTTaaaaccgttgcgtgtacgcgAAAACCGTTGCGTGTACGCGtctttggcgcgatgcacaag
W1B03--W1B04__bcm_4585__BMPR1B_exons_pb_1802	GACATCCAGGCGCGGACAACtaccgttattcgagtggcctTTGGCTTTCTGCAGAGATGCTTACTTTTCCTCTCCTATCAtaccgttattcgagtggcctTACCGTTATTCGAGTGGCCTtctttggcgcgatgcacaag
W1B03--W1B04__bcm_4580__BMPR1B_exons_pb_1842	GACATCCAGGCGCGGACAACaaaaccgttgcgtgtacgcgTTGATGTCTTTTGCTCTGCCCACAAACAGAAGAGTACCTGaaaaccgttgcgtgtacgcgAAAACCGTTGCGTGTACGCGtctttggcgcgatgcacaag
W1B03--W1B04__bcm_4585__BMPR1B_exons_pb_1882	GACATCCAGGCGCGGACAACtaccgttattcgagtggcctAAGCAGGACGATGTTCAAGGCTTGTACTGTGGATGCTTATtaccgttattcgagtggcctTACCGTTATTCGAGTGGCCTtctttggcgcgatgcacaag
W1B03--W1B04__bcm_4580__BMPR1B_exons_pb_1922	GACATCCAGGCGCGGACAACaaaaccgttgcgtgtacgcgCCAGGTCGCTCCCTGAGAGGTGAGGTCTGAACCCACTGGGaaaaccgttgcgtgtacgcgAAAACCGTTGCGTGTACGCGtctttggcgcgatgcacaag
W1B03--W1B04__bcm_4585__BMPR1B_exons_pb_1962	GACATCCAGGCGCGGACAACtaccgttattcgagtggcctATGGATCAATCTCTCCTTCTGGGAGCTTCTCTGTCTTTGCtaccgttattcgagtggcctTACCGTTATTCGAGTGGCCTtctttggcgcgatgcacaag
W1B03--W1B04__bcm_4580__BMPR1B_exons_pb_2002	GACATCCAGGCGCGGACAACaaaaccgttgcgtgtacgcgAACAAGTTACCCAAGCGGTTTCTCCGTCCTACAAACAGACaaaaccgttgcgtgtacgcgAAAACCGTTGCGTGTACGCGtctttggcgcgatgcacaag
W1B03--W1B04__bcm_4585__BMPR1B_exons_pb_2042	GACATCCAGGCGCGGACAACtaccgttattcgagtggcctATACAGGGCTTTCTTAGAAAGCAACATGCATCATATCTTGtaccgttattcgagtggcctTACCGTTATTCGAGTGGCCTtctttggcgcgatgcacaag
W1B03--W1B04__bcm_4580__BMPR1B_exons_pb_2121	GACATCCAGGCGCGGACAACaaaaccgttgcgtgtacgcgAACCCTTAAACCATCCACATTATCTGTTTTATTTTGGCAAaaaaccgttgcgtgtacgcgAAAACCGTTGCGTGTACGCGtctttggcgcgatgcacaag
W1B03--W1B04__bcm_4585__BMPR1B_exons_pb_2181	GACATCCAGGCGCGGACAACtaccgttattcgagtggcctTACCTTCCAGCAGAGTTCCTGGGAAGAATTTTGTTGTTATtaccgttattcgagtggcctTACCGTTATTCGAGTGGCCTtctttggcgcgatgcacaag
W1B03--W1B04__bcm_4580__BMPR1B_exons_pb_2237	GACATCCAGGCGCGGACAACaaaaccgttgcgtgtacgcgTTTTGGTTCACAGAGTGCAACAATATTTTACCAATGGAAAaaaaccgttgcgtgtacgcgAAAACCGTTGCGTGTACGCGtctttggcgcgatgcacaag
W1B03--W1B04__bcm_4585__BMPR1B_exons_pb_2277	GACATCCAGGCGCGGACAACtaccgttattcgagtggcctTAAGATGAGTTCCGTTCTATGTCCTCCAACTTAGACTGTCtaccgttattcgagtggcctTACCGTTATTCGAGTGGCCTtctttggcgcgatgcacaag
W1B03--W1B04__bcm_4580__BMPR1B_exons_pb_2330	GACATCCAGGCGCGGACAACaaaaccgttgcgtgtacgcgGCAGGGATGGCCAAAGTGGTCTGAGGAGGCCAAGACGGGGaaaaccgttgcgtgtacgcgAAAACCGTTGCGTGTACGCGtctttggcgcgatgcacaag
W1B03--W1B04__bcm_4585__BMPR1B_exons_pb_2370	GACATCCAGGCGCGGACAACtaccgttattcgagtggcctTTGTACCCAGTGCATTCACATTACCATAGCGGCCCCAAATtaccgttattcgagtggcctTACCGTTATTCGAGTGGCCTtctttggcgcgatgcacaag
W1B03--W1B04__bcm_4580__BMPR1B_exons_pb_2410	GACATCCAGGCGCGGACAACaaaaccgttgcgtgtacgcgACCTGCAGGAATTCCAAATGTGGTCCTAGACAGGCGGTGTaaaaccgttgcgtgtacgcgAAAACCGTTGCGTGTACGCGtctttggcgcgatgcacaag
W1B03--W1B04__bcm_4585__BMPR1B_exons_pb_2450	GACATCCAGGCGCGGACAACtaccgttattcgagtggcctACCTTCATTTGTTCCATATTGCCTGAAGCTGCAAAAGGCCtaccgttattcgagtggcctTACCGTTATTCGAGTGGCCTtctttggcgcgatgcacaag
W1B03--W1B04__bcm_4580__BMPR1B_exons_pb_2502	GACATCCAGGCGCGGACAACaaaaccgttgcgtgtacgcgAAGTGGATCTGAAGAACACCTATCAACAATTACTTCTATTaaaaccgttgcgtgtacgcgAAAACCGTTGCGTGTACGCGtctttggcgcgatgcacaag
W1B03--W1B04__bcm_4585__BMPR1B_exons_pb_2542	GACATCCAGGCGCGGACAACtaccgttattcgagtggcctGTTTTACCATGAAAGAGATGCCTAACTCAATCAGAAACAGtaccgttattcgagtggcctTACCGTTATTCGAGTGGCCTtctttggcgcgatgcacaag
W1B03--W1B04__bcm_4580__BMPR1B_exons_pb_2637	GACATCCAGGCGCGGACAACaaaaccgttgcgtgtacgcgGAGATCAAAAGCATGCACAGGTCAATCCTCTGCACATTAAaaaaccgttgcgtgtacgcgAAAACCGTTGCGTGTACGCGtctttggcgcgatgcacaag
W1B03--W1B04__bcm_4585__BMPR1B_exons_pb_2696	GACATCCAGGCGCGGACAACtaccgttattcgagtggcctAGCACCCTGTCTTCAACACAGCTCATGACAATTTTATTTAtaccgttattcgagtggcctTACCGTTATTCGAGTGGCCTtctttggcgcgatgcacaag
W1B03--W1B04__bcm_4580__BMPR1B_exons_pb_2736	GACATCCAGGCGCGGACAACaaaaccgttgcgtgtacgcgGTTCCTCTTACAACACAAGAGCAAATTACCTCTATTTGAAaaaaccgttgcgtgtacgcgAAAACCGTTGCGTGTACGCGtctttggcgcgatgcacaag
W1B03--W1B04__bcm_4585__BMPR1B_exons_pb_2776	GACATCCAGGCGCGGACAACtaccgttattcgagtggcctCATCTGCACGATCACCCTCATTTCCTATCTTTGTTGACATtaccgttattcgagtggcctTACCGTTATTCGAGTGGCCTtctttggcgcgatgcacaag
W1B03--W1B04__bcm_4636__BRINP1_exons_pb_0	GACATCCAGGCGCGGACAACgagactatccccgtccgaggTTTGCAGCCGTGGGGTCCGGGAGCGAGGCGGCTGGCGAATgagactatccccgtccgaggGAGACTATCCCCGTCCGAGGtctttggcgcgatgcacaag
W1B03--W1B04__bcm_4637__BRINP1_exons_pb_40	GACATCCAGGCGCGGACAACatatggtctcggaaggtcgaCGCTCGCCTGCGCTCTCCTCCTCCCCGCGCGCCAGATCAGatatggtctcggaaggtcgaATATGGTCTCGGAAGGTCGAtctttggcgcgatgcacaag
W1B03--W1B04__bcm_4636__BRINP1_exons_pb_156	GACATCCAGGCGCGGACAACgagactatccccgtccgaggCCCGAGGACAGGCATGAATCCCGGCTCCGGAAGGCGGTCAgagactatccccgtccgaggGAGACTATCCCCGTCCGAGGtctttggcgcgatgcacaag
W1B03--W1B04__bcm_4637__BRINP1_exons_pb_196	GACATCCAGGCGCGGACAACatatggtctcggaaggtcgaAGCCTGGCTCATACTCAGCCGTAAAGTCCCCTTCGCTGGTatatggtctcggaaggtcgaATATGGTCTCGGAAGGTCGAtctttggcgcgatgcacaag
W1B03--W1B04__bcm_4636__BRINP1_exons_pb_236	GACATCCAGGCGCGGACAACgagactatccccgtccgaggGGCGCGGGGACTGCAGGCGTGGGGGTACCTGGCTCCTAGCgagactatccccgtccgaggGAGACTATCCCCGTCCGAGGtctttggcgcgatgcacaag
W1B03--W1B04__bcm_4637__BRINP1_exons_pb_276	GACATCCAGGCGCGGACAACatatggtctcggaaggtcgaAACTTGGGAGAGCCCTGCGTGCAGCTCGCATTCCGGGCACatatggtctcggaaggtcgaATATGGTCTCGGAAGGTCGAtctttggcgcgatgcacaag
W1B03--W1B04__bcm_4636__BRINP1_exons_pb_316	GACATCCAGGCGCGGACAACgagactatccccgtccgaggGGAGAGCTGCGGGAGGACGCTTTTTATTCGGCTCGGTGGGgagactatccccgtccgaggGAGACTATCCCCGTCCGAGGtctttggcgcgatgcacaag
W1B03--W1B04__bcm_4637__BRINP1_exons_pb_356	GACATCCAGGCGCGGACAACatatggtctcggaaggtcgaTCCATTCTGTGGAGTCCTGGAGTCAATGTCCGTCTTTGGCatatggtctcggaaggtcgaATATGGTCTCGGAAGGTCGAtctttggcgcgatgcacaag
W1B03--W1B04__bcm_4636__BRINP1_exons_pb_399	GACATCCAGGCGCGGACAACgagactatccccgtccgaggCCAGTTCATGCTTTTCTGCCGGCCTTTTTCCTCTCATTCTgagactatccccgtccgaggGAGACTATCCCCGTCCGAGGtctttggcgcgatgcacaag
W1B03--W1B04__bcm_4637__BRINP1_exons_pb_439	GACATCCAGGCGCGGACAACatatggtctcggaaggtcgaGGCCCCATATAAACAGGAAGTAGAGGAGCTCAACAAACCTatatggtctcggaaggtcgaATATGGTCTCGGAAGGTCGAtctttggcgcgatgcacaag
W1B03--W1B04__bcm_4636__BRINP1_exons_pb_479	GACATCCAGGCGCGGACAACgagactatccccgtccgaggGTCCCAGCTGGTTCCTGGTGGGAGGGCTGCACTGAGATACgagactatccccgtccgaggGAGACTATCCCCGTCCGAGGtctttggcgcgatgcacaag
W1B03--W1B04__bcm_4637__BRINP1_exons_pb_519	GACATCCAGGCGCGGACAACatatggtctcggaaggtcgaTGAAATGAGCCAATCAAATTCCTTGGAGACATGTTGGTCTatatggtctcggaaggtcgaATATGGTCTCGGAAGGTCGAtctttggcgcgatgcacaag
W1B03--W1B04__bcm_4636__BRINP1_exons_pb_559	GACATCCAGGCGCGGACAACgagactatccccgtccgaggAGGATAGGTAGCTCCTGGAGTGGTGGAAAGGCCCCCTGTCgagactatccccgtccgaggGAGACTATCCCCGTCCGAGGtctttggcgcgatgcacaag
W1B03--W1B04__bcm_4637__BRINP1_exons_pb_599	GACATCCAGGCGCGGACAACatatggtctcggaaggtcgaTTATATCTGGTTGTAAATCCTTGACGGTGTCTTTCCACAAatatggtctcggaaggtcgaATATGGTCTCGGAAGGTCGAtctttggcgcgatgcacaag
W1B03--W1B04__bcm_4636__BRINP1_exons_pb_653	GACATCCAGGCGCGGACAACgagactatccccgtccgaggCTCCTCTCGATGGCTGTGTTCCTCACCTTCCAACGGGCAAgagactatccccgtccgaggGAGACTATCCCCGTCCGAGGtctttggcgcgatgcacaag
W1B03--W1B04__bcm_4637__BRINP1_exons_pb_693	GACATCCAGGCGCGGACAACatatggtctcggaaggtcgaAAACTCCGGCATGAGGGGCACTGGATGGCGGACCAGATCTatatggtctcggaaggtcgaATATGGTCTCGGAAGGTCGAtctttggcgcgatgcacaag
W1B03--W1B04__bcm_4636__BRINP1_exons_pb_733	GACATCCAGGCGCGGACAACgagactatccccgtccgaggGAGTGGTAGGTCTCCTGCCAAGCAGGCGGATGCTCCTTTGgagactatccccgtccgaggGAGACTATCCCCGTCCGAGGtctttggcgcgatgcacaag
W1B03--W1B04__bcm_4637__BRINP1_exons_pb_773	GACATCCAGGCGCGGACAACatatggtctcggaaggtcgaTGGGTGCCGTACTTTTTGATGATGGTATCGATGAACTGCTatatggtctcggaaggtcgaATATGGTCTCGGAAGGTCGAtctttggcgcgatgcacaag
W1B03--W1B04__bcm_4636__BRINP1_exons_pb_849	GACATCCAGGCGCGGACAACgagactatccccgtccgaggCTTCCTGTCGAGGCGACTTTTGTCCATATACATGGTCAAAgagactatccccgtccgaggGAGACTATCCCCGTCCGAGGtctttggcgcgatgcacaag
W1B03--W1B04__bcm_4637__BRINP1_exons_pb_889	GACATCCAGGCGCGGACAACatatggtctcggaaggtcgaGCTGGTGCAGAGCTTCAACACTTTGAGTGGCATTCCCTGAatatggtctcggaaggtcgaATATGGTCTCGGAAGGTCGAtctttggcgcgatgcacaag
W1B03--W1B04__bcm_4636__BRINP1_exons_pb_929	GACATCCAGGCGCGGACAACgagactatccccgtccgaggCTCATGGTACCATCACGGTCAACAAAGTAGGATGATGCGAgagactatccccgtccgaggGAGACTATCCCCGTCCGAGGtctttggcgcgatgcacaag
W1B03--W1B04__bcm_4637__BRINP1_exons_pb_969	GACATCCAGGCGCGGACAACatatggtctcggaaggtcgaCTTGATTGCTCCAGTTGATATCTGGATCTCATGAAGCCTCatatggtctcggaaggtcgaATATGGTCTCGGAAGGTCGAtctttggcgcgatgcacaag
W1B03--W1B04__bcm_4636__BRINP1_exons_pb_1009	GACATCCAGGCGCGGACAACgagactatccccgtccgaggAGCTGTTACAGCCCAGAGGCCCAGTGCGTGTCTCTGTGACgagactatccccgtccgaggGAGACTATCCCCGTCCGAGGtctttggcgcgatgcacaag
W1B03--W1B04__bcm_4637__BRINP1_exons_pb_1049	GACATCCAGGCGCGGACAACatatggtctcggaaggtcgaCTTTGCAGAAGGACGGAACTCACAGAGTCCAGATTGTCATatatggtctcggaaggtcgaATATGGTCTCGGAAGGTCGAtctttggcgcgatgcacaag
W1B03--W1B04__bcm_4636__BRINP1_exons_pb_1089	GACATCCAGGCGCGGACAACgagactatccccgtccgaggGATTATCTGAAGACCTTGAAGGTGCAGTTTGCTCTCCGTGgagactatccccgtccgaggGAGACTATCCCCGTCCGAGGtctttggcgcgatgcacaag
W1B03--W1B04__bcm_4637__BRINP1_exons_pb_1129	GACATCCAGGCGCGGACAACatatggtctcggaaggtcgaAGGCCGACTGGACAAACTTCTCTTGCAGATACTGAGGAAAatatggtctcggaaggtcgaATATGGTCTCGGAAGGTCGAtctttggcgcgatgcacaag
W1B03--W1B04__bcm_4636__BRINP1_exons_pb_1169	GACATCCAGGCGCGGACAACgagactatccccgtccgaggCACAGGTACTCCCCCTCCCCATTGCACATGATATAGCTCAgagactatccccgtccgaggGAGACTATCCCCGTCCGAGGtctttggcgcgatgcacaag
W1B03--W1B04__bcm_4637__BRINP1_exons_pb_1209	GACATCCAGGCGCGGACAACatatggtctcggaaggtcgaAAACTCCTCGGCACATTGGCAGCGACACTGGCTGTTCTGGatatggtctcggaaggtcgaATATGGTCTCGGAAGGTCGAtctttggcgcgatgcacaag
W1B03--W1B04__bcm_4636__BRINP1_exons_pb_1249	GACATCCAGGCGCGGACAACgagactatccccgtccgaggCCATGATCTGGATGTCCGTGATGGGGCAGTTGCACTGCGGgagactatccccgtccgaggGAGACTATCCCCGTCCGAGGtctttggcgcgatgcacaag
W1B03--W1B04__bcm_4636__BRINP1_exons_pb_1356	GACATCCAGGCGCGGACAACgagactatccccgtccgaggGAAGTGGTTGCTGGGGAGGCGCTTCATAAATGATTTAAACgagactatccccgtccgaggGAGACTATCCCCGTCCGAGGtctttggcgcgatgcacaag
W1B03--W1B04__bcm_4637__BRINP1_exons_pb_1396	GACATCCAGGCGCGGACAACatatggtctcggaaggtcgaAGTCATTGCCCCAGTGCTGATGGATGCTTCCGATGGTCAGatatggtctcggaaggtcgaATATGGTCTCGGAAGGTCGAtctttggcgcgatgcacaag
W1B03--W1B04__bcm_4636__BRINP1_exons_pb_1436	GACATCCAGGCGCGGACAACgagactatccccgtccgaggGTGGCACTCTGCAGGAGCTTGTAGCGGTTCTGCAGGTCCCgagactatccccgtccgaggGAGACTATCCCCGTCCGAGGtctttggcgcgatgcacaag
W1B03--W1B04__bcm_4637__BRINP1_exons_pb_1481	GACATCCAGGCGCGGACAACatatggtctcggaaggtcgaAAAAGCTTGCGGGCAGTGCGTTGGATCTTTTGTCTCTGTGatatggtctcggaaggtcgaATATGGTCTCGGAAGGTCGAtctttggcgcgatgcacaag
W1B03--W1B04__bcm_4636__BRINP1_exons_pb_1534	GACATCCAGGCGCGGACAACgagactatccccgtccgaggTCTCTCTAGGCAGCTGGTGGTTGGGATTGTGGCGACAGCGgagactatccccgtccgaggGAGACTATCCCCGTCCGAGGtctttggcgcgatgcacaag
W1B03--W1B04__bcm_4637__BRINP1_exons_pb_1574	GACATCCAGGCGCGGACAACatatggtctcggaaggtcgaAGGAGTGACTGGACCCTTGCAAGCCACTGCTGAATTGTCCatatggtctcggaaggtcgaATATGGTCTCGGAAGGTCGAtctttggcgcgatgcacaag
W1B03--W1B04__bcm_4636__BRINP1_exons_pb_1614	GACATCCAGGCGCGGACAACgagactatccccgtccgaggCTCCAGGAAGGTTCCCCAAAACCCATTCTCATTACAGTAGgagactatccccgtccgaggGAGACTATCCCCGTCCGAGGtctttggcgcgatgcacaag
W1B03--W1B04__bcm_4637__BRINP1_exons_pb_1654	GACATCCAGGCGCGGACAACatatggtctcggaaggtcgaACAGCGTGGTGCTGCCGTGGCACACGCAGCTCCGCTGGCTatatggtctcggaaggtcgaATATGGTCTCGGAAGGTCGAtctttggcgcgatgcacaag
W1B03--W1B04__bcm_4636__BRINP1_exons_pb_1694	GACATCCAGGCGCGGACAACgagactatccccgtccgaggCTGTTGTTCCCGCCTATCACGCAGGGGATGGGGCGCTGGCgagactatccccgtccgaggGAGACTATCCCCGTCCGAGGtctttggcgcgatgcacaag
W1B03--W1B04__bcm_4636__BRINP1_exons_pb_1788	GACATCCAGGCGCGGACAACgagactatccccgtccgaggCACGTTCTGTGGTTCACAGCGGCCTCGATACAGCTTGTAGgagactatccccgtccgaggGAGACTATCCCCGTCCGAGGtctttggcgcgatgcacaag
W1B03--W1B04__bcm_4637__BRINP1_exons_pb_1828	GACATCCAGGCGCGGACAACatatggtctcggaaggtcgaCAGTCTCAAAGCTGATGAACTGCTCGCTCCGCTCCGAGTCatatggtctcggaaggtcgaATATGGTCTCGGAAGGTCGAtctttggcgcgatgcacaag
W1B03--W1B04__bcm_4636__BRINP1_exons_pb_1868	GACATCCAGGCGCGGACAACgagactatccccgtccgaggTGCAGCAGGTACTTCAGCTCCAGGTCCTGGAAGTCCAGGTgagactatccccgtccgaggGAGACTATCCCCGTCCGAGGtctttggcgcgatgcacaag
W1B03--W1B04__bcm_4637__BRINP1_exons_pb_1908	GACATCCAGGCGCGGACAACatatggtctcggaaggtcgaGATGAAGGTGGTGTGGACGTAGAGGCGTGAGTCCATCTTCatatggtctcggaaggtcgaATATGGTCTCGGAAGGTCGAtctttggcgcgatgcacaag
W1B03--W1B04__bcm_4636__BRINP1_exons_pb_1948	GACATCCAGGCGCGGACAACgagactatccccgtccgaggACCGAGGGTCAAAGAAGGTGTCGAGGCGGATCTCGTTGCTgagactatccccgtccgaggGAGACTATCCCCGTCCGAGGtctttggcgcgatgcacaag
W1B03--W1B04__bcm_4637__BRINP1_exons_pb_1988	GACATCCAGGCGCGGACAACatatggtctcggaaggtcgaTTCTTGTTGCTCTTGAGAGTGAGGGACATGCGCTTGCGCCatatggtctcggaaggtcgaATATGGTCTCGGAAGGTCGAtctttggcgcgatgcacaag
W1B03--W1B04__bcm_4636__BRINP1_exons_pb_2028	GACATCCAGGCGCGGACAACgagactatccccgtccgaggCATGGACATGCCGATCACCATGTGGATGAAGTCCATGCGGgagactatccccgtccgaggGAGACTATCCCCGTCCGAGGtctttggcgcgatgcacaag
W1B03--W1B04__bcm_4637__BRINP1_exons_pb_2068	GACATCCAGGCGCGGACAACatatggtctcggaaggtcgaACATGGGGTCCAGGCTGCTGTTGCGCATCTGGCAGATGCGatatggtctcggaaggtcgaATATGGTCTCGGAAGGTCGAtctttggcgcgatgcacaag
W1B03--W1B04__bcm_4636__BRINP1_exons_pb_2108	GACATCCAGGCGCGGACAACgagactatccccgtccgaggTCCGAATGGCTCCCGCTAAAGGGGTTGACATAGACAAAGAgagactatccccgtccgaggGAGACTATCCCCGTCCGAGGtctttggcgcgatgcacaag
W1B03--W1B04__bcm_4637__BRINP1_exons_pb_2148	GACATCCAGGCGCGGACAACatatggtctcggaaggtcgaGCGTGGGTAGCCAAATTCCCCGAAGGGCATGTTCCAGCCCatatggtctcggaaggtcgaATATGGTCTCGGAAGGTCGAtctttggcgcgatgcacaag
W1B03--W1B04__bcm_4636__BRINP1_exons_pb_2188	GACATCCAGGCGCGGACAACgagactatccccgtccgaggAGTTGTAGCACTGGCTGTTTTGGAGACGGATCTTCTCCCAgagactatccccgtccgaggGAGACTATCCCCGTCCGAGGtctttggcgcgatgcacaag
W1B03--W1B04__bcm_4637__BRINP1_exons_pb_2228	GACATCCAGGCGCGGACAACatatggtctcggaaggtcgaTCGAAAAATGTTTTCCACCGATTGCCCAGCAAAAGAGTCCatatggtctcggaaggtcgaATATGGTCTCGGAAGGTCGAtctttggcgcgatgcacaag
W1B03--W1B04__bcm_4636__BRINP1_exons_pb_2268	GACATCCAGGCGCGGACAACgagactatccccgtccgaggAGGTAGCCGAGTCCGACTACGTAGGTAGATGTGGACCGTCgagactatccccgtccgaggGAGACTATCCCCGTCCGAGGtctttggcgcgatgcacaag
W1B03--W1B04__bcm_4637__BRINP1_exons_pb_2308	GACATCCAGGCGCGGACAACatatggtctcggaaggtcgaGGTCCACGGGGCCCTGGCCAGTCTCATTTCGCAGTAGGGTatatggtctcggaaggtcgaATATGGTCTCGGAAGGTCGAtctttggcgcgatgcacaag
W1B03--W1B04__bcm_4636__BRINP1_exons_pb_2348	GACATCCAGGCGCGGACAACgagactatccccgtccgaggGAGATCTTGATGTAGAACTGCCTCTTGGAGGGATCCGACAgagactatccccgtccgaggGAGACTATCCCCGTCCGAGGtctttggcgcgatgcacaag
W1B03--W1B04__bcm_4637__BRINP1_exons_pb_2388	GACATCCAGGCGCGGACAACatatggtctcggaaggtcgaGGCGTTGAACCTCAGGCTATACCCAAACACCTGCACGTCTatatggtctcggaaggtcgaATATGGTCTCGGAAGGTCGAtctttggcgcgatgcacaag
W1B03--W1B04__bcm_4636__BRINP1_exons_pb_2428	GACATCCAGGCGCGGACAACgagactatccccgtccgaggAGGACTGGTTGACCTGCTGCACTGCACTGCGCAGGAGGTCgagactatccccgtccgaggGAGACTATCCCCGTCCGAGGtctttggcgcgatgcacaag
W1B03--W1B04__bcm_4637__BRINP1_exons_pb_2468	GACATCCAGGCGCGGACAACatatggtctcggaaggtcgaATCACTGACGAAGAGGAATAGAACTGGCCGCCCTGTGTGTatatggtctcggaaggtcgaATATGGTCTCGGAAGGTCGAtctttggcgcgatgcacaag
W1B03--W1B04__bcm_4636__BRINP1_exons_pb_2508	GACATCCAGGCGCGGACAACgagactatccccgtccgaggCAGGCGATTAATTCGGTCCCGAATATCCAACAAGAGGAGCgagactatccccgtccgaggGAGACTATCCCCGTCCGAGGtctttggcgcgatgcacaag
W1B03--W1B04__bcm_4637__BRINP1_exons_pb_2548	GACATCCAGGCGCGGACAACatatggtctcggaaggtcgaACAAGTCCAGCTGGGGTTTCCCCGGGGCCACAGGAGGGGCatatggtctcggaaggtcgaATATGGTCTCGGAAGGTCGAtctttggcgcgatgcacaag
W1B03--W1B04__bcm_4644__BRINP3_exons_pb_0	GACATCCAGGCGCGGACAACcttatctagaccgcctggacAAGGATGTGTTGAAGACAACGAGATAAAGAGAGAACTAGTcttatctagaccgcctggacCTTATCTAGACCGCCTGGACtctttggcgcgatgcacaag
W1B03--W1B04__bcm_4645__BRINP3_exons_pb_40	GACATCCAGGCGCGGACAACgtacgtagacgtatggcatcACAGGAGGTGGAATACAGATAAATCTGCAAAGAGAAGTAAgtacgtagacgtatggcatcGTACGTAGACGTATGGCATCtctttggcgcgatgcacaag
W1B03--W1B04__bcm_4644__BRINP3_exons_pb_100	GACATCCAGGCGCGGACAACcttatctagaccgcctggacATTTACAGGCTGCACATCCCCATACAGTGGGGAAAGGCAGcttatctagaccgcctggacCTTATCTAGACCGCCTGGACtctttggcgcgatgcacaag
W1B03--W1B04__bcm_4645__BRINP3_exons_pb_140	GACATCCAGGCGCGGACAACgtacgtagacgtatggcatcGGTGGGGGGTGATTCGTGGTGATCCTTAAGCAAAGTGAAAgtacgtagacgtatggcatcGTACGTAGACGTATGGCATCtctttggcgcgatgcacaag
W1B03--W1B04__bcm_4644__BRINP3_exons_pb_214	GACATCCAGGCGCGGACAACcttatctagaccgcctggacTTACACAGAGAGCCACGAACCCCCAAGGCAAGAAAGCAGActtatctagaccgcctggacCTTATCTAGACCGCCTGGACtctttggcgcgatgcacaag
W1B03--W1B04__bcm_4645__BRINP3_exons_pb_254	GACATCCAGGCGCGGACAACgtacgtagacgtatggcatcATCAGCAGTTCCTGGTGGCATGTAACCAAGTAAAAACCAGgtacgtagacgtatggcatcGTACGTAGACGTATGGCATCtctttggcgcgatgcacaag
W1B03--W1B04__bcm_4644__BRINP3_exons_pb_294	GACATCCAGGCGCGGACAACcttatctagaccgcctggacGGTAAAGTAGTGAGCTGCAGGGTAGTAGGACTTTAAAATActtatctagaccgcctggacCTTATCTAGACCGCCTGGACtctttggcgcgatgcacaag
W1B03--W1B04__bcm_4645__BRINP3_exons_pb_348	GACATCCAGGCGCGGACAACgtacgtagacgtatggcatcGTGAGAAAAATACATCCAGGATTCAAATAGATATTCCATGgtacgtagacgtatggcatcGTACGTAGACGTATGGCATCtctttggcgcgatgcacaag
W1B03--W1B04__bcm_4644__BRINP3_exons_pb_388	GACATCCAGGCGCGGACAACcttatctagaccgcctggacTCCCTCAACACCAGAGGAAATTTCAGGAAGCAAGAAGACTcttatctagaccgcctggacCTTATCTAGACCGCCTGGACtctttggcgcgatgcacaag
W1B03--W1B04__bcm_4645__BRINP3_exons_pb_428	GACATCCAGGCGCGGACAACgtacgtagacgtatggcatcTGCTTCCACTGGGGATTTAGAGCCTTCATTCTCTCAGCTTgtacgtagacgtatggcatcGTACGTAGACGTATGGCATCtctttggcgcgatgcacaag
W1B03--W1B04__bcm_4644__BRINP3_exons_pb_468	GACATCCAGGCGCGGACAACcttatctagaccgcctggacAGAGAGAACAATTCAGCACCAGCTCTGCTTCGCCATATCActtatctagaccgcctggacCTTATCTAGACCGCCTGGACtctttggcgcgatgcacaag
W1B03--W1B04__bcm_4645__BRINP3_exons_pb_508	GACATCCAGGCGCGGACAACgtacgtagacgtatggcatcGCAATGAAGACTCAGTGCTATCCACTCCCATAGAGCCATCgtacgtagacgtatggcatcGTACGTAGACGTATGGCATCtctttggcgcgatgcacaag
W1B03--W1B04__bcm_4644__BRINP3_exons_pb_548	GACATCCAGGCGCGGACAACcttatctagaccgcctggacTGGCATGCTGATCCGAAACAGCAGCAACCGCTAAAACCCActtatctagaccgcctggacCTTATCTAGACCGCCTGGACtctttggcgcgatgcacaag
W1B03--W1B04__bcm_4645__BRINP3_exons_pb_588	GACATCCAGGCGCGGACAACgtacgtagacgtatggcatcAAGGGTCCCTTATCAGAGAGGAGCCAGTCGAAGGGGCTTGgtacgtagacgtatggcatcGTACGTAGACGTATGGCATCtctttggcgcgatgcacaag
W1B03--W1B04__bcm_4644__BRINP3_exons_pb_628	GACATCCAGGCGCGGACAACcttatctagaccgcctggacGCTTCTGTCCACAAAATCTGTGTATTCCTGTGAGCGATGGcttatctagaccgcctggacCTTATCTAGACCGCCTGGACtctttggcgcgatgcacaag
W1B03--W1B04__bcm_4645__BRINP3_exons_pb_668	GACATCCAGGCGCGGACAACgtacgtagacgtatggcatcACTCCCTGTATATCTTGTATCTTGTGCTAAATCCCTGCCGgtacgtagacgtatggcatcGTACGTAGACGTATGGCATCtctttggcgcgatgcacaag
W1B03--W1B04__bcm_4644__BRINP3_exons_pb_708	GACATCCAGGCGCGGACAACcttatctagaccgcctggacCTTCTCTCAACTGCAAGGTTATTTACTTTCCAGCGGCCAActtatctagaccgcctggacCTTATCTAGACCGCCTGGACtctttggcgcgatgcacaag
W1B03--W1B04__bcm_4645__BRINP3_exons_pb_761	GACATCCAGGCGCGGACAACgtacgtagacgtatggcatcTTATGTTGCGGAAGAATTCAGGGGCAAGAGGCAGAGGAGAgtacgtagacgtatggcatcGTACGTAGACGTATGGCATCtctttggcgcgatgcacaag
W1B03--W1B04__bcm_4644__BRINP3_exons_pb_801	GACATCCAGGCGCGGACAACcttatctagaccgcctggacTCTGTGATTTGCTGAAGGGTAGGTCGACGTCCCAAAAGTCcttatctagaccgcctggacCTTATCTAGACCGCCTGGACtctttggcgcgatgcacaag
W1B03--W1B04__bcm_4645__BRINP3_exons_pb_841	GACATCCAGGCGCGGACAACgtacgtagacgtatggcatcAGATAGCAAGAAATGTGTCCCATATTTCTTGATAAGGTTTgtacgtagacgtatggcatcGTACGTAGACGTATGGCATCtctttggcgcgatgcacaag
W1B03--W1B04__bcm_4644__BRINP3_exons_pb_881	GACATCCAGGCGCGGACAACcttatctagaccgcctggacCCACAAAAATTGTGAGTGACTCCTCTCCTCCCAGAGTAGCcttatctagaccgcctggacCTTATCTAGACCGCCTGGACtctttggcgcgatgcacaag
W1B03--W1B04__bcm_4645__BRINP3_exons_pb_921	GACATCCAGGCGCGGACAACgtacgtagacgtatggcatcGAATCACTTCCTTCAGCTCGTTTGCTCAACTTCCGCTTGTgtacgtagacgtatggcatcGTACGTAGACGTATGGCATCtctttggcgcgatgcacaag
W1B03--W1B04__bcm_4644__BRINP3_exons_pb_961	GACATCCAGGCGCGGACAACcttatctagaccgcctggacATGTAGCGTCTCCAGAGTGACCGAAGAGCTATTGGTGGTGcttatctagaccgcctggacCTTATCTAGACCGCCTGGACtctttggcgcgatgcacaag
W1B03--W1B04__bcm_4645__BRINP3_exons_pb_1001	GACATCCAGGCGCGGACAACgtacgtagacgtatggcatcGGGTGCTGTCCCTGTCAATGAAATAAGAAGCGGCTAGCTGgtacgtagacgtatggcatcGTACGTAGACGTATGGCATCtctttggcgcgatgcacaag
W1B03--W1B04__bcm_4644__BRINP3_exons_pb_1041	GACATCCAGGCGCGGACAACcttatctagaccgcctggacATGGCAGTGGATGCAATTTGAATGTGGTGAAGTCTCCGAActtatctagaccgcctggacCTTATCTAGACCGCCTGGACtctttggcgcgatgcacaag
W1B03--W1B04__bcm_4645__BRINP3_exons_pb_1081	GACATCCAGGCGCGGACAACgtacgtagacgtatggcatcACTGCAGCCAAGAGGACCAGTCCGTGTTTCTGTTACCTTTgtacgtagacgtatggcatcGTACGTAGACGTATGGCATCtctttggcgcgatgcacaag
W1B03--W1B04__bcm_4644__BRINP3_exons_pb_1121	GACATCCAGGCGCGGACAACcttatctagaccgcctggacGAACCAGAACAGAACTGACAGAATCTAGGTTGTCATAGTTcttatctagaccgcctggacCTTATCTAGACCGCCTGGACtctttggcgcgatgcacaag
W1B03--W1B04__bcm_4645__BRINP3_exons_pb_1161	GACATCCAGGCGCGGACAACgtacgtagacgtatggcatcACTTGAAGCCCTTGCAACTGAATCTTATTCTCAGGACTCTgtacgtagacgtatggcatcGTACGTAGACGTATGGCATCtctttggcgcgatgcacaag
W1B03--W1B04__bcm_4644__BRINP3_exons_pb_1201	GACATCCAGGCGCGGACAACcttatctagaccgcctggacTGCTTGTACAAAACGTTCCTGAAGATAGTCTGGGAGAAGTcttatctagaccgcctggacCTTATCTAGACCGCCTGGACtctttggcgcgatgcacaag
W1B03--W1B04__bcm_4645__BRINP3_exons_pb_1241	GACATCCAGGCGCGGACAACgtacgtagacgtatggcatcTAAACTCTCCCTCTGAATTGCAAGCAATGTAGCTCAAAGCgtacgtagacgtatggcatcGTACGTAGACGTATGGCATCtctttggcgcgatgcacaag
W1B03--W1B04__bcm_4644__BRINP3_exons_pb_1281	GACATCCAGGCGCGGACAACcttatctagaccgcctggacTTGGGACCACAGTGACACCAGCAGTCATTTTCCTTGCAGActtatctagaccgcctggacCTTATCTAGACCGCCTGGACtctttggcgcgatgcacaag
W1B03--W1B04__bcm_4645__BRINP3_exons_pb_1321	GACATCCAGGCGCGGACAACgtacgtagacgtatggcatcGGCTTGAATGTCCATGGAGGGGCAGTTGCATTCTGGAAATgtacgtagacgtatggcatcGTACGTAGACGTATGGCATCtctttggcgcgatgcacaag
W1B03--W1B04__bcm_4644__BRINP3_exons_pb_1361	GACATCCAGGCGCGGACAACcttatctagaccgcctggacCTTTCCAGGTTTCAGTTATTCGAAGAAGATTCTCTTCCATcttatctagaccgcctggacCTTATCTAGACCGCCTGGACtctttggcgcgatgcacaag
W1B03--W1B04__bcm_4645__BRINP3_exons_pb_1403	GACATCCAGGCGCGGACAACgtacgtagacgtatggcatcATAACTTGAATTCATCTGATTCCTCAAAGTCACTGTTGTAgtacgtagacgtatggcatcGTACGTAGACGTATGGCATCtctttggcgcgatgcacaag
W1B03--W1B04__bcm_4644__BRINP3_exons_pb_1455	GACATCCAGGCGCGGACAACcttatctagaccgcctggacTGCATTATAGTAGATGTGTTGAGGAAATAATTCATAGGTActtatctagaccgcctggacCTTATCTAGACCGCCTGGACtctttggcgcgatgcacaag
W1B03--W1B04__bcm_4645__BRINP3_exons_pb_1495	GACATCCAGGCGCGGACAACgtacgtagacgtatggcatcTTCATAACGGCGCTGAAAATTAGAATCCATTGTCCACAAAgtacgtagacgtatggcatcGTACGTAGACGTATGGCATCtctttggcgcgatgcacaag
W1B03--W1B04__bcm_4644__BRINP3_exons_pb_1535	GACATCCAGGCGCGGACAACcttatctagaccgcctggacGCGCCTTTAGGAAAAGTTGTTTCATGCTGTTCTCCAGTTGcttatctagaccgcctggacCTTATCTAGACCGCCTGGACtctttggcgcgatgcacaag
W1B03--W1B04__bcm_4645__BRINP3_exons_pb_1575	GACATCCAGGCGCGGACAACgtacgtagacgtatggcatcCACCTCTTGCTAAGGCTAAAAAGCTTGTGTACAATTTTCTgtacgtagacgtatggcatcGTACGTAGACGTATGGCATCtctttggcgcgatgcacaag
W1B03--W1B04__bcm_4644__BRINP3_exons_pb_1615	GACATCCAGGCGCGGACAACcttatctagaccgcctggacGGTTCTTTGTCTTGGCAGGCTGATGAGGGGTTGTTTATGActtatctagaccgcctggacCTTATCTAGACCGCCTGGACtctttggcgcgatgcacaag
W1B03--W1B04__bcm_4645__BRINP3_exons_pb_1675	GACATCCAGGCGCGGACAACgtacgtagacgtatggcatcTAGGAGGCCGTTCTCATTGCAGTAGAGAAAAGACTGGATGgtacgtagacgtatggcatcGTACGTAGACGTATGGCATCtctttggcgcgatgcacaag
W1B03--W1B04__bcm_4644__BRINP3_exons_pb_1715	GACATCCAGGCGCGGACAACcttatctagaccgcctggacTCGGACACGTGCACGAGTGCGTCTCTTCTGAAAAGCTGCCcttatctagaccgcctggacCTTATCTAGACCGCCTGGACtctttggcgcgatgcacaag
W1B03--W1B04__bcm_4645__BRINP3_exons_pb_1755	GACATCCAGGCGCGGACAACgtacgtagacgtatggcatcACTGTGCAGGGCAGGAACGCGGTGCAGACCACCTGGTCATgtacgtagacgtatggcatcGTACGTAGACGTATGGCATCtctttggcgcgatgcacaag
W1B03--W1B04__bcm_4644__BRINP3_exons_pb_1795	GACATCCAGGCGCGGACAACcttatctagaccgcctggacGTTGTCTGGTGCGCATGTCAGGCAGGCAGAGGCGTCTCCCcttatctagaccgcctggacCTTATCTAGACCGCCTGGACtctttggcgcgatgcacaag
W1B03--W1B04__bcm_4645__BRINP3_exons_pb_1835	GACATCCAGGCGCGGACAACgtacgtagacgtatggcatcTGAGCATGTAGCCGGTGTTGCAGGTGCCGCAGCGGGTGCGgtacgtagacgtatggcatcGTACGTAGACGTATGGCATCtctttggcgcgatgcacaag
W1B03--W1B04__bcm_4644__BRINP3_exons_pb_1875	GACATCCAGGCGCGGACAACcttatctagaccgcctggacTCGGTGGACTCGGCGACTTCAGGCTTGCAGAGCCCCTGGCcttatctagaccgcctggacCTTATCTAGACCGCCTGGACtctttggcgcgatgcacaag
W1B03--W1B04__bcm_4645__BRINP3_exons_pb_1915	GACATCCAGGCGCGGACAACgtacgtagacgtatggcatcCTCGAGATCTTGCAGGTCAGTTTCAAAGCCAATATAGTGAgtacgtagacgtatggcatcGTACGTAGACGTATGGCATCtctttggcgcgatgcacaag
W1B03--W1B04__bcm_4644__BRINP3_exons_pb_1955	GACATCCAGGCGCGGACAACcttatctagaccgcctggacCTTCTATTCGTCTGTCCGTTTTCTGCAGCAGATATTTCATcttatctagaccgcctggacCTTATCTAGACCGCCTGGACtctttggcgcgatgcacaag
W1B03--W1B04__bcm_4645__BRINP3_exons_pb_1998	GACATCCAGGCGCGGACAACgtacgtagacgtatggcatcCAGCTATTGAGGCGCATGTCATTGCTGATAAAAATGGCATgtacgtagacgtatggcatcGTACGTAGACGTATGGCATCtctttggcgcgatgcacaag
W1B03--W1B04__bcm_4644__BRINP3_exons_pb_2038	GACATCCAGGCGCGGACAACcttatctagaccgcctggacCAAGGTGAGGAGCATCCGCTTACGCCAGGAGGGATCAAACcttatctagaccgcctggacCTTATCTAGACCGCCTGGACtctttggcgcgatgcacaag
W1B03--W1B04__bcm_4645__BRINP3_exons_pb_2078	GACATCCAGGCGCGGACAACgtacgtagacgtatggcatcAAATCATATGGACCAGACTTGACTTGTACTTATTGCTCTTgtacgtagacgtatggcatcGTACGTAGACGTATGGCATCtctttggcgcgatgcacaag
W1B03--W1B04__bcm_4644__BRINP3_exons_pb_2137	GACATCCAGGCGCGGACAACcttatctagaccgcctggacAGCCAACACTGGCTCCAAGGTGCTGTTTTTAGTTAAGCAActtatctagaccgcctggacCTTATCTAGACCGCCTGGACtctttggcgcgatgcacaag
W1B03--W1B04__bcm_4645__BRINP3_exons_pb_2177	GACATCCAGGCGCGGACAACgtacgtagacgtatggcatcAGCTCTCAGAGTGGCTGCCTCCGAAGGGATTGACATAAACgtacgtagacgtatggcatcGTACGTAGACGTATGGCATCtctttggcgcgatgcacaag
W1B03--W1B04__bcm_4644__BRINP3_exons_pb_2236	GACATCCAGGCGCGGACAACcttatctagaccgcctggacTAGGTCCAACTTAGTCCGCTCCCAGTCTGGAAAGCTGTTTcttatctagaccgcctggacCTTATCTAGACCGCCTGGACtctttggcgcgatgcacaag
W1B03--W1B04__bcm_4645__BRINP3_exons_pb_2276	GACATCCAGGCGCGGACAACgtacgtagacgtatggcatcTGTTCCCCAGAGTTAATGTCCAGTTATAACACTGCAGGGGgtacgtagacgtatggcatcGTACGTAGACGTATGGCATCtctttggcgcgatgcacaag
W1B03--W1B04__bcm_4645__BRINP3_exons_pb_2356	GACATCCAGGCGCGGACAACgtacgtagacgtatggcatcGCTCTCATTACCATTGGGACCATTGGACTTGATGCGACTTgtacgtagacgtatggcatcGTACGTAGACGTATGGCATCtctttggcgcgatgcacaag
W1B03--W1B04__bcm_4644__BRINP3_exons_pb_2396	GACATCCAGGCGCGGACAACcttatctagaccgcctggacTCCGGGAAGGGTCAATAAACTCCAGAGGTTCATAGTAAATcttatctagaccgcctggacCTTATCTAGACCGCCTGGACtctttggcgcgatgcacaag
W1B03--W1B04__bcm_4645__BRINP3_exons_pb_2452	GACATCCAGGCGCGGACAACgtacgtagacgtatggcatcAAAGTGCATGCTGTAGCCAAACACTTGAATGTTATTGATTgtacgtagacgtatggcatcGTACGTAGACGTATGGCATCtctttggcgcgatgcacaag
W1B03--W1B04__bcm_4644__BRINP3_exons_pb_2492	GACATCCAGGCGCGGACAACcttatctagaccgcctggacAGTCCAGCTGCAAAATCAGGTCCCGAATTGCTTCAGGGTCcttatctagaccgcctggacCTTATCTAGACCGCCTGGACtctttggcgcgatgcacaag
W1B03--W1B04__bcm_4645__BRINP3_exons_pb_2532	GACATCCAGGCGCGGACAACgtacgtagacgtatggcatcTGCAAAAGTGCTGAATCCTGGGATCCCTGAGTATAGGGGTgtacgtagacgtatggcatcGTACGTAGACGTATGGCATCtctttggcgcgatgcacaag
W1B03--W1B04__bcm_4679__BTG1_exons_pb_3	GACATCCAGGCGCGGACAACcatagaatcgtgctttgcgcCATTCGAAGATCTCAATAGCTGCATTTCCAGCTCCGAGAGcatagaatcgtgctttgcgcCATAGAATCGTGCTTTGCGCtctttggcgcgatgcacaag
W1B03--W1B04__bcm_4680__BTG1_exons_pb_54	GACATCCAGGCGCGGACAACtgctaagttcggcacgtcgtCTGGTCACATCGCTCGGACCTCCCCAGCTGCCTCCGCCTCtgctaagttcggcacgtcgtTGCTAAGTTCGGCACGTCGTtctttggcgcgatgcacaag
W1B03--W1B04__bcm_4679__BTG1_exons_pb_112	GACATCCAGGCGCGGACAACcatagaatcgtgctttgcgcAAAAGTTATTTTCGAGACAGGAGGCGGCAGGAGAGAGGAAcatagaatcgtgctttgcgcCATAGAATCGTGCTTTGCGCtctttggcgcgatgcacaag
W1B03--W1B04__bcm_4679__BTG1_exons_pb_201	GACATCCAGGCGCGGACAACcatagaatcgtgctttgcgcCCCCGGGCTTCCTCACCGGGCGGAAGGCTGAGAGGAAGAGcatagaatcgtgctttgcgcCATAGAATCGTGCTTTGCGCtctttggcgcgatgcacaag
W1B03--W1B04__bcm_4680__BTG1_exons_pb_287	GACATCCAGGCGCGGACAACtgctaagttcggcacgtcgtTGTAGAAGGGATGCATGGGGGCGGCGTGCGGGGGCGGCCCtgctaagttcggcacgtcgtTGCTAAGTTCGGCACGTCGTtctttggcgcgatgcacaag
W1B03--W1B04__bcm_4679__BTG1_exons_pb_327	GACATCCAGGCGCGGACAACcatagaatcgtgctttgcgcACGGCGGCGGCGATCTCGCCTATCATGGTGGCGGCCCGGGcatagaatcgtgctttgcgcCATAGAATCGTGCTTTGCGCtctttggcgcgatgcacaag
W1B03--W1B04__bcm_4680__BTG1_exons_pb_367	GACATCCAGGCGCGGACAACtgctaagttcggcacgtcgtCGTGAGCCCCTTGGTGCGGAGAAACTTGGAGATGAAGGACtgctaagttcggcacgtcgtTGCTAAGTTCGGCACGTCGTtctttggcgcgatgcacaag
W1B03--W1B04__bcm_4679__BTG1_exons_pb_445	GACATCCAGGCGCGGACAACcatagaatcgtgctttgcgcTGGGAACCAGTGATGTTTATAATGTTCTGCCAGCAGCTCCcatagaatcgtgctttgcgcCATAGAATCGTGCTTTGCGCtctttggcgcgatgcacaag
W1B03--W1B04__bcm_4680__BTG1_exons_pb_485	GACATCCAGGCGCGGACAACtgctaagttcggcacgtcgtTGCGAATACAACGGTAACCCGATCCCTTGCATGGCTTTTCtgctaagttcggcacgtcgtTGCTAAGTTCGGCACGTCGTtctttggcgcgatgcacaag
W1B03--W1B04__bcm_4679__BTG1_exons_pb_525	GACATCCAGGCGCGGACAACcatagaatcgtgctttgcgcTGTGCTGCCTGTCCAATCAGAGGATCCATTTTATGGTTGAcatagaatcgtgctttgcgcCATAGAATCGTGCTTTGCGCtctttggcgcgatgcacaag
W1B03--W1B04__bcm_4680__BTG1_exons_pb_576	GACATCCAGGCGCGGACAACtgctaagttcggcacgtcgtAGTTCACTTGGGAGAAGCCTGAACAGCTCCTGACTGCTCAtgctaagttcggcacgtcgtTGCTAAGTTCGGCACGTCGTtctttggcgcgatgcacaag
W1B03--W1B04__bcm_4679__BTG1_exons_pb_616	GACATCCAGGCGCGGACAACcatagaatcgtgctttgcgcAATTCTGTAGGACACTTCATAGGGGTCAACCCAGAGTGTGcatagaatcgtgctttgcgcCATAGAATCGTGCTTTGCGCtctttggcgcgatgcacaag
W1B03--W1B04__bcm_4680__BTG1_exons_pb_670	GACATCCAGGCGCGGACAACtgctaagttcggcacgtcgtGCTACCTCCTGCTGGTGAGGCTTCATACAGCACACAGATGtgctaagttcggcacgtcgtTGCTAAGTTCGGCACGTCGTtctttggcgcgatgcacaag
W1B03--W1B04__bcm_4679__BTG1_exons_pb_710	GACATCCAGGCGCGGACAACcatagaatcgtgctttgcgcTTCGGCTGTCTACCATTTGCACGTTGGTGCTGTTTTGAGTcatagaatcgtgctttgcgcCATAGAATCGTGCTTTGCGCtctttggcgcgatgcacaag
W1B03--W1B04__bcm_4680__BTG1_exons_pb_750	GACATCCAGGCGCGGACAACtgctaagttcggcacgtcgtGGGCTCGTTCTGCCCAAGAGAAGTTCCTCCTTACAGCTGAtgctaagttcggcacgtcgtTGCTAAGTTCGGCACGTCGTtctttggcgcgatgcacaag
W1B03--W1B04__bcm_4679__BTG1_exons_pb_800	GACATCCAGGCGCGGACAACcatagaatcgtgctttgcgcCACAGACTATATCTTAACCTGATACAGTCATCATATTGTAcatagaatcgtgctttgcgcCATAGAATCGTGCTTTGCGCtctttggcgcgatgcacaag
W1B03--W1B04__bcm_4680__BTG1_exons_pb_869	GACATCCAGGCGCGGACAACtgctaagttcggcacgtcgtAATCCATCCCCAAGAGGAGCCCACCCAAAGCAAAAATCAAtgctaagttcggcacgtcgtTGCTAAGTTCGGCACGTCGTtctttggcgcgatgcacaag
W1B03--W1B04__bcm_4679__BTG1_exons_pb_909	GACATCCAGGCGCGGACAACcatagaatcgtgctttgcgcGTGCCAGATCTTCACAGCTGTGACATGGTTTAAATTCCATcatagaatcgtgctttgcgcCATAGAATCGTGCTTTGCGCtctttggcgcgatgcacaag
W1B03--W1B04__bcm_4680__BTG1_exons_pb_972	GACATCCAGGCGCGGACAACtgctaagttcggcacgtcgtAAGGTACTGTCCAAACTATGGCACTGTCACTTAAAATTTTtgctaagttcggcacgtcgtTGCTAAGTTCGGCACGTCGTtctttggcgcgatgcacaag
W1B03--W1B04__bcm_4679__BTG1_exons_pb_1016	GACATCCAGGCGCGGACAACcatagaatcgtgctttgcgcTGATCATTTACTTGGACTCACAGGCTATTAAAATTAATCAcatagaatcgtgctttgcgcCATAGAATCGTGCTTTGCGCtctttggcgcgatgcacaag
W1B03--W1B04__bcm_4680__BTG1_exons_pb_1056	GACATCCAGGCGCGGACAACtgctaagttcggcacgtcgtACTGAAACCACCCTAGGACTTCCCTCCCTAGCAAATAAAGtgctaagttcggcacgtcgtTGCTAAGTTCGGCACGTCGTtctttggcgcgatgcacaag
W1B03--W1B04__bcm_4679__BTG1_exons_pb_1096	GACATCCAGGCGCGGACAACcatagaatcgtgctttgcgcTAAAAGGATTGATGTAAAAATTTAGGTATGTCTGGGAGAAcatagaatcgtgctttgcgcCATAGAATCGTGCTTTGCGCtctttggcgcgatgcacaag
W1B03--W1B04__bcm_4680__BTG1_exons_pb_1166	GACATCCAGGCGCGGACAACtgctaagttcggcacgtcgtAAGTGTAATAGTGCAAATTCCCCTGCGAGATTTACTGCAGtgctaagttcggcacgtcgtTGCTAAGTTCGGCACGTCGTtctttggcgcgatgcacaag
W1B03--W1B04__bcm_4679__BTG1_exons_pb_1206	GACATCCAGGCGCGGACAACcatagaatcgtgctttgcgcCTATTAAAAGCTGCCGAAAAGGTTAACAATAACAACTTTCcatagaatcgtgctttgcgcCATAGAATCGTGCTTTGCGCtctttggcgcgatgcacaag
W1B03--W1B04__bcm_4680__BTG1_exons_pb_1246	GACATCCAGGCGCGGACAACtgctaagttcggcacgtcgtAAAATTTCCAGTACTACCATGTTTAAAACGTTTAACTTTCtgctaagttcggcacgtcgtTGCTAAGTTCGGCACGTCGTtctttggcgcgatgcacaag
W1B03--W1B04__bcm_4679__BTG1_exons_pb_1312	GACATCCAGGCGCGGACAACcatagaatcgtgctttgcgcGGTCATGCTTACTAGTTTGTCTTTATGTACATTTATACATcatagaatcgtgctttgcgcCATAGAATCGTGCTTTGCGCtctttggcgcgatgcacaag
W1B03--W1B04__bcm_4680__BTG1_exons_pb_1352	GACATCCAGGCGCGGACAACtgctaagttcggcacgtcgtCAAGGCCAAAAACACAATACAAGGTCTGACCATTTCCCCAtgctaagttcggcacgtcgtTGCTAAGTTCGGCACGTCGTtctttggcgcgatgcacaag
W1B03--W1B04__bcm_4679__BTG1_exons_pb_1392	GACATCCAGGCGCGGACAACcatagaatcgtgctttgcgcAAGCCTGTTGCCATGGCAGATTCTGGTCACTTGCTACTTTcatagaatcgtgctttgcgcCATAGAATCGTGCTTTGCGCtctttggcgcgatgcacaag
W1B03--W1B04__bcm_4680__BTG1_exons_pb_1435	GACATCCAGGCGCGGACAACtgctaagttcggcacgtcgtTAACACCACAGTTGAGACAGTGTCTTTTTAAGGGTCTTTTtgctaagttcggcacgtcgtTGCTAAGTTCGGCACGTCGTtctttggcgcgatgcacaag
W1B03--W1B04__bcm_4679__BTG1_exons_pb_1475	GACATCCAGGCGCGGACAACcatagaatcgtgctttgcgcAAACTACAAGCTAGCAAATGTACAGAGAGCTGGCTGGTGCcatagaatcgtgctttgcgcCATAGAATCGTGCTTTGCGCtctttggcgcgatgcacaag
W1B03--W1B04__bcm_4680__BTG1_exons_pb_1528	GACATCCAGGCGCGGACAACtgctaagttcggcacgtcgtGTTACAAACCAGACCTCCACTTTCTAAAAATAAGAAGTTTtgctaagttcggcacgtcgtTGCTAAGTTCGGCACGTCGTtctttggcgcgatgcacaag
W1B03--W1B04__bcm_4679__BTG1_exons_pb_1591	GACATCCAGGCGCGGACAACcatagaatcgtgctttgcgcCAAAGTTCACAAAATAGATGGTGGTTTGTGGAAAAGACTTcatagaatcgtgctttgcgcCATAGAATCGTGCTTTGCGCtctttggcgcgatgcacaag
W1B03--W1B04__bcm_4680__BTG1_exons_pb_1644	GACATCCAGGCGCGGACAACtgctaagttcggcacgtcgtTGAACTGTACAAATTTACACCAGTTCATAATTTACCAAATtgctaagttcggcacgtcgtTGCTAAGTTCGGCACGTCGTtctttggcgcgatgcacaag
W1B03--W1B04__bcm_4679__BTG1_exons_pb_1768	GACATCCAGGCGCGGACAACcatagaatcgtgctttgcgcCCTCTATAATCATGACAAGAGATTGATTAAAATGCCAAGAcatagaatcgtgctttgcgcCATAGAATCGTGCTTTGCGCtctttggcgcgatgcacaag
W1B03--W1B04__bcm_4680__BTG1_exons_pb_1824	GACATCCAGGCGCGGACAACtgctaagttcggcacgtcgtCAACAGAGATTCAGTTTATAGAACCTGTCTTCTAAGAAAAtgctaagttcggcacgtcgtTGCTAAGTTCGGCACGTCGTtctttggcgcgatgcacaag
W1B03--W1B04__bcm_4679__BTG1_exons_pb_1864	GACATCCAGGCGCGGACAACcatagaatcgtgctttgcgcTTCATTCCTCATCAAATGTTTTTCCAGCATGACCAGTGTGcatagaatcgtgctttgcgcCATAGAATCGTGCTTTGCGCtctttggcgcgatgcacaag
W1B03--W1B04__bcm_4680__BTG1_exons_pb_1909	GACATCCAGGCGCGGACAACtgctaagttcggcacgtcgtCTCCTGTGTTTCCTGTAAAACCTAAACATGTATATACAGAtgctaagttcggcacgtcgtTGCTAAGTTCGGCACGTCGTtctttggcgcgatgcacaag
W1B03--W1B04__bcm_4679__BTG1_exons_pb_1980	GACATCCAGGCGCGGACAACcatagaatcgtgctttgcgcCCTTATTTCATGAGATCATTAGCCTGTGAATGTGTCCATGcatagaatcgtgctttgcgcCATAGAATCGTGCTTTGCGCtctttggcgcgatgcacaag
W1B03--W1B04__bcm_4680__BTG1_exons_pb_2020	GACATCCAGGCGCGGACAACtgctaagttcggcacgtcgtGAGTATCACATTTTTGGTAGATGCTACCGTGGTCTCTTATtgctaagttcggcacgtcgtTGCTAAGTTCGGCACGTCGTtctttggcgcgatgcacaag
W1B03--W1B04__bcm_4679__BTG1_exons_pb_2060	GACATCCAGGCGCGGACAACcatagaatcgtgctttgcgcATCTTCACTTCAACAGGGAAGCAATGAAATGTAATCCTTTcatagaatcgtgctttgcgcCATAGAATCGTGCTTTGCGCtctttggcgcgatgcacaag
W1B03--W1B04__bcm_4680__BTG1_exons_pb_2112	GACATCCAGGCGCGGACAACtgctaagttcggcacgtcgtCCATGGGGCAAAGTAATTGTTTTTCAAAGGTGGGTCAGAAtgctaagttcggcacgtcgtTGCTAAGTTCGGCACGTCGTtctttggcgcgatgcacaag
W1B03--W1B04__bcm_4679__BTG1_exons_pb_2152	GACATCCAGGCGCGGACAACcatagaatcgtgctttgcgcGGTCACCTGCCCCGGGGAAATTTCTAATTGAACAAAGAATcatagaatcgtgctttgcgcCATAGAATCGTGCTTTGCGCtctttggcgcgatgcacaag
W1B03--W1B04__bcm_4680__BTG1_exons_pb_2192	GACATCCAGGCGCGGACAACtgctaagttcggcacgtcgtCAATCTCTCTGTGGTGTTTAGCCTGTTCTTTAAGACTATGtgctaagttcggcacgtcgtTGCTAAGTTCGGCACGTCGTtctttggcgcgatgcacaag
W1B03--W1B04__bcm_4679__BTG1_exons_pb_2235	GACATCCAGGCGCGGACAACcatagaatcgtgctttgcgcATTTTTATGTACATCTTGCAGGTGATGAAAAGCAAAAAGCcatagaatcgtgctttgcgcCATAGAATCGTGCTTTGCGCtctttggcgcgatgcacaag
W1B03--W1B04__bcm_4680__BTG1_exons_pb_2315	GACATCCAGGCGCGGACAACtgctaagttcggcacgtcgtAGGAATCGAGAAAGTCAGCATTTCAACTTTTGAGAATAAAtgctaagttcggcacgtcgtTGCTAAGTTCGGCACGTCGTtctttggcgcgatgcacaag
W1B03--W1B04__bcm_4679__BTG1_exons_pb_2373	GACATCCAGGCGCGGACAACcatagaatcgtgctttgcgcGCATTATCAAGGTTCACTTAGGTTTTTAGTATTTATCTGAcatagaatcgtgctttgcgcCATAGAATCGTGCTTTGCGCtctttggcgcgatgcacaag
W1B03--W1B04__bcm_4680__BTG1_exons_pb_2428	GACATCCAGGCGCGGACAACtgctaagttcggcacgtcgtCAACTAAACAGCAAGTCCTTCTATTATATGGGGTAGTGAAtgctaagttcggcacgtcgtTGCTAAGTTCGGCACGTCGTtctttggcgcgatgcacaag
W1B03--W1B04__bcm_4679__BTG1_exons_pb_2468	GACATCCAGGCGCGGACAACcatagaatcgtgctttgcgcTCCACTTTCAATTTCCACTGAAAAACGCTGTTATCCTCTAcatagaatcgtgctttgcgcCATAGAATCGTGCTTTGCGCtctttggcgcgatgcacaag
W1B03--W1B04__bcm_4680__BTG1_exons_pb_2509	GACATCCAGGCGCGGACAACtgctaagttcggcacgtcgtAGGCCACTATATGTTAACTGTGTAGAGCAAAATTCAATTTtgctaagttcggcacgtcgtTGCTAAGTTCGGCACGTCGTtctttggcgcgatgcacaag
W1B03--W1B04__bcm_4679__BTG1_exons_pb_2557	GACATCCAGGCGCGGACAACcatagaatcgtgctttgcgcCAGACTGCGTATTTCCAGTGTCAACATGTTTACATATATAcatagaatcgtgctttgcgcCATAGAATCGTGCTTTGCGCtctttggcgcgatgcacaag
W1B03--W1B04__bcm_4680__BTG1_exons_pb_2671	GACATCCAGGCGCGGACAACtgctaagttcggcacgtcgtAGTGGCCTATTCCTGTGTTGTCTACAAAATCAGAATAATTtgctaagttcggcacgtcgtTGCTAAGTTCGGCACGTCGTtctttggcgcgatgcacaag
W1B03--W1B04__bcm_4679__BTG1_exons_pb_2722	GACATCCAGGCGCGGACAACcatagaatcgtgctttgcgcGGTGTGCCAATAATATCCACAGACATTTGTACTCTAAATAcatagaatcgtgctttgcgcCATAGAATCGTGCTTTGCGCtctttggcgcgatgcacaag
W1B03--W1B04__bcm_4680__BTG1_exons_pb_2762	GACATCCAGGCGCGGACAACtgctaagttcggcacgtcgtTCCATGTGTTGCGGGTCTACGAATTCTAACTCTCGAGAATtgctaagttcggcacgtcgtTGCTAAGTTCGGCACGTCGTtctttggcgcgatgcacaag
W1B03--W1B04__bcm_4679__BTG1_exons_pb_2827	GACATCCAGGCGCGGACAACcatagaatcgtgctttgcgcAAATACCGAGGAGCTTTTTCACAGAATAGGTTTAAAAATAcatagaatcgtgctttgcgcCATAGAATCGTGCTTTGCGCtctttggcgcgatgcacaag
W1B03--W1B04__bcm_4680__BTG1_exons_pb_2875	GACATCCAGGCGCGGACAACtgctaagttcggcacgtcgtCCATTTAAAAACAACCCTACCTGGTGTTTTTATTGTAATTtgctaagttcggcacgtcgtTGCTAAGTTCGGCACGTCGTtctttggcgcgatgcacaag
W1B03--W1B04__bcm_4679__BTG1_exons_pb_2915	GACATCCAGGCGCGGACAACcatagaatcgtgctttgcgcTGTAGTTGGTAAACAACAGTAGTCAGCACTGGGGTGAGACcatagaatcgtgctttgcgcCATAGAATCGTGCTTTGCGCtctttggcgcgatgcacaag
W1B03--W1B04__bcm_4680__BTG1_exons_pb_2955	GACATCCAGGCGCGGACAACtgctaagttcggcacgtcgtTGGTTGAGGTACTTAGTTTCAATGGAGTTACCAGATGAAAtgctaagttcggcacgtcgtTGCTAAGTTCGGCACGTCGTtctttggcgcgatgcacaag
W1B03--W1B04__bcm_4679__BTG1_exons_pb_3026	GACATCCAGGCGCGGACAACcatagaatcgtgctttgcgcAAAAGTCTGATGTCAAGATCTTCAAAAACAACTTTCCATTcatagaatcgtgctttgcgcCATAGAATCGTGCTTTGCGCtctttggcgcgatgcacaag
W1B03--W1B04__bcm_4680__BTG1_exons_pb_3103	GACATCCAGGCGCGGACAACtgctaagttcggcacgtcgtCTCCTCACAAGCCAGACATCACCTGAATTCTAAAATAAACtgctaagttcggcacgtcgtTGCTAAGTTCGGCACGTCGTtctttggcgcgatgcacaag
RNASonia_W1B03__W1A12__bcm_4728__C1QB_exons_pb_0	GACATCCAGGCGCGGACAACacagtgcgtacgtttactacTGTGGAGAAGACAATGTGAGAGGTTACCACCGTGGTGATCacagtgcgtacgtttactacACAGTGCGTACGTTTACTACctcgacctcgcgggcaatgg
RNASonia_W1B03__W1A12__bcm_4728__C1QB_exons_pb_40	GACATCCAGGCGCGGACAACacagtgcgtacgtttactacCCCATGGGATCTTCATCATCATACTGTGTCAGACGCCTCCacagtgcgtacgtttactacACAGTGCGTACGTTTACTACctcgacctcgcgggcaatgg
RNASonia_W1B03__W1A12__bcm_4728__C1QB_exons_pb_92	GACATCCAGGCGCGGACAACacagtgcgtacgtttactacGAGATATCGATTAGGCCCAGGAGCAGGAGCAACATCAGTAacagtgcgtacgtttactacACAGTGCGTACGTTTACTACctcgacctcgcgggcaatgg
RNASonia_W1B03__W1A12__bcm_4728__C1QB_exons_pb_132	GACATCCAGGCGCGGACAACacagtgcgtacgtttactacAGGGATGGCTGGGGGCCCGGTGCAGCTGAGCTGGGCCTGGacagtgcgtacgtttactacACAGTGCGTACGTTTACTACctcgacctcgcgggcaatgg
RNASonia_W1B03__W1A12__bcm_4728__C1QB_exons_pb_172	GACATCCAGGCGCGGACAACacagtgcgtacgtttactacGGCCATCGGGGCCAGGTGTCCCAGGGATACCCGGGATGCCacagtgcgtacgtttactacACAGTGCGTACGTTTACTACctcgacctcgcgggcaatgg
RNASonia_W1B03__W1A12__bcm_4728__C1QB_exons_pb_237	GACATCCAGGCGCGGACAACacagtgcgtacgtttactacTGAGTCACATTTCCTGAGGACAGCCTCCTCATCTTTCTCTacagtgcgtacgtttactacACAGTGCGTACGTTTACTACctcgacctcgcgggcaatgg
RNASonia_W1B03__W1A12__bcm_4728__C1QB_exons_pb_277	GACATCCAGGCGCGGACAACacagtgcgtacgtttactacTGCGTGTCACATCTGCCATTAGTAGTGGTGTCACCTTGACacagtgcgtacgtttactacACAGTGCGTACGTTTACTACctcgacctcgcgggcaatgg
RNASonia_W1B03__W1A12__bcm_4728__C1QB_exons_pb_325	GACATCCAGGCGCGGACAACacagtgcgtacgtttactacGAGAATAGGGCCTGAGAAGATGGGATCTGGGGACAGAGAGacagtgcgtacgtttactacACAGTGCGTACGTTTACTACctcgacctcgcgggcaatgg
RNASonia_W1B03__W1A12__bcm_4728__C1QB_exons_pb_365	GACATCCAGGCGCGGACAACacagtgcgtacgtttactacGCACAACACAAGATAAGACCGATTTTCCAGTAGAGTGGCAacagtgcgtacgtttactacACAGTGCGTACGTTTACTACctcgacctcgcgggcaatgg
RNASonia_W1B03__W1A12__bcm_4728__C1QB_exons_pb_405	GACATCCAGGCGCGGACAACacagtgcgtacgtttactacTCTCACTCCACCCCCCAAGCAGCCACTACCCCTTGGTTTGacagtgcgtacgtttactacACAGTGCGTACGTTTACTACctcgacctcgcgggcaatgg
RNASonia_W1B03__W1A12__bcm_4728__C1QB_exons_pb_445	GACATCCAGGCGCGGACAACacagtgcgtacgtttactacCTTCACTCTTGCTGCTCCTGGAAATGGACTTTAGACTCCTacagtgcgtacgtttactacACAGTGCGTACGTTTACTACctcgacctcgcgggcaatgg
RNASonia_W1B03__W1A12__bcm_4728__C1QB_exons_pb_500	GACATCCAGGCGCGGACAACacagtgcgtacgtttactacAGTGCTGTCTCCCTCTATCCCTCACCCCTGGCAGACATCCacagtgcgtacgtttactacACAGTGCGTACGTTTACTACctcgacctcgcgggcaatgg
RNASonia_W1B03__W1A12__bcm_4728__C1QB_exons_pb_540	GACATCCAGGCGCGGACAACacagtgcgtacgtttactacCTTGTGTGGGGGTCCTTCTTCAGCTAGAGCAGGGATAATGacagtgcgtacgtttactacACAGTGCGTACGTTTACTACctcgacctcgcgggcaatgg
RNASonia_W1B03__W1A12__bcm_4728__C1QB_exons_pb_580	GACATCCAGGCGCGGACAACacagtgcgtacgtttactacTCCTTGCTAAGGAAGGTGCTAGGCCGGCCCTCCTCCCCAGacagtgcgtacgtttactacACAGTGCGTACGTTTACTACctcgacctcgcgggcaatgg
RNASonia_W1B03__W1A12__bcm_4728__C1QB_exons_pb_620	GACATCCAGGCGCGGACAACacagtgcgtacgtttactacGACCTTCTTGGGGGCTGCTGATCGTGGGGAGGGGAATGGCacagtgcgtacgtttactacACAGTGCGTACGTTTACTACctcgacctcgcgggcaatgg
RNASonia_W1B03__W1A12__bcm_4728__C1QB_exons_pb_753	GACATCCAGGCGCGGACAACacagtgcgtacgtttactacCTGCGCTGGAACCTTGGGCAGGGCCCTGCCTCTCTCTGAGacagtgcgtacgtttactacACAGTGCGTACGTTTACTACctcgacctcgcgggcaatgg
RNASonia_W1B03__W1A12__bcm_4728__C1QB_exons_pb_793	GACATCCAGGCGCGGACAACacagtgcgtacgtttactacGACCAAAGAAGTGAGATCACTGAGACCAAAAGAAGGAGGCacagtgcgtacgtttactacACAGTGCGTACGTTTACTACctcgacctcgcgggcaatgg
RNASonia_W1B03__W1A12__bcm_4728__C1QB_exons_pb_851	GACATCCAGGCGCGGACAACacagtgcgtacgtttactacCCTTCTCTCCGAACTCACCATGGTCTCCAGCCAGCCCTGGacagtgcgtacgtttactacACAGTGCGTACGTTTACTACctcgacctcgcgggcaatgg
RNASonia_W1B03__W1A12__bcm_4728__C1QB_exons_pb_894	GACATCCAGGCGCGGACAACacagtgcgtacgtttactacTTGGGGCCGACTTTTCCTGGATTCCCAGGAATCCCTGGGTacagtgcgtacgtttactacACAGTGCGTACGTTTACTACctcgacctcgcgggcaatgg
RNASonia_W1B03__W1A12__bcm_4728__C1QB_exons_pb_934	GACATCCAGGCGCGGACAACacagtgcgtacgtttactacTCCAGGGGCCCCTGGGCCACCTTTAGGGCCCATGGGGCCCacagtgcgtacgtttactacACAGTGCGTACGTTTACTACctcgacctcgcgggcaatgg
RNASonia_W1B03__W1A12__bcm_4728__C1QB_exons_pb_974	GACATCCAGGCGCGGACAACacagtgcgtacgtttactacTGGCCTTGTAGTCTCCCGATTCACCTTTGGGGCCTGGGGCacagtgcgtacgtttactacACAGTGCGTACGTTTACTACctcgacctcgcgggcaatgg
RNASonia_W1B03__W1A12__bcm_4728__C1QB_exons_pb_1014	GACATCCAGGCGCGGACAACacagtgcgtacgtttactacACGTTGATGGTTCTTGTGGCAGAGAAGGCGATTTTCTGGGacagtgcgtacgtttactacACAGTGCGTACGTTTACTACctcgacctcgcgggcaatgg
RNASonia_W1B03__W1A12__bcm_4728__C1QB_exons_pb_1054	GACATCCAGGCGCGGACAACacagtgcgtacgtttactacCACGTGGTCGAAGCGGATGGTCTGGTCCCGGCGCAGGGGGacagtgcgtacgtttactacACAGTGCGTACGTTTACTACctcgacctcgcgggcaatgg
RNASonia_W1B03__W1A12__bcm_4728__C1QB_exons_pb_1094	GACATCCAGGCGCGGACAACacagtgcgtacgtttactacTGCCACTGCGGGGCTCATAATTGTTGTTCATGTTGGTGATacagtgcgtacgtttactacACAGTGCGTACGTTTACTACctcgacctcgcgggcaatgg
RNASonia_W1B03__W1A12__bcm_4728__C1QB_exons_pb_1134	GACATCCAGGCGCGGACAACacagtgcgtacgtttactacTAGGTGAAGTAGTAGAGACCGGGCACCTTGCAGGTGAACTacagtgcgtacgtttactacACAGTGCGTACGTTTACTACctcgacctcgcgggcaatgg
RNASonia_W1B03__W1A12__bcm_4728__C1QB_exons_pb_1174	GACATCCAGGCGCGGACAACacagtgcgtacgtttactacCATGAGGTTCACGCACAGGTTCCCTCGAGAGCTGGCGTGGacagtgcgtacgtttactacACAGTGCGTACGTTTACTACctcgacctcgcgggcaatgg
RNASonia_W1B03__W1A12__bcm_4728__C1QB_exons_pb_1214	GACATCCAGGCGCGGACAACacagtgcgtacgtttactacCACAGAAGGTGACCACCTTCTGTGCACGCTCCCGGCCACGacagtgcgtacgtttactacACAGTGCGTACGTTTACTACctcgacctcgcgggcaatgg
RNASonia_W1B03__W1A12__bcm_4728__C1QB_exons_pb_1254	GACATCCAGGCGCGGACAACacagtgcgtacgtttactacATGCCACCGGTGGTGACCTGGAAGGTGTTGTAGGCATAGTacagtgcgtacgtttactacACAGTGCGTACGTTTACTACctcgacctcgcgggcaatgg
RNASonia_W1B03__W1A12__bcm_4728__C1QB_exons_pb_1294	GACATCCAGGCGCGGACAACacagtgcgtacgtttactacCTGCAGGAAGACGTTCTCCCCCTGCTCCAGCTTGAGGACCacagtgcgtacgtttactacACAGTGCGTACGTTTACTACctcgacctcgcgggcaatgg
RNASonia_W1B03__W1A12__bcm_4728__C1QB_exons_pb_1334	GACATCCAGGCGCGGACAACacagtgcgtacgtttactacTGGCACCCTCCATGCCCAGTAGTGAGTTCTTGTCGGTGGCacagtgcgtacgtttactacACAGTGCGTACGTTTACTACctcgacctcgcgggcaatgg
RNASonia_W1B03__W1A12__bcm_4728__C1QB_exons_pb_1374	GACATCCAGGCGCGGACAACacagtgcgtacgtttactacTCCATATCTGGAAAGAGCAGGAACCCGGAAAAGATGCTGTacagtgcgtacgtttactacACAGTGCGTACGTTTACTACctcgacctcgcgggcaatgg
RNASonia_W1B03__W1A12__bcm_4728__C1QB_exons_pb_1414	GACATCCAGGCGCGGACAACacagtgcgtacgtttactacGGGAGCCGGGGTGGATGTGAAGCAGCCCACAGGTCAGGCCacagtgcgtacgtttactacACAGTGCGTACGTTTACTACctcgacctcgcgggcaatgg
RNASonia_W1B03__W1A12__bcm_4728__C1QB_exons_pb_1486	GACATCCAGGCGCGGACAACacagtgcgtacgtttactacTCACCAAGCCCTACTGTGTGCATTGGTTGGGCAAGGGGTGacagtgcgtacgtttactacACAGTGCGTACGTTTACTACctcgacctcgcgggcaatgg
W1B03--W1B04__bcm_4726__C1QB_exons_pb_0	GACATCCAGGCGCGGACAACtgaaagtccggctttgtcgtTGGGCTGAGCAGCAGTGGGACCAGGAGCCGAGAGCCTACTtgaaagtccggctttgtcgtTGAAAGTCCGGCTTTGTCGTtctttggcgcgatgcacaag
W1B03--W1B04__bcm_4728__C1QB_exons_pb_40	GACATCCAGGCGCGGACAACacagtgcgtacgtttactacGTCAGACGCCTCCTGGGAAGCTGGTGTCCTGTGAGGCCACacagtgcgtacgtttactacACAGTGCGTACGTTTACTACtctttggcgcgatgcacaag
W1B03--W1B04__bcm_4726__C1QB_exons_pb_80	GACATCCAGGCGCGGACAACtgaaagtccggctttgtcgtACTGGGATGCTGCCCCATGGGATCTTCATCATCATACTGTtgaaagtccggctttgtcgtTGAAAGTCCGGCTTTGTCGTtctttggcgcgatgcacaag
W1B03--W1B04__bcm_4728__C1QB_exons_pb_126	GACATCCAGGCGCGGACAACacagtgcgtacgtttactacGGCCTGGGAGATATCGATTAGGCCCAGGAGCAGGAGCAACacagtgcgtacgtttactacACAGTGCGTACGTTTACTACtctttggcgcgatgcacaag
W1B03--W1B04__bcm_4726__C1QB_exons_pb_166	GACATCCAGGCGCGGACAACtgaaagtccggctttgtcgtGGATGCCAGGGATGGCTGGGGGCCCGGTGCAGCTGAGCTGtgaaagtccggctttgtcgtTGAAAGTCCGGCTTTGTCGTtctttggcgcgatgcacaag
W1B03--W1B04__bcm_4728__C1QB_exons_pb_206	GACATCCAGGCGCGGACAACacagtgcgtacgtttactacCCAGGTTGGCCATCGGGGCCAGGTGTCCCAGGGATACCCGacagtgcgtacgtttactacACAGTGCGTACGTTTACTACtctttggcgcgatgcacaag
W1B03--W1B04__bcm_4726__C1QB_exons_pb_277	GACATCCAGGCGCGGACAACtgaaagtccggctttgtcgtCCTTCTCTCCGAACTCACCATGGTCTCCAGCCAGCCCTGGtgaaagtccggctttgtcgtTGAAAGTCCGGCTTTGTCGTtctttggcgcgatgcacaag
W1B03--W1B04__bcm_4728__C1QB_exons_pb_320	GACATCCAGGCGCGGACAACacagtgcgtacgtttactacTTGGGGCCGACTTTTCCTGGATTCCCAGGAATCCCTGGGTacagtgcgtacgtttactacACAGTGCGTACGTTTACTACtctttggcgcgatgcacaag
W1B03--W1B04__bcm_4726__C1QB_exons_pb_360	GACATCCAGGCGCGGACAACtgaaagtccggctttgtcgtTCCAGGGGCCCCTGGGCCACCTTTAGGGCCCATGGGGCCCtgaaagtccggctttgtcgtTGAAAGTCCGGCTTTGTCGTtctttggcgcgatgcacaag
W1B03--W1B04__bcm_4728__C1QB_exons_pb_400	GACATCCAGGCGCGGACAACacagtgcgtacgtttactacTGGCCTTGTAGTCTCCCGATTCACCTTTGGGGCCTGGGGCacagtgcgtacgtttactacACAGTGCGTACGTTTACTACtctttggcgcgatgcacaag
W1B03--W1B04__bcm_4726__C1QB_exons_pb_440	GACATCCAGGCGCGGACAACtgaaagtccggctttgtcgtACGTTGATGGTTCTTGTGGCAGAGAAGGCGATTTTCTGGGtgaaagtccggctttgtcgtTGAAAGTCCGGCTTTGTCGTtctttggcgcgatgcacaag
W1B03--W1B04__bcm_4728__C1QB_exons_pb_480	GACATCCAGGCGCGGACAACacagtgcgtacgtttactacCACGTGGTCGAAGCGGATGGTCTGGTCCCGGCGCAGGGGGacagtgcgtacgtttactacACAGTGCGTACGTTTACTACtctttggcgcgatgcacaag
W1B03--W1B04__bcm_4726__C1QB_exons_pb_520	GACATCCAGGCGCGGACAACtgaaagtccggctttgtcgtTGCCACTGCGGGGCTCATAATTGTTGTTCATGTTGGTGATtgaaagtccggctttgtcgtTGAAAGTCCGGCTTTGTCGTtctttggcgcgatgcacaag
W1B03--W1B04__bcm_4728__C1QB_exons_pb_560	GACATCCAGGCGCGGACAACacagtgcgtacgtttactacTAGGTGAAGTAGTAGAGACCGGGCACCTTGCAGGTGAACTacagtgcgtacgtttactacACAGTGCGTACGTTTACTACtctttggcgcgatgcacaag
W1B03--W1B04__bcm_4726__C1QB_exons_pb_600	GACATCCAGGCGCGGACAACtgaaagtccggctttgtcgtCATGAGGTTCACGCACAGGTTCCCTCGAGAGCTGGCGTGGtgaaagtccggctttgtcgtTGAAAGTCCGGCTTTGTCGTtctttggcgcgatgcacaag
W1B03--W1B04__bcm_4728__C1QB_exons_pb_640	GACATCCAGGCGCGGACAACacagtgcgtacgtttactacCACAGAAGGTGACCACCTTCTGTGCACGCTCCCGGCCACGacagtgcgtacgtttactacACAGTGCGTACGTTTACTACtctttggcgcgatgcacaag
W1B03--W1B04__bcm_4726__C1QB_exons_pb_680	GACATCCAGGCGCGGACAACtgaaagtccggctttgtcgtATGCCACCGGTGGTGACCTGGAAGGTGTTGTAGGCATAGTtgaaagtccggctttgtcgtTGAAAGTCCGGCTTTGTCGTtctttggcgcgatgcacaag
W1B03--W1B04__bcm_4728__C1QB_exons_pb_720	GACATCCAGGCGCGGACAACacagtgcgtacgtttactacCTGCAGGAAGACGTTCTCCCCCTGCTCCAGCTTGAGGACCacagtgcgtacgtttactacACAGTGCGTACGTTTACTACtctttggcgcgatgcacaag
W1B03--W1B04__bcm_4726__C1QB_exons_pb_760	GACATCCAGGCGCGGACAACtgaaagtccggctttgtcgtTGGCACCCTCCATGCCCAGTAGTGAGTTCTTGTCGGTGGCtgaaagtccggctttgtcgtTGAAAGTCCGGCTTTGTCGTtctttggcgcgatgcacaag
W1B03--W1B04__bcm_4728__C1QB_exons_pb_800	GACATCCAGGCGCGGACAACacagtgcgtacgtttactacTCCATATCTGGAAAGAGCAGGAACCCGGAAAAGATGCTGTacagtgcgtacgtttactacACAGTGCGTACGTTTACTACtctttggcgcgatgcacaag
W1B03--W1B04__bcm_4726__C1QB_exons_pb_840	GACATCCAGGCGCGGACAACtgaaagtccggctttgtcgtGGGAGCCGGGGTGGATGTGAAGCAGCCCACAGGTCAGGCCtgaaagtccggctttgtcgtTGAAAGTCCGGCTTTGTCGTtctttggcgcgatgcacaag
W1B03--W1B04__bcm_4728__C1QB_exons_pb_880	GACATCCAGGCGCGGACAACacagtgcgtacgtttactacAAGGGGTGGTGTTGGGGGTAGAGTGAGCGTTGCTGGCAGGacagtgcgtacgtttactacACAGTGCGTACGTTTACTACtctttggcgcgatgcacaag
W1B03--W1B04__bcm_4726__C1QB_exons_pb_920	GACATCCAGGCGCGGACAACtgaaagtccggctttgtcgtAGCAGCATTCACCAAGCCCTACTGTGTGCATTGGTTGGGCtgaaagtccggctttgtcgtTGAAAGTCCGGCTTTGTCGTtctttggcgcgatgcacaag
W1B03--W1B04__bcm_4728__C1QB_exons_pb_964	GACATCCAGGCGCGGACAACacagtgcgtacgtttactacACCACTGTCCCTTGGCCTTGAAGAGTTTATTTACTCATTCacagtgcgtacgtttactacACAGTGCGTACGTTTACTACtctttggcgcgatgcacaag
W1B03--W1B04__bcm_4726__C1QB_exons_pb_1029	GACATCCAGGCGCGGACAACtgaaagtccggctttgtcgtGTAACCAACATTTCTGAGCATGGCACTTCTGGTGTGCCAGtgaaagtccggctttgtcgtTGAAAGTCCGGCTTTGTCGTtctttggcgcgatgcacaag
RNASonia_W1B03__W1A12__bcm_4733__C1QC_exons_pb_453	GACATCCAGGCGCGGACAACtaggaccgataagattaccgCAGCCTGTGTTGGCTTGGCCCCTGAGGGGCAGCAGCAGCAtaggaccgataagattaccgTAGGACCGATAAGATTACCGctcgacctcgcgggcaatgg
RNASonia_W1B03__W1A12__bcm_4733__C1QC_exons_pb_493	GACATCCAGGCGCGGACAACtaggaccgataagattaccgTGGTGCCCCGGGCAGGCCGGGCATCCCTGGGATCCCGTAGtaggaccgataagattaccgTAGGACCGATAAGATTACCGctcgacctcgcgggcaatgg
RNASonia_W1B03__W1A12__bcm_4733__C1QC_exons_pb_533	GACATCCAGGCGCGGACAACtaggaccgataagattaccgCCCCCTTGGGCCCCGGCAGTCCGTCGTACCCATCCTTCCCtaggaccgataagattaccgTAGGACCGATAAGATTACCGctcgacctcgcgggcaatgg
RNASonia_W1B03__W1A12__bcm_4733__C1QC_exons_pb_573	GACATCCAGGCGCGGACAACtaggaccgataagattaccgGGGACCCTGAGGGTGTCTTCCAGGGAACACAGCGCTGGCTtaggaccgataagattaccgTAGGACCGATAAGATTACCGctcgacctcgcgggcaatgg
RNASonia_W1B03__W1A12__bcm_4733__C1QC_exons_pb_644	GACATCCAGGCGCGGACAACtaggaccgataagattaccgCCCGGGAATGGCTGGGATTCCTGGAGATGGAGAAGGCAGAtaggaccgataagattaccgTAGGACCGATAAGATTACCGctcgacctcgcgggcaatgg
RNASonia_W1B03__W1A12__bcm_4733__C1QC_exons_pb_684	GACATCCAGGCGCGGACAACtaggaccgataagattaccgGTAAGCCGGGTTCTCCCTTCTGCCCTTTGGGTCCTCGGATtaggaccgataagattaccgTAGGACCGATAAGATTACCGctcgacctcgcgggcaatgg
RNASonia_W1B03__W1A12__bcm_4733__C1QC_exons_pb_724	GACATCCAGGCGCGGACAACtaggaccgataagattaccgCCAGGGGGTCCCATGGGGCCATTTTTCCCAGGATGGCCGGtaggaccgataagattaccgTAGGACCGATAAGATTACCGctcgacctcgcgggcaatgg
RNASonia_W1B03__W1A12__bcm_4733__C1QC_exons_pb_764	GACATCCAGGCGCGGACAACtaggaccgataagattaccgCTCTCCAGGGATGCCCATGGGGCCGGGCACCCCTGGCATCtaggaccgataagattaccgTAGGACCGATAAGATTACCGctcgacctcgcgggcaatgg
RNASonia_W1B03__W1A12__bcm_4733__C1QC_exons_pb_818	GACATCCAGGCGCGGACAACtaggaccgataagattaccgAGTGACCGTGAACACTGACTGGAATTTCTGCTTGTATCTGtaggaccgataagattaccgTAGGACCGATAAGATTACCGctcgacctcgcgggcaatgg
RNASonia_W1B03__W1A12__bcm_4733__C1QC_exons_pb_858	GACATCCAGGCGCGGACAACtaggaccgataagattaccgTGATCAGGCTGTTGGGTGCAGGGGGCTGGTGGGTCTGCCGtaggaccgataagattaccgTAGGACCGATAAGATTACCGctcgacctcgcgggcaatgg
RNASonia_W1B03__W1A12__bcm_4733__C1QC_exons_pb_898	GACATCCAGGCGCGGACAACtaggaccgataagattaccgTCATAATCTCCCTGCGGGTTGGTGAGGACCGCGTTGAATCtaggaccgataagattaccgTAGGACCGATAAGATTACCGctcgacctcgcgggcaatgg
RNASonia_W1B03__W1A12__bcm_4733__C1QC_exons_pb_938	GACATCCAGGCGCGGACAACtaggaccgataagattaccgGAGGCCGGGGACTTTGCAGGTGAACTTGCCAGTGCTCGTGtaggaccgataagattaccgTAGGACCGATAAGATTACCGctcgacctcgcgggcaatgg
RNASonia_W1B03__W1A12__bcm_4733__C1QC_exons_pb_978	GACATCCAGGCGCGGACAACtaggaccgataagattaccgACAGGTTGGCTGTATGCGACGCGTGGTAGACAAAGTAGTAtaggaccgataagattaccgTAGGACCGATAAGATTACCGctcgacctcgcgggcaatgg
RNASonia_W1B03__W1A12__bcm_4733__C1QC_exons_pb_1018	GACATCCAGGCGCGGACAACtaggaccgataagattaccgAAGGTGACCACTTTGACGCCGCTGCGGTACAGCAGCACGCtaggaccgataagattaccgTAGGACCGATAAGATTACCGctcgacctcgcgggcaatgg
RNASonia_W1B03__W1A12__bcm_4733__C1QC_exons_pb_1058	GACATCCAGGCGCGGACAACtaggaccgataagattaccgGCCCGAGTTGACCTGATTGGTTTTGGACGTGTGGCCACAGtaggaccgataagattaccgTAGGACCGATAAGATTACCGctcgacctcgcgggcaatgg
RNASonia_W1B03__W1A12__bcm_4733__C1QC_exons_pb_1098	GACATCCAGGCGCGGACAACtaggaccgataagattaccgGCCACACCTCCTCGCCCACCTGCAACCTCAGCAGCACACCtaggaccgataagattaccgTAGGACCGATAAGATTACCGctcgacctcgcgggcaatgg
RNASonia_W1B03__W1A12__bcm_4733__C1QC_exons_pb_1138	GACATCCAGGCGCGGACAACtaggaccgataagattaccgCCCTGGATGCCCACCATGTCGTAGTAGTCATTGACAGCCAtaggaccgataagattaccgTAGGACCGATAAGATTACCGctcgacctcgcgggcaatgg
RNASonia_W1B03__W1A12__bcm_4733__C1QC_exons_pb_1178	GACATCCAGGCGCGGACAACtaggaccgataagattaccgGTCGGGGAAGAGCAGGAAGCCGGAGAAGACGCTGTCAGAGtaggaccgataagattaccgTAGGACCGATAAGATTACCGctcgacctcgcgggcaatgg
RNASonia_W1B03__W1A12__bcm_4733__C1QC_exons_pb_1218	GACATCCAGGCGCGGACAACtaggaccgataagattaccgGTGGAAGGCCCGTGGGGCTCGAGCGCATCTGCCCGCCCTAtaggaccgataagattaccgTAGGACCGATAAGATTACCGctcgacctcgcgggcaatgg
RNASonia_W1B03__W1A12__bcm_4733__C1QC_exons_pb_1258	GACATCCAGGCGCGGACAACtaggaccgataagattaccgACTGGCCAGTAAGGTGGGTCCATGCAGGAAGCTGAGGGAGtaggaccgataagattaccgTAGGACCGATAAGATTACCGctcgacctcgcgggcaatgg
RNASonia_W1B03__W1A12__bcm_4733__C1QC_exons_pb_1298	GACATCCAGGCGCGGACAACtaggaccgataagattaccgAGTCCATCTGGTGGGGAGAATGGTCTAGGCAAGGATGCAGtaggaccgataagattaccgTAGGACCGATAAGATTACCGctcgacctcgcgggcaatgg
RNASonia_W1B03__W1A12__bcm_4733__C1QC_exons_pb_1397	GACATCCAGGCGCGGACAACtaggaccgataagattaccgCCACACAAGCAGTGACTCCTAAAGAAGTTCAGAGGAAGGAtaggaccgataagattaccgTAGGACCGATAAGATTACCGctcgacctcgcgggcaatgg
RNASonia_W1B03__W1A12__bcm_4733__C1QC_exons_pb_1440	GACATCCAGGCGCGGACAACtaggaccgataagattaccgAAGAATGGCAGTACCAGAAGGCATTGGTTAAGTGTCCCAGtaggaccgataagattaccgTAGGACCGATAAGATTACCGctcgacctcgcgggcaatgg
W1B03--W1B04__bcm_4733__C1QC_exons_pb_173	GACATCCAGGCGCGGACAACtaggaccgataagattaccgCAGCCTGTGTTGGCTTGGCCCCTGAGGGGCAGCAGCAGCAtaggaccgataagattaccgTAGGACCGATAAGATTACCGtctttggcgcgatgcacaag
W1B03--W1B04__bcm_4736__C1QC_exons_pb_213	GACATCCAGGCGCGGACAACaatactttccgccggtcagaTGGTGCCCCGGGCAGGCCGGGCATCCCTGGGATCCCGTAGaatactttccgccggtcagaAATACTTTCCGCCGGTCAGAtctttggcgcgatgcacaag
W1B03--W1B04__bcm_4733__C1QC_exons_pb_253	GACATCCAGGCGCGGACAACtaggaccgataagattaccgCCCCCTTGGGCCCCGGCAGTCCGTCGTACCCATCCTTCCCtaggaccgataagattaccgTAGGACCGATAAGATTACCGtctttggcgcgatgcacaag
W1B03--W1B04__bcm_4736__C1QC_exons_pb_293	GACATCCAGGCGCGGACAACaatactttccgccggtcagaTTGGGTCCTCGGATCCCGGGAATGGCTGGGATTCCTGGCTaatactttccgccggtcagaAATACTTTCCGCCGGTCAGAtctttggcgcgatgcacaag
W1B03--W1B04__bcm_4733__C1QC_exons_pb_333	GACATCCAGGCGCGGACAACtaggaccgataagattaccgCCCAGGATGGCCGGGTAAGCCGGGTTCTCCCTTCTGCCCTtaggaccgataagattaccgTAGGACCGATAAGATTACCGtctttggcgcgatgcacaag
W1B03--W1B04__bcm_4736__C1QC_exons_pb_373	GACATCCAGGCGCGGACAACaatactttccgccggtcagaGCACCCCTGGCATCCCAGGGGGTCCCATGGGGCCATTTTTaatactttccgccggtcagaAATACTTTCCGCCGGTCAGAtctttggcgcgatgcacaag
W1B03--W1B04__bcm_4733__C1QC_exons_pb_453	GACATCCAGGCGCGGACAACtaggaccgataagattaccgAGTGACCGTGAACACTGACTGGAATTTCTGCTTGTATCTGtaggaccgataagattaccgTAGGACCGATAAGATTACCGtctttggcgcgatgcacaag
W1B03--W1B04__bcm_4736__C1QC_exons_pb_493	GACATCCAGGCGCGGACAACaatactttccgccggtcagaTGATCAGGCTGTTGGGTGCAGGGGGCTGGTGGGTCTGCCGaatactttccgccggtcagaAATACTTTCCGCCGGTCAGAtctttggcgcgatgcacaag
W1B03--W1B04__bcm_4733__C1QC_exons_pb_533	GACATCCAGGCGCGGACAACtaggaccgataagattaccgTCATAATCTCCCTGCGGGTTGGTGAGGACCGCGTTGAATCtaggaccgataagattaccgTAGGACCGATAAGATTACCGtctttggcgcgatgcacaag
W1B03--W1B04__bcm_4736__C1QC_exons_pb_573	GACATCCAGGCGCGGACAACaatactttccgccggtcagaGAGGCCGGGGACTTTGCAGGTGAACTTGCCAGTGCTCGTGaatactttccgccggtcagaAATACTTTCCGCCGGTCAGAtctttggcgcgatgcacaag
W1B03--W1B04__bcm_4733__C1QC_exons_pb_613	GACATCCAGGCGCGGACAACtaggaccgataagattaccgACAGGTTGGCTGTATGCGACGCGTGGTAGACAAAGTAGTAtaggaccgataagattaccgTAGGACCGATAAGATTACCGtctttggcgcgatgcacaag
W1B03--W1B04__bcm_4736__C1QC_exons_pb_653	GACATCCAGGCGCGGACAACaatactttccgccggtcagaAAGGTGACCACTTTGACGCCGCTGCGGTACAGCAGCACGCaatactttccgccggtcagaAATACTTTCCGCCGGTCAGAtctttggcgcgatgcacaag
W1B03--W1B04__bcm_4733__C1QC_exons_pb_693	GACATCCAGGCGCGGACAACtaggaccgataagattaccgGCCCGAGTTGACCTGATTGGTTTTGGACGTGTGGCCACAGtaggaccgataagattaccgTAGGACCGATAAGATTACCGtctttggcgcgatgcacaag
W1B03--W1B04__bcm_4736__C1QC_exons_pb_733	GACATCCAGGCGCGGACAACaatactttccgccggtcagaGCCACACCTCCTCGCCCACCTGCAACCTCAGCAGCACACCaatactttccgccggtcagaAATACTTTCCGCCGGTCAGAtctttggcgcgatgcacaag
W1B03--W1B04__bcm_4733__C1QC_exons_pb_773	GACATCCAGGCGCGGACAACtaggaccgataagattaccgCCCTGGATGCCCACCATGTCGTAGTAGTCATTGACAGCCAtaggaccgataagattaccgTAGGACCGATAAGATTACCGtctttggcgcgatgcacaag
W1B03--W1B04__bcm_4736__C1QC_exons_pb_813	GACATCCAGGCGCGGACAACaatactttccgccggtcagaGTCGGGGAAGAGCAGGAAGCCGGAGAAGACGCTGTCAGAGaatactttccgccggtcagaAATACTTTCCGCCGGTCAGAtctttggcgcgatgcacaag
W1B03--W1B04__bcm_4733__C1QC_exons_pb_853	GACATCCAGGCGCGGACAACtaggaccgataagattaccgGTGGAAGGCCCGTGGGGCTCGAGCGCATCTGCCCGCCCTAtaggaccgataagattaccgTAGGACCGATAAGATTACCGtctttggcgcgatgcacaag
W1B03--W1B04__bcm_4736__C1QC_exons_pb_893	GACATCCAGGCGCGGACAACaatactttccgccggtcagaACTGGCCAGTAAGGTGGGTCCATGCAGGAAGCTGAGGGAGaatactttccgccggtcagaAATACTTTCCGCCGGTCAGAtctttggcgcgatgcacaag
W1B03--W1B04__bcm_4733__C1QC_exons_pb_933	GACATCCAGGCGCGGACAACtaggaccgataagattaccgAGTCCATCTGGTGGGGAGAATGGTCTAGGCAAGGATGCAGtaggaccgataagattaccgTAGGACCGATAAGATTACCGtctttggcgcgatgcacaag
W1B03--W1B04__bcm_4736__C1QC_exons_pb_1031	GACATCCAGGCGCGGACAACaatactttccgccggtcagaCACACAAGCAGTGACTCCTAAAGAAGTTCAGAGGAAGGAGaatactttccgccggtcagaAATACTTTCCGCCGGTCAGAtctttggcgcgatgcacaag
W1B03--W1B04__bcm_4733__C1QC_exons_pb_1076	GACATCCAGGCGCGGACAACtaggaccgataagattaccgAAAGAATGGCAGTACCAGAAGGCATTGGTTAAGTGTCCCAtaggaccgataagattaccgTAGGACCGATAAGATTACCGtctttggcgcgatgcacaag
RNASonia_W1B03__W1A12__bcm_4765__CA10_exons_pb_0	GACATCCAGGCGCGGACAACgggttaacgtcgtaatcgttCGCCCGCAACTAGCGCCGCTGTCGAGATTTTCCGCAATACgggttaacgtcgtaatcgttGGGTTAACGTCGTAATCGTTctcgacctcgcgggcaatgg
RNASonia_W1B03__W1A12__bcm_4765__CA10_exons_pb_40	GACATCCAGGCGCGGACAACgggttaacgtcgtaatcgttTTCCTGAACTCCCCAGAACCCCCAGTTGCCTGGCTTCCATgggttaacgtcgtaatcgttGGGTTAACGTCGTAATCGTTctcgacctcgcgggcaatgg
RNASonia_W1B03__W1A12__bcm_4765__CA10_exons_pb_80	GACATCCAGGCGCGGACAACgggttaacgtcgtaatcgttCTCTCCAGGTCGCGCGCGCCCTTCCTGCTCCTCTGCTATTgggttaacgtcgtaatcgttGGGTTAACGTCGTAATCGTTctcgacctcgcgggcaatgg
RNASonia_W1B03__W1A12__bcm_4765__CA10_exons_pb_154	GACATCCAGGCGCGGACAACgggttaacgtcgtaatcgttTTCCGGCAGTGCGTCCAGGGCGCCGAGGGGAAGGGCTGGGgggttaacgtcgtaatcgttGGGTTAACGTCGTAATCGTTctcgacctcgcgggcaatgg
RNASonia_W1B03__W1A12__bcm_4765__CA10_exons_pb_241	GACATCCAGGCGCGGACAACgggttaacgtcgtaatcgttATTGCCCGAAACCGCCAGCCGCCGGCAGCCTCCGCCGACCgggttaacgtcgtaatcgttGGGTTAACGTCGTAATCGTTctcgacctcgcgggcaatgg
RNASonia_W1B03__W1A12__bcm_4765__CA10_exons_pb_310	GACATCCAGGCGCGGACAACgggttaacgtcgtaatcgttTTCTCCTGCTTCCGGGGGGCGGGGAAGGAGCAGACACAGCgggttaacgtcgtaatcgttGGGTTAACGTCGTAATCGTTctcgacctcgcgggcaatgg
RNASonia_W1B03__W1A12__bcm_4765__CA10_exons_pb_350	GACATCCAGGCGCGGACAACgggttaacgtcgtaatcgttGGCATGGTCGGAGGGTGGCTGCTGCGCTCCGGGGCAGTTCgggttaacgtcgtaatcgttGGGTTAACGTCGTAATCGTTctcgacctcgcgggcaatgg
RNASonia_W1B03__W1A12__bcm_4765__CA10_exons_pb_390	GACATCCAGGCGCGGACAACgggttaacgtcgtaatcgttTCCGCGGCAAGTTGCCCTCGAAGTCCGCCCCCCTCACCGGgggttaacgtcgtaatcgttGGGTTAACGTCGTAATCGTTctcgacctcgcgggcaatgg
RNASonia_W1B03__W1A12__bcm_4765__CA10_exons_pb_430	GACATCCAGGCGCGGACAACgggttaacgtcgtaatcgttGCTCCCGGGAGCGCGTAGCTCGCTGGCTAAGCCCAGGCAGgggttaacgtcgtaatcgttGGGTTAACGTCGTAATCGTTctcgacctcgcgggcaatgg
RNASonia_W1B03__W1A12__bcm_4765__CA10_exons_pb_470	GACATCCAGGCGCGGACAACgggttaacgtcgtaatcgttAGACGATAGCCCCCCGCCGGGCTGCGCCGTGCAATTCCGGgggttaacgtcgtaatcgttGGGTTAACGTCGTAATCGTTctcgacctcgcgggcaatgg
RNASonia_W1B03__W1A12__bcm_4765__CA10_exons_pb_510	GACATCCAGGCGCGGACAACgggttaacgtcgtaatcgttAAAACGAGACCCCGATTCGTCTGGCGCCCCAAGAAGACATgggttaacgtcgtaatcgttGGGTTAACGTCGTAATCGTTctcgacctcgcgggcaatgg
RNASonia_W1B03__W1A12__bcm_4765__CA10_exons_pb_602	GACATCCAGGCGCGGACAACgggttaacgtcgtaatcgttTCGCACCAGCGGCGGAAACCGCACTAGCAGCGGCGGCGGCgggttaacgtcgtaatcgttGGGTTAACGTCGTAATCGTTctcgacctcgcgggcaatgg
RNASonia_W1B03__W1A12__bcm_4765__CA10_exons_pb_642	GACATCCAGGCGCGGACAACgggttaacgtcgtaatcgttCGCTGCCTTGGAGGTCTCCCCGCTCGCGTGTCTCTTCTCTgggttaacgtcgtaatcgttGGGTTAACGTCGTAATCGTTctcgacctcgcgggcaatgg
RNASonia_W1B03__W1A12__bcm_4765__CA10_exons_pb_682	GACATCCAGGCGCGGACAACgggttaacgtcgtaatcgttGGATGTGCGCCCCAGATGTGCTGACACATGTCCGATGCCTgggttaacgtcgtaatcgttGGGTTAACGTCGTAATCGTTctcgacctcgcgggcaatgg
RNASonia_W1B03__W1A12__bcm_4765__CA10_exons_pb_722	GACATCCAGGCGCGGACAACgggttaacgtcgtaatcgttCAGTTTGAATTGTTCCGGCAAATCTCCCCTCGGGCTCGACgggttaacgtcgtaatcgttGGGTTAACGTCGTAATCGTTctcgacctcgcgggcaatgg
RNASonia_W1B03__W1A12__bcm_4765__CA10_exons_pb_762	GACATCCAGGCGCGGACAACgggttaacgtcgtaatcgttGACAGCCGGCCAGGGACAGTCACCCCCAAGATCAATATCGgggttaacgtcgtaatcgttGGGTTAACGTCGTAATCGTTctcgacctcgcgggcaatgg
RNASonia_W1B03__W1A12__bcm_4765__CA10_exons_pb_802	GACATCCAGGCGCGGACAACgggttaacgtcgtaatcgttGCACACACTTCCGAGCGAGTGCACACTCGCACTCCCACCCgggttaacgtcgtaatcgttGGGTTAACGTCGTAATCGTTctcgacctcgcgggcaatgg
RNASonia_W1B03__W1A12__bcm_4765__CA10_exons_pb_887	GACATCCAGGCGCGGACAACgggttaacgtcgtaatcgttCTCTGATTCTCATTCCAAGTGCATCACTCGACGGGAAAACgggttaacgtcgtaatcgttGGGTTAACGTCGTAATCGTTctcgacctcgcgggcaatgg
RNASonia_W1B03__W1A12__bcm_4765__CA10_exons_pb_949	GACATCCAGGCGCGGACAACgggttaacgtcgtaatcgttCTGATATGCAGACGATGAAATTGGCTTGAAGAAGAAAAAGgggttaacgtcgtaatcgttGGGTTAACGTCGTAATCGTTctcgacctcgcgggcaatgg
RNASonia_W1B03__W1A12__bcm_4765__CA10_exons_pb_989	GACATCCAGGCGCGGACAACgggttaacgtcgtaatcgttGCCCACCAGCCTTCATGGATTTTTGGTGAATTCTGTTGAGgggttaacgtcgtaatcgttGGGTTAACGTCGTAATCGTTctcgacctcgcgggcaatgg
RNASonia_W1B03__W1A12__bcm_4765__CA10_exons_pb_1059	GACATCCAGGCGCGGACAACgggttaacgtcgtaatcgttCCAAGCTGAGTTCACCAATCCCCAGAAAGAAGGAACTGGAgggttaacgtcgtaatcgttGGGTTAACGTCGTAATCGTTctcgacctcgcgggcaatgg
RNASonia_W1B03__W1A12__bcm_4765__CA10_exons_pb_1099	GACATCCAGGCGCGGACAACgggttaacgtcgtaatcgttTGTTGACTGGCGACTGCCGTTTCCCCACAGAGCAAAGATTgggttaacgtcgtaatcgttGGGTTAACGTCGTAATCGTTctcgacctcgcgggcaatgg
RNASonia_W1B03__W1A12__bcm_4765__CA10_exons_pb_1139	GACATCCAGGCGCGGACAACgggttaacgtcgtaatcgttGGTGTCAGAAAGGGGTCGAAGATCATGTGACTGGTCTCTAgggttaacgtcgtaatcgttGGGTTAACGTCGTAATCGTTctcgacctcgcgggcaatgg
RNASonia_W1B03__W1A12__bcm_4765__CA10_exons_pb_1179	GACATCCAGGCGCGGACAACgggttaacgtcgtaatcgttGGTCCCACTGACCTTCCTGCCCCCCGTGTTGATGCGAAGAgggttaacgtcgtaatcgttGGGTTAACGTCGTAATCGTTctcgacctcgcgggcaatgg
RNASonia_W1B03__W1A12__bcm_4765__CA10_exons_pb_1219	GACATCCAGGCGCGGACAACgggttaacgtcgtaatcgttTGTCCAGGCGAAGGGATACGTGTCTTCCAGTGTTGTACATgggttaacgtcgtaatcgttGGGTTAACGTCGTAATCGTTctcgacctcgcgggcaatgg
RNASonia_W1B03__W1A12__bcm_4765__CA10_exons_pb_1259	GACATCCAGGCGCGGACAACgggttaacgtcgtaatcgttTATGTCATGGGCCCTCCAGATATGTTGACCAAGTGCTCCTgggttaacgtcgtaatcgttGGGTTAACGTCGTAATCGTTctcgacctcgcgggcaatgg
RNASonia_W1B03__W1A12__bcm_4765__CA10_exons_pb_1299	GACATCCAGGCGCGGACAACgggttaacgtcgtaatcgttACTCCCAAAGTGTAGTCGGATCTCCTCCAGCCGGTGGCTGgggttaacgtcgtaatcgttGGGTTAACGTCGTAATCGTTctcgacctcgcgggcaatgg
RNASonia_W1B03__W1A12__bcm_4765__CA10_exons_pb_1339	GACATCCAGGCGCGGACAACgggttaacgtcgtaatcgttCCTGTCCATTGAGGAGGTGCTCCGACCCTTGGCTGTCCTCgggttaacgtcgtaatcgttGGGTTAACGTCGTAATCGTTctcgacctcgcgggcaatgg
RNASonia_W1B03__W1A12__bcm_4765__CA10_exons_pb_1379	GACATCCAGGCGCGGACAACgggttaacgtcgtaatcgttTCATGGTTATAGTGGATGAGCTGCACCTCCCCAGAGAAGGgggttaacgtcgtaatcgttGGGTTAACGTCGTAATCGTTctcgacctcgcgggcaatgg
RNASonia_W1B03__W1A12__bcm_4765__CA10_exons_pb_1419	GACATCCAGGCGCGGACAACgggttaacgtcgtaatcgttATTTGGACTCTTTGCAGCTTCTGTGACATTCGTATATAGCgggttaacgtcgtaatcgttGGGTTAACGTCGTAATCGTTctcgacctcgcgggcaatgg
RNASonia_W1B03__W1A12__bcm_4765__CA10_exons_pb_1485	GACATCCAGGCGCGGACAACgggttaacgtcgtaatcgttCATTCGATTAAGAAATGGGTTTGATGAATCAGAAACTTTTgggttaacgtcgtaatcgttGGGTTAACGTCGTAATCGTTctcgacctcgcgggcaatgg
RNASonia_W1B03__W1A12__bcm_4765__CA10_exons_pb_1559	GACATCCAGGCGCGGACAACgggttaacgtcgtaatcgttTCCTCTATATTAAGCCCCTGTAGTAAATATGCATCATTTTgggttaacgtcgtaatcgttGGGTTAACGTCGTAATCGTTctcgacctcgcgggcaatgg
RNASonia_W1B03__W1A12__bcm_4765__CA10_exons_pb_1599	GACATCCAGGCGCGGACAACgggttaacgtcgtaatcgttCCCATCGTAAGTGATGAAACTAGAGGTCTCTGGATATAGTgggttaacgtcgtaatcgttGGGTTAACGTCGTAATCGTTctcgacctcgcgggcaatgg
RNASonia_W1B03__W1A12__bcm_4765__CA10_exons_pb_1639	GACATCCAGGCGCGGACAACgggttaacgtcgtaatcgttTCCAACTTGCTGTCTCATAGCAGGGTGGGATAGTCATCGAgggttaacgtcgtaatcgttGGGTTAACGTCGTAATCGTTctcgacctcgcgggcaatgg
RNASonia_W1B03__W1A12__bcm_4765__CA10_exons_pb_1679	GACATCCAGGCGCGGACAACgggttaacgtcgtaatcgttATCTGCATCCTGGTTATATAGACAGGTTTGTTCATTATGAgggttaacgtcgtaatcgttGGGTTAACGTCGTAATCGTTctcgacctcgcgggcaatgg
RNASonia_W1B03__W1A12__bcm_4765__CA10_exons_pb_1719	GACATCCAGGCGCGGACAACgggttaacgtcgtaatcgttCTGAGATGGCTGGTTCTGGCTGAGCAGGCGCAAGGAATGCgggttaacgtcgtaatcgttGGGTTAACGTCGTAATCGTTctcgacctcgcgggcaatgg
RNASonia_W1B03__W1A12__bcm_4765__CA10_exons_pb_1759	GACATCCAGGCGCGGACAACgggttaacgtcgtaatcgttGCTGGACAGGCCTGAAGTTGTCACTCATGCTCAGAAAGATgggttaacgtcgtaatcgttGGGTTAACGTCGTAATCGTTctcgacctcgcgggcaatgg
RNASonia_W1B03__W1A12__bcm_4765__CA10_exons_pb_1799	GACATCCAGGCGCGGACAACgggttaacgtcgtaatcgttCTGAAGTTGATATTGGTGCGGATGCAGCGGTTGTTGAGTGgggttaacgtcgtaatcgttGGGTTAACGTCGTAATCGTTctcgacctcgcgggcaatgg
RNASonia_W1B03__W1A12__bcm_4765__CA10_exons_pb_1839	GACATCCAGGCGCGGACAACgggttaacgtcgtaatcgttCTTCTGGGCTCGGTTGTTTGGACAGTCCTTCCCCTGTAAAgggttaacgtcgtaatcgttGGGTTAACGTCGTAATCGTTctcgacctcgcgggcaatgg
RNASonia_W1B03__W1A12__bcm_4765__CA10_exons_pb_1879	GACATCCAGGCGCGGACAACgggttaacgtcgtaatcgttTTCCCTACTTGAGGAGCCATTCATTTACTCTATACTGAAGgggttaacgtcgtaatcgttGGGTTAACGTCGTAATCGTTctcgacctcgcgggcaatgg
RNASonia_W1B03__W1A12__bcm_4765__CA10_exons_pb_1919	GACATCCAGGCGCGGACAACgggttaacgtcgtaatcgttGTTGTAGCATTTCACTGAGGTGGGATTCTTCTTGGCTTTGgggttaacgtcgtaatcgttGGGTTAACGTCGTAATCGTTctcgacctcgcgggcaatgg
RNASonia_W1B03__W1A12__bcm_4765__CA10_exons_pb_1959	GACATCCAGGCGCGGACAACgggttaacgtcgtaatcgttGAAGCAAGAAGGGGGACATTCTAGGTTACGTCAATTCACAgggttaacgtcgtaatcgttGGGTTAACGTCGTAATCGTTctcgacctcgcgggcaatgg
RNASonia_W1B03__W1A12__bcm_4765__CA10_exons_pb_2006	GACATCCAGGCGCGGACAACgggttaacgtcgtaatcgttAGGGCCAATCCCAAGAATGAATGAGGCTTGGGGGAAAGAAgggttaacgtcgtaatcgttGGGTTAACGTCGTAATCGTTctcgacctcgcgggcaatgg
RNASonia_W1B03__W1A12__bcm_4765__CA10_exons_pb_2046	GACATCCAGGCGCGGACAACgggttaacgtcgtaatcgttATTCCTCTGCCATGGTTTTGCAGACACTTTTCATGAAGAAgggttaacgtcgtaatcgttGGGTTAACGTCGTAATCGTTctcgacctcgcgggcaatgg
RNASonia_W1B03__W1A12__bcm_4765__CA10_exons_pb_2164	GACATCCAGGCGCGGACAACgggttaacgtcgtaatcgttAACTTGACTTCCCATGATGGAGGTTGTAAGAGTGTGTGTGgggttaacgtcgtaatcgttGGGTTAACGTCGTAATCGTTctcgacctcgcgggcaatgg
RNASonia_W1B03__W1A12__bcm_4765__CA10_exons_pb_2204	GACATCCAGGCGCGGACAACgggttaacgtcgtaatcgttTTCTTCTAAGACCTCTTATGAATGAGACTTTTGTTTCTGAgggttaacgtcgtaatcgttGGGTTAACGTCGTAATCGTTctcgacctcgcgggcaatgg
RNASonia_W1B03__W1A12__bcm_4765__CA10_exons_pb_2244	GACATCCAGGCGCGGACAACgggttaacgtcgtaatcgttGAAAACGGTATCAAAATTGAAATCAGGTTAACTGGTTATTgggttaacgtcgtaatcgttGGGTTAACGTCGTAATCGTTctcgacctcgcgggcaatgg
RNASonia_W1B03__W1A12__bcm_4765__CA10_exons_pb_2284	GACATCCAGGCGCGGACAACgggttaacgtcgtaatcgttAAAGGCTGAAAAGTCTCATTGGGTAGATTTATTAGTTCAGgggttaacgtcgtaatcgttGGGTTAACGTCGTAATCGTTctcgacctcgcgggcaatgg
RNASonia_W1B03__W1A12__bcm_4765__CA10_exons_pb_2388	GACATCCAGGCGCGGACAACgggttaacgtcgtaatcgttCAAAGGATCCTAGGACACTATCTGAAATTACTTGATGCAAgggttaacgtcgtaatcgttGGGTTAACGTCGTAATCGTTctcgacctcgcgggcaatgg
RNASonia_W1B03__W1A12__bcm_4765__CA10_exons_pb_2428	GACATCCAGGCGCGGACAACgggttaacgtcgtaatcgttCTTGGTCAACTTTGTCCTGCTCACCTGCTACCAGCACCCTgggttaacgtcgtaatcgttGGGTTAACGTCGTAATCGTTctcgacctcgcgggcaatgg
RNASonia_W1B03__W1A12__bcm_4765__CA10_exons_pb_2546	GACATCCAGGCGCGGACAACgggttaacgtcgtaatcgttTCCATTTCCTTATAGTCTGTGGTGATATATATACAATGTGgggttaacgtcgtaatcgttGGGTTAACGTCGTAATCGTTctcgacctcgcgggcaatgg
RNASonia_W1B03__W1A12__bcm_4765__CA10_exons_pb_2587	GACATCCAGGCGCGGACAACgggttaacgtcgtaatcgttGGCAAATCCTACTACAGATATGTGACAAAGAGGGAAATAAgggttaacgtcgtaatcgttGGGTTAACGTCGTAATCGTTctcgacctcgcgggcaatgg
RNASonia_W1B03__W1A12__bcm_4765__CA10_exons_pb_2654	GACATCCAGGCGCGGACAACgggttaacgtcgtaatcgttACAATAACCAAACACAATGTATGACCTTTGGAAAACAAGAgggttaacgtcgtaatcgttGGGTTAACGTCGTAATCGTTctcgacctcgcgggcaatgg
RNASonia_W1B03__W1A12__bcm_4765__CA10_exons_pb_2694	GACATCCAGGCGCGGACAACgggttaacgtcgtaatcgttAAATGAAATTAACTCGTTAAACACATTTATTGAGCTGGTAgggttaacgtcgtaatcgttGGGTTAACGTCGTAATCGTTctcgacctcgcgggcaatgg
RNASonia_W1B03__W1A12__bcm_4765__CA10_exons_pb_2734	GACATCCAGGCGCGGACAACgggttaacgtcgtaatcgttGGCTTAGCCTGTAAGGAAGGAGAACAGACCAAAGCCAGAAgggttaacgtcgtaatcgttGGGTTAACGTCGTAATCGTTctcgacctcgcgggcaatgg
RNASonia_W1B03__W1A12__bcm_4765__CA10_exons_pb_2821	GACATCCAGGCGCGGACAACgggttaacgtcgtaatcgttCAAACTCAGTAAAAACTGGCTGCAAATGAACAAAACATGTgggttaacgtcgtaatcgttGGGTTAACGTCGTAATCGTTctcgacctcgcgggcaatgg
W1B03--W1B04__bcm_4765__CA10_exons_pb_0	GACATCCAGGCGCGGACAACgggttaacgtcgtaatcgttCGCCCGCAACTAGCGCCGCTGTCGAGATTTTCCGCAATACgggttaacgtcgtaatcgttGGGTTAACGTCGTAATCGTTtctttggcgcgatgcacaag
W1B03--W1B04__bcm_4766__CA10_exons_pb_40	GACATCCAGGCGCGGACAACacaaccgctgattttacgcaTTCCTGAACTCCCCAGAACCCCCAGTTGCCTGGCTTCCATacaaccgctgattttacgcaACAACCGCTGATTTTACGCAtctttggcgcgatgcacaag
W1B03--W1B04__bcm_4765__CA10_exons_pb_80	GACATCCAGGCGCGGACAACgggttaacgtcgtaatcgttCTCTCCAGGTCGCGCGCGCCCTTCCTGCTCCTCTGCTATTgggttaacgtcgtaatcgttGGGTTAACGTCGTAATCGTTtctttggcgcgatgcacaag
W1B03--W1B04__bcm_4766__CA10_exons_pb_154	GACATCCAGGCGCGGACAACacaaccgctgattttacgcaTTCCGGCAGTGCGTCCAGGGCGCCGAGGGGAAGGGCTGGGacaaccgctgattttacgcaACAACCGCTGATTTTACGCAtctttggcgcgatgcacaag
W1B03--W1B04__bcm_4765__CA10_exons_pb_241	GACATCCAGGCGCGGACAACgggttaacgtcgtaatcgttATTGCCCGAAACCGCCAGCCGCCGGCAGCCTCCGCCGACCgggttaacgtcgtaatcgttGGGTTAACGTCGTAATCGTTtctttggcgcgatgcacaag
W1B03--W1B04__bcm_4766__CA10_exons_pb_310	GACATCCAGGCGCGGACAACacaaccgctgattttacgcaTTCTCCTGCTTCCGGGGGGCGGGGAAGGAGCAGACACAGCacaaccgctgattttacgcaACAACCGCTGATTTTACGCAtctttggcgcgatgcacaag
W1B03--W1B04__bcm_4765__CA10_exons_pb_350	GACATCCAGGCGCGGACAACgggttaacgtcgtaatcgttGGCATGGTCGGAGGGTGGCTGCTGCGCTCCGGGGCAGTTCgggttaacgtcgtaatcgttGGGTTAACGTCGTAATCGTTtctttggcgcgatgcacaag
W1B03--W1B04__bcm_4766__CA10_exons_pb_390	GACATCCAGGCGCGGACAACacaaccgctgattttacgcaTCCGCGGCAAGTTGCCCTCGAAGTCCGCCCCCCTCACCGGacaaccgctgattttacgcaACAACCGCTGATTTTACGCAtctttggcgcgatgcacaag
W1B03--W1B04__bcm_4765__CA10_exons_pb_430	GACATCCAGGCGCGGACAACgggttaacgtcgtaatcgttGCTCCCGGGAGCGCGTAGCTCGCTGGCTAAGCCCAGGCAGgggttaacgtcgtaatcgttGGGTTAACGTCGTAATCGTTtctttggcgcgatgcacaag
W1B03--W1B04__bcm_4766__CA10_exons_pb_470	GACATCCAGGCGCGGACAACacaaccgctgattttacgcaAGACGATAGCCCCCCGCCGGGCTGCGCCGTGCAATTCCGGacaaccgctgattttacgcaACAACCGCTGATTTTACGCAtctttggcgcgatgcacaag
W1B03--W1B04__bcm_4765__CA10_exons_pb_510	GACATCCAGGCGCGGACAACgggttaacgtcgtaatcgttAAAACGAGACCCCGATTCGTCTGGCGCCCCAAGAAGACATgggttaacgtcgtaatcgttGGGTTAACGTCGTAATCGTTtctttggcgcgatgcacaag
W1B03--W1B04__bcm_4766__CA10_exons_pb_602	GACATCCAGGCGCGGACAACacaaccgctgattttacgcaTCGCACCAGCGGCGGAAACCGCACTAGCAGCGGCGGCGGCacaaccgctgattttacgcaACAACCGCTGATTTTACGCAtctttggcgcgatgcacaag
W1B03--W1B04__bcm_4765__CA10_exons_pb_642	GACATCCAGGCGCGGACAACgggttaacgtcgtaatcgttCGCTGCCTTGGAGGTCTCCCCGCTCGCGTGTCTCTTCTCTgggttaacgtcgtaatcgttGGGTTAACGTCGTAATCGTTtctttggcgcgatgcacaag
W1B03--W1B04__bcm_4766__CA10_exons_pb_682	GACATCCAGGCGCGGACAACacaaccgctgattttacgcaGGATGTGCGCCCCAGATGTGCTGACACATGTCCGATGCCTacaaccgctgattttacgcaACAACCGCTGATTTTACGCAtctttggcgcgatgcacaag
W1B03--W1B04__bcm_4765__CA10_exons_pb_722	GACATCCAGGCGCGGACAACgggttaacgtcgtaatcgttCAGTTTGAATTGTTCCGGCAAATCTCCCCTCGGGCTCGACgggttaacgtcgtaatcgttGGGTTAACGTCGTAATCGTTtctttggcgcgatgcacaag
W1B03--W1B04__bcm_4766__CA10_exons_pb_762	GACATCCAGGCGCGGACAACacaaccgctgattttacgcaGACAGCCGGCCAGGGACAGTCACCCCCAAGATCAATATCGacaaccgctgattttacgcaACAACCGCTGATTTTACGCAtctttggcgcgatgcacaag
W1B03--W1B04__bcm_4765__CA10_exons_pb_802	GACATCCAGGCGCGGACAACgggttaacgtcgtaatcgttGCACACACTTCCGAGCGAGTGCACACTCGCACTCCCACCCgggttaacgtcgtaatcgttGGGTTAACGTCGTAATCGTTtctttggcgcgatgcacaag
W1B03--W1B04__bcm_4765__CA10_exons_pb_887	GACATCCAGGCGCGGACAACgggttaacgtcgtaatcgttCTCTGATTCTCATTCCAAGTGCATCACTCGACGGGAAAACgggttaacgtcgtaatcgttGGGTTAACGTCGTAATCGTTtctttggcgcgatgcacaag
W1B03--W1B04__bcm_4766__CA10_exons_pb_949	GACATCCAGGCGCGGACAACacaaccgctgattttacgcaCTGATATGCAGACGATGAAATTGGCTTGAAGAAGAAAAAGacaaccgctgattttacgcaACAACCGCTGATTTTACGCAtctttggcgcgatgcacaag
W1B03--W1B04__bcm_4765__CA10_exons_pb_997	GACATCCAGGCGCGGACAACgggttaacgtcgtaatcgttCCTTGTATGCCCACCAGCCTTCATGGATTTTTGGTGAATTgggttaacgtcgtaatcgttGGGTTAACGTCGTAATCGTTtctttggcgcgatgcacaag
W1B03--W1B04__bcm_4766__CA10_exons_pb_1059	GACATCCAGGCGCGGACAACacaaccgctgattttacgcaCCAAGCTGAGTTCACCAATCCCCAGAAAGAAGGAACTGGAacaaccgctgattttacgcaACAACCGCTGATTTTACGCAtctttggcgcgatgcacaag
W1B03--W1B04__bcm_4765__CA10_exons_pb_1099	GACATCCAGGCGCGGACAACgggttaacgtcgtaatcgttTGTTGACTGGCGACTGCCGTTTCCCCACAGAGCAAAGATTgggttaacgtcgtaatcgttGGGTTAACGTCGTAATCGTTtctttggcgcgatgcacaag
W1B03--W1B04__bcm_4766__CA10_exons_pb_1139	GACATCCAGGCGCGGACAACacaaccgctgattttacgcaGGTGTCAGAAAGGGGTCGAAGATCATGTGACTGGTCTCTAacaaccgctgattttacgcaACAACCGCTGATTTTACGCAtctttggcgcgatgcacaag
W1B03--W1B04__bcm_4765__CA10_exons_pb_1179	GACATCCAGGCGCGGACAACgggttaacgtcgtaatcgttGGTCCCACTGACCTTCCTGCCCCCCGTGTTGATGCGAAGAgggttaacgtcgtaatcgttGGGTTAACGTCGTAATCGTTtctttggcgcgatgcacaag
W1B03--W1B04__bcm_4766__CA10_exons_pb_1219	GACATCCAGGCGCGGACAACacaaccgctgattttacgcaTGTCCAGGCGAAGGGATACGTGTCTTCCAGTGTTGTACATacaaccgctgattttacgcaACAACCGCTGATTTTACGCAtctttggcgcgatgcacaag
[truncated: 19,071 more rows]

## Sheet: Adaptor Probes
Adaptor Probe Names	Adaptor Probe Sequences
ABCB1 adaptor probes	cagtacggcgtctggaaataTGCGAACTGTCCGGCTTTCATGCGAACTGTCCGGCTTTCA,acgataaggcggttgttagtTGCGAACTGTCCGGCTTTCATGCGAACTGTCCGGCTTTCA
ADAMTSL1 adaptor probes	tgtcccgataacgacgcatcGATCCGATTGGAACCGTCCCGATCCGATTGGAACCGTCCC,gaattgcggtcccaatcgtaGATCCGATTGGAACCGTCCCGATCCGATTGGAACCGTCCC
ADARB2 adaptor probes	tgaaacgacgttgatccgtaGATCCGATTGGAACCGTCCCGATCCGATTGGAACCGTCCC,ctatcgtaaggctatacgcaGATCCGATTGGAACCGTCCCGATCCGATTGGAACCGTCCC
ADGRG1 adaptor probes	caccataccgtaggtccctgTGCGAACTGTCCGGCTTTCATGCGAACTGTCCGGCTTTCA
ADGRL3 adaptor probes	taacgagtggtaggtctaacGATCCGATTGGAACCGTCCCGATCCGATTGGAACCGTCCC,acaacgtctatcggcattaaGATCCGATTGGAACCGTCCCGATCCGATTGGAACCGTCCC
ADGRV1 adaptor probes	acgaagtcgacatgccgaatTTTGCACTGCCGTCCTTGACTTTGCACTGCCGTCCTTGAC,gattcaacgaagactgacccTTTGCACTGCCGTCCTTGACTTTGCACTGCCGTCCTTGAC
ALCAM adaptor probes	ggagtgggacgactaaattaTTTGCACTGCCGTCCTTGACTTTGCACTGCCGTCCTTGAC,tcggaatcgtgtacagctatTTTGCACTGCCGTCCTTGACTTTGCACTGCCGTCCTTGAC
ALDH1A1 adaptor probes	taagggtgttcggctgaccaTGCGAACTGTCCGGCTTTCATGCGAACTGTCCGGCTTTCA
ALDH1L1 adaptor probes	tgtacggaacaggctcggagTGCGAACTGTCCGGCTTTCATGCGAACTGTCCGGCTTTCA
ANK2 adaptor probes	gtgaacccttacgaaaacacGATCCGATTGGAACCGTCCCGATCCGATTGGAACCGTCCC
ANK3 adaptor probes	cgtttccgtgcgatgtcctaTTTGCACTGCCGTCCTTGACTTTGCACTGCCGTCCTTGAC,atgcgagaaccgacatcgttTTTGCACTGCCGTCCTTGACTTTGCACTGCCGTCCTTGAC
APOD adaptor probes	gagacccatgcgatcgtcttTGCGAACTGTCCGGCTTTCATGCGAACTGTCCGGCTTTCA
APP adaptor probes	gtaagccttaacgaccgcacTGCGAACTGTCCGGCTTTCATGCGAACTGTCCGGCTTTCA
AQP4 adaptor probes	ccgtgcgtgactaagttggtTGCGAACTGTCCGGCTTTCATGCGAACTGTCCGGCTTTCA,tgacaacggtaggctccaatTGCGAACTGTCCGGCTTTCATGCGAACTGTCCGGCTTTCA
ARHGAP29 adaptor probes	agtcagaaccggagtcgttaTGCGAACTGTCCGGCTTTCATGCGAACTGTCCGGCTTTCA,gagtaagtgtcggctagctcTGCGAACTGTCCGGCTTTCATGCGAACTGTCCGGCTTTCA
ARL6IP1 adaptor probes	tatgccttgcgaagaacgtgTTTGCACTGCCGTCCTTGACTTTGCACTGCCGTCCTTGAC,ggttggcaagcgctaataccTTTGCACTGCCGTCCTTGACTTTGCACTGCCGTCCTTGAC
ARPP21 adaptor probes	gagcgcgataaacgaatgttGATCCGATTGGAACCGTCCCGATCCGATTGGAACCGTCCC
ASPM adaptor probes	gggattgcacgataaagcgcTGCGAACTGTCCGGCTTTCATGCGAACTGTCCGGCTTTCA,caggtcggatcagcggtgagTGCGAACTGTCCGGCTTTCATGCGAACTGTCCGGCTTTCA
ASTN2 adaptor probes	aggacgttgtggtcgggtaaTGCGAACTGTCCGGCTTTCATGCGAACTGTCCGGCTTTCA,tgtggcgttgatcgagatatTGCGAACTGTCCGGCTTTCATGCGAACTGTCCGGCTTTCA
ATP13A4 adaptor probes	tgtaccttgttcgggaagtgTGCGAACTGTCCGGCTTTCATGCGAACTGTCCGGCTTTCA
B2M adaptor probes	tgattgtatccgccagtgttTTTGCACTGCCGTCCTTGACTTTGCACTGCCGTCCTTGAC,gatggctcgattcagacactTTTGCACTGCCGTCCTTGACTTTGCACTGCCGTCCTTGAC
BASP1 adaptor probes	ggagagcccgatacgcaaagTGCGAACTGTCCGGCTTTCATGCGAACTGTCCGGCTTTCA,gaggccgcacgtttctttgcTGCGAACTGTCCGGCTTTCATGCGAACTGTCCGGCTTTCA
BCAN adaptor probes	aaaggccggtgtctcaatccTGCGAACTGTCCGGCTTTCATGCGAACTGTCCGGCTTTCA,cattgccaccgcatgaaatcTGCGAACTGTCCGGCTTTCATGCGAACTGTCCGGCTTTCA
BCL11B adaptor probes	acctcgtcatccgttaccagTGCGAACTGTCCGGCTTTCATGCGAACTGTCCGGCTTTCA,gattcgagggcggaaactcgTGCGAACTGTCCGGCTTTCATGCGAACTGTCCGGCTTTCA
BMPR1B adaptor probes	cgcgtacacgcaacggttttGATCCGATTGGAACCGTCCCGATCCGATTGGAACCGTCCC,aggccactcgaataacggtaGATCCGATTGGAACCGTCCCGATCCGATTGGAACCGTCCC
BRINP1 adaptor probes	cctcggacggggatagtctcTGCGAACTGTCCGGCTTTCATGCGAACTGTCCGGCTTTCA,tcgaccttccgagaccatatTGCGAACTGTCCGGCTTTCATGCGAACTGTCCGGCTTTCA
BRINP3 adaptor probes	gtccaggcggtctagataagTGCGAACTGTCCGGCTTTCATGCGAACTGTCCGGCTTTCA,gatgccatacgtctacgtacTGCGAACTGTCCGGCTTTCATGCGAACTGTCCGGCTTTCA
BTG1 adaptor probes	gcgcaaagcacgattctatgTTTGCACTGCCGTCCTTGACTTTGCACTGCCGTCCTTGAC,acgacgtgccgaacttagcaTTTGCACTGCCGTCCTTGACTTTGCACTGCCGTCCTTGAC
C1QB adaptor probes	acgacaaagccggactttcaGATCCGATTGGAACCGTCCCGATCCGATTGGAACCGTCCC,gtagtaaacgtacgcactgtGATCCGATTGGAACCGTCCCGATCCGATTGGAACCGTCCC
C1QC adaptor probes	cggtaatcttatcggtcctaGATCCGATTGGAACCGTCCCGATCCGATTGGAACCGTCCC,tctgaccggcggaaagtattGATCCGATTGGAACCGTCCCGATCCGATTGGAACCGTCCC
CA10 adaptor probes	aacgattacgacgttaacccTTTGCACTGCCGTCCTTGACTTTGCACTGCCGTCCTTGAC,tgcgtaaaatcagcggttgtTTTGCACTGCCGTCCTTGACTTTGCACTGCCGTCCTTGAC
CACNA1A adaptor probes	cgaaacaagagcgtccttcaTTTGCACTGCCGTCCTTGACTTTGCACTGCCGTCCTTGAC
CACNA1E adaptor probes	cgtagaatccacgttgcggcTGCGAACTGTCCGGCTTTCATGCGAACTGTCCGGCTTTCA,atcgagatggatgcgatagtTGCGAACTGTCCGGCTTTCATGCGAACTGTCCGGCTTTCA
CACNA2D2 adaptor probes	tcacaatcgccaacttggagGATCCGATTGGAACCGTCCCGATCCGATTGGAACCGTCCC,ttagggcaacgctcaacgtgGATCCGATTGGAACCGTCCCGATCCGATTGGAACCGTCCC
CADM1 adaptor probes	ccagtacggatgaatcacgcGATCCGATTGGAACCGTCCCGATCCGATTGGAACCGTCCC,aacacgtacggcattctgggGATCCGATTGGAACCGTCCCGATCCGATTGGAACCGTCCC
CADM2 adaptor probes	atatgtggcgatacgcgcttTTTGCACTGCCGTCCTTGACTTTGCACTGCCGTCCTTGAC
CADPS adaptor probes	cgagacataatcgccgctatTTTGCACTGCCGTCCTTGACTTTGCACTGCCGTCCTTGAC,agtaagcgaataacggcaaaTTTGCACTGCCGTCCTTGACTTTGCACTGCCGTCCTTGAC
CALB2 adaptor probes	atgaatccggattagtccctGATCCGATTGGAACCGTCCCGATCCGATTGGAACCGTCCC,aacggactgcgctataaaacGATCCGATTGGAACCGTCCCGATCCGATTGGAACCGTCCC
CCK adaptor probes	gcgagcccgtatagaccaacTTTGCACTGCCGTCCTTGACTTTGCACTGCCGTCCTTGAC,tgcctagccctcgaaaacctTTTGCACTGCCGTCCTTGACTTTGCACTGCCGTCCTTGAC
CCL3 adaptor probes	atttcaccggattatgacgtTTTGCACTGCCGTCCTTGACTTTGCACTGCCGTCCTTGAC,aaagtcagggcgattcacctTTTGCACTGCCGTCCTTGACTTTGCACTGCCGTCCTTGAC
CCL4 adaptor probes	gcatgccagttgacggtaaaTTTGCACTGCCGTCCTTGACTTTGCACTGCCGTCCTTGAC,tctccctcaagcgtatatccTTTGCACTGCCGTCCTTGACTTTGCACTGCCGTCCTTGAC
CCNB2 adaptor probes	taaagccacggcataggagtTGCGAACTGTCCGGCTTTCATGCGAACTGTCCGGCTTTCA,atccgttaaccgtgcaaataTGCGAACTGTCCGGCTTTCATGCGAACTGTCCGGCTTTCA
CD24 adaptor probes	tatacgcgagccaaccctaaGATCCGATTGGAACCGTCCCGATCCGATTGGAACCGTCCC,taccaacggatcagacccaaGATCCGATTGGAACCGTCCCGATCCGATTGGAACCGTCCC
CD81 adaptor probes	ctcggccaacacgtacgatcTTTGCACTGCCGTCCTTGACTTTGCACTGCCGTCCTTGAC
CD9 adaptor probes	gccatccgttatacgtcgtgGATCCGATTGGAACCGTCCCGATCCGATTGGAACCGTCCC,tcttgttcggccagtacggaGATCCGATTGGAACCGTCCCGATCCGATTGGAACCGTCCC
CDC20 adaptor probes	cggaaggcgatacgttatggGATCCGATTGGAACCGTCCCGATCCGATTGGAACCGTCCC,actgctagttatgccgagccGATCCGATTGGAACCGTCCCGATCCGATTGGAACCGTCCC
CDH18 adaptor probes	cagccgagacccgtgattacTGCGAACTGTCCGGCTTTCATGCGAACTGTCCGGCTTTCA,agagtttaccccaacgacggTGCGAACTGTCCGGCTTTCATGCGAACTGTCCGGCTTTCA
CDH20 adaptor probes	ctgagacaaacgaagctcccGATCCGATTGGAACCGTCCCGATCCGATTGGAACCGTCCC,gaagttttcggcggacagcaGATCCGATTGGAACCGTCCCGATCCGATTGGAACCGTCCC
CDH9 adaptor probes	cgttgttcggacagctagcaTGCGAACTGTCCGGCTTTCATGCGAACTGTCCGGCTTTCA
CDKN3 adaptor probes	gctagggaaacgactcttccTGCGAACTGTCCGGCTTTCATGCGAACTGTCCGGCTTTCA,tgatggtaccaacgcatcgaTGCGAACTGTCCGGCTTTCATGCGAACTGTCCGGCTTTCA
CDO1 adaptor probes	ggccggttaaacgaaaatctTGCGAACTGTCCGGCTTTCATGCGAACTGTCCGGCTTTCA,agattacggccctaagagttTGCGAACTGTCCGGCTTTCATGCGAACTGTCCGGCTTTCA
CENPF adaptor probes	ctcgctgacaacggttgctgTGCGAACTGTCCGGCTTTCATGCGAACTGTCCGGCTTTCA,cggcatgactcgtagcaataTGCGAACTGTCCGGCTTTCATGCGAACTGTCCGGCTTTCA
CHRM3 adaptor probes	tatccccagacgaaatcgctTTTGCACTGCCGTCCTTGACTTTGCACTGCCGTCCTTGAC,aacctatctcgtattccgggTTTGCACTGCCGTCCTTGACTTTGCACTGCCGTCCTTGAC
CKB adaptor probes	tagcgctagtcccggagtacTGCGAACTGTCCGGCTTTCATGCGAACTGTCCGGCTTTCA
CLASP1 adaptor probes	aggcaaccgtcaacgtaaacGATCCGATTGGAACCGTCCCGATCCGATTGGAACCGTCCC
CLDN5 adaptor probes	atgttcccggttaataccagTTTGCACTGCCGTCCTTGACTTTGCACTGCCGTCCTTGAC,caggatctttgcgccatcaaTTTGCACTGCCGTCCTTGACTTTGCACTGCCGTCCTTGAC
CLSTN2 adaptor probes	gcgacgtagccgtatatgctTTTGCACTGCCGTCCTTGACTTTGCACTGCCGTCCTTGAC,tcgtgtgcgggacctatacaTTTGCACTGCCGTCCTTGACTTTGCACTGCCGTCCTTGAC
CLU adaptor probes	tgaccgcaggtagacgcataTGCGAACTGTCCGGCTTTCATGCGAACTGTCCGGCTTTCA,acggaacgttcgatgactacTGCGAACTGTCCGGCTTTCATGCGAACTGTCCGGCTTTCA
COL11A1 adaptor probes	gtaggcggtaaacatacgcgTTTGCACTGCCGTCCTTGACTTTGCACTGCCGTCCTTGAC,gtcttagcgggatcaacaccTTTGCACTGCCGTCCTTGACTTTGCACTGCCGTCCTTGAC
COL1A1 adaptor probes	ccctagtttaagcgttggaaTGCGAACTGTCCGGCTTTCATGCGAACTGTCCGGCTTTCA,cctgaggtccgaaacgtaccTGCGAACTGTCCGGCTTTCATGCGAACTGTCCGGCTTTCA
COL1A2 adaptor probes	atgtgtacggtacaaggttgTTTGCACTGCCGTCCTTGACTTTGCACTGCCGTCCTTGAC,tattgacgggtcactcaatgTTTGCACTGCCGTCCTTGACTTTGCACTGCCGTCCTTGAC
COL25A1 adaptor probes	gacgtcgcgctagattagacTGCGAACTGTCCGGCTTTCATGCGAACTGTCCGGCTTTCA,ttagcttcgaacgcgaggcaTGCGAACTGTCCGGCTTTCATGCGAACTGTCCGGCTTTCA
COL3A1 adaptor probes	gatcatcgtggccgtctaacTGCGAACTGTCCGGCTTTCATGCGAACTGTCCGGCTTTCA,gggacaaccactcggtaattTGCGAACTGTCCGGCTTTCATGCGAACTGTCCGGCTTTCA
COL5A3 adaptor probes	ttttacggcccaacgacgacTGCGAACTGTCCGGCTTTCATGCGAACTGTCCGGCTTTCA,tgacctggttatcgaatcccTGCGAACTGTCCGGCTTTCATGCGAACTGTCCGGCTTTCA
COL6A3 adaptor probes	tggcagtggacgtaatagtcGATCCGATTGGAACCGTCCCGATCCGATTGGAACCGTCCC,cattttcgcagctatctccgGATCCGATTGGAACCGTCCCGATCCGATTGGAACCGTCCC
COL9A1 adaptor probes	ctcccacccgtgcgaaaatgTTTGCACTGCCGTCCTTGACTTTGCACTGCCGTCCTTGAC,gggtcaggtcgtaggtattaTTTGCACTGCCGTCCTTGACTTTGCACTGCCGTCCTTGAC
COLEC12 adaptor probes	tagcgcgaaacgtcataattGATCCGATTGGAACCGTCCCGATCCGATTGGAACCGTCCC
CPE adaptor probes	cgaaggtctaatcacgctcaGATCCGATTGGAACCGTCCCGATCCGATTGGAACCGTCCC,tgcactgcgcgaccttatcaGATCCGATTGGAACCGTCCCGATCCGATTGGAACCGTCCC
CRYM adaptor probes	ccgaactatcatccgataccTTTGCACTGCCGTCCTTGACTTTGCACTGCCGTCCTTGAC,accggccgatatcataggctTTTGCACTGCCGTCCTTGACTTTGCACTGCCGTCCTTGAC
CSGALNACT1 adaptor probes	tattgaagtgcgataacccgTTTGCACTGCCGTCCTTGACTTTGCACTGCCGTCCTTGAC,ggagaccgctttattccgcaTTTGCACTGCCGTCCTTGACTTTGCACTGCCGTCCTTGAC
CSMD1 adaptor probes	ggtttaaggccgcaactgtaTTTGCACTGCCGTCCTTGACTTTGCACTGCCGTCCTTGAC,gaggtcgacgagtatatgtgTTTGCACTGCCGTCCTTGACTTTGCACTGCCGTCCTTGAC
CST3 adaptor probes	ccctaattccgaagcttggaTTTGCACTGCCGTCCTTGACTTTGCACTGCCGTCCTTGAC,cggctgcggaattggttacgTTTGCACTGCCGTCCTTGACTTTGCACTGCCGTCCTTGAC
CTNNA2 adaptor probes	aatgagcgtttagtcccctaTTTGCACTGCCGTCCTTGACTTTGCACTGCCGTCCTTGAC,agcacttcgtaggcgacgaaTTTGCACTGCCGTCCTTGACTTTGCACTGCCGTCCTTGAC
CTNNA3 adaptor probes	tacgggaaatacgacatgtcTTTGCACTGCCGTCCTTGACTTTGCACTGCCGTCCTTGAC,ccaagcctacttcgactaagTTTGCACTGCCGTCCTTGACTTTGCACTGCCGTCCTTGAC
CUX2 adaptor probes	cctagtctgcggttgggtaaGATCCGATTGGAACCGTCCCGATCCGATTGGAACCGTCCC,tacgctcacggtatcaaagcGATCCGATTGGAACCGTCCCGATCCGATTGGAACCGTCCC
DAAM2 adaptor probes	gatacgtcgccttggtactaTGCGAACTGTCCGGCTTTCATGCGAACTGTCCGGCTTTCA,agccgcgcaactttagtcctTGCGAACTGTCCGGCTTTCATGCGAACTGTCCGGCTTTCA
DACH1 adaptor probes	ccccgccattcgacttgtaaTGCGAACTGTCCGGCTTTCATGCGAACTGTCCGGCTTTCA,gatgcgcatctcacgatcaaTGCGAACTGTCCGGCTTTCATGCGAACTGTCCGGCTTTCA
DCC adaptor probes	tagctcatgcgaatgcacatTGCGAACTGTCCGGCTTTCATGCGAACTGTCCGGCTTTCA,tgatggaacgactcctagtcTGCGAACTGTCCGGCTTTCATGCGAACTGTCCGGCTTTCA
DCLK1 adaptor probes	aatccgcgatacgctcacgtGATCCGATTGGAACCGTCCCGATCCGATTGGAACCGTCCC,cgtggcggtcaaaagcgtttGATCCGATTGGAACCGTCCCGATCCGATTGGAACCGTCCC
DCX adaptor probes	ccgggtgacggaccttaataGATCCGATTGGAACCGTCCCGATCCGATTGGAACCGTCCC
DLEU2 adaptor probes	tcaacgtgaacgtcaatgccTTTGCACTGCCGTCCTTGACTTTGCACTGCCGTCCTTGAC,aaccagacgaaactgataccTTTGCACTGCCGTCCTTGACTTTGCACTGCCGTCCTTGAC
DLGAP1 adaptor probes	gtgatcggctaccgactcgaTGCGAACTGTCCGGCTTTCATGCGAACTGTCCGGCTTTCA
DLX1 adaptor probes	acggtccccgacagtaatgaTTTGCACTGCCGTCCTTGACTTTGCACTGCCGTCCTTGAC
DLX2 adaptor probes	agaaccacgagacctgtcgaGATCCGATTGGAACCGTCCCGATCCGATTGGAACCGTCCC
DLX6-AS1 adaptor probes	cacaggcgatatgcgcatacGATCCGATTGGAACCGTCCCGATCCGATTGGAACCGTCCC,caccgagaaggacggataggGATCCGATTGGAACCGTCCCGATCCGATTGGAACCGTCCC
DNAH9 adaptor probes	cgatgacgtatggtgaccaaGATCCGATTGGAACCGTCCCGATCCGATTGGAACCGTCCC,aaccgtgtaacctgcgtataGATCCGATTGGAACCGTCCCGATCCGATTGGAACCGTCCC
DOCK10 adaptor probes	gtggcactggtcgaacgaacTTTGCACTGCCGTCCTTGACTTTGCACTGCCGTCCTTGAC,ccacctcgtagttatcctgcTTTGCACTGCCGTCCTTGACTTTGCACTGCCGTCCTTGAC
DOCK9 adaptor probes	ggtacggatggccgattgtaTGCGAACTGTCCGGCTTTCATGCGAACTGTCCGGCTTTCA,tcgcatcgcaagacgtaccgTGCGAACTGTCCGGCTTTCATGCGAACTGTCCGGCTTTCA
DTNA adaptor probes	gtcgcacacgtttcacatctTGCGAACTGTCCGGCTTTCATGCGAACTGTCCGGCTTTCA,ataatagatcggcgggacccTGCGAACTGTCCGGCTTTCATGCGAACTGTCCGGCTTTCA
EGFR adaptor probes	atctgagggccgcaaatcagTGCGAACTGTCCGGCTTTCATGCGAACTGTCCGGCTTTCA,taggaacgaagggtagtgtaTGCGAACTGTCCGGCTTTCATGCGAACTGTCCGGCTTTCA
EGR1 adaptor probes	gctaacgaacccgctgatctGATCCGATTGGAACCGTCCCGATCCGATTGGAACCGTCCC,atggtccccgatcacgactgGATCCGATTGGAACCGTCCCGATCCGATTGGAACCGTCCC
ENC1 adaptor probes	gccacaagtaccgaaaatctTGCGAACTGTCCGGCTTTCATGCGAACTGTCCGGCTTTCA,taaaacggggcgagtttaagTGCGAACTGTCCGGCTTTCATGCGAACTGTCCGGCTTTCA
ENG adaptor probes	ccgcggagaaaccgagtatcTGCGAACTGTCCGGCTTTCATGCGAACTGTCCGGCTTTCA,acattaacgcgaagttcacaTGCGAACTGTCCGGCTTTCATGCGAACTGTCCGGCTTTCA
EPHA5 adaptor probes	ggacctaacagcccgtatatTGCGAACTGTCCGGCTTTCATGCGAACTGTCCGGCTTTCA,ccgtcacataaacgatcagtTGCGAACTGTCCGGCTTTCATGCGAACTGTCCGGCTTTCA
EPN2 adaptor probes	ccaggtaatccgacaaaacgTTTGCACTGCCGTCCTTGACTTTGCACTGCCGTCCTTGAC,gcccctacgctatgtaaacgTTTGCACTGCCGTCCTTGACTTTGCACTGCCGTCCTTGAC
ERBB4 adaptor probes	ccatcacgggactgacattgTTTGCACTGCCGTCCTTGACTTTGCACTGCCGTCCTTGAC,atgcaaggcgaacaagtccgTTTGCACTGCCGTCCTTGACTTTGCACTGCCGTCCTTGAC
ESAM adaptor probes	aactggcagcacgcgattacGATCCGATTGGAACCGTCCCGATCCGATTGGAACCGTCCC,acgtagcgacaatcgtttccGATCCGATTGGAACCGTCCCGATCCGATTGGAACCGTCCC
FAM107A adaptor probes	ggtaacgattcgcgcacacaTGCGAACTGTCCGGCTTTCATGCGAACTGTCCGGCTTTCA,gctccgcgcataggttgaagTGCGAACTGTCCGGCTTTCATGCGAACTGTCCGGCTTTCA
FGF14 adaptor probes	aatgaaagtcgaagacccgcGATCCGATTGGAACCGTCCCGATCCGATTGGAACCGTCCC,gaacattgaccggctcacggGATCCGATTGGAACCGTCCCGATCCGATTGGAACCGTCCC
FGFR3 adaptor probes	cgacatcccgttgaccagtaTGCGAACTGTCCGGCTTTCATGCGAACTGTCCGGCTTTCA,tcgggcgttaatcaacccttTGCGAACTGTCCGGCTTTCATGCGAACTGTCCGGCTTTCA
FLRT2 adaptor probes	gactaccaggacgattcacaTGCGAACTGTCCGGCTTTCATGCGAACTGTCCGGCTTTCA,acgaccacgacataagatgcTGCGAACTGTCCGGCTTTCATGCGAACTGTCCGGCTTTCA
FN1 adaptor probes	aatcgaaagggcgcaatcccTTTGCACTGCCGTCCTTGACTTTGCACTGCCGTCCTTGAC,tgatcccgaaaatacgaagcTTTGCACTGCCGTCCTTGACTTTGCACTGCCGTCCTTGAC
FOLR2 adaptor probes	actgcatcgactaaccgagcTGCGAACTGTCCGGCTTTCATGCGAACTGTCCGGCTTTCA,tcttaagcgcgagaggcatcTGCGAACTGTCCGGCTTTCATGCGAACTGTCCGGCTTTCA
FOXJ1 adaptor probes	aactgtcgctgcattagtagTTTGCACTGCCGTCCTTGACTTTGCACTGCCGTCCTTGAC,gtaaagcggcatatctggacTTTGCACTGCCGTCCTTGACTTTGCACTGCCGTCCTTGAC
GABRG3 adaptor probes	aaacagcggacaatcggattTTTGCACTGCCGTCCTTGACTTTGCACTGCCGTCCTTGAC,ctcgccaggaccgtaacaagTTTGCACTGCCGTCCTTGACTTTGCACTGCCGTCCTTGAC
GAD1 adaptor probes	tcggcaacgctgacgataccTTTGCACTGCCGTCCTTGACTTTGCACTGCCGTCCTTGAC,tgttcggagttaagtgcgttTTTGCACTGCCGTCCTTGACTTTGCACTGCCGTCCTTGAC
GAD2 adaptor probes	tatagcccatgcgggttcacTTTGCACTGCCGTCCTTGACTTTGCACTGCCGTCCTTGAC,aaggcgtacatattcgagctTTTGCACTGCCGTCCTTGACTTTGCACTGCCGTCCTTGAC
GAP43 adaptor probes	aagctaggcggtgtagacctGATCCGATTGGAACCGTCCCGATCCGATTGGAACCGTCCC
GAS7 adaptor probes	gcagcagtcggtcttagtgtTGCGAACTGTCCGGCTTTCATGCGAACTGTCCGGCTTTCA,atcgagagcgttcacgggaaTGCGAACTGTCCGGCTTTCATGCGAACTGTCCGGCTTTCA
GFAP adaptor probes	acccgctcgctaccatgaagTGCGAACTGTCCGGCTTTCATGCGAACTGTCCGGCTTTCA,aaatcccacgtaacgattgcTGCGAACTGTCCGGCTTTCATGCGAACTGTCCGGCTTTCA
GLI2 adaptor probes	tccaaggaaccggtacacgtTGCGAACTGTCCGGCTTTCATGCGAACTGTCCGGCTTTCA,tggagtagtgggcggttacaTGCGAACTGTCCGGCTTTCATGCGAACTGTCCGGCTTTCA
GLI3 adaptor probes	attggcttcggacgttatatTTTGCACTGCCGTCCTTGACTTTGCACTGCCGTCCTTGAC,ttgcacgcggcgaaaatcatTTTGCACTGCCGTCCTTGACTTTGCACTGCCGTCCTTGAC
GLIS3 adaptor probes	cgataaacggcactatcactTTTGCACTGCCGTCCTTGACTTTGCACTGCCGTCCTTGAC,tctcaatagacccgcccaaaTTTGCACTGCCGTCCTTGACTTTGCACTGCCGTCCTTGAC
GNG11 adaptor probes	cctcctcgttaccctcagtcGATCCGATTGGAACCGTCCCGATCCGATTGGAACCGTCCC,gtcattcgagggacggaaccGATCCGATTGGAACCGTCCCGATCCGATTGGAACCGTCCC
GPC6 adaptor probes	gcatagtatgcgaagcatcaGATCCGATTGGAACCGTCCCGATCCGATTGGAACCGTCCC,cggatacggcgtaagaattcGATCCGATTGGAACCGTCCCGATCCGATTGGAACCGTCCC
GPX3 adaptor probes	caggattcgtgcgtagaggaGATCCGATTGGAACCGTCCCGATCCGATTGGAACCGTCCC,gcgatcaaaccgtcaacacgGATCCGATTGGAACCGTCCCGATCCGATTGGAACCGTCCC
GRIA2 adaptor probes	caacagtcggatacgttgtcGATCCGATTGGAACCGTCCCGATCCGATTGGAACCGTCCC
GRIK2 adaptor probes	ttgcattccgcgtggtagacTGCGAACTGTCCGGCTTTCATGCGAACTGTCCGGCTTTCA,aaggatgcgtatctgcctgaTGCGAACTGTCCGGCTTTCATGCGAACTGTCCGGCTTTCA
GRIN2A adaptor probes	agcacttgcgattccctggaTGCGAACTGTCCGGCTTTCATGCGAACTGTCCGGCTTTCA,caatcgggtacaatcgacaaTGCGAACTGTCCGGCTTTCATGCGAACTGTCCGGCTTTCA
HLA-E adaptor probes	taagagttggacgatttcgcTGCGAACTGTCCGGCTTTCATGCGAACTGTCCGGCTTTCA,tctcttcggtttatcgtcccTGCGAACTGTCCGGCTTTCATGCGAACTGTCCGGCTTTCA
HOPX adaptor probes	aaacttagcgcacgtcgtacGATCCGATTGGAACCGTCCCGATCCGATTGGAACCGTCCC,gcacgccgattagtccctagGATCCGATTGGAACCGTCCCGATCCGATTGGAACCGTCCC
HS3ST4 adaptor probes	caagaaatgcgacactaggtGATCCGATTGGAACCGTCCCGATCCGATTGGAACCGTCCC,ttctggcccgaccgtatcagGATCCGATTGGAACCGTCCCGATCCGATTGGAACCGTCCC
HS6ST3 adaptor probes	ttgcgtccgaaggtcatgtcGATCCGATTGGAACCGTCCCGATCCGATTGGAACCGTCCC,gccaaaagcgtagaccctatGATCCGATTGGAACCGTCCCGATCCGATTGGAACCGTCCC
ICAM2 adaptor probes	aacgattcacggaacccttaTTTGCACTGCCGTCCTTGACTTTGCACTGCCGTCCTTGAC,ttgcaggacttcgccgtacaTTTGCACTGCCGTCCTTGACTTTGCACTGCCGTCCTTGAC
IFI27 adaptor probes	aggtcacggatctagcatcaTGCGAACTGTCCGGCTTTCATGCGAACTGTCCGGCTTTCA,gagtatgccgacctttggagTGCGAACTGTCCGGCTTTCATGCGAACTGTCCGGCTTTCA
IGFBP5 adaptor probes	accaactatggttcgtcttcTTTGCACTGCCGTCCTTGACTTTGCACTGCCGTCCTTGAC,cgtaacccgcttaggtaaccTTTGCACTGCCGTCCTTGACTTTGCACTGCCGTCCTTGAC
IGFBP7 adaptor probes	tggatcgcggacagttccatTGCGAACTGTCCGGCTTTCATGCGAACTGTCCGGCTTTCA,taggtagttatgcggcctacTGCGAACTGTCCGGCTTTCATGCGAACTGTCCGGCTTTCA
IL33 adaptor probes	tgataaccgacttggcaacaTTTGCACTGCCGTCCTTGACTTTGCACTGCCGTCCTTGAC,ctggaacgattgacctaccaTTTGCACTGCCGTCCTTGACTTTGCACTGCCGTCCTTGAC
IQCJ-SCHIP1 adaptor probes	caactgaacgtaccagacttGATCCGATTGGAACCGTCCCGATCCGATTGGAACCGTCCC,cgtagtttccgggctgatttGATCCGATTGGAACCGTCCCGATCCGATTGGAACCGTCCC
ITM2A adaptor probes	cggctaacgatcaggtgctaTGCGAACTGTCCGGCTTTCATGCGAACTGTCCGGCTTTCA,tacaactatcgtcaggaccaTGCGAACTGTCCGGCTTTCATGCGAACTGTCCGGCTTTCA
ITM2C adaptor probes	tgatagtcggcgactcccttTTTGCACTGCCGTCCTTGACTTTGCACTGCCGTCCTTGAC,ctcgaacctaccgaacgaacTTTGCACTGCCGTCCTTGACTTTGCACTGCCGTCCTTGAC
ITPR2 adaptor probes	cctatatcaacgctagggcgTGCGAACTGTCCGGCTTTCATGCGAACTGTCCGGCTTTCA,taaggcgggacacgctacttTGCGAACTGTCCGGCTTTCATGCGAACTGTCCGGCTTTCA
JUN adaptor probes	gtaccatgcggcccataatcTGCGAACTGTCCGGCTTTCATGCGAACTGTCCGGCTTTCA,gactaccccgtaggaccaacTGCGAACTGTCCGGCTTTCATGCGAACTGTCCGGCTTTCA
KCNIP4 adaptor probes	atagcgcatacaactacgagTTTGCACTGCCGTCCTTGACTTTGCACTGCCGTCCTTGAC,agaggtggcgactccataatTTTGCACTGCCGTCCTTGACTTTGCACTGCCGTCCTTGAC
KCNQ5 adaptor probes	cacgtaaccccgctgttaaaGATCCGATTGGAACCGTCCCGATCCGATTGGAACCGTCCC,gttcgcaaatccggctactgGATCCGATTGGAACCGTCCCGATCCGATTGGAACCGTCCC
KHDRBS3 adaptor probes	actaatcggctccactatgcGATCCGATTGGAACCGTCCCGATCCGATTGGAACCGTCCC,acaggtccatcccgacaaatGATCCGATTGGAACCGTCCCGATCCGATTGGAACCGTCCC
KIAA1217 adaptor probes	aggctcaagcggctcaatttGATCCGATTGGAACCGTCCCGATCCGATTGGAACCGTCCC,ataggtgtacgatttcccgtGATCCGATTGGAACCGTCCCGATCCGATTGGAACCGTCCC
[truncated: 161 more rows]

## Sheet: Readout Probes
readout Probe Names	Readout Probe Sequences
Probe-750	/5Alex750N/ACAACCGGCAGTCAAGGACGGCAGTGCAAA/3AlexF750N/
[truncated: 2 more rows]
