# Supplementary material for: Temporally distinct 3D multi-omic dynamics in the developing human brain
Source: Nature. 2024 Oct 9;635(8038):481–9. doi: 10.1038/s41586-024-08030-7 (PMC11560841; doi:10.1038/s41586-024-08030-7)
Supplement: Supplementary file 8 — DNA methylation and chromatin conformation features identified in the study. [file 41586_2024_8030_MOESM8_ESM.xlsx]

## Sheet: Sheet1
Supplementary Table 6. DNA methylation and chromatin conformation features identified in the study
The following feature lists can be downloaded from NCBI GEO accession GSE213950
Genomic Feature	Filename
Chromatin compartment scores for major cell groups	GSE213950_L2_compartment_scores.tar.gz
Differential compartments for major cell type trajectories	GSE213950_L2_diff_compartments.tar.gz
Chromatin loops for refined cell types	GSE213950_L3_chromatin_loops.tar.gz
Chromatin loops for major cell groups	GSE213950_L2_chromatin_loops.tar.gz
Super-Interactive Promoters (SIPs) for major cell groups	GSE213950_L2_sips.tar.gz
Differential SIPs for major cell type trajectories	GSE213950_L2_dev_sips.tar.gz
Differential chromatin loops for major cell type trajectories	GSE213950_L2_diff_chromatin_loops.tar.gz
Chromatin domain boundaries for single cells	GSE213950_domain_boundaries.tar.gz
Differential chromatin domain boundaries for major cell type trajectories	GSE213950_L2_diff_domain_boundaries.tar.gz
3C Gene Score for single cells	GSE213950_Contacts_gene_score.h5ad.gz
Differentially Methylated Regions (DMRs) identified across all refined cell types	GSE213950_L3_all_dmrs.tar.gz
Trajectory-DMRs for cell-type differentiation trajectories	GSE213950_L3_trajectory_dmrs.tar.gz
Branch-DMRs for cell-type specification	GSE213950_L3_branch_dmrs.tar.gz
Processed multi-modal imaging data	GSE213950_HPC_spatial_MERFISH_01132024.h5ad.gz
